# Supplementary material for: Molecular architecture underlying fluid absorption by the developing inner ear
Source: eLife. 2017 Oct 10;6:e26851. doi: 10.7554/eLife.26851 (PMC5634787; doi:10.7554/eLife.26851)
Supplement: Figure 1—source data 1. [file elife-26851-fig1-data1.xlsx]

## Sheet: Raw data
	Volume measurements by 3D confocal microscopy												Surface area determination by geometric approximation
Group 1 Slc26a4Δ/+	t0	Vol0	t1	Vol1	t2	Vol2	t3	Vol3	t4	Vol4	Rate		a	b	c	d	e	1. Coat of sperical Cap	Coat of truncated circular cone	2. Coat of sperical Cap	Surface		Rate/Surface
Experiment	hr	nl	hr	nl	hr	nl	hr	nl	hr	nl	nl x hr-1		µm	µm	µm	µm	µm	mm2	mm2	mm2	mm2		nl x hr-1 x mm-2
2015-11-03 E14 HET ES1 LC	0.00617011	4.27938	1.09415	2.5586	2.05765	1.31437	3.29448	0.353369	4.03936	0.739588	1.44531		68	70	150	80	74	0.0299205	0.0706858	0.0373096	0.137916		10.4796
2015-11-03 E14 HET ES7 LC	0.00611034	2.5017	0.983036	1.13363	1.98333	0.013654	3.08333	0.00190615	4.15	0.00058131	1.25835		25	40	303	55	45	0.00699004	0.0904307	0.015865	0.113286		11.1078
2015-11-06 E14 HET ES1 LC	0.00610562	3.57728	1.21443	2.44346	2.19949	1.23567	3.17261	0.272472	4.2574	0.081167	1.06758		53	48	270	66	62	0.016063	0.0966982	0.0257611	0.138522		7.70691
2015-11-06 E14 HET ES2 LC	0.00614509	3.97224	1.1746	2.09788	2.12857	0.972396	3.17025	0.37243	4.05611	0.339701	1.4134		65	64	245	60	59	0.0261412	0.0954416	0.0222456	0.143828		9.82702
2015-11-13 E14 HET ES1 PW	0.00611866	2.6205	1.09609	1.53938	2.16265	0.273797	3.02768	0.166903	4.07703	0.0690542	1.08818		39	43	390	44	40	0.0105872	0.106594	0.0111087	0.12829		8.48221
2015-11-13 E14 HET ES2 PW	0.00696217	10.4154	1.02781	8.24032	1.93282	5.64281	3.05772	2.38219	3.97612	0.782727	2.63318		75	89	265	100	91	0.042556	0.157347	0.0574315	0.257334		10.2325
2015-11-13 E14 HET ES3 PW	0.00697203	4.44638	1.11155	2.65959	1.97095	0.806425	3.03284	0.440389	3.77794	0.363927	1.85336		55	72	210	70	60	0.0257893	0.0936823	0.0267035	0.146175		12.679
2015-11-13 E14 HET ES4 PW	0.00612813	5.68284	0.965782	3.40107	2.09443	1.34377	3.01916	1.24104	--	--	2.0778		68	70	250	80	50	0.0299205	0.11781	0.0279602	0.17569		11.8265
2015-12-23 E14 HET ES1 LC	0.00610881	8.16749	1.27712	2.17849	2.16108	0.204986	3.5012	0.06462	4.16292	0.0464507	3.69495		62	87	265	90	55	0.035855	0.147356	0.0349502	0.218162		16.9368
2015-12-23 E14 HET ES3 LC	0.00609769	7.87157	1.03491	3.64343	2.37219	0.260224	3.04208	0.136662	4.09747	0.0807615	3.21684		76	75	160	115	96	0.0358173	0.0955044	0.0705005	0.201822		15.939
2016-01-06 E14 HET ES1 LC	0.00604874	4.72017	1.06955	2.89172	2.18187	0.578241	3.11373	0.0696625	4.10661	0.0431251	1.90362		39	65	230	80	54	0.0180516	0.104772	0.0292671	0.152091		12.5163
2016-01-06 E14 HET ES3 LC	0.0060575	5.99213	1.09589	3.169	2.08807	1.04964	3.05755	0.194671	4.31712	0.112085	2.37389		37	70	300	76	60	0.0196946	0.137602	0.0294556	0.186752		12.7115
2016-01-19 E14 HET ES2 LC	0.00616302	8.49278	1.25011	4.17713	2.19583	1.21536	2.73048	1.27285	4.15354	0.40862	3.32354		61	75	340	85	71	0.0293613	0.170903	0.0385348	0.238799		13.9177
2016-03-19 E14 HET ES2 PW	0.00805889	3.18552	0.794397	2.13957	1.9893	0.201823	--	--	--	--	1.50598		43	55	215	65	60	0.0153121	0.0810531	0.024583	0.120948		12.4514
2016-03-19 E14 HET ES4 PW	0.00804452	7.25783	1.02255	3.95598	1.96299	1.86221	2.82832	1.13328	--	--	2.75999		45	72	300	90	47	0.0226477	0.152681	0.0323867	0.207716		13.2873
2016-03-19 E14 HET ES5 PW	0.00803679	1.68725	1.08854	0.797093	1.95428	0.00279445	--	--	--	--	0.865491		40	63	125	50	34	0.0174955	0.044375	0.0114857	0.0733562		11.7985
2016-03-29 E14 HET ES5 PW	0.0106451	3.43823	1.01637	2.02613	1.98455	0.208798	3.29777	0.205608	4.13415	0.205608	1.63606		20	61	227	71	25	0.0129465	0.0941347	0.0178003	0.124881		13.1009
2016-03-29 E14 HET ES6 PW	0.0132705	10.6902	0.913654	4.66874	2.00409	3.74127	3.13889	0.876696	3.90101	0.848333	3.4905		68	100	240	110	55	0.0459427	0.158336	0.0475166	0.251796		13.8624
2016-03-29 E14 HET ES7 PW	0.00935701	9.49631	1.09478	3.12601	2.44582	0.188912	2.97548	0.137919	--	--	3.82004		45	95	275	100	36	0.0347146	0.168468	0.0354874	0.23867		16.0055
2016-03-29 E14 HET ES8 PW	0.0106439	6.4847	1.09627	3.43123	1.92721	1.13611	--	--	--	--	2.79071		42	90	145	110	65	0.0309887	0.0911062	0.0512865	0.173381		16.0958
2017-04-05 E14 HET ES7_2 SK	0.00609769	12.8621	1.01036	6.8332	1.99078	2.71301	2.95423	0.70374	--	--	5.11373		75.26	97.78	319.95	98.74	91.35	0.0478307	0.197533	0.0568453	0.302209		16.9212
2017-04-12 E14 HET 3_1 SK	0.00604874	9.94553	1.11442	6.99433	2.32358	3.3989	3.35686	1.53322	4.90069	0.329677	2.43534		78.93	90.42	308.19	80.27	71	0.0452569	0.165263	0.0360789	0.246599		9.8757
2017-04-13 E14 HET 1_2 SK	0.0060575	3.45869	0.943561	2.41722	2.06044	0.622309	3.19872	0.0875298	--	--	1.38065		56.34	57.87	268.7	54.47	51.28	0.020493	0.0948314	0.0175823	0.132907		10.3881
2017-04-19 E14 HET ES1 SK	0.00616302	21.0488	1.04121	10.1888	2.13497	4.6759	3.0607	2.59047	4.03268	1.36968	5.04032		83.46	120.91	409.08	106.27	96.25	0.0678106	0.291963	0.0645829	0.424357		11.8775
2017-05-03 E14 HET ES2_1 SK	0.00805889	2.22405	1.2159	1.03899	2.54608	0.185827	--	--	--	--	0.803076		45.05	70.88	100.41	71.24	32.56	0.0221592	0.0448314	0.0192746	0.0862651		9.30939
2017-05-03 E14 HET ES3_2 SK	0.00804452	4.83786	1.25288	2.7132	2.30364	0.70197	--	--	--	--	1.80166		42.49	62.56	354.2	58.74	57.58	0.0179673	0.134977	0.0212555	0.1742		10.3425
																						* Normality Test (Shapiro-Wilk):	passed
																						Average:	12.2954
																						Standard Deviation:	2.56945
																						n:	26
																* calculated in SigmaStat 4.0
	Volume measurements by 3D confocal microscopy												Surface area determination by geometric approximation
Group 1 Slc26a4Δ/Δ	t0	Vol0	t1	Vol1	t2	Vol2	t3	Vol3	t4	Vol4	Rate		a	b	c	d	e	1. Coat of sperical Cap	Coat of truncated circular cone	2. Coat of sperical Cap	Surface		Rate/Surface
Experiment	hr	nl	hr	nl	hr	nl	hr	nl	hr	nl	nl x hr-1		µm	µm	µm	µm	µm	mm2	mm2	mm2	mm2		nl/hr/mm2
2015-10-28 ES14 KO ES2 LC	0.00773293	7.38363	1.03675	6.74575	2.09074	5.64842	3.28416	3.77843	4.58665	2.69083	0.833031		64	92	190	92	80	0.0394584	0.10983	0.0466966	0.195985		4.25048
2015-10-28 ES14 KO ES5 LC	0.00861214	7.86662	1.3954	6.06663	2.69772	5.51537	3.26818	5.18045	19.05	0.475241	0.874359		40	70	340	90	48	0.0204204	0.170903	0.0326851	0.224008		3.90325
2015-11-10 ES14 KO ES2 LC	0.00780243	8.12131	1.03098	7.02518	2.11041	6.02023	3.15358	4.57428	3.74281	0	0.999276		60	80	240	100	70	0.0314159	0.135717	0.0468097	0.213942		4.67077
2015-11-10 ES14 KO ES3 LC	0.00615238	4.94693	0.901573	4.97633	2.03984	3.57482	2.90674	3.34083	4.25275	1.68611	0.674689		60	80	220	66	62	0.0314159	0.100908	0.0257611	0.158085		4.26789
2015-11-13 ES14 KO ES2 PW	0.00609283	5.55366	1.63885	3.36201	2.52441	1.50923	3.32774	2.07778	4.56266	1.51889	1.606		28	35	345	90	68	0.00631146	0.135481	0.0399736	0.181766		8.83554
2015-11-13 ES14 KO ES3 PW	0.00606461	8.91717	1.48911	6.48301	2.34435	4.96045	3.48985	3.65333	4.1264	2.468	1.69215		68	100	360	61	38	0.0459427	0.182087	0.0162263	0.244256		6.92777
2015-11-13 ES14 KO ES5 PW	0.00605697	5.87813	1.41391	4.52787	2.54503	2.39873	3.04243	1.93189	4.04701	0.574158	1.3704		45	85	310	60	26	0.0290597	0.141215	0.0134335	0.183708		7.45968
2015-11-13 ES14 KO ES10 PW	0.00608074	7.47695	1.11942	6.40123	2.05237	4.97305	3.1043	4.61045	4.04238	3.43366	1.22363		24	90	320	75	34	0.0272565	0.165876	0.0213031	0.214436		5.70629
2015-11-18 ES14 KO ES1 LC	0.00622862	6.44522	1.28894	4.66295	2.19455	3.40829	3.36767	2.6507	4.26382	2.15774	1.12884		50	75	300	75	60	0.0255254	0.141372	0.0289812	0.195878		5.76294
2015-11-18 ES14 KO ES7 LC	0.00692255	11.8586	1.59351	9.44789	2.47276	7.28588	3.96905	5.67301	6.69186	2.68557	1.56119		70	85	280	117	77	0.0380918	0.177688	0.0616318	0.277412		5.6277
2015-11-18 ES14 KO ES8 LC	0.00697996	9.88437	1.69771	6.20672	2.19173	3.11279	3.6821	2.74051	6.39296	1.35177	1.94384		65	66	490	80	80	0.026958	0.22475	0.0402124	0.29192		6.65882
2015-12-23 ES14 KO ES1 LC	0.00789335	22.8218	1.16923	19.366	2.01089	15.7681	3.01833	12.0982	4.08974	8.05917	3.61666		100	115	350	133	100	0.0729635	0.27269	0.0869876	0.432641		8.35948
2015-12-02 ES14 KO ES2 LC	0.00603929	5.6451	1.00802	2.89134	2.10467	0.440241	3.03473	0.0889809	3.99511	0.0642144	2.48012		50	72	320	66	48	0.02414	0.138733	0.020923	0.183796		13.4939	** Outlier
																						* Normality Test (Shapiro-Wilk):	passed
																						Average:	6.03588
																						Standard Deviation:	1.63826
																						n:	12
																						* Equal Variance Test (Brown-Forsythe):	passed
																						* P for comparison [Group 1 Slc26a4Δ/Δ ] to [Group 1 Slc26a4Δ/+]:	<0.001
																						Cohen's d:	2.97524
																* calculated in SigmaStat 4.0; ** Grubbs test for outliers in http://www.real-statistics.com
	Volume measurements by 3D confocal microscopy												Surface area determination by geometric approximation
Group 1 Slc26a4Δ/+, ouabain	t0	Vol0	t1	Vol1	t2	Vol2	t3	Vol3	t4	Vol4	Rate		a	b	c	d	e	1. Coat of sperical Cap	Coat of truncated circular cone	2. Coat of sperical Cap	Surface		Rate/Surface
Experiment	hr	nl	hr	nl	hr	nl	hr	nl	hr	nl	nl x hr-1		µm	µm	µm	µm	µm	mm2	mm2	mm2	mm2		nl/hr/mm2
2017-04-05 E14 HET ES7_1 SK, 1 mM ouabain	0.00773293	16.5067	1.3064	6.64421	2.29924	5.07033	3.31477	3.50375	4.27035	2.4392	1.41872		69.82	112.68	366.4	100.91	89.52	0.0552029	0.245859	0.0571665	0.358228		3.96037
2017-04-12 E14 HET ES 5_1 SK, 1 mM ouabain	0.00861214	9.25117	0.780547	6.4114	2.60805	2.97537	3.57659	1.90435	4.52018	1.28652	1.61194		43.86	97.33	288.85	86.63	65.42	0.0358042	0.166934	0.0370222	0.239761		6.72312
2017-04-12 E14 HET ES 6_1 SK, 1 mM ouabain	0.00780243	6.49418	1.79501	2.02734	2.76631	0.645876	3.75969	0.289244	--	--	1.42227		66.44	75	288.28	77.92	45.05	0.0315393	0.138493	0.0254501	0.195483		7.2757
2017-04-13 E14 HET ES 2_1 SK, 1 mM ouabain	0.00615238	9.66246	1.22072	2.72901	2.25639	1.27078	3.27367	0.414458	--	--	1.12743		34.57	81.54	417	81.29	51.67	0.0246422	0.213314	0.0291472	0.267104		4.22093
2017-04-13 E14 HET ES 8_2 SK, 1 mM ouabain	0.00609283	11.5661	0.944244	7.25959	1.99928	4.62986	2.90482	3.05872	3.95256	2.07655	2.14267		72.7	89	483.99	71.46	64.57	0.0414888	0.243979	0.0291408	0.314609		6.81059
2017-05-03 E14 HET ES1_1 SK, 1 mM ouabain	0.00609283	7.038	1.06496	2.09748	2.25778	0.786564	3.267	0.220349	--	--	1.09901		66.54	80.87	266.82	81.08	59.84	0.0344555	0.135753	0.0319022	0.202111		5.43766
2017-05-03 E14 HET ES1_2 SK, 1 mM ouabain	0.00609283	14.4955	0.947904	2.75853	2.1966	2.01209	3.11185	0.913359	--	--	0.852686		59.57	114.61	401.21	81.75	76	0.0524144	0.2475	0.0391413	0.339055		2.51489
																						* Normality Test (Shapiro-Wilk):	passed
																						Average:	5.27761
																						Standard Deviation:	1.77679
																						n:	7
																						* Equal Variance Test (Brown-Forsythe):	passed
																						* P for comparison [Group1 Slc26a4Δ/+ , Ouabain] to [Group 1 Slc26a4Δ/+ ]:	<0.001
																						Cohen's d:	3.22934
																* calculated in SigmaStat 4.0
	Volume measurements by 3D confocal microscopy												Surface area determination by geometric approximation
Group 2 Slc26a4Δ/+	t0	Vol0	t1	Vol1	t2	Vol2	t3	Vol3	t4	Vol4	Rate		a	b	c	d	e	1. Coat of sperical Cap	Coat of truncated circular cone	2. Coat of sperical Cap	Surface		Rate/Surface
Experiment	hr	nl	hr	nl	hr	nl	hr	nl	hr	nl	nl x hr-1		µm	µm	µm	µm	µm	mm2	mm2	mm2	mm2		nl x hr-1 x mm-2
2016-05-26 E14 HET ES1 PW	0.00614509	18.2119	0.976333	15.3028	2.31662	9.72907	3.04792	7.21313	4.18968	3.14091	3.90507		76.95	123.39	289.65	119.2	94.55	0.0664334	0.220748	0.0727227	0.359904		10.8503
2016-05-26 E14 HET ES2 PW	0.00611866	5.97527	1.12949	2.96906	2.10721	0.605427	2.94022	0.00202782	--	--	2.55574		40.56	60.34	371.36	72.21	59.35	0.0166066	0.154641	0.0274472	0.198695		12.8626
2017-01-11 E14 HET ES2 SK	0.00611034	3.89729	1.08082	2.19146	2.14586	0.281273	3.39605	0.0558328	--	--	1.68993		50.76	57.06	324.86	55.973	50.36	0.0183231	0.115359	0.01781	0.151492		11.1552
2017-01-11 E14 HET ES4 SK	0.00610562	4.71128	1.28728	2.4535	2.39716	1.11268	3.36529	0.0607536	--	--	1.50502		46.92	55.37	327.69	68.89	50.76	0.0165478	0.127922	0.023004	0.167474		8.98664
2017-03-29 E14 HET ES1_2 SK	0.00696217	10.2071	1.21859	6.87373	2.51195	4.61633	3.56607	1.75918	4.43424	0.906924	2.37362		91.87	92.8	335.3	78.88	67.74	0.0535702	0.180844	0.033963	0.268377		8.84436
2017-03-31 E14 HET ES1_1 SK	0.00612813	12.4326	1.17261	6.61695	2.60168	3.40904	3.70247	1.18398	4.67067	0.206432	2.14754		63.25	106.85	342.94	87.58	67.8	0.0484355	0.209475	0.0385382	0.296448		7.24422
2017-03-31 E14 HET ES1_2 SK	0.00610881	9.37493	1.28701	4.7414	2.39074	2.03223	3.41716	0.174095	--	--	3.07918		79.83	96.55	295.48	77.78	70.43	0.0493065	0.161827	0.0345893	0.245722		12.5311
2017-05-23 E14 HET ES1 SK	0.00803679	9.28644	0.954409	4.23934	1.93529	2.29682	3.06951	0.822931	--	--	1.98038		83.45	85.45	307.95	87.5	59.1	0.0448167	0.167321	0.0350258	0.247164		8.01241
2017-05-23 E14 HET ES2 SK	0.0106451	23.4517	0.915565	17.3192	2.01506	13.4871	3.19664	10.0806	4.30351	7.73029	2.8303		115.92	128.41	426.14	102.32	87.16	0.0940171	0.308892	0.0567568	0.459666		6.1573
2017-05-23 E14 HET ES3 SK	0.0132705	15.0081	0.977958	8.90824	2.16706	4.41828	3.33369	1.82013	4.31744	0.597951	3.00888		97.74	102.08	353.43	101.18	99.71	0.0627484	0.225686	0.0633957	0.35183		8.55207
2017-05-23 E14 HET ES5 SK	0.00935701	18.2199	1.20422	12.5919	2.33036	7.99815	3.05399	6.13928	4.18525	3.24967	3.96785		94.32	107.19	382.1	111.28	77.4	0.0640444	0.262252	0.0577236	0.38402		10.3324
2017-06-13 E14 HET ES1 SK	0.0106439	10.337	1.12904	5.50802	1.96134	2.78544	2.8911	1.2805	--	--	3.87123		83.88	86.48	372.06	79.73	73.82	0.0455991	0.194276	0.0370905	0.276966		13.9773
2017-06-13 E14 HET ES3 SK	0.0106439	16.8242	1.05182	11.1083	1.94094	7.40766	3.00123	4.33719	4.08912	2.10998	4.17544		107.41	113.58	346.64	100.42	80.48	0.0767721	0.233046	0.0520286	0.361847		11.5392
																						* Normality Test (Shapiro-Wilk):	passed
																						Average:	10.0804
																						Standard Deviation:	2.33886
																						n:	13
																						* Equal Variance Test (Brown-Forsythe):	passed
																						* P for comparison [Group2 Slc26a4Δ/+] to [Group1 Slc26a4Δ/+ ]:	0.184
																* calculated in SigmaStat 4.0
	Volume measurements by 3D confocal microscopy												Surface area determination by geometric approximation
Group 2 Slc26a4Δ/+ , Benzamil	t0	Vol0	t1	Vol1	t2	Vol2	t3	Vol3	t4	Vol4	Rate		a	b	c	d	e	1. Coat of sperical Cap	Coat of truncated circular cone	2. Coat of sperical Cap	Surface		Rate/Surface
Experiment	hr	nl	hr	nl	hr	nl	hr	nl	hr	nl	nl x hr-1		µm	µm	µm	µm	µm	mm2	mm2	mm2	mm2		nl/hr/mm2
2016-05-26 E14 HET ES5 PW, 10 µM benzamil	0.00773293	15.5609	1.08997	11.371	2.19082	6.65597	3.06731	3.98873	4.02935	1.77962	3.78228		73.29	101.07	375.82	106.67	66.34	0.0489667	0.245273	0.0495727	0.343812		11.001
2016-05-26 E14 HET ES7 PW, 10 µM benzamil	0.00861214	4.81341	1.36689	2.19189	2.10049	1.81582	2.87263	0.750241	4.01928	0.304958	1.41869		44.7	61.97	318.57	64.35	58.26	0.0183418	0.126423	0.0236724	0.168437		8.42267
2016-05-26 E14 HET ES8 PW, 10 µM benzamil	0.00780243	5.2313	1.11732	3.40561	2.09856	1.9363	2.99921	0.749646	3.6285	0.172581	1.41133		34.04	52.23	254.07	94.22	48.66	0.0122104	0.116894	0.0353279	0.164432		8.58303
2016-05-27 E14 HET ES5 PW, 100 µM benzamil	0.00615238	5.57468	0.983404	3.68502	1.82867	1.66482	3.11229	0.0594828	3.87946	0.059618	2.14531		53.23	57.42	262.01	90.36	48.31	0.0192595	0.121642	0.0329829	0.173884		12.3375
2016-05-27 E14 HET ES7 PW, 100 µM benzamil	0.00609283	16.6548	0.984026	12.9398	1.91667	8.61322	2.92181	4.46129	3.89125	3.02824	4.18198		98.63	109.34	416.11	90.59	75.83	0.0681195	0.261358	0.0438464	0.373324		11.202
																						* Normality Test (Shapiro-Wilk):	passed
																						Average:	10.3093
																						Standard Deviation:	1.72689
																						n:	5
																						* Equal Variance Test (Brown-Forsythe):	passed
																						* P for comparison [Group2 Slc26a4Δ/+, Benzamil] to [Group2 Slc26a4Δ/+]:	1
																* calculated in SigmaStat 4.0
	Volume measurements by 3D confocal microscopy												Surface area determination by geometric approximation
Group 2 Slc26a4Δ/+, Bafilomycin 1A	t0	Vol0	t1	Vol1	t2	Vol2	t3	Vol3	t4	Vol4	Rate		a	b	c	d	e	1. Coat of sperical Cap	Coat of truncated circular cone	2. Coat of sperical Cap	Surface		Rate/Surface
Experiment	hr	nl	hr	nl	hr	nl	hr	nl	hr	nl	nl x hr-1		µm	µm	µm	µm	µm	mm2	mm2	mm2	mm2		nl/hr/mm2
2016-05-27 E14 HET ES2 PW, 10 µM bafilomycin	0.00773293	8.54549	1.07752	3.46847	2.04704	1.87209	3.01787	0.409053	4.16958	0.353842	1.57674		66.28	88.67	254.63	92.84	63.5	0.0385015	0.145198	0.0397459	0.223445		7.05649
2016-05-27 E14 HET ES3 PW, 10 µM bafilomycin	0.00861214	6.24383	1.01185	3.35929	1.85265	1.39076	--	--	--	--	2.63177		42.55	72.8	313.36	73.02	60.73	0.0223378	0.143552	0.0283373	0.194228		13.5499
2016-05-27 E14 HET ES11 PW, 10 µM bafilomycin	0.00780243	9.88245	0.806468	7.97557	1.8684	4.73402	2.84834	1.67344	--	--	2.88995		74.5	78.65	275.97	102.46	88.52	0.03687	0.15702	0.0575975	0.251487		11.4915
2017-01-25 E14 HET ES1 SK, 10 nM bafilomycin	0.00615238	13.5475	1.1617	5.72655	2.20324	1.87679	3.379	0.61727	4.47463	0.435252	3.69619		79.26	108.87	364.9	84.98	71.56	0.0569722	0.222223	0.0387749	0.31797		11.6243
2017-01-25 E14 HET ES2 SK, 10 nM bafilomycin	0.00609283	6.3708	1.03056	2.95481	2.01832	1.08791	2.9537	0.432629	4.09423	0.298739	2.62539		47.56	88.59	286.4	59.81	80.52	0.0317619	0.133523	0.0316066	0.196892		13.3342
2017-03-29 E14 HET ES3_1 SK, 10 nM bafilomycin	0.00609283	9.23733	1.57203	5.51241	2.54389	3.13437	3.45687	1.57302	4.53652	1.66525	2.22104		68.11	81.88	314.68	90.82	64.83	0.035636	0.170731	0.0391166	0.245483		9.04762
																						* Normality Test (Shapiro-Wilk):	passed
																						Average:	11.0173
																						Standard Deviation:	2.52757
																						n:	6
																						* Equal Variance Test (Brown-Forsythe):	passed
																						* P for comparison [Group2 Slc26a4Δ/+, Bafilomycin] to [Group2 Slc26a4Δ/+]:	1
																* calculated in SigmaStat 4.0
	Volume measurements by 3D confocal microscopy												Surface area determination by geometric approximation
Group 2 Slc26a4Δ/+, S3226	t0	Vol0	t1	Vol1	t2	Vol2	t3	Vol3	t4	Vol4	Rate		a	b	c	d	e	1. Coat of sperical Cap	Coat of truncated circular cone	2. Coat of sperical Cap	Surface		Rate/Surface
Experiment	hr	nl	hr	nl	hr	nl	hr	nl	hr	nl	nl x hr-1		µm	µm	µm	µm	µm	mm2	mm2	mm2	mm2		nl/hr/mm2
2017-05-23 E14 HET ES7 SK, 20 µM S3226	0.00861214	11.4446	1.17276	6.37345	2.14832	3.18398	3.20351	1.72884	4.03853	0.990084	3.86063		82.09	101.34	325.68	84.88	67.35	0.053434	0.190532	0.0368843	0.28085		13.7462
2017-06-06 E14 HET ES1 SK, 20 µM S3226	0.00780243	12.1136	1.03704	6.59719	1.95506	3.88425	3.03088	1.668	--	--	2.47221		82.61	110.71	285.16	92.45	66.98	0.0599451	0.182002	0.0409454	0.282893		8.73904
2017-06-06 E14 HET ES2 SK, 20 µM S3226	0.00615238	10.4481	1.15732	5.13937	2.3672	1.98284	--	--	--	--	3.5854		74.45	87.7	380.01	80.68	67.67	0.0415761	0.201018	0.0348355	0.27743		12.9236
2017-06-06 E14 HET ES3 SK, 20 µM S3226	0.00609283	13.3735	1.01443	7.6012	2.09396	3.08022	3.19404	0.938282	--	--	4.93006		76.01	99.38	349.36	97.45	74.28	0.0491782	0.21603	0.0471679	0.312376		15.7824
2017-06-06 E14 HET ES4 SK, 20 µM S3226	0.00609283	15.74	1.22494	7.09748	2.31832	3.63661	3.26203	1.40511	--	--	3.16529		58.09	99.93	413.63	103.89	64.28	0.0419731	0.264855	0.0468884	0.353717		8.94866
2017-06-08 E14 HET ES1 SK, 20 µM S3226	0.00609283	12.0493	0.940399	8.14317	2.09288	5.24181	3.00785	3.1682	4.17594	1.58239	2.40632		81.75	84.47	357.72	95	93.73	0.0434113	0.20169	0.0559527	0.301054		7.99299
2017-06-08 E14 HET ES2 SK, 20 µM S3226	0.00609283	9.51647	1.10537	4.87035	2.08862	2.6902	3.12857	1.21661	--	--	2.21729		57.77	84.33	320.23	91.16	66.9	0.0328263	0.176549	0.0401676	0.249542		8.88544
2017-06-13 E14 HET ES6 SK, 20 µM S3226	0.00609283	15.5014	1.11343	11.4958	2.07307	7.05133	3.09029	3.57634	--	--	4.08813		48.87	50.41	433.75	134.84	91.52	0.0154863	0.252434	0.0834336	0.351354		11.6354
																						* Normality Test (Shapiro-Wilk):	passed
																						Average:	11.0817
																						Standard Deviation:	2.861
																						n:	8
																						* Equal Variance Test (Brown-Forsythe):	passed
																						* P for comparison [Group2 Slc26a4Δ/+, S3226] to [Group2 Slc26a4Δ/+]:	1
																* calculated in SigmaStat 4.0
	Volume measurements by 3D confocal microscopy												Surface area determination by geometric approximation
Group 3 Slc26a4Δ/+	t0	Vol0	t1	Vol1	t2	Vol2	t3	Vol3	t4	Vol4	Rate		a	b	c	d	e	1. Coat of sperical Cap	Coat of truncated circular cone	2. Coat of sperical Cap	Surface		Rate/Surface
Experiment	hr	nl	hr	nl	hr	nl	hr	nl	hr	nl	nl x hr-1		µm	µm	µm	µm	µm	mm2	mm2	mm2	mm2		nl/hr/mm2
2017-06-23 E14 HET ES4 SK	0.00773293	12.5349	1.16388	9.89599	2.07688	7.31527	3.10227	4.5031	--	--	2.78214		87.79	103.31	355.3	82.55	75.45	0.0577426	0.207458	0.0392925	0.304494		9.13694
2017-08-01 E14 HET ES1 SK	0	6.41332	0.876097	4.04798	1.85708	1.02502	--	--	--	--	2.90149		67.21	74.45	411.23	53.79	51.84	0.0316044	0.165675	0.0175324	0.214812		13.5071
2017-08-01 E14 HET ES3 SK	0	14.4123	1.00513	6.31303	1.91753	1.60159	3.08017	0.323201	--	--	5.1638		83.56	94.08	360.32	100.85	98.8	0.0497418	0.220657	0.0626187	0.333017		15.5061
2017-08-01 E14 HET ES5 SK	0	8.09028	0.943927	5.79846	2.14808	2.06928	2.9111	1.00902	--	--	3.09694		38.11	81.44	276.363	92.92	67.34	0.0253993	0.151383	0.041371	0.218153		14.1962
2017-08-03 E14 HET ES3 SK	0	6.78079	0.866593	5.10756	2.04355	2.69697	3.02624	1.0289	--	--	1.9984		73.62	74.65	340.72	66.89	60.09	0.034534	0.151505	0.0254	0.211439		9.45143
2017-08-03 E14 HET ES4 SK	0	6.83263	1.0241	5.21501	2.16902	2.06525	3.0074	0.978	--	--	2.75108		64.24	83	274.57	75.11	57.95	0.0346071	0.136384	0.0282734	0.199264		13.8062
																						* Normality Test (Shapiro-Wilk):	passed
																						Average:	12.6007
																						Standard Deviation:	2.65244
																						n:	6
																						* Equal Variance Test (Brown-Forsythe):	passed
																						* P for comparison [Group 3 Slc26a4Δ/+ ] to [Group1 Slc26a4Δ/+ ]:	1
																* calculated in SigmaStat 4.0
	Volume measurements by 3D confocal microscopy												Surface area determination by geometric approximation
Group 3 Slc26a4Δ/+, Gd3+	t0	Vol0	t1	Vol1	t2	Vol2	t3	Vol3	t4	Vol4	Rate		a	b	c	d	e	1. Coat of sperical Cap	Coat of truncated circular cone	2. Coat of sperical Cap	Surface		Rate/Surface
Experiment	hr	nl	hr	nl	hr	nl	hr	nl	hr	nl	nl x hr-1		µm	µm	µm	µm	µm	mm2	mm2	mm2	mm2		nl/hr/mm2
2017-07-13 E14 HET ES1 SK	0.00773293	12.3479	1.04757	9.13958	2.00518	6.75169	3.13058	4.21645	4.12398	2.37716	2.19815		106.24	107.41	375.96	67.71	65.36	0.0717032	0.206837	0.0278237	0.306364		7.17497
2017-07-13 E14 HET ES2 SK	0	16.6965	1.13973	11.7539	2.18587	8.7546	3.18519	6.16443	4.17909	3.4946	2.71744		105.55	108.51	388.47	92.95	91.31	0.0719903	0.245865	0.0533355	0.371191		7.32087
2017-07-13 E14 HET ES3 SK	0	13.7511	1.11656	9.50359	2.00203	7.17048	3.05913	4.82562	3.8536	2.7062	2.40813		73.82	74.13	458.26	99.38	96.79	0.0343836	0.249796	0.060459	0.344639		6.98741
2017-08-02 E14 HET ES2 SK	0	14.8416	1.10721	10.4419	2.1214	6.93198	3.02049	3.63529	4.01761	1.55792	3.5576		83.32	103.25	346.64	104.98	67.95	0.0553008	0.226763	0.0491282	0.331192		10.7418
2017-08-03 E14 HET ES1 SK	0	13.6066	1.05151	9.21092	2.019	5.5809	3.09827	2.16622	4.19462	0.665114	3.44188		85.85	101.35	359.2	90.79	87.16	0.0554241	0.216822	0.0497619	0.322008		10.6888
2017-08-09 E14 HET ES1 SK	0	8.59893	0.957408	4.84652	2.13169	2.22209	3.05599	1.11368	4.05846	0.535268	2.23492		63.17	75.69	395.84	78.13	50.14	0.0305345	0.191286	0.0270752	0.248895		8.97934
2017-08-09 E14 HET ES2 SK	0	5.93313	1.12429	4.02904	1.99858	2.84779	3.05416	1.02879	--	--	1.54377		51.37	57.2	384.1	73.54	43.19	0.0185691	0.157762	0.0228504	0.199182		7.75055
2017-08-09 E14 HET ES3 SK	0	8.6362	0.996228	4.68791	2.08429	2.57281	3.09577	1.42081	--	--	1.94391		84.05	85.11	331.16	73.62	72.1	0.0449503	0.165138	0.0333584	0.243447		7.98494
2017-08-09 E14 HET ES4 SK	0	7.45313	0.92595	6.04882	1.96851	4.52267	2.94231	3.35794	4.16648	2.49296	1.39183		67.95	70.07	388.15	71.24	65.53	0.02993	0.172315	0.0294346	0.231679		6.00757
2017-08-09 E14 HET ES5 SK	0	11.6809	1.14748	7.86443	2.1183	5.37809	3.35572	2.59325	4.1301	1.52437	2.38706		83.68	102.38	327.3	83.52	78.3	0.0549276	0.19115	0.0411752	0.287253		8.30993
2017-08-09 E14 HET ES6 SK	0	12.8131	1.01251	9.48142	2.01333	6.92833	3.00334	4.44557	4.04463	2.58219	2.52952		64.38	69.41	484.39	96.85	85.05	0.0281566	0.253007	0.0521926	0.333356		7.58804
																						* Normality Test (Shapiro-Wilk):	passed
																						Average:	8.13948
																						Standard Deviation:	1.48181
																						n:	11
																						* Equal Variance Test (Brown-Forsythe):	passed
																						* P for comparison [Group3 Slc26a4Δ/+ , Gadolinium] to [Group3 Slc26a4Δ/+]:	0.008
																						Cohen's d:	2.15816
																* calculated in SigmaStat 4.0

## Sheet: Shapiro-Wilk
Normality Test (Shapiro-Wilk)	Thursday, August 10, 2017, 5:25:38 PM
Data source: Data 1 in ES Drugs One Way ANOVA SK PW.SNB
G1 HET:	W-Statistic = 0.957	P = 0.341	Passed
G1 KO:	W-Statistic = 0.941	P = 0.511	Passed
G1 HET Ouab:	W-Statistic = 0.924	P = 0.500	Passed
G2 HET:	W-Statistic = 0.978	P = 0.969	Passed
G2 HET Benz:	W-Statistic = 0.877	P = 0.295	Passed
G2 HET Baf:	W-Statistic = 0.910	P = 0.433	Passed
G2 HET S3226:	W-Statistic = 0.894	P = 0.253	Passed
G3 HET:	W-Statistic = 0.845	P = 0.145	Passed
G3 HET Gd3+:	W-Statistic = 0.904	P = 0.207	Passed
A test that fails indicates that the data varies significantly from the pattern expected if the data was drawn from a population with a normal distribution.
A test that passes indicates that the data matches the pattern expected if the data was drawn from a population with a normal distribution.

## Sheet: One-Way ANOVA
One Way Analysis of Variance	Thursday, August 10, 2017, 5:21:43 PM
Data source: Data 1 in ES Drugs One Way ANOVA SK PW.SNB
Normality Test (Shapiro-Wilk):	Passed	(P = 0.341)
Equal Variance Test (Brown-Forsythe):	Passed	(P = 0.508)
Group Name	N	Missing	Mean	Std Dev	SEM
G1 HET	26	0	12.295	2.569	0.504
G1 KO	12	0	6.036	1.638	0.473
G1 HET Ouab	7	0	5.278	1.777	0.672
G2 HET	13	0	10.08	2.339	0.649
G2 HET Benz	5	0	10.309	1.727	0.772
G2 HET Baf	6	0	11.017	2.528	1.032
G2 HET S3226	8	0	11.082	2.861	1.012
G3 HET	6	0	12.601	2.652	1.083
G3 HET Gd3+	11	0	8.139	1.482	0.447
Source of Variation	DF	SS	MS	F	P
Between Groups	8	575.691	71.961	13.982	<0.001
Residual	85	437.464	5.147
Total	93	1013.15
The differences in the mean values among the treatment groups are greater than would be expected by chance; there is a statistically significant difference (P = <0.001).
Power of performed test with alpha = 0.050: 1.000
All Pairwise Multiple Comparison Procedures (Bonferroni t-test):
Comparisons for factor:
Comparison	Diff of Means	t	P	P<0.050
G3 HET vs. G1 HET Ouab	7.323	5.802	<0.001	Yes
G3 HET vs. G1 KO	6.565	5.787	<0.001	Yes
G3 HET vs. G3 HET Gd3+	4.461	3.875	0.008	Yes
G3 HET vs. G2 HET	2.52	2.251	0.971	No
G3 HET vs. G2 HET Benz	2.291	1.668	1	Do Not Test
G3 HET vs. G2 HET Baf	1.583	1.209	1	Do Not Test
G3 HET vs. G2 HET S3226	1.519	1.24	1	Do Not Test
G3 HET vs. G1 HET	0.305	0.297	1	Do Not Test
G1 HET vs. G1 HET Ouab	7.018	7.265	<0.001	Yes
G1 HET vs. G1 KO	6.259	7.906	<0.001	Yes
G1 HET vs. G3 HET Gd3+	4.156	5.093	<0.001	Yes
G1 HET vs. G2 HET	2.215	2.874	0.184	Do Not Test
G1 HET vs. G2 HET Benz	1.986	1.793	1	Do Not Test
G1 HET vs. G2 HET Baf	1.278	1.244	1	Do Not Test
G1 HET vs. G2 HET S3226	1.214	1.323	1	Do Not Test
G2 HET S3226 vs. G1 HET Ouab	5.804	4.943	<0.001	Yes
G2 HET S3226 vs. G1 KO	5.046	4.873	<0.001	Yes
G2 HET S3226 vs. G3 HET Gd3+	2.942	2.791	0.233	No
G2 HET S3226 vs. G2 HET	1.001	0.982	1	Do Not Test
G2 HET S3226 vs. G2 HET Benz	0.772	0.597	1	Do Not Test
G2 HET S3226 vs. G2 HET Baf	0.0644	0.0526	1	Do Not Test
G2 HET Baf vs. G1 HET Ouab	5.74	4.548	<0.001	Yes
G2 HET Baf vs. G1 KO	4.981	4.392	0.001	Yes
G2 HET Baf vs. G3 HET Gd3+	2.878	2.5	0.517	Do Not Test
G2 HET Baf vs. G2 HET	0.937	0.837	1	Do Not Test
G2 HET Baf vs. G2 HET Benz	0.708	0.515	1	Do Not Test
G2 HET Benz vs. G1 HET Ouab	5.032	3.788	0.01	Yes
G2 HET Benz vs. G1 KO	4.273	3.539	0.024	Yes
G2 HET Benz vs. G3 HET Gd3+	2.17	1.773	1	Do Not Test
G2 HET Benz vs. G2 HET	0.229	0.192	1	Do Not Test
G2 HET vs. G1 HET Ouab	4.803	4.516	<0.001	Yes
G2 HET vs. G1 KO	4.045	4.453	<0.001	Yes
G2 HET vs. G3 HET Gd3+	1.941	2.088	1	Do Not Test
G3 HET Gd3+ vs. G1 HET Ouab	2.862	2.609	0.386	No
G3 HET Gd3+ vs. G1 KO	2.104	2.221	1	Do Not Test
G1 KO vs. G1 HET Ouab	0.758	0.703	1	Do Not Test
A result of "Do Not Test" occurs for a comparison when no significant difference is found between two means that enclose that comparison. For example, if you had four means sorted in order, and found no difference between means 4 vs. 2, then you would not test 4 vs. 3 and 3 vs. 2, but still test 4 vs. 1 and 3 vs. 1 (4 vs. 3 and 3 vs. 2 are enclosed by 4 vs. 2: 4 3 2 1). Note that not testing the …
