# Supplementary material for: Molecular architecture underlying fluid absorption by the developing inner ear
Source: eLife. 2017 Oct 10;6:e26851. doi: 10.7554/eLife.26851 (PMC5634787; doi:10.7554/eLife.26851)
Supplement: Figure 2—source data 2. [file elife-26851-fig2-data2.xlsx]

## Sheet: Method
Method
DE testing between MRCs and RRCs (or ProgCs) identified by PCA was performed within Monocle, an R package for single cell RNA-seq data analysis. Genes with nTPM > 1 in only two or fewer cells within each group were removed before running DE analysis. Genes with false discovery rate (FDR) < 0.05 after the Benajamini-Hochberg correction of likelihood ratio test P values were considered significant.…

## Sheet: P5MRC
P5 MRC genes
Gene Symbol	p-value	q-value	P5 RRC_spec	P5 MRC_spec
Tfcp2l1	5.47415e-37	2.19817e-34	0.00398081	0.972944
Atp6v1c2	2.19943e-32	4.67573e-30	0.00399992	0.972869
Atp6v0d2	1.30456e-37	7.85782e-35	0.00560357	0.967033
Atp6v1g3	2.94854e-21	1.90286e-19	0.00648468	0.964112
Serpinb9	1.24902e-28	1.73614e-26	0.00691419	0.962745
Tmem213	1.2763e-19	6.58933e-18	0.00747938	0.960996
Nupr1	2.40142e-25	2.41076e-23	0.00834803	0.958405
Pam	7.58736e-34	2.10929e-31	0.00862394	0.957604
Insrr	9.53805e-25	9.07119e-23	0.0102162	0.953161
Tmem117	7.95022e-22	5.42115e-20	0.0109826	0.951118
Dcn	7.04307e-17	2.52017e-15	0.0144559	0.942458
Sh3bgrl2	5.2193e-33	1.2575e-30	0.0146774	0.941933
Foxi1	7.93491e-25	7.75048e-23	0.0163362	0.938096
LOC102640638	1.32994e-39	9.61283e-37	0.0169936	0.936616
Lcp2	8.26057e-52	9.95123e-49	0.0178095	0.934807
4930469K13Rik	1.01936e-28	1.47358e-26	0.0181258	0.934114
Slc26a4	5.0366e-22	3.56908e-20	0.0205794	0.928877
Arhgap18	9.74234e-21	5.67884e-19	0.0211489	0.927694
Atp6v1a	1.89432e-26	2.20841e-24	0.0274838	0.915214
Atp6v0b	1.01235e-26	1.21954e-24	0.0285062	0.913299
Serpinb6b	6.82694e-23	5.3636e-21	0.0301297	0.910305
Pde1a	5.14927e-31	9.30472e-29	0.0302267	0.910128
Acsl4	2.02924e-21	1.35808e-19	0.030892	0.908919
Atp6v1b1	4.76176e-24	4.30225e-22	0.031286	0.908207
Atp6v1e1	4.08152e-21	2.54321e-19	0.0334908	0.904277
Atp6v1d	1.49512e-19	7.50466e-18	0.0339295	0.903505
Limch1	1.01647e-14	2.80421e-13	0.0368987	0.898368
Itpr2	2.21006e-15	6.82664e-14	0.0381036	0.896323
LOC102640720	3.36581e-27	4.3443e-25	0.038232	0.896107
Plagl1	3.85363e-10	5.75497e-09	0.0384186	0.895792
Plet1	4.608e-15	1.36502e-13	0.0387992	0.895152
Gng4	3.41415e-26	3.62904e-24	0.0401437	0.892909
Atp6v0a4	3.41464e-31	6.495e-29	0.040178	0.892852
Pdzk1ip1	7.06407e-10	1.02118e-08	0.0438124	0.886907
Fam107b	2.62573e-17	1.03145e-15	0.0456856	0.883905
Hebp2	2.65302e-22	1.9176e-20	0.0461117	0.883228
Ncald	4.29771e-13	9.7685e-12	0.0469355	0.881924
Slc43a2	5.61663e-28	7.51797e-26	0.0471229	0.881628
Rcan2	8.57127e-23	6.59076e-21	0.0485802	0.879342
Rpap3	4.71792e-14	1.1759e-12	0.0493467	0.878148
Plcg2	6.46523e-23	5.19229e-21	0.052092	0.87392
Eps8	8.29801e-20	4.41015e-18	0.0526017	0.873142
Car12	3.06292e-19	1.4565e-17	0.0528208	0.872809
Pfkp	1.21258e-10	1.97644e-09	0.054456	0.870334
Nedd9	8.49539e-11	1.43469e-09	0.0555727	0.868656
Pgam1	5.03268e-07	4.88927e-06	0.0563147	0.867548
Fam162a	1.4944e-07	1.56544e-06	0.0590785	0.863456
Anxa3	4.50524e-17	1.66142e-15	0.0605442	0.86131
Atp6v0c	1.66893e-22	1.25657e-20	0.0611762	0.86039
Thsd7a	2.83123e-15	8.52672e-14	0.061185	0.860377
Coch	3.18485e-13	7.33125e-12	0.0612379	0.8603
Hepacam2	4.00686e-26	4.13737e-24	0.0618292	0.859441
Ackr4	4.63973e-13	1.04149e-11	0.0621311	0.859004
Atp6v0c-ps2	2.92873e-21	1.90286e-19	0.0630435	0.857686
Plxdc2	3.384e-10	5.09574e-09	0.0639289	0.856412
Pgk1	1.85631e-05	0.000132321	0.0642248	0.855988
Agap1	9.33642e-24	8.03377e-22	0.0662914	0.853039
Ppfibp2	5.6716e-11	9.76055e-10	0.067502	0.851325
Etnk2	5.52944e-12	1.09799e-10	0.0682213	0.85031
Slc4a9	1.28787e-05	9.61642e-05	0.0697061	0.848226
Cln3	8.46217e-11	1.43469e-09	0.0709577	0.846479
Sec23b	3.20186e-10	4.84165e-09	0.0712539	0.846066
Bsnd	7.31774e-27	9.11942e-25	0.0716636	0.845497
Pgrmc1	3.70239e-05	0.000250102	0.0716886	0.845462
Ncoa7	1.29041e-18	5.75744e-17	0.0741938	0.842002
Jag1	3.45831e-19	1.62316e-17	0.0754419	0.84029
Tspan8	2.33947e-18	1.01866e-16	0.0765639	0.838758
Coa5	6.50867e-09	8.49182e-08	0.0765918	0.83872
Srd5a1	1.27731e-14	3.43701e-13	0.0775258	0.83745
Pmp22	1.41141e-09	1.97706e-08	0.0783996	0.836265
Grb10	1.07593e-07	1.16419e-06	0.0801927	0.833846
Bik	4.94019e-11	8.66692e-10	0.0807643	0.833078
S100a10	3.11908e-17	1.1742e-15	0.0820661	0.831335
Dtna	7.31748e-17	2.56751e-15	0.0832315	0.82978
Ckmt1	9.88545e-07	9.18407e-06	0.0832754	0.829722
Hsd17b7	1.092e-05	8.30841e-05	0.0836504	0.829223
Ociad2	1.13457e-09	1.6143e-08	0.0839292	0.828852
Clec2g	7.10337e-07	6.75099e-06	0.0847651	0.827744
Cyb5	0.000110152	0.000666816	0.0848395	0.827645
Car2	1.41155e-20	8.09735e-19	0.0855436	0.826714
Clcnkb	2.26595e-31	4.54953e-29	0.0861128	0.825962
Slx4ip	1.7228e-05	0.000124818	0.089395	0.821655
Rap1a	5.00886e-09	6.65516e-08	0.0900887	0.820751
Pros1	1.49956e-10	2.40863e-09	0.0903198	0.82045
Rnf152	7.22086e-30	1.24268e-27	0.0921261	0.818104
Rnasek	2.44619e-17	9.71489e-16	0.0928746	0.817135
Ralyl	1.56524e-09	2.17569e-08	0.0941323	0.815513
Deptor	5.78493e-12	1.13009e-10	0.0948681	0.814566
Cd24a	9.97527e-18	4.14375e-16	0.0968545	0.81202
Cd55	1.23703e-29	2.0321e-27	0.09725	0.811515
Met	4.65761e-08	5.32496e-07	0.0975649	0.811113
Chchd10	2.93517e-10	4.4948e-09	0.0991364	0.809112
Wdr72	5.91445e-13	1.31943e-11	0.09923	0.808993
Efr3a	1.2947e-05	9.64751e-05	0.0993136	0.808887
Hilpda	2.94845e-10	4.49608e-09	0.100052	0.80795
Mpc1	0.000240046	0.00133878	0.100208	0.807752
Atp6ap2	6.02531e-05	0.000388847	0.101297	0.806374
Tmprss2	5.214e-15	1.51963e-13	0.101656	0.805921
M6pr	4.81321e-09	6.4188e-08	0.103219	0.803951
Kcnma1	1.7113e-12	3.61676e-11	0.103357	0.803779
Slc43a3	4.79671e-18	2.06373e-16	0.10338	0.80375
LOC101055899	0.000621583	0.00311136	0.103693	0.803355
Pde1c	1.53794e-06	1.37919e-05	0.107451	0.798657
Alcam	5.15911e-06	4.1805e-05	0.10913	0.79657
Anxa1	0.0093574	0.0331221	0.110158	0.795297
B230216N24Rik	1.74027e-09	2.40051e-08	0.110678	0.794654
Cox5a	1.19106e-06	1.087e-05	0.110713	0.794611
1700025G04Rik	1.92404e-05	0.000136343	0.11083	0.794466
Tnfaip8	5.01391e-06	4.09036e-05	0.111117	0.794112
Slc16a11	4.40692e-12	8.94753e-11	0.111121	0.794107
Zwint	0.000637387	0.00317727	0.111772	0.793304
Pcmtd1	2.87542e-05	0.000198316	0.112354	0.792587
Marc2	4.30129e-08	4.93488e-07	0.112556	0.792339
Cdkn1a	2.41641e-05	0.000168915	0.11295	0.791853
Gstt1	0.000251032	0.00138297	0.113054	0.791726
Tacc2	8.28495e-06	6.39782e-05	0.11324	0.791497
Gpr116	1.62569e-35	5.87526e-33	0.113826	0.790778
Tkt	1.02737e-10	1.72168e-09	0.114153	0.790376
Casr	6.44102e-16	2.05999e-14	0.114635	0.789785
Gtf2ird2	1.0262e-06	9.48515e-06	0.114923	0.789433
Acp6	1.77561e-09	2.43994e-08	0.115096	0.789221
Prune	8.42998e-10	1.21378e-08	0.115759	0.788411
Nat9	2.45015e-06	2.14403e-05	0.117632	0.786125
Fryl	2.0396e-08	2.44888e-07	0.118723	0.784799
Fbxo25	6.8083e-11	1.16062e-09	0.119308	0.784088
Slc1a1	1.56097e-05	0.000113966	0.119545	0.783801
Rcbtb1	0.000143988	0.000846133	0.119729	0.783577
Mapk3	6.42715e-06	5.04951e-05	0.121369	0.781592
Stap1	1.82728e-19	8.92404e-18	0.122049	0.78077
Cox7b	9.79126e-20	5.12835e-18	0.122427	0.780314
Tmem51	4.67076e-08	5.32496e-07	0.12244	0.780299
Hexb	1.16906e-07	1.25743e-06	0.122657	0.780037
Gtf2i	6.98532e-10	1.01385e-08	0.122748	0.779927
Mien1	0.000593423	0.00298695	0.122923	0.779717
Crebl2	1.11703e-05	8.4632e-05	0.123221	0.779357
Ttll12	1.2029e-07	1.28618e-06	0.124224	0.778151
LOC102636304	6.56496e-07	6.27666e-06	0.124466	0.77786
Cacfd1	9.46235e-05	0.00058158	0.124956	0.777271
Prr13	2.50074e-06	2.18301e-05	0.125558	0.77655
Krt7	1.46209e-05	0.000108278	0.125795	0.776266
LOC102635477	0.00223834	0.00968786	0.125986	0.776036
Hdac7	3.23229e-05	0.00021999	0.126291	0.775671
LOC102635410	0.000467024	0.00240431	0.126389	0.775554
Foxp1	0.00118985	0.00559913	0.126669	0.775219
Atp5g3	9.98738e-16	3.16617e-14	0.126735	0.77514
Shisa5	1.05485e-12	2.24249e-11	0.12768	0.77401
Ucp2	8.20572e-12	1.53655e-10	0.127739	0.773939
Ivns1abp	7.92306e-05	0.00049972	0.127963	0.773673
Prr15l	6.40459e-06	5.04274e-05	0.128369	0.773187
Ank	1.90848e-08	2.32152e-07	0.128823	0.772646
Nedd4l	2.33724e-13	5.52076e-12	0.129022	0.77241
Ppargc1a	3.69938e-12	7.59633e-11	0.129438	0.771913
Cycs	1.62251e-07	1.68016e-06	0.12945	0.771899
Ptprj	5.00493e-06	4.09036e-05	0.130676	0.770441
Tmem61	5.82644e-165	2.10567e-161	0.131125	0.769908
Trp53inp1	3.80279e-05	0.000255451	0.13144	0.769534
Mt1	3.96919e-16	1.30406e-14	0.131463	0.769506
Cpxm2	0.000171333	0.000990716	0.131764	0.76915
Bcap29	3.56041e-05	0.000241413	0.131864	0.769032
Itgav	1.47014e-19	7.4832e-18	0.132285	0.768533
Ralgapa2	0.000168402	0.000978465	0.13235	0.768456
Rab31	0.000264485	0.00144607	0.133253	0.767387
Arhgap42	0.000417836	0.00217275	0.134056	0.766438
Dnal1	1.95996e-13	4.66005e-12	0.134109	0.766374
Atp6v0e	2.38118e-14	6.19108e-13	0.134143	0.766335
Mrpl42	0.00950549	0.033515	0.134936	0.765399
Zfyve16	1.03821e-06	9.54734e-06	0.135382	0.764873
Fam129a	3.01611e-05	0.000207623	0.136218	0.763888
Aldh1l1	8.81205e-08	9.62138e-07	0.136479	0.76358
Gdpd3	4.91116e-15	1.443e-13	0.136795	0.76321
Rarb	0.000211856	0.00120577	0.137017	0.762948
Rab17	1.31178e-07	1.38619e-06	0.137678	0.762172
Clstn1	7.2233e-05	0.000459595	0.137886	0.761928
Atp6v1h	0.000424559	0.00220454	0.139942	0.759518
Coro1a	2.67846e-16	8.96294e-15	0.139992	0.75946
Mt2	0.00822314	0.0296887	0.140814	0.758499
Cspp1	0.00483022	0.0187704	0.141161	0.758094
Agtrap	0.000386008	0.00203357	0.141605	0.757576
Fam63a	5.94431e-05	0.000384995	0.141755	0.7574
Eno1	2.28819e-15	7.00808e-14	0.1423	0.756765
Atp5a1	8.08947e-09	1.03671e-07	0.143021	0.755924
S100a1	0.00238656	0.0102703	0.143343	0.755549
Rassf4	4.3829e-05	0.000290639	0.143423	0.755456
Sept9	0.000135721	0.000802774	0.143644	0.755199
Atp5g1	4.43328e-07	4.33024e-06	0.144057	0.754719
Atp6v1f	6.91558e-13	1.53331e-11	0.144177	0.754579
Mal	0.000858456	0.00415879	0.144481	0.754227
Eps8l3	0.00774721	0.0282527	0.144747	0.753917
C230060E24	3.43661e-06	2.93615e-05	0.144841	0.753807
Cox5b	0.000745423	0.00366525	0.144881	0.753762
Abcg1	0.000202298	0.00115681	0.145818	0.752674
Rbpms	0.00243034	0.0104314	0.145901	0.752578
Selo	3.44656e-15	1.02941e-13	0.146217	0.752212
Serinc2	5.85826e-05	0.000380787	0.146914	0.751404
Mpc1-ps	4.68605e-05	0.000308477	0.147316	0.750939
Gm17266	0.00289018	0.0120892	0.147829	0.750345
Gm20300	0.00189505	0.00837639	0.149487	0.748431
Uqcrq	0.000590182	0.00297478	0.149894	0.747962
Akap2	1.71335e-07	1.7591e-06	0.150188	0.747623
Kit	0.000792083	0.00386836	0.150349	0.747437
Cpsf4l	1.00912e-09	1.44149e-08	0.150555	0.747199
Msi2	7.20937e-13	1.5887e-11	0.151463	0.746155
Gpc4	4.72853e-05	0.000310707	0.151474	0.746142
Xrn2	0.0129344	0.0435022	0.151817	0.745747
4933434E20Rik	0.000640438	0.00318807	0.151892	0.745661
Phc1	1.55423e-07	1.62341e-06	0.152143	0.745372
Ociad1	0.00318802	0.0130629	0.152461	0.745007
Mrpl20	0.00142258	0.00650784	0.152816	0.7446
Cops5	0.00147744	0.00674002	0.153152	0.744214
Iscu	0.00277103	0.0116855	0.153245	0.744107
Snx2	7.1826e-05	0.000457811	0.154135	0.743086
Plekhb2	7.63964e-08	8.41758e-07	0.154448	0.742727
Eif2ak4	0.00111085	0.00526854	0.154891	0.74222
Sqstm1	0.00517004	0.0198772	0.155294	0.741759
Tram2	4.65176e-06	3.82949e-05	0.15613	0.740803
Klre1	2.04228e-06	1.8002e-05	0.156167	0.740761
Ndufa5	1.14081e-05	8.62528e-05	0.15666	0.740198
S100a6	0.000223016	0.00125935	0.157472	0.739269
Bloc1s2	0.00271509	0.0115033	0.157705	0.739004
Tprgl	0.000211861	0.00120577	0.158545	0.738046
Ndufc2	5.99486e-06	4.76163e-05	0.158725	0.737841
Faf2	1.27234e-07	1.34897e-06	0.158991	0.737538
Uqcr11	2.25467e-20	1.23461e-18	0.159154	0.737353
Slc25a36	0.00249583	0.0106745	0.159641	0.736798
Bnip3	0.00013431	0.000797039	0.159929	0.73647
Ppp1cb	6.01898e-05	0.000388847	0.160323	0.736023
Ndrg1	5.51374e-06	4.40855e-05	0.160802	0.735478
Uqcrb	4.82453e-17	1.7612e-15	0.160863	0.735409
Reep5	0.00365137	0.0147894	0.161049	0.735197
Naalad2	0.00284446	0.0119394	0.16129	0.734924
Cox8a	2.4754e-15	7.51771e-14	0.161296	0.734917
Aamdc	0.00740833	0.0272645	0.161599	0.734572
Aldh1l2	1.9236e-37	9.93125e-35	0.161744	0.734408
Slc34a2	3.17993e-10	4.82868e-09	0.161942	0.734183
Timm8b	0.0135282	0.0451022	0.162067	0.734041
Ndufa2	0.000351374	0.0018702	0.162229	0.733858
Exoc6b	5.90976e-05	0.000383445	0.162764	0.733251
Trim8	1.9267e-07	1.95592e-06	0.163527	0.732386
Wbp5	7.21629e-17	2.55683e-15	0.165209	0.730483
Idnk	0.00826863	0.0298232	0.165296	0.730386
Cystm1	1.90187e-14	5.01704e-13	0.165685	0.729946
Ndfip1	2.51637e-07	2.52615e-06	0.165928	0.729671
Mdh1	6.90542e-12	1.32746e-10	0.165974	0.729619
Tsg101	0.00174727	0.00779582	0.166682	0.72882
Tsx	5.75679e-07	5.56284e-06	0.166863	0.728616
Sgcd	7.73299e-07	7.25897e-06	0.167584	0.727803
Mif	3.06729e-17	1.16686e-15	0.168099	0.727223
1700024P16Rik	8.69217e-09	1.11002e-07	0.168301	0.726996
Fgf14	3.25473e-26	3.56442e-24	0.168323	0.726971
Adamts13	5.57862e-33	1.26007e-30	0.168355	0.726934
Ildr1	0.0031822	0.0130539	0.168571	0.726691
Etnk1	4.2502e-05	0.000282486	0.170713	0.724283
Gm8518	0.014339	0.0474117	0.170745	0.724247
Srp14	0.00129251	0.00601175	0.171057	0.723896
Pls1	0.000225282	0.00127015	0.17144	0.723467
Npsr1	2.17009e-22	1.60055e-20	0.171804	0.723059
Kif21a	0.000943872	0.0045482	0.172994	0.721724
Hnf4a	0.00306335	0.0126381	0.173153	0.721547
Dhx15	0.00789803	0.0286869	0.173723	0.720908
Stx6	0.0016792	0.00753869	0.174953	0.719532
Uqcrfs1	0.000846393	0.00411137	0.175189	0.719269
Usmg5	9.00171e-15	2.52187e-13	0.175434	0.718995
Pabpc1l	0.00587255	0.0221077	0.175647	0.718757
Slc31a2	0.00306227	0.0126381	0.176497	0.717808
Hadhb	0.00227637	0.00984065	0.177027	0.717216
Uqcr10	5.052e-21	3.09456e-19	0.177287	0.716926
Acss1	3.01244e-26	3.40218e-24	0.177758	0.716401
AI413582	5.70329e-05	0.000371382	0.177887	0.716257
Iah1	0.0111291	0.038415	0.177893	0.716251
Marc1	2.15238e-06	1.88803e-05	0.178476	0.715601
Rbm47	7.19534e-09	9.32041e-08	0.178522	0.715551
Grk5	0.000506849	0.00258357	0.178783	0.71526
Elovl7	1.53339e-05	0.000112662	0.178973	0.715049
Pde4b	2.80084e-06	2.43323e-05	0.179267	0.714721
Ran	3.09788e-05	0.00021164	0.179628	0.714319
Sh3bgrl	0.00158023	0.00713867	0.179889	0.714029
Pfdn1	5.80987e-15	1.6533e-13	0.180303	0.713569
Pip5k1a	0.00100236	0.00481079	0.180929	0.712873
Ilf2	0.0151807	0.0494608	0.181643	0.71208
Nme7	4.74093e-06	3.89403e-05	0.18251	0.711118
Ahcyl1	0.00298891	0.0124303	0.18348	0.710043
Slc25a3	4.91974e-06	4.03174e-05	0.183807	0.709681
Ets2	0.00085348	0.00414024	0.184058	0.709403
Arl2	0.00413209	0.0164828	0.184093	0.709365
Gm10169	0.000100536	0.000611676	0.184694	0.708699
Chic1	1.07848e-06	9.8925e-06	0.185275	0.708056
Ankrd32	0.00399051	0.015991	0.185405	0.707912
Apoo	9.28109e-05	0.000572387	0.185685	0.707603
Cyc1	8.97265e-05	0.000557168	0.186481	0.706723
Ndufb5	0.000669618	0.00331053	0.187221	0.705905
Fam134b	0.00143344	0.00654925	0.187707	0.70537
Ascl4	0.0115538	0.0395785	0.187923	0.705131
LOC102631912	0.00306955	0.0126492	0.18808	0.704958
Stau2	0.00397838	0.0159754	0.188564	0.704424
Atp5o	0.000145207	0.00085191	0.188625	0.704356
N4bp2	0.000649048	0.00322206	0.189021	0.703921
Mtfr1l	0.00213365	0.0093128	0.189035	0.703905
Mat2b	0.00102859	0.00492362	0.189102	0.703831
2010107E04Rik	0.000408254	0.00213213	0.189709	0.703162
Eea1	0.00080097	0.00390122	0.189873	0.702981
Gm4735	2.16986e-19	1.04559e-17	0.18995	0.702897
Esrrg	1.99641e-08	2.41306e-07	0.190033	0.702805
Klhl3	1.30221e-09	1.83835e-08	0.190206	0.702615
Helz2	0.0118304	0.0402968	0.190678	0.702096
Esyt2	0.000255554	0.00140361	0.190968	0.701777
Smad3	0.000122723	0.000737973	0.191155	0.701571
Fam102a	3.05968e-05	0.000209426	0.191468	0.701226
Mpp5	0.000212368	0.00120676	0.19261	0.699972
Ppm1h	2.06146e-07	2.08104e-06	0.192612	0.699969
Gsn	1.13815e-08	1.42328e-07	0.192789	0.699775
Hint3	1.79566e-06	1.5984e-05	0.192819	0.699742
Ogt	0.000260601	0.00142699	0.193835	0.698627
Grina	0.00546618	0.0208824	0.194345	0.698067
Dnajc8	2.83048e-05	0.000195965	0.194523	0.697872
Strbp	4.06048e-05	0.000271751	0.194528	0.697866
Sdhb	0.00107083	0.00511225	0.194843	0.697522
D19Ertd737e	0.000490588	0.00251131	0.195038	0.697307
Mrpl13	0.00817768	0.0295541	0.19513	0.697207
Vdac2	7.61677e-07	7.16849e-06	0.195455	0.69685
Atp5j	5.52699e-16	1.79951e-14	0.196813	0.695364
Adk	8.01673e-05	0.000504747	0.19751	0.694601
Rragd	2.8998e-10	4.45953e-09	0.197615	0.694486
Cdc42se2	0.00704333	0.0260272	0.1979	0.694175
Atp5k	0.000983209	0.00472516	0.198102	0.693954
Cstb	0.000126446	0.000755331	0.198825	0.693163
Uap1l1	4.47577e-06	3.71849e-05	0.198885	0.693098
Unc13c	0.0030113	0.012509	0.198925	0.693054
Chuk	0.000154507	0.00090354	0.199065	0.692902
Irs1	0.0041725	0.0166256	0.199374	0.692564
Cisd1	0.0114465	0.0392856	0.19943	0.692502
Atp5b	3.70332e-14	9.4252e-13	0.20045	0.691389
Sdhd	0.00746939	0.0274612	0.200814	0.690992
Ece1	0.0024698	0.0105882	0.20124	0.690528
Cgnl1	0.000141951	0.000835523	0.201358	0.6904
Tbc1d20	0.00110838	0.00526371	0.201701	0.690025
Lrp10	0.0010624	0.00507874	0.202262	0.689414
Sdc4	0.00217359	0.00945291	0.202662	0.688978
Ralbp1	0.00491709	0.0190669	0.202674	0.688966
Cenpc1	0.000308298	0.00165802	0.202956	0.688659
Spns1	0.00759744	0.0278753	0.202967	0.688647
Dnajb6	0.0132403	0.0443882	0.203187	0.688407
Fbxw11	0.00868707	0.0309922	0.203651	0.687902
Ccng1	0.00529146	0.0202793	0.203759	0.687785
Shc1	1.53019e-05	0.000112662	0.203882	0.68765
Gpr56	0.00566751	0.0214475	0.204571	0.686901
Fam214a	0.000129401	0.00077044	0.206065	0.685278
Brca2	0.00419239	0.0166864	0.206721	0.684566
Gde1	0.000238161	0.00133032	0.207689	0.683515
Slc9a3r1	0.000183207	0.001056	0.20786	0.68333
Uri1	0.0144389	0.0476187	0.208145	0.683022
Coa3	0.00405482	0.0162103	0.208231	0.682928
Chl1	1.70645e-06	1.52274e-05	0.208312	0.68284
Lrrc3	9.36288e-17	3.2536e-15	0.208453	0.682687
Tpd52l2	0.0130371	0.0437881	0.20994	0.681077
Lrit1	0.00831171	0.0299189	0.210602	0.68036
Tmprss13	0.000360465	0.00190735	0.210895	0.680043
Anxa5	0.00779405	0.0283949	0.211341	0.67956
Mcoln3	0.0102781	0.0357854	0.211795	0.67907
Atp5h	2.82113e-11	4.99782e-10	0.211974	0.678876
Ppp2r1b	1.9713e-05	0.000139418	0.212099	0.678741
Trnt1	0.0142671	0.0472172	0.212228	0.678602
Adam17	0.00437237	0.0172508	0.212304	0.678519
Gm10221	0.000444185	0.00229654	0.212329	0.678492
Dmxl1	0.000407621	0.0021319	0.212341	0.67848
Fip1l1	0.00113621	0.00537104	0.212842	0.677938
Akt1	0.00365439	0.0147894	0.213557	0.677166
Gm8203	0.00768873	0.028115	0.21364	0.677077
Aco2	0.00625865	0.0233665	0.213773	0.676933
Fam151a	1.55701e-10	2.48984e-09	0.214362	0.676297
Gm5514	0.00290443	0.0121348	0.214385	0.676273
Atp5f1	5.11342e-06	4.15313e-05	0.214873	0.675745
Gm13493	1.68512e-16	5.74531e-15	0.215427	0.675148
Strn4	0.00010052	0.000611676	0.215669	0.674888
Ppdpf	0.00298642	0.0124303	0.216021	0.674508
Crim1	0.000747522	0.00367058	0.216023	0.674505
Cyb5r3	0.00537045	0.0205602	0.216202	0.674313
Dpy19l4	0.000915692	0.00442421	0.217085	0.673362
Ndufc1	5.0536e-05	0.00033044	0.217199	0.673239
Erbb2ip	0.000103251	0.000627143	0.218137	0.672229
Plxnb2	8.44147e-05	0.000528725	0.218866	0.671445
Ap1ar	0.000188453	0.0010845	0.218991	0.67131
Acadl	0.000475908	0.00244656	0.219161	0.671128
Mir22hg	0.000280174	0.00152263	0.219231	0.671053
Cul5	0.0118891	0.0404206	0.220357	0.669842
Rab8b	0.000295846	0.00160058	0.220413	0.669782
Slc25a5	5.78244e-12	1.13009e-10	0.220598	0.669584
Sptan1	0.00032903	0.00176165	0.220626	0.669553
1110001A16Rik	0.0112307	0.0387289	0.220634	0.669545
Hmx2	0.00138794	0.00638984	0.221071	0.669075
Tma7	0.000175632	0.00101395	0.221703	0.668396
Trip11	0.012335	0.0418578	0.222029	0.668047
Gnb1	0.00134027	0.00620992	0.222163	0.667903
Arfgef1	0.000246794	0.0013617	0.222169	0.667897
Snrnp27	0.00038146	0.00201549	0.222342	0.667711
Klhl24	0.00121055	0.00568912	0.222558	0.66748
1700021F05Rik	0.000343076	0.00182873	0.222734	0.66729
Ctnnb1	4.52833e-06	3.75353e-05	0.222779	0.667242
Zfp598	0.00161548	0.00727067	0.224355	0.665553
Gm14539	0.00447744	0.0176269	0.224448	0.665453
Psmd14	0.00860534	0.0307309	0.224888	0.664981
Ubr4	0.00137434	0.00634972	0.22531	0.664529
Atp11b	0.00482041	0.0187524	0.225337	0.664501
Gm5506	0.00769029	0.028115	0.225413	0.66442
LOC102631514	2.71586e-161	4.90756e-158	0.225981	0.663812
LOC102639179	0.00020899	0.00119319	0.226324	0.663444
Tspan6	0.0105923	0.0367729	0.226734	0.663006
Hsd17b11	0.000338112	0.00180493	0.227389	0.662305
Ccdc141	3.13983e-06	2.69533e-05	0.227563	0.662119
1810030O07Rik	0.00183411	0.00816314	0.228085	0.661561
Ccdc162	0.0100363	0.0352021	0.228777	0.660822
Zdhhc13	0.00303632	0.0125696	0.228802	0.660794
Fundc2	0.00376938	0.0152207	0.229511	0.660037
Nadk	1.1857e-07	1.27155e-06	0.229571	0.659974
Ndufb4	0.00649963	0.0241881	0.229806	0.659722
Rsf1	0.00579721	0.0219154	0.229824	0.659704
Sync	0.00565121	0.0214083	0.231501	0.657914
Pkn2	0.00035266	0.00187428	0.232483	0.656866
Prkcd	0.00100589	0.00482132	0.232832	0.656495
Picalm	0.012523	0.0423764	0.232916	0.656405
Fam104a	0.000431621	0.00223478	0.2334	0.65589
Gng5	9.15198e-05	0.000565389	0.233534	0.655747
Kpna1	0.00109631	0.00521326	0.233886	0.655373
Cab39	0.00508263	0.0196451	0.23405	0.655198
Ndufa12	0.00399112	0.015991	0.234132	0.65511
Ap2a2	0.0148055	0.0485545	0.234431	0.654792
Gabarapl2	0.00512035	0.0197281	0.234742	0.654461
Gyltl1b	0.0148426	0.0486319	0.234753	0.654449
Syap1	0.00357448	0.0144985	0.235149	0.654028
Vegfa	0.0016228	0.00729453	0.235767	0.65337
Rragc	0.00309265	0.0127279	0.235927	0.6532
Cxadr	0.00195448	0.00860351	0.236042	0.653078
Sfta2	0.00946593	0.0334081	0.236087	0.65303
Tnfrsf11b	3.40877e-08	3.96178e-07	0.238475	0.650493
Atp5l	1.18721e-14	3.25043e-13	0.238646	0.650311
Rundc3a	0.0051674	0.0198772	0.239426	0.649482
Lsm6	0.003022	0.0125247	0.241061	0.647748
Mdh2	1.66053e-07	1.70973e-06	0.24121	0.64759
Cast	6.99139e-05	0.000447201	0.24188	0.646879
Pip5k1b	0.00684087	0.0253568	0.241982	0.646771
Nt5c3	0.0015929	0.00718696	0.242912	0.645787
Nptn	0.00700214	0.0259015	0.243859	0.644784
Hspa1a	4.12943e-05	0.000275855	0.244404	0.644207
Ilk	5.25204e-06	4.2368e-05	0.245169	0.643397
Midn	5.96816e-06	4.75087e-05	0.245662	0.642876
LOC102637577	0.000753434	0.00369459	0.245756	0.642777
Dctn3	0.00828485	0.0298519	0.245964	0.642556
Serinc1	0.00563587	0.021395	0.24658	0.641905
Tmbim1	0.014045	0.0466102	0.246662	0.641818
Ubr2	0.00321291	0.0131351	0.247138	0.641316
Cd2ap	0.0080613	0.0292212	0.247989	0.640416
Gm10123	7.33249e-13	1.60604e-11	0.248294	0.640094
Rexo4	0.000444955	0.00229724	0.248311	0.640076
Zfp395	0.00425066	0.0168442	0.24873	0.639634
Ogdh	0.00813725	0.0294375	0.248763	0.639599
Blnk	1.25317e-06	1.13508e-05	0.249042	0.639305
Smarcc1	0.000134655	0.000797779	0.249369	0.638959
Fam166a	7.32569e-07	6.93064e-06	0.249606	0.63871
Atp5e	5.33966e-15	1.5438e-13	0.249608	0.638707
Man1a	0.0076939	0.028115	0.249682	0.638629
Ost4	5.67508e-10	8.27005e-09	0.249851	0.638451
Uba5	0.0028359	0.0119174	0.25012	0.638167
Rbbp4	0.0105365	0.0366144	0.250513	0.637753
LOC102633618	0.0101406	0.0354431	0.251466	0.636748
Arf6	3.10667e-07	3.08448e-06	0.252532	0.635623
Fyttd1	0.0139233	0.0462488	0.254079	0.633995
Rbm5	0.0051873	0.0199223	0.254305	0.633756
Zfand5	0.00123075	0.00576904	0.254566	0.633481
Irf6	0.00501372	0.0194208	0.254767	0.63327
LOC102637891	0.00125958	0.00588892	0.255012	0.633012
Fbxo6	0.00782503	0.028479	0.255332	0.632676
Gnb2	0.00347987	0.0141624	0.255404	0.6326
Rims2	0.00124051	0.00580726	0.255608	0.632385
Cox6c	7.29718e-09	9.41857e-08	0.25604	0.63193
Riok3	0.0025975	0.01107	0.256042	0.631929
Pdgfa	0.00852349	0.0304687	0.256571	0.631373
Dpf2	0.00279555	0.0117752	0.257799	0.630081
Alas1	0.0102249	0.0357033	0.258305	0.62955
Vapa	0.00371752	0.0150281	0.258598	0.629242
Ndufv2	0.0095951	0.033798	0.258767	0.629064
Asl	0.00147892	0.00674002	0.258971	0.62885
Cpeb2	0.000240893	0.00133937	0.259471	0.628325
Pgam1-ps2	0.0153845	0.0499997	0.259694	0.628091
Psma3	2.54042e-14	6.5579e-13	0.259933	0.62784
Gnas	8.28441e-06	6.39782e-05	0.260077	0.627689
Eif3j1	0.00729741	0.0269111	0.260894	0.626831
C030037D09Rik	0.000509485	0.00259335	0.261527	0.626168
Rtn4ip1	9.11109e-06	7.00584e-05	0.262776	0.624858
2810474O19Rik	0.00128434	0.00598147	0.263522	0.624075
Pcbp1	0.0102737	0.0357854	0.265499	0.622005
Camk1	0.000152704	0.000894442	0.26564	0.621857
Rtn4	0.000130634	0.000776497	0.265831	0.621658
Irf2bp2	0.00194025	0.00856175	0.266899	0.62054
Cftr	0.000794116	0.00387306	0.266907	0.620531
Adam10	4.58573e-05	0.000302976	0.266935	0.620502
Cd9	5.11385e-06	4.15313e-05	0.267946	0.619444
Vdac1	0.00242323	0.0104133	0.269356	0.61797
Trim39	0.0046654	0.0182476	0.269668	0.617644
Nsmf	0.00423121	0.0168054	0.270294	0.61699
Gm10116	3.22447e-09	4.36451e-08	0.270962	0.616293
Pfn1	1.73875e-05	0.000125426	0.271675	0.615548
CYTB	3.0001e-06	2.58768e-05	0.272442	0.614747
Mtch2	0.00460662	0.0180567	0.272497	0.61469
Cox4i1	1.83965e-07	1.87281e-06	0.273053	0.61411
Ptch1	0.0149463	0.048795	0.273544	0.613597
Rbpjl	4.61313e-05	0.000304231	0.27467	0.612423
Tmem8b	0.000240809	0.00133937	0.275569	0.611486
ND6	1.49292e-06	1.34214e-05	0.275897	0.611144
LOC102636665	0.00347765	0.0141624	0.276063	0.610971
Naa35	0.00203083	0.00892873	0.276629	0.610381
Camk2n1	0.000616442	0.00309419	0.277096	0.609895
Lactb2	0.00117696	0.0055457	0.277623	0.609346
Gm11273	0.00156412	0.00707474	0.277981	0.608973
Ppia	6.95063e-12	1.32908e-10	0.27812	0.608829
LOC102637450	0.000231014	0.00129439	0.27814	0.608808
Tceb2	1.58595e-11	2.88021e-10	0.278265	0.608678
Zmiz1	0.00108483	0.00517225	0.278271	0.608671
A230046K03Rik	0.0011563	0.00545546	0.278994	0.607919
Vps25	0.0117505	0.0401004	0.27922	0.607684
Pigh	0.00508794	0.0196451	0.279458	0.607436
Ftl1	1.68679e-10	2.66203e-09	0.279515	0.607376
Cyth1	0.00624715	0.0233651	0.281363	0.605455
Strn3	3.7256e-06	3.14587e-05	0.28279	0.603971
Usp3	0.0123485	0.0418644	0.283025	0.603727
Adck2	1.06518e-07	1.15602e-06	0.283569	0.603162
Ankrd33b	9.9518e-05	0.000607531	0.283798	0.602924
St3gal1	1.49726e-10	2.40863e-09	0.284575	0.602117
Shfm1	7.54849e-05	0.000478601	0.285092	0.60158
Fam134a	0.0129399	0.0435022	0.285129	0.601541
Fam101a	7.02846e-05	0.000448778	0.285219	0.601448
Ralgapa1	0.000227672	0.00127765	0.287414	0.59917
Tomm34	0.00139184	0.00639964	0.288161	0.598395
B3gnt2	0.00585137	0.0220509	0.288195	0.59836
Ftl2	2.14367e-06	1.88497e-05	0.288693	0.597844
Tmem106b	9.62143e-05	0.000589353	0.2897	0.5968
Tob1	0.0045275	0.0178046	0.289802	0.596694
Mxd4	0.000495919	0.00253501	0.290344	0.596133
P2rx4	0.00210274	0.0092113	0.290647	0.595819
LOC102636430	0.00840421	0.0301917	0.290685	0.59578
Tsg101-ps	0.0053982	0.0206446	0.291569	0.594864
Bcl2l1	0.012703	0.0428651	0.293121	0.593257
Kif13b	7.77893e-05	0.000491487	0.294361	0.591974
Atp5j2	0.00647423	0.0241215	0.294496	0.591835
Atrnl1	0.0032708	0.0133567	0.294546	0.591782
Rtn3	0.00914427	0.0324622	0.295059	0.591252
Eif4g2	0.000213956	0.00121388	0.295574	0.590719
Mphosph8	0.0117288	0.0400641	0.295876	0.590407
Ndufa13	2.56784e-05	0.000178809	0.296376	0.589891
Tmem176b	9.88094e-06	7.56562e-05	0.296661	0.589596
Atp6v1g1	0.00519487	0.0199302	0.297525	0.588702
Galc	0.000973186	0.00468321	0.297998	0.588214
ND5	7.50077e-07	7.07775e-06	0.298659	0.587531
Vps39	0.00238712	0.0102703	0.298746	0.587442
App	0.00251849	0.0107587	0.30241	0.583659
Cct4	0.000322592	0.00172974	0.302433	0.583635
Serinc4	3.60116e-06	3.05507e-05	0.302883	0.583171
Rabep1	0.0106419	0.0369097	0.304122	0.581893
Arih2	4.21531e-05	0.000281072	0.305232	0.580749
Ist1	0.000237553	0.00132897	0.305891	0.58007
Selt	0.0127988	0.043108	0.306783	0.579151
Ddx6	0.00138193	0.00637029	0.307683	0.578224
Gm10039	0.000120159	0.00072376	0.307816	0.578087
Rbx1	0.0134856	0.0450432	0.308856	0.577017
Aplp2	0.00810599	0.0293538	0.313724	0.572009
Tanc2	0.00650549	0.0241881	0.314477	0.571236
Fth1	1.10912e-05	8.42093e-05	0.314606	0.571103
Tcf25	0.00170683	0.0076532	0.315317	0.570372
Calm1	5.05626e-05	0.00033044	0.315907	0.569767
Btg1	0.000169348	0.000982379	0.318675	0.566924
Sptbn1	0.00760835	0.027887	0.320802	0.564742
Uqcrh	0.00137571	0.00634972	0.322127	0.563383
Gm10080	0.0118034	0.040243	0.323872	0.561595
Prr15	0.00734391	0.0270549	0.324324	0.561132
Dusp16	0.00219504	0.00952328	0.325324	0.560107
Mllt6	0.000189321	0.00108777	0.325863	0.559555
Furin	0.00156009	0.00707422	0.326044	0.559369
Sp3	0.00926413	0.0328241	0.32693	0.558462
Sgpp1	0.000845737	0.00411137	0.327493	0.557887
Gstm2-ps1	0.0152557	0.0496257	0.327769	0.557604
Prdx1	0.00131836	0.00612408	0.329445	0.555889
Klf5	1.01723e-05	7.75586e-05	0.330484	0.554826
Tmem150a	0.000486599	0.00249797	0.330787	0.554516
Gapdh	0.0146949	0.0482793	0.331062	0.554235
Scnn1a	1.1738e-05	8.81934e-05	0.33154	0.553746
LOC102637129	5.30442e-06	4.26004e-05	0.334068	0.551162
Tuba1a	2.5304e-05	0.000176542	0.334427	0.550795
Ywhaz	0.0084551	0.0303443	0.336307	0.548874
Ndufa3	1.27283e-07	1.34897e-06	0.336532	0.548645
Coq5	8.41213e-13	1.80961e-11	0.338636	0.546497
Arpc1a	0.00424032	0.0168216	0.340211	0.54489
Cox7c	0.00189593	0.00837639	0.342298	0.542762
Ndufa6	2.7371e-10	4.23372e-09	0.346716	0.53826
Fnbp1l	0.00173254	0.00773967	0.348308	0.536638
Nipbl	0.00974737	0.0343009	0.349279	0.535649
Sepw1	1.62237e-07	1.68016e-06	0.349805	0.535114
Atrx	0.0018611	0.00826294	0.351809	0.533075
Psme1	0.00268581	0.0113947	0.357614	0.527174
Rbm26	0.000650065	0.00322268	0.360242	0.524505
Rhoa	9.11681e-05	0.000564181	0.360882	0.523856
Lars2	0.0104588	0.0363794	0.361128	0.523606
S100a11	0.00355382	0.0144471	0.363183	0.52152
Malat1	0.00564783	0.0214083	0.364537	0.520147
Cpne8	0.00832983	0.0299542	0.367047	0.517601
Ifrd2	0.0134297	0.0449314	0.369637	0.514976
Chd4	5.2513e-06	4.2368e-05	0.37223	0.51235
Sec62	0.00851219	0.0304687	0.37366	0.510902
Eif1	0.0145555	0.0479521	0.373699	0.510862
Aak1	0.000644372	0.00320325	0.374143	0.510413
Hnrnpa2b1	0.000117548	0.000709212	0.374405	0.510148
Itm2b	0.00122901	0.00576838	0.375445	0.509095
Rbm39	1.86623e-06	1.65714e-05	0.375628	0.508909
Zak	0.000490389	0.00251131	0.382322	0.50214

## Sheet: P5RRC
P5 RRC genes
Gene Symbol	p-value	q-value	P5 RRC_spec	P5 MRC_spec
Wfdc3	1.2551e-34	4.12357e-32	0.958173	0.00842757
AU021092	3.33649e-37	1.50726e-34	0.951941	0.0106712
Dmkn	3.94723e-24	3.65776e-22	0.950566	0.0111931
Lect1	9.0299e-14	2.19021e-12	0.94833	0.0120614
A530065N20Rik	2.11075e-40	1.90706e-37	0.945474	0.013206
Prelp	1.74598e-29	2.74346e-27	0.943125	0.0141758
Clu	1.45054e-13	3.4717e-12	0.937642	0.016537
Igsf1	2.50529e-08	2.95886e-07	0.93337	0.0184673
Agt	3.57973e-34	1.0781e-31	0.927526	0.0212305
Prdx4	3.89181e-14	9.83567e-13	0.918587	0.0257147
Lcn2	2.55829e-13	5.9267e-12	0.897704	0.0372886
Cyr61	5.37242e-12	1.0727e-10	0.895541	0.038568
Dhrs3	5.22312e-09	6.91442e-08	0.894083	0.039438
Nsg1	2.84155e-17	1.10274e-15	0.889785	0.0420398
Enpp2	1.92961e-10	3.01887e-09	0.8865	0.0440644
Vkorc1	1.55925e-07	1.62396e-06	0.886152	0.0442811
Nox3	1.03013e-10	1.72168e-09	0.885208	0.0448693
Tmed3	9.72431e-10	1.39459e-08	0.877437	0.0498053
Stx18	1.429e-16	4.91848e-15	0.876129	0.0506522
Capg	1.28389e-14	3.43701e-13	0.875485	0.0510702
Dach2	2.44651e-13	5.72957e-12	0.869423	0.0550612
Gja1	8.82362e-09	1.12284e-07	0.8663	0.0571534
Sugt1	2.01226e-09	2.75466e-08	0.865423	0.0577452
Cav1	6.96179e-07	6.6385e-06	0.865133	0.057941
Mmp23	1.25706e-14	3.41579e-13	0.863397	0.059119
Bmp3	1.21409e-10	1.97644e-09	0.861035	0.060733
Slc1a3	7.59055e-13	1.65254e-11	0.855994	0.0642205
Sostdc1	4.5842e-06	3.78249e-05	0.855816	0.0643446
Tspan7	5.57866e-08	6.26127e-07	0.853338	0.066081
Timp3	1.28989e-10	2.09043e-09	0.851765	0.0671903
Trpm3	7.60248e-09	9.77771e-08	0.84815	0.06976
Col11a1	8.60251e-08	9.42106e-07	0.844771	0.0721874
Phgdh	3.90681e-10	5.81038e-09	0.843924	0.072799
Ces1d	2.04563e-20	1.13737e-18	0.843387	0.0731878
Olfml3	3.65169e-14	9.35971e-13	0.841532	0.0745357
Lmx1a	1.55785e-06	1.39358e-05	0.840842	0.0750389
Apoc1	3.46961e-06	2.95735e-05	0.837289	0.0776441
Mme	5.12632e-18	2.17959e-16	0.836443	0.0782682
Ergic3	2.03914e-20	1.13737e-18	0.83457	0.0796549
Cntn4	1.18063e-08	1.47131e-07	0.830562	0.082645
Lbp	2.06759e-08	2.4661e-07	0.830318	0.0828277
Fmod	1.39865e-15	4.35753e-14	0.827989	0.0845798
Rdh10	4.23081e-09	5.68407e-08	0.824258	0.0874081
Ptgds	1.04e-10	1.72411e-09	0.823334	0.0881116
Cacna1g	6.51025e-24	5.73855e-22	0.822315	0.0888905
Rbp1	3.82715e-06	3.22409e-05	0.822076	0.0890731
Nfkbiz	4.78827e-09	6.40918e-08	0.820701	0.0901266
Cited1	1.3041e-08	1.61405e-07	0.818204	0.0920485
Fam132a	3.45696e-11	6.09437e-10	0.817415	0.0926581
1500015O10Rik	3.75006e-17	1.39719e-15	0.814565	0.0948694
Cybrd1	0.000191728	0.00109985	0.814032	0.0952843
Fam46a	1.36734e-08	1.68654e-07	0.813241	0.0959006
Gba	2.54024e-08	2.99037e-07	0.812731	0.0962988
Wfdc2	3.30322e-29	4.9741e-27	0.811744	0.0970705
Lrpap1	3.50206e-07	3.46752e-06	0.809869	0.0985409
Selm	7.75195e-13	1.67758e-11	0.808584	0.099552
Klk10	9.4828e-12	1.73964e-10	0.808065	0.0999616
Ggh	1.69584e-05	0.000123315	0.806836	0.100932
Cldn10	3.98524e-05	0.000267211	0.805611	0.101902
Ttyh1	1.32534e-09	1.86373e-08	0.804156	0.103056
LOC102632609	3.60586e-05	0.000244037	0.803981	0.103195
H2-T22	1.00995e-08	1.2762e-07	0.80255	0.104335
Pcsk2	3.22973e-06	2.76593e-05	0.802396	0.104458
Cst8	1.35289e-33	3.49239e-31	0.802119	0.104679
Sbsn	0.000157715	0.000919328	0.799955	0.106409
Proser2	2.37552e-12	4.96251e-11	0.799794	0.106539
Ly6a	3.19897e-16	1.06065e-14	0.793593	0.111538
Tulp2	5.48652e-09	7.23661e-08	0.792188	0.112678
Gaa	5.3934e-06	4.32189e-05	0.789762	0.114654
Gm16524	4.22417e-07	4.13716e-06	0.78975	0.114664
Rnd3	2.8565e-07	2.85177e-06	0.788105	0.116008
Stc2	1.44608e-09	2.01782e-08	0.787573	0.116444
Ctsh	1.03238e-06	9.51791e-06	0.786032	0.117708
Ghr	4.02883e-08	4.637e-07	0.778766	0.123712
Rbms3	3.32545e-13	7.60644e-12	0.776018	0.126001
Efna1	1.25034e-06	1.13508e-05	0.775763	0.126214
Nr2e3	1.71987e-14	4.57031e-13	0.775337	0.12657
Aldoc	0.000117179	0.000708166	0.772286	0.129126
Lifr	3.33089e-09	4.49173e-08	0.769986	0.131059
Irf1	3.51407e-05	0.000238719	0.769076	0.131826
Acvr1	0.000621341	0.00311136	0.768971	0.131915
Plekhb1	1.73995e-08	2.12439e-07	0.767773	0.132926
2410006H16Rik	2.04722e-05	0.000144223	0.766649	0.133877
Pdia4	1.03844e-07	1.13039e-06	0.764286	0.13588
Fam71a	2.81482e-06	2.43951e-05	0.763519	0.136532
Spp1	7.80054e-06	6.07568e-05	0.760915	0.138749
Rpn2	1.24532e-07	1.3276e-06	0.759801	0.139701
Pdia6	3.74721e-08	4.34052e-07	0.758661	0.140675
Dio2	1.47393e-17	5.98515e-16	0.758001	0.14124
Efemp2	1.50698e-11	2.75062e-10	0.757799	0.141413
Ctnnd2	1.97569e-11	3.55232e-10	0.757215	0.141913
Atp1b3	8.26495e-05	0.000518607	0.755715	0.143201
Cst3	1.11119e-17	4.56347e-16	0.755605	0.143295
Epha7	1.35165e-06	1.21817e-05	0.755297	0.14356
Fuca1	3.03746e-06	2.61366e-05	0.754496	0.144249
Mgll	8.57834e-06	6.61026e-05	0.752838	0.145676
Fam115c	0.000426235	0.00221006	0.751758	0.146609
1810011O10Rik	9.21231e-07	8.58075e-06	0.751181	0.147107
Timp2	6.36792e-12	1.23729e-10	0.750682	0.147538
Dclk1	8.62301e-05	0.000538231	0.749937	0.148183
Casd1	3.40928e-08	3.96178e-07	0.749809	0.148293
Gas5	6.43904e-17	2.32707e-15	0.748682	0.149269
Frrs1	3.93823e-08	4.54721e-07	0.746832	0.150874
Bcam	2.20839e-12	4.64018e-11	0.746318	0.151321
Col11a2	5.81065e-19	2.69227e-17	0.746075	0.151532
D3Bwg0562e	5.28898e-06	4.2571e-05	0.745613	0.151934
Ndrg2	0.000546434	0.00276197	0.745019	0.152451
C2	2.58094e-05	0.000179375	0.741047	0.155916
Ifitm3	5.32942e-08	6.00016e-07	0.740356	0.156521
Ddost	2.05296e-08	2.45675e-07	0.740001	0.156832
Lmo4	3.85845e-07	3.79958e-06	0.739579	0.157201
Rgcc	1.82084e-05	0.000130307	0.739422	0.157339
Pde4d	9.91274e-05	0.00060617	0.736859	0.159588
Vim	2.17644e-07	2.19099e-06	0.736804	0.159636
Pvrl3	1.54179e-05	0.000112794	0.736656	0.159766
Sar1a	0.000741265	0.00365475	0.736104	0.160251
Socs3	6.05075e-05	0.000389794	0.734668	0.161515
Map3k5	6.31166e-06	4.98043e-05	0.733263	0.162753
Irgm1	0.000754587	0.00369523	0.731307	0.164481
Glb1	1.89988e-05	0.000134895	0.73092	0.164823
Gm2a	0.000227164	0.00127678	0.730351	0.165327
Mir703	1.78505e-05	0.000128509	0.730218	0.165444
Cdh2	4.97527e-08	5.63656e-07	0.729519	0.166063
Stx1a	9.57698e-13	2.048e-11	0.728993	0.166529
Vcl	0.00476953	0.0186146	0.727743	0.167637
Tcn2	5.27673e-11	9.21261e-10	0.727734	0.167646
Cp	0.000125347	0.000750861	0.726936	0.168353
Akap12	1.18957e-06	1.087e-05	0.725579	0.169559
Ppib	3.05052e-20	1.64546e-18	0.725374	0.169742
Oraov1	0.00774081	0.0282527	0.725036	0.170043
Trnah-gug	0.000390365	0.00204757	0.724261	0.170732
Ss18	8.50601e-05	0.000531847	0.720693	0.173915
Bsg	1.10478e-18	4.99083e-17	0.719414	0.175059
Gm6034	6.01517e-08	6.68887e-07	0.719407	0.175065
Osmr	1.74016e-11	3.14448e-10	0.717752	0.176547
Ssr4	1.35098e-07	1.42346e-06	0.717191	0.17705
Fads2	4.54328e-12	9.17285e-11	0.716643	0.177541
Cdon	0.000789564	0.00386128	0.715839	0.178262
St3gal4	2.82704e-12	5.87179e-11	0.715169	0.178864
Sil1	0.00882677	0.0314595	0.713792	0.180103
Ccnd1	9.14249e-21	5.41655e-19	0.713626	0.180251
Pdlim1	0.00154628	0.00702043	0.712968	0.180844
Dusp6	0.00938657	0.0331928	0.710229	0.183312
Adamtsl1	7.8482e-12	1.47726e-10	0.708868	0.184541
Maged1	0.00045148	0.0023276	0.708205	0.185141
Sphk1	4.08275e-06	3.41552e-05	0.708174	0.185168
Syt1	2.61802e-09	3.55697e-08	0.707756	0.185547
Gria3	2.36969e-05	0.000166293	0.707241	0.186012
Socs2	0.0021621	0.00941426	0.707195	0.186054
Fkbp9	2.0176e-06	1.78279e-05	0.706513	0.186671
Micall1	2.84923e-07	2.85177e-06	0.706264	0.186897
Sowahd	1.06027e-08	1.33512e-07	0.704823	0.188202
Grn	8.98836e-05	0.000557186	0.704637	0.18837
Csnk1g1	0.00211874	0.00927014	0.704103	0.188856
Lurap1l	5.66049e-15	1.62357e-13	0.704098	0.18886
H2-D1	6.62239e-19	3.02954e-17	0.702625	0.190197
Agrn	0.000107044	0.000649089	0.702188	0.190594
Smu1	0.000542401	0.00274543	0.701568	0.191158
2810055G20Rik	4.25214e-05	0.000282486	0.700332	0.192282
Acp5	4.02798e-06	3.37752e-05	0.700325	0.192288
Npc2	3.69876e-07	3.65227e-06	0.700009	0.192576
Enho	0.00283428	0.0119174	0.699793	0.192772
Ttll10	0.000170101	0.000985169	0.699733	0.192827
Myo9a	8.83492e-05	0.000549559	0.699716	0.192843
Krt19	1.53269e-08	1.88406e-07	0.698864	0.193618
Rps26	7.20423e-21	4.33935e-19	0.698689	0.193778
Gnptg	0.00559051	0.0212675	0.69864	0.193823
Ccdc6	0.000159532	0.000928421	0.697843	0.194549
Msx1	0.00992697	0.0348989	0.696715	0.195579
Foxo1	2.90002e-07	2.88724e-06	0.696223	0.196028
Cnih1	6.19215e-05	0.000397485	0.696038	0.196196
Map4k4	0.00264323	0.0112516	0.695858	0.196361
Mpzl2	1.86047e-05	0.000132357	0.694913	0.197224
Ssr2	0.0108759	0.037577	0.694454	0.197645
Rapgef6	0.00460015	0.018051	0.693033	0.198945
Rhoc	0.00468506	0.0183046	0.692134	0.199767
0610031J06Rik	0.0134227	0.0449314	0.691515	0.200335
Bmp7	0.000291074	0.00157712	0.689484	0.202198
Sdc1	6.13865e-06	4.85451e-05	0.689457	0.202223
Ctsd	6.38687e-09	8.3631e-08	0.689252	0.202411
Kcnn4	6.36478e-14	1.56478e-12	0.689135	0.202518
Fxyd3	5.70575e-12	1.12681e-10	0.688956	0.202683
Bcas3	0.000632776	0.003163	0.688389	0.203204
Paqr6	0.000129298	0.00077044	0.687997	0.203564
BC006965	6.52964e-07	6.25944e-06	0.68776	0.203782
Cndp2	0.00126383	0.00590114	0.68721	0.204288
Fam171a2	0.0050546	0.0195582	0.685956	0.205441
LOC102640645	1.1192e-10	1.84693e-09	0.685669	0.205705
Styx	8.11607e-06	6.29431e-05	0.685439	0.205916
Lrrtm1	9.4989e-05	0.000582836	0.679804	0.211116
Fzd3	1.47786e-05	0.000109222	0.679391	0.211498
Mpzl1	0.000654271	0.00323909	0.679089	0.211777
Stox2	0.000527969	0.00267613	0.677712	0.213052
Per3	0.0026852	0.0113947	0.677336	0.2134
Ctsz	4.02772e-06	3.37752e-05	0.676911	0.213793
Nucb2	7.11712e-07	6.75099e-06	0.675972	0.214664
Notch1	1.64827e-05	0.000120098	0.674406	0.216116
Dpp4	0.0114392	0.0392856	0.674358	0.216161
Sparc	0.000383365	0.0020226	0.672699	0.2177
Ddah1	0.00786731	0.0286041	0.672425	0.217955
Rpl36a	1.55355e-17	6.23835e-16	0.671666	0.218661
Rpl30	1.28738e-15	4.04574e-14	0.670577	0.219673
Plk2	0.00384516	0.0155094	0.669709	0.220481
Tpm1	9.20828e-06	7.06555e-05	0.668808	0.22132
Dlx5	0.00298448	0.0124303	0.668759	0.221365
Ppp1r9a	0.00139968	0.00641119	0.667971	0.222099
LOC102640935	5.59502e-07	5.42102e-06	0.6676	0.222445
Prss33	0.000136529	0.000806234	0.667438	0.222596
Sulf2	9.09142e-07	8.49002e-06	0.66703	0.222977
Rpl3-ps1	0.0146225	0.0481292	0.66699	0.223014
Zfp36l1	1.63703e-07	1.69035e-06	0.665037	0.224837
Asah1	0.00588126	0.0221174	0.664552	0.225289
Erp29	0.00478863	0.018669	0.663381	0.226383
Sdc2	7.75185e-05	0.000490634	0.662257	0.227434
Fbxo7	0.0056253	0.0213773	0.659685	0.229841
Ybx3	0.000226615	0.00127568	0.659358	0.230147
Serpinh1	0.000393827	0.00206274	0.6591	0.230389
Celf2	0.00659204	0.0244847	0.657534	0.231857
Rps12	2.86823e-17	1.10274e-15	0.655979	0.233316
Calr	1.65219e-10	2.61887e-09	0.654581	0.234629
Zfp36	5.09473e-12	1.02291e-10	0.654287	0.234906
Gps1	0.00554346	0.0211107	0.653648	0.235506
Ifitm2	6.07231e-05	0.000390486	0.65121	0.237799
Slco3a1	7.92971e-08	8.71062e-07	0.651074	0.237927
Slc36a3	1.09373e-07	1.17993e-06	0.651015	0.237983
Arhgap29	2.3622e-08	2.79901e-07	0.650738	0.238243
Cd63	5.26633e-14	1.3036e-12	0.650305	0.238651
Lgr4	6.91577e-14	1.68876e-12	0.649245	0.239649
Rps3a1	4.15147e-10	6.14894e-09	0.648771	0.240096
Slc15a2	0.000883805	0.00427586	0.6487	0.240164
Fosb	2.31044e-14	6.05067e-13	0.647705	0.241101
Man2b2	7.48282e-06	5.8408e-05	0.646374	0.242357
Pcdh9	0.00511972	0.0197281	0.646174	0.242546
1500012F01Rik	0.000319676	0.00171666	0.646091	0.242624
Col18a1	0.000246692	0.0013617	0.645609	0.243079
Stt3b	6.10161e-07	5.88033e-06	0.644373	0.244247
Dnajb4	0.00277083	0.0116855	0.643892	0.244701
Gmppa	3.03786e-05	0.000208723	0.643463	0.245107
Gm10132	3.75636e-21	2.38167e-19	0.643284	0.245276
Man2b1	0.00298227	0.0124303	0.643256	0.245302
Tenm1	5.57998e-11	9.64882e-10	0.643209	0.245347
Qk	0.0116278	0.0397566	0.642967	0.245576
Rps15a	5.98672e-16	1.93179e-14	0.641836	0.246645
Rpl4	7.28801e-18	3.06266e-16	0.639574	0.248787
Arl4c	0.000412064	0.00214582	0.638349	0.249947
Lpcat3	0.0147119	0.0482915	0.63606	0.252118
Fam184b	1.53375e-05	0.000112662	0.634951	0.25317
Rpl36a-ps2	0.00682421	0.025321	0.634803	0.253311
Eif3f	0.00139563	0.00640891	0.6346	0.253504
Atf3	3.68209e-10	5.52161e-09	0.634042	0.254034
Rpl30-ps9	0.00304292	0.0125825	0.633834	0.254231
Amt	0.000277488	0.00151236	0.633597	0.254456
LOC102633620	0.00442668	0.017446	0.632955	0.255067
Morf4l2	1.22377e-05	9.17573e-05	0.632148	0.255833
Tktl1	0.0100332	0.0352021	0.631914	0.256056
Klf6	0.00615714	0.0230829	0.629701	0.258161
Sfxn5	2.52986e-06	2.20311e-05	0.628588	0.259221
Klf9	0.00431329	0.017055	0.628515	0.25929
Gm4332	1.1521e-05	8.69248e-05	0.627504	0.260254
Fam115a	0.00152695	0.00694136	0.626199	0.261497
Epha4	0.00113693	0.00537104	0.625906	0.261776
Rpl39	0.00903094	0.0320923	0.625433	0.262227
Kctd12	0.00409175	0.0163399	0.623717	0.263864
5031439G07Rik	0.00222436	0.00963891	0.621819	0.265676
Enpp5	0.000355442	0.00188484	0.621571	0.265913
Lrrc8c	2.03646e-05	0.000143746	0.621472	0.266008
LOC102632403	5.77896e-06	4.61041e-05	0.621415	0.266063
LOC102640157	0.00488588	0.0189662	0.621118	0.266346
Krt18	6.89811e-05	0.000442017	0.620975	0.266483
Pim1	0.011862	0.0403666	0.620974	0.266484
Dlx6os1	6.04011e-06	4.78705e-05	0.616068	0.271177
Fermt1	0.00753319	0.0276676	0.614592	0.27259
Rps9	7.84523e-22	5.42115e-20	0.613799	0.273351
Cnpy2	0.00613192	0.0230122	0.612107	0.274973
Fam222b	2.45734e-13	5.72957e-12	0.610152	0.276849
Fam168a	0.00233388	0.0100652	0.609951	0.277042
Rpl23a-ps3	2.05026e-07	2.07553e-06	0.608976	0.277978
Rps18-ps3	0.0124746	0.0422522	0.607589	0.279311
Krt8	0.000245689	0.00135975	0.607558	0.279341
Park7	4.28046e-06	3.57265e-05	0.605015	0.281785
Ahnak	2.00646e-06	1.77729e-05	0.603873	0.282885
Rpl3	0.000924687	0.00446171	0.603354	0.283384
Mesdc2	0.00625182	0.0233651	0.603168	0.283563
Rps19-ps6	3.19015e-08	3.74324e-07	0.600967	0.285683
Ier3	0.0149108	0.048723	0.6007	0.28594
Mir1896	0.00464337	0.0181811	0.60052	0.286113
Rps12-ps3	4.45924e-05	0.000295159	0.599488	0.287108
Fermt2	0.00139864	0.00641119	0.596859	0.289643
Cldn4	0.00248818	0.0106543	0.596622	0.289872
Gm16486	0.000157507	0.000919328	0.596561	0.289931
LOC102634822	0.0112937	0.0388719	0.595181	0.291263
Rnaset2b	0.00301534	0.0125114	0.595003	0.291435
Nrbp2	0.0125873	0.0425542	0.594655	0.291771
Rpl13	5.91435e-08	6.59706e-07	0.592752	0.293609
Ppap2b	0.0013743	0.00634972	0.591953	0.294381
Lphn3	0.00385692	0.0155395	0.591106	0.2952
Cd63-ps	4.6881e-10	6.91542e-09	0.591086	0.295219
Btg2	1.31391e-06	1.18712e-05	0.588974	0.297263
Egr1	2.17592e-11	3.89296e-10	0.58795	0.298253
Rpl18	1.20542e-10	1.97644e-09	0.587821	0.298379
Scaf4	0.0102485	0.0357509	0.587625	0.298568
Lamp2	0.00275599	0.0116493	0.586565	0.299595
LOC102638764	0.00319175	0.0130634	0.585455	0.300669
Gm12918	1.69003e-19	8.36679e-18	0.58369	0.30238
Rps3a2	7.96419e-06	6.18981e-05	0.582716	0.303324
Rpl7a	1.99911e-18	8.81069e-17	0.581756	0.304256
Pkd2	0.00060862	0.00305918	0.581578	0.304428
Mier3	1.24498e-08	1.54617e-07	0.581475	0.304528
Rpl11	9.80505e-14	2.36236e-12	0.581432	0.304569
LOC102308570	3.7791e-05	0.000254332	0.579965	0.305993
Eif1a	0.0101174	0.0354307	0.579537	0.306408
Rps20	7.07516e-12	1.34577e-10	0.579521	0.306424
Clk1	2.25342e-08	2.67891e-07	0.579476	0.306468
Igsf3	0.00172217	0.00770286	0.579453	0.30649
Psap	1.31341e-05	9.76682e-05	0.579108	0.306825
Gm4604	0.00149212	0.00679158	0.57792	0.307978
Rab6a	5.34426e-10	7.8195e-09	0.577735	0.308158
Wsb1	0.0141765	0.0469605	0.577591	0.308297
Rps18	1.91426e-08	2.32152e-07	0.577242	0.308637
Ctsa	0.000252961	0.00139148	0.576701	0.309163
Spint2	1.7974e-05	0.000129142	0.576619	0.309242
Gm15501	1.72183e-07	1.7628e-06	0.576068	0.309777
Ppp1r12a	0.00343509	0.0140118	0.575226	0.310596
Mau2	0.0101324	0.0354431	0.574813	0.310997
Rpl38-ps2	1.07678e-08	1.35121e-07	0.574516	0.311286
Prkdc	3.04892e-05	0.000209085	0.574228	0.311566
LOC100042019	0.0100424	0.0352021	0.573359	0.312411
Pgpep1	0.0151913	0.0494608	0.573308	0.312461
Jun	2.61362e-23	2.15571e-21	0.573305	0.312463
Gm10076	4.34086e-06	3.61471e-05	0.57257	0.313179
Rpl36al	9.96574e-07	9.23492e-06	0.572517	0.313229
Rps19	1.67497e-08	2.05197e-07	0.571981	0.313751
Rplp0	4.19946e-07	4.12415e-06	0.570783	0.314917
Rpl24	7.37736e-12	1.3959e-10	0.570268	0.315419
Arid1b	7.47036e-08	8.25624e-07	0.569864	0.315812
LOC102635706	0.00185123	0.00822919	0.569108	0.316548
Snx22	5.77022e-08	6.45621e-07	0.568803	0.316845
Rps26-ps1	0.000411705	0.00214582	0.568394	0.317243
Gm7901	1.03377e-10	1.72168e-09	0.568286	0.317348
4930523C07Rik	0.000298539	0.00161033	0.567842	0.317781
Rps21	2.23261e-11	3.97471e-10	0.566135	0.319444
Tbc1d9	1.72341e-05	0.000124818	0.565976	0.319599
Slc35b2	0.0035694	0.0144942	0.565901	0.319672
Rps8	2.74126e-10	4.23372e-09	0.563779	0.321741
Hnrnpc	0.000290098	0.00157419	0.56314	0.322365
Rpl12	0.00435437	0.0171986	0.560904	0.324546
Rpl10a	6.09199e-11	1.04343e-09	0.560021	0.325409
Cand2	0.000527307	0.00267613	0.559806	0.325618
Ppip5k2	0.0115471	0.0395785	0.559554	0.325864
Rps15	0.013524	0.0451022	0.558671	0.326726
Skp1a	2.89804e-12	5.98487e-11	0.557945	0.327436
1810064F22Rik	3.71793e-05	0.000250683	0.557351	0.328016
Snd1	0.00940496	0.0332253	0.556471	0.328876
Rps5	0.0115883	0.0396592	0.555784	0.329547
Gm8730	1.98852e-10	3.09764e-09	0.554948	0.330365
Fos	4.39495e-13	9.9271e-12	0.554358	0.330942
Rpl32	2.84691e-05	0.000196725	0.554034	0.331259
Gm11361	0.0148993	0.048723	0.551856	0.333389
Insc	0.00171551	0.00768259	0.549734	0.335465
Rps25-ps1	2.62454e-23	2.15571e-21	0.549732	0.335468
Epb4.1l5	0.00285244	0.0119591	0.548594	0.336582
Rpl18a	6.57914e-06	5.1577e-05	0.546537	0.338597
Clca6	0.000242158	0.00134433	0.54587	0.33925
Prelid1	0.0150899	0.0492191	0.54508	0.340025
Gm5148	0.000201357	0.00115326	0.543831	0.341249
Rpl10	1.57671e-10	2.51023e-09	0.543737	0.341341
Eef1a1	1.62508e-09	2.25021e-08	0.543701	0.341377
Pabpc1	0.000277865	0.00151236	0.543182	0.341885
Rpl6	0.000389302	0.00204497	0.543168	0.341899
Rpl10-ps3	1.85677e-16	6.27137e-15	0.542808	0.342253
Rpl5	5.02835e-05	0.000329809	0.542703	0.342355
Trp53bp2	0.0113533	0.0390397	0.540678	0.344342
Gm10288	1.53691e-05	0.000112665	0.538223	0.346751
Col9a3	0.0138776	0.0461395	0.538083	0.346889
LOC102638448	0.000141497	0.000834207	0.537598	0.347365
Rps14	1.2104e-06	1.10186e-05	0.537052	0.347902
Fer1l4	0.00126646	0.00590577	0.536189	0.348749
Rpl36a-ps1	0.00215124	0.00937827	0.535362	0.349562
Hsp90b1	5.41946e-11	9.4163e-10	0.534828	0.350086
Rpl10a-ps1	0.00272375	0.0115265	0.532931	0.351951
Rpl21	6.78977e-12	1.31221e-10	0.532705	0.352173
Gm6472	0.00109569	0.00521326	0.53203	0.352836
Rpl7	0.0106605	0.0369294	0.531652	0.353209
Gm12191	0.0112708	0.0388299	0.531529	0.35333
Rps27a	3.75631e-12	7.66966e-11	0.531371	0.353485
Rps4x	0.00405353	0.0162103	0.530687	0.354157
Tmem184b	0.0126546	0.0427419	0.530336	0.354503
Rpl15	7.46546e-06	5.83986e-05	0.530115	0.35472
Rpl17-ps10	0.00583484	0.0220269	0.52996	0.354872
Rpl17	5.6737e-09	7.45628e-08	0.528938	0.355878
Rpl14-ps1	0.00012549	0.000750861	0.528371	0.356436
Rps7	0.000581859	0.00293693	0.526067	0.358704
Gm10036	0.00553311	0.0210935	0.525367	0.359394
Rpl35a	6.24686e-08	6.9252e-07	0.525228	0.35953
Rps23	0.00551799	0.0210581	0.5252	0.359558
LOC102635478	0.00899069	0.0320122	0.524973	0.359781
Rpl36	1.24901e-05	9.34561e-05	0.524828	0.359924
Gm6136	8.34594e-12	1.55475e-10	0.524693	0.360057
Rps27	2.76087e-05	0.000191512	0.52416	0.360582
Rps25	0.000267931	0.00146269	0.524101	0.36064
Rps2	0.00204875	0.00899656	0.523691	0.361044
Krt8-ps	9.3973e-12	1.73275e-10	0.522561	0.362157
Rpl13a	0.00318113	0.0130539	0.522533	0.362185
LOC102631924	0.00852163	0.0304687	0.521563	0.363141
LOC102639724	9.3921e-05	0.000578246	0.521391	0.36331
Rpl36-ps3	0.0106681	0.0369294	0.520367	0.364319
Dnaja1	0.0090245	0.0320923	0.518886	0.36578
Hspb1	0.00232899	0.0100561	0.518044	0.36661
Rps11	1.00791e-14	2.80199e-13	0.518008	0.366645
Scyl1	0.0134396	0.0449314	0.518008	0.366646
Rpl27a	1.1467e-09	1.62517e-08	0.517911	0.366741
LOC102640818	0.00285802	0.0119686	0.517181	0.367461
Ptdss2	0.0026863	0.0113947	0.516778	0.367859
Rpl37a	7.25858e-05	0.000461028	0.516776	0.367861
Rpsa	1.80661e-07	1.84437e-06	0.516491	0.368142
Isy1	0.00795588	0.028868	0.516428	0.368205
Gm5428	0.00187192	0.00830074	0.516006	0.368621
Gm15772	0.0039619	0.0159269	0.51561	0.369011
Ywhaq	0.0148699	0.0486775	0.515297	0.36932
Rpl19	0.000221426	0.00125232	0.511877	0.372697
Cnn3	2.92024e-06	2.52482e-05	0.511512	0.373057
Gm9843	6.72153e-15	1.89778e-13	0.511042	0.373521
Rpl41	1.3782e-05	0.000102276	0.510546	0.374012
Rpl14	0.00176256	0.00785439	0.51026	0.374294
Wnt16	0.00638661	0.0238196	0.509871	0.374678
Palld	0.00457964	0.01799	0.509806	0.374742
Gm11478	0.00618436	0.0231609	0.505232	0.379264
Naaladl2	8.26557e-05	0.000518607	0.504168	0.380316
Eef1b2	0.00691219	0.0255949	0.503375	0.3811
Rpl37	0.000710292	0.00350682	0.502233	0.38223
Ctsl	7.10061e-09	9.23079e-08	0.501414	0.383041
Rps27rt	0.00725925	0.0267977	0.500762	0.383686
Eef1a1-ps1	2.59975e-09	3.54547e-08	0.500189	0.384252

## Sheet: P30MRC
P30 MRC genes
Gene Symbol	p-value	q-value	P30 RRC_spec	P30 MRC_spec
Tfcp2l1	1.97038e-15	1.15694e-13	0.00381235	0.973609
Atp6v1c2	2.03191e-19	2.0249e-17	0.00384303	0.973487
Atp6v0d2	3.42112e-13	1.33609e-11	0.00541096	0.967695
Atp6v1g3	6.15565e-10	1.3276e-08	0.00629043	0.964742
Serpinb9	1.63178e-13	6.73691e-12	0.00663992	0.963614
Tmem213	1.02022e-11	3.07129e-10	0.00725692	0.961678
Pam	7.50016e-14	3.33469e-12	0.0082833	0.958595
Insrr	1.22022e-17	1.04886e-15	0.00979259	0.954316
Tmem117	2.68201e-07	3.74445e-06	0.0106897	0.951892
Dcn	3.40971e-05	0.000319937	0.0140347	0.943463
Sh3bgrl2	2.07544e-11	5.99803e-10	0.0141276	0.94324
Foxi1	3.43529e-10	7.87934e-09	0.0157788	0.939369
LOC102640638	2.04941e-20	2.472e-18	0.0164662	0.937802
Lcp2	2.80056e-24	4.76095e-22	0.017196	0.936164
4930469K13Rik	1.19726e-14	6.07033e-13	0.0174598	0.935578
Slc26a4	1.31894e-15	7.94111e-14	0.0197833	0.93055
Arhgap18	1.23396e-17	1.04886e-15	0.0203602	0.929335
Atp6v1a	1.07483e-11	3.20234e-10	0.0265189	0.917044
Atp6v0b	1.7219e-07	2.42745e-06	0.0275398	0.915108
Serpinb6b	1.89142e-09	3.71851e-08	0.0290645	0.912263
Pde1a	6.55416e-28	1.35297e-25	0.0294011	0.911641
Acsl4	6.92311e-08	1.04207e-06	0.0299781	0.910582
Atp6v1b1	4.93797e-10	1.08937e-08	0.0303194	0.909959
Atp6v1e1	4.11555e-06	4.75758e-05	0.0323716	0.90626
Atp6v1d	7.11169e-09	1.26869e-07	0.0327827	0.905529
Limch1	0.000179255	0.00138146	0.0354969	0.900776
Itpr2	2.85996e-08	4.59183e-07	0.0368665	0.898423
LOC102640720	4.89678e-116	7.07585e-113	0.0370566	0.898099
Plet1	0.000660148	0.00446798	0.0374677	0.8974
Gng4	3.44862e-117	9.96651e-114	0.0387147	0.895294
Atp6v0a4	7.66718e-20	8.52237e-18	0.0390864	0.894671
Pdzk1ip1	1.56937e-09	3.12792e-08	0.0420828	0.889715
Hebp2	0.00880973	0.0417379	0.0443567	0.88603
Fam107b	1.49247e-10	3.65528e-09	0.0445828	0.885667
Ncald	2.89484e-05	0.000276109	0.0455857	0.884064
Slc43a2	4.00728e-11	1.08234e-09	0.0456486	0.883964
Rcan2	2.49732e-05	0.000245485	0.0469378	0.88192
Rpap3	0.00513171	0.0264361	0.048099	0.880095
Plcg2	2.00162e-15	1.15694e-13	0.0505095	0.876349
Eps8	3.68094e-06	4.34201e-05	0.0511998	0.875286
Car12	4.30003e-14	1.97255e-12	0.0513767	0.875015
Pfkp	2.85518e-09	5.42861e-08	0.0530178	0.87251
Nedd9	3.70886e-05	0.000342448	0.0546855	0.869988
Pgam1	0.00716001	0.0353113	0.0547413	0.869904
Coch	4.31088e-11	1.13259e-09	0.0594236	0.86295
Hepacam2	7.11138e-21	9.34177e-19	0.0599145	0.86223
Ackr4	1.63109e-05	0.000166567	0.0602225	0.86178
Atp6v0c-ps2	1.61434e-08	2.72832e-07	0.060789	0.860953
Plxdc2	7.27593e-09	1.29003e-07	0.0617129	0.85961
Agap1	3.08192e-05	0.00029107	0.064147	0.856099
Ppfibp2	6.80495e-09	1.22151e-07	0.0655694	0.854066
Etnk2	0.00127744	0.00793936	0.0667872	0.852336
Slc4a9	5.25855e-06	5.89039e-05	0.0677041	0.851039
Sec23b	3.56845e-05	0.000332269	0.0689826	0.84924
Cln3	0.00173605	0.0103661	0.0691683	0.848979
Bsnd	5.06448e-20	5.85453e-18	0.0696076	0.848364
Pgrmc1	4.03918e-06	4.68805e-05	0.0698282	0.848055
Ncoa7	0.000454338	0.00319474	0.0717945	0.845315
Coa5	2.86988e-05	0.000274634	0.0743262	0.84182
Pmp22	1.79183e-07	2.51377e-06	0.0752468	0.840557
Grb10	0.000777702	0.00517871	0.0773062	0.837748
Dtna	4.71084e-08	7.31953e-07	0.080953	0.832825
Ckmt1	0.00094369	0.00610126	0.0809715	0.8328
Car2	5.24406e-07	7.01636e-06	0.0825881	0.830637
Clcnkb	4.16795e-109	1.72077e-106	0.0840472	0.828696
Rap1a	4.38724e-07	5.95264e-06	0.086888	0.824941
Pros1	2.67776e-05	0.000259472	0.0869432	0.824869
Rnf152	3.66035e-21	5.56758e-19	0.0896396	0.821336
Deptor	4.9932e-09	9.01897e-08	0.0921581	0.818062
Cd24a	1.01956e-08	1.77501e-07	0.0933632	0.816504
Met	5.87376e-07	7.78678e-06	0.0948485	0.814591
Cd55	1.55222e-19	1.60212e-17	0.0952819	0.814035
Efr3a	0.00121414	0.00761143	0.095862	0.813291
Chchd10	4.22168e-11	1.11933e-09	0.0965303	0.812435
Wdr72	3.2971e-07	4.49463e-06	0.097075	0.811738
Kcnma1	4.94098e-12	1.5866e-10	0.100108	0.807878
Slc43a3	2.38536e-11	6.75852e-10	0.10117	0.806534
Pde1c	2.73061e-09	5.22614e-08	0.104947	0.801783
Cox5a	0.00507516	0.0262104	0.107555	0.798527
1700025G04Rik	6.39709e-08	9.67936e-07	0.107678	0.798374
Tnfaip8	5.28838e-05	0.000467383	0.108285	0.797619
Tkt	6.76412e-07	8.84539e-06	0.109967	0.795534
Tacc2	0.000552791	0.00380373	0.111135	0.79409
Casr	1.03845e-113	1.00037e-110	0.112521	0.792382
Tmem51	0.00022613	0.00169305	0.117543	0.786233
Cox7b	8.26357e-10	1.70584e-08	0.119326	0.784066
Hexb	0.00875907	0.0416008	0.12024	0.782957
Ttll12	0.00953432	0.0443707	0.12127	0.781711
Atp5g3	1.29401e-08	2.226e-07	0.122483	0.780246
Nedd4l	0.00671751	0.0334717	0.124526	0.777788
Cycs	3.87019e-08	6.07872e-07	0.125069	0.777135
Ank	4.08888e-12	1.34818e-10	0.125735	0.776337
Ptprj	0.004918	0.025563	0.12679	0.775073
Mt1	4.54533e-05	0.000410291	0.127904	0.773742
Trp53inp1	3.29853e-09	6.11074e-08	0.128622	0.772885
Ralgapa2	1.33467e-05	0.000139687	0.128645	0.772859
Dnal1	3.73585e-05	0.000343841	0.130163	0.771051
Gdpd3	1.11528e-07	1.60357e-06	0.132275	0.768545
Fam129a	1.11511e-10	2.80232e-09	0.133556	0.767028
Clstn1	0.000117147	0.000945684	0.13387	0.766657
Aldh1l1	3.64795e-13	1.40568e-11	0.135256	0.765022
Eno1	8.04659e-10	1.673e-08	0.137641	0.762215
Atp5a1	0.000395076	0.00280533	0.138021	0.761769
Fam63a	0.000179736	0.00138148	0.138295	0.761448
S100a1	7.17309e-08	1.07411e-06	0.138642	0.76104
Sept9	0.000180429	0.00138313	0.138947	0.760683
Mal	0.00134656	0.0082799	0.139322	0.760243
Cox5b	1.63787e-06	2.02285e-05	0.140766	0.758554
Rbpms	5.8923e-08	8.9625e-07	0.141155	0.758101
Selo	0.00415725	0.022249	0.141635	0.75754
C230060E24	2.14178e-08	3.51689e-07	0.143349	0.755542
Akap2	0.000993881	0.00636877	0.146588	0.751781
Kit	2.65339e-10	6.23438e-09	0.146845	0.751484
Msi2	2.52483e-06	3.06586e-05	0.147362	0.750886
Cpsf4l	9.49982e-10	1.94713e-08	0.148027	0.750117
Plekhb2	0.00655256	0.0327628	0.149311	0.748634
Iscu	0.0026848	0.0151544	0.15031	0.747482
Ndufa5	5.91292e-05	0.000514709	0.152013	0.745523
Ndufc2	8.55665e-06	9.19283e-05	0.153821	0.743446
Uqcr11	1.0547e-10	2.67377e-09	0.154516	0.74265
Ppp1cb	2.09834e-05	0.00020911	0.155766	0.741219
Slc34a2	5.74917e-06	6.31753e-05	0.157357	0.739401
Ndrg1	0.00014635	0.00115246	0.158069	0.738589
Aamdc	0.00407589	0.0219354	0.158531	0.738062
Bhlhe40	0.00507883	0.0262104	0.159054	0.737467
Wbp5	0.00180652	0.0107204	0.159878	0.736529
Ndfip1	0.00615345	0.03109	0.160619	0.735686
Mdh1	9.08008e-05	0.000749755	0.161074	0.735169
Mif	4.02677e-06	4.68805e-05	0.163551	0.732359
Fgf14	4.99011e-22	8.01189e-20	0.165544	0.730105
Exoc3l4	0.00316664	0.0175992	0.166181	0.729386
Dab2	2.33232e-112	1.34808e-109	0.169029	0.726176
Usmg5	8.21342e-09	1.43859e-07	0.171113	0.723833
Uqcrfs1	0.00403596	0.0218017	0.171146	0.723797
Uqcr10	3.05173e-09	5.72695e-08	0.171618	0.723267
Pde4b	0.00381366	0.0207245	0.173178	0.721518
Rbm47	0.00768749	0.0373897	0.173337	0.72134
Grk5	0.00108899	0.00687159	0.174568	0.719962
Elovl7	5.03801e-05	0.000446621	0.174959	0.719525
Pfdn1	0.00188945	0.0111212	0.175286	0.71916
Ilf2	0.000263465	0.00195736	0.175543	0.718873
Nme7	4.55721e-05	0.000410291	0.17755	0.716633
Ahcyl1	0.00162421	0.00982	0.179506	0.714455
Ywhab	0.00182981	0.0108364	0.182274	0.71138
Esyt2	0.000218565	0.00164922	0.185125	0.708222
Eea1	2.65349e-06	3.19427e-05	0.185289	0.708041
Vav3	2.07902e-05	0.000207902	0.185949	0.707311
Gsn	0.00353039	0.019397	0.189326	0.703584
Atp5j	7.25593e-10	1.54188e-08	0.191163	0.701562
Cdc42se2	0.000107166	0.000874888	0.193257	0.699261
Atp5b	3.08063e-08	4.91879e-07	0.194736	0.697638
Irs1	1.45639e-06	1.82206e-05	0.196916	0.695251
Spns1	0.000163593	0.00127779	0.197414	0.694706
Shc1	0.00170951	0.0102713	0.197832	0.694249
Eif4g3	9.36804e-05	0.000769137	0.198572	0.69344
Dmxl1	0.00076201	0.00508593	0.206738	0.684548
Cox6b1	0.000959257	0.00617428	0.207935	0.683249
Tnrc6b	1.16481e-12	4.15728e-11	0.209056	0.682034
Cldn8	0.00117924	0.00740873	0.20914	0.681943
Sh3rf1	0.0100569	0.046429	0.210969	0.679963
Crim1	9.20179e-06	9.81298e-05	0.212577	0.678225
Erbb2ip	5.90234e-05	0.000514709	0.212651	0.678144
Dpy19l4	0.000387107	0.00275551	0.213907	0.676789
Far1	0.000211044	0.00159664	0.215092	0.67551
Hmx2	0.000826476	0.00544081	0.216156	0.674362
Ctnnb1	9.98357e-08	1.44987e-06	0.216471	0.674023
Thrb	6.03357e-21	8.56672e-19	0.217681	0.67272
Pddc1	5.47284e-06	6.10676e-05	0.218072	0.6723
Gm14539	1.28811e-10	3.18173e-09	0.221308	0.668821
Laptm4b	0.00648959	0.0325606	0.221672	0.668431
Ndufb6	6.34937e-07	8.34077e-06	0.222027	0.668049
Nadk	0.0107884	0.0489458	0.223135	0.66686
Setd1b	0.00136941	0.00840256	0.224203	0.665716
Armcx6	7.91623e-10	1.65782e-08	0.227047	0.662671
Cab39	0.00147031	0.00894565	0.228803	0.660793
Pkib	1.6485e-10	3.97013e-09	0.229291	0.660273
Prkcd	0.000480405	0.00336167	0.229413	0.660143
Aldh6a1	0.0023014	0.0132755	0.229564	0.659981
Spint1	0.000898035	0.00583218	0.230735	0.658731
Atp5l	1.48733e-09	2.98498e-08	0.232317	0.657043
Atp5c1	1.42289e-05	0.000147389	0.233102	0.656207
Rragc	2.53956e-06	3.07084e-05	0.233251	0.656049
Trabd2b	0.000178374	0.00137983	0.234119	0.655124
Rundc3a	0.000585135	0.0040072	0.234713	0.654492
Wasf2	0.00874497	0.0416008	0.235783	0.653353
Nptn	3.25661e-08	5.14295e-07	0.235786	0.65335
Midn	0.00337406	0.0186444	0.238231	0.650751
Hmgb2	0.000346535	0.0025163	0.240958	0.647858
Hspa1a	2.07609e-05	0.000207902	0.241058	0.647751
Clic6	0.00501968	0.0260447	0.245413	0.643139
Arf6	0.00538572	0.0276461	0.245615	0.642926
Man1a	6.22048e-05	0.000534674	0.248745	0.639618
Cox6c	0.00413075	0.0221894	0.249155	0.639185
Slc25a39	0.000527589	0.00363898	0.249403	0.638923
Ikbip	1.54757e-06	1.91952e-05	0.250552	0.637711
Hipk1	3.06153e-05	0.000290092	0.25144	0.636775
Gpcpd1	0.00736675	0.0362073	0.251939	0.636248
Myo15b	1.92653e-111	9.27946e-109	0.252412	0.63575
Pdgfa	7.08436e-07	9.18108e-06	0.252587	0.635566
BC005624	0.0040689	0.0219354	0.252628	0.635522
Pgam1-ps2	0.00885349	0.0418766	0.253098	0.635028
Gnas	8.0737e-07	1.04165e-05	0.253128	0.634996
Rtn4	0.00293207	0.0163901	0.258418	0.62943
CYTB	5.6917e-07	7.58019e-06	0.265307	0.622206
Grtp1	9.18288e-05	0.000756083	0.266734	0.620712
N4bp2l2	0.0017981	0.0106924	0.266872	0.620568
Plxna4	0.000426254	0.00301192	0.268419	0.61895
ND6	4.83501e-06	5.50125e-05	0.268711	0.618644
Pnpla2	0.00126458	0.00787638	0.269901	0.617401
Ppia	0.00484867	0.025248	0.270903	0.616354
Tceb2	0.00379077	0.0206704	0.271203	0.616041
LOC102637450	1.07455e-07	1.55273e-06	0.2714	0.615835
Dcaf11	0.00078623	0.00522346	0.271412	0.615823
LOC102632851	1.7568e-06	2.16049e-05	0.272471	0.614717
A230046K03Rik	0.00640589	0.0321966	0.273655	0.613482
Agfg2	0.00152722	0.00925294	0.27669	0.610318
4833439L19Rik	0.00472267	0.0247981	0.281258	0.605563
Ftl2	0.000957662	0.00617428	0.281332	0.605487
Ndufa4	5.97458e-05	0.000516962	0.28136	0.605458
Gad2	3.86231e-05	0.000354352	0.281399	0.605417
Ralgapa1	0.000136917	0.00108706	0.281602	0.605206
Dnajc15	0.00579521	0.0295382	0.282354	0.604424
Mxd4	5.64851e-05	0.000496176	0.283138	0.603609
Id1	6.20239e-07	8.18489e-06	0.283239	0.603505
Tmem106b	0.00465885	0.0245247	0.284524	0.60217
4930427A07Rik	0.00978499	0.045464	0.287589	0.598989
Cyp4v3	1.23156e-06	1.55424e-05	0.287718	0.598855
Eif4g2	2.77057e-06	3.30866e-05	0.288097	0.598462
Tmem176b	0.000375821	0.00268842	0.289197	0.597322
ND5	2.91935e-07	4.05621e-06	0.29117	0.595278
Stx8	0.000198172	0.00151513	0.291755	0.594672
Pttg1ip	0.00190888	0.0112127	0.294528	0.591802
Atpif1	6.38637e-05	0.000546054	0.294823	0.591496
Arih2	0.0101278	0.0466816	0.297663	0.58856
Arpc5l	0.00997469	0.046123	0.300651	0.585474
Milr1	4.67515e-05	0.000418303	0.302453	0.583615
Acad11	6.88157e-19	6.62925e-17	0.303032	0.583018
Gbf1	0.00696828	0.0344834	0.304274	0.581737
Nfkb1	0.00452333	0.0239861	0.305737	0.580229
Dnaja2	0.00907359	0.0427079	0.306078	0.579877
Calm1	0.00100954	0.00644055	0.308215	0.577676
Pdzd2	3.58576e-06	4.24707e-05	0.309981	0.575859
Rgmb	0.0086267	0.0411405	0.310142	0.575692
Med13	0.00989084	0.0458821	0.312962	0.572792
Gm10094	0.00784693	0.0379225	0.313831	0.571899
Atp1a1	0.0026268	0.0149438	0.314305	0.571412
Flot2	0.00280143	0.0157512	0.315344	0.570345
Mcee	0.0106392	0.0484974	0.317269	0.568367
LOC102634767	0.0104633	0.0479981	0.317452	0.568179
Mllt6	5.15767e-06	5.79987e-05	0.317775	0.567847
Rock1	0.000306168	0.00224006	0.318257	0.567353
Cpsf2	0.000297341	0.002181	0.319215	0.566371
Snord13	0.0029953	0.0167112	0.32056	0.56499
LOC102632554	7.61393e-08	1.13424e-06	0.321739	0.563781
Sept3	0.00758014	0.037067	0.322633	0.562865
Tmem150a	5.53746e-06	6.1551e-05	0.322655	0.562842
Gapdh	4.82656e-07	6.51811e-06	0.323214	0.56227
Scnn1a	0.00179343	0.0106866	0.32458	0.560869
Tuba1a	0.000807617	0.00534099	0.326548	0.558853
Tom1	1.86292e-08	3.09416e-07	0.326878	0.558516
Pex6	0.00211522	0.0122505	0.327791	0.557581
Ywhaz	0.00139402	0.00851735	0.328409	0.556949
Ndufa3	4.2142e-05	0.000384197	0.32942	0.555914
Ncf2	0.00371883	0.0203165	0.330202	0.555114
Sox9	0.00765394	0.0373016	0.330445	0.554865
Coq5	1.35733e-06	1.70552e-05	0.331008	0.55429
Dlat	0.002469	0.0141295	0.331185	0.554109
Nfs1	0.000345786	0.0025163	0.331229	0.554064
Idh3a	0.00328274	0.0181746	0.331742	0.55354
Wdr1	6.60784e-05	0.000563323	0.332367	0.552901
LOC102634705	0.00798923	0.0385457	0.332861	0.552396
Zfp609	0.00914929	0.0429942	0.333877	0.551357
Cox7c	0.00205499	0.0119496	0.334344	0.55088
Gm21399	0.00048372	0.00337669	0.336464	0.548715
Ndufa6	1.98583e-14	9.65792e-13	0.339518	0.545597
Ccnl1	3.32784e-05	0.000313272	0.339887	0.545221
Nt5e	2.07202e-13	8.434e-12	0.339962	0.545145
Kdm2a	0.00206709	0.0119958	0.341479	0.543597
Slc5a3	8.9455e-05	0.000742888	0.341803	0.543266
Cited2	0.00606737	0.0307627	0.343065	0.541979
6030407O03Rik	8.15001e-05	0.000686692	0.343786	0.541244
Spin1	0.000684585	0.00462255	0.345035	0.539971
Slc12a6	0.00284547	0.0159369	0.345356	0.539644
BC005537	0.000137631	0.00108974	0.346381	0.5386
Glul	2.23287e-06	2.72279e-05	0.3506	0.534306
Tcf4	0.000596079	0.0040725	0.352011	0.53287
Abca3	0.00170335	0.0102556	0.352712	0.532157
Kdm7a	0.00446859	0.0237394	0.353008	0.531856
Lars2	0.000201208	0.00153024	0.353021	0.531842
S100a11	0.00237425	0.0136685	0.355061	0.529768
Gpbp1l1	8.31994e-05	0.000696946	0.355937	0.528879
Luc7l2	0.00667477	0.0333162	0.356052	0.528761
Gstp2	0.00478112	0.0250316	0.356152	0.52866
Arhgap21	4.47717e-05	0.000405612	0.356286	0.528524
Malat1	0.00122781	0.00768044	0.356406	0.528401
B2m	9.31294e-12	2.83309e-10	0.356956	0.527843
Patl2	0.00246611	0.0141295	0.357788	0.526997
Junb	0.00370604	0.0203165	0.359528	0.52523
Ptbp3	0.0026702	0.0151486	0.360364	0.524381
Cbx1	3.03243e-07	4.19317e-06	0.360723	0.524017
Slitrk6	0.0105921	0.0484354	0.361429	0.5233
Ifrd2	0.0002925	0.00215096	0.362061	0.522658
Tet3	0.00901924	0.0425909	0.364004	0.520687
Tesc	2.23456e-112	1.34808e-109	0.364017	0.520674
Chd4	1.60983e-05	0.000164979	0.364032	0.520659
Calm3	0.00083265	0.005469	0.364107	0.520583
Hnrnpa2b1	0.000153809	0.00120463	0.365528	0.519142
Aak1	0.00472794	0.0247981	0.367372	0.517271
Csnk1a1	6.62269e-06	7.19532e-05	0.369726	0.514886
Kmt2d	4.39083e-06	5.01561e-05	0.374335	0.510218
Kif5b	0.00769788	0.0373897	0.377267	0.507251
Ep300	1.52763e-05	0.000157673	0.379461	0.505032
Ubb	9.86094e-05	0.000807312	0.380693	0.503787
Gm1821	9.18615e-08	1.34761e-06	0.381587	0.502883
Gnaq	2.96815e-10	6.91771e-09	0.382649	0.50181
Hey2	0.0010013	0.00640214	0.383514	0.500936

## Sheet: P30RRC
P30 RRC genes
Gene Symbol	p-value	q-value	P30 RRC_spec	P30 MRC_spec
Wfdc3	4.80673e-58	1.73643e-55	0.957632	0.00861416
AU021092	7.13513e-06	7.72305e-05	0.951208	0.0109481
Dmkn	1.41344e-13	5.92005e-12	0.949986	0.0114161
Lect1	1.08709e-06	1.39013e-05	0.947647	0.0123318
A530065N20Rik	1.37811e-09	2.78512e-08	0.944742	0.0135054
Prelp	2.39642e-26	4.61711e-24	0.942113	0.0146014
Clu	4.31372e-17	3.19658e-15	0.936758	0.01693
Igsf1	0.00116107	0.00731044	0.932178	0.0190198
Agt	1.83388e-08	3.06353e-07	0.92617	0.0218907
Prdx4	0.00572222	0.0292694	0.917208	0.0264332
Lcn2	4.10431e-11	1.09828e-09	0.896553	0.0379675
Cyr61	0.001391	0.0085169	0.894661	0.0390926
Dhrs3	0.000116509	0.000943164	0.892363	0.0404731
Nsg1	1.54633e-17	1.27682e-15	0.888695	0.0427087
Enpp2	0.00171685	0.0102787	0.885267	0.0448327
Nox3	4.81501e-57	1.15962e-54	0.88286	0.0463438
Stx18	4.04183e-05	0.000369649	0.875298	0.0511922
Capg	3.00196e-15	1.63692e-13	0.872871	0.0527802
Dach2	0.000864846	0.00566759	0.867653	0.056244
Cav1	0.000198765	0.00151565	0.863323	0.0591693
Gja1	4.80926e-09	8.74136e-08	0.863282	0.0591968
Mmp23	0.000870051	0.00568879	0.862433	0.059776
Sostdc1	2.00511e-14	9.65792e-13	0.854972	0.0649345
Timp3	5.96367e-06	6.52842e-05	0.850251	0.0682636
Trpm3	4.91308e-05	0.000436886	0.844967	0.0720458
Ces1d	1.58897e-08	2.70125e-07	0.843059	0.0734256
Col11a1	5.48711e-08	8.43498e-07	0.842076	0.0741398
Lmx1a	5.25821e-08	8.12633e-07	0.836868	0.0779548
Mme	4.21873e-14	1.96647e-12	0.832397	0.0812721
Lbp	1.16398e-57	3.05809e-55	0.828547	0.0841595
Cntn4	6.6268e-10	1.41863e-08	0.8285	0.0841947
Fmod	3.55061e-05	0.000332079	0.824222	0.0874351
Rdh10	3.57562e-05	0.000332269	0.821252	0.0897038
Cacna1g	5.60669e-06	6.1935e-05	0.820951	0.0899352
Ptgds	5.30999e-10	1.15382e-08	0.820483	0.0902942
Cited1	0.000219809	0.00165429	0.81792	0.0922679
Cybrd1	3.0914e-09	5.76397e-08	0.812227	0.096693
Wfdc2	1.54049e-05	0.000158435	0.807899	0.100092
Selm	0.00073228	0.0049216	0.807194	0.100649
Klk10	6.80191e-58	1.96575e-55	0.807007	0.100797
Cldn10	7.79033e-09	1.37281e-07	0.804036	0.103152
LOC102632609	0.00151801	0.00921651	0.80019	0.106221
Pcsk2	2.33627e-05	0.000230438	0.799841	0.106501
Cst8	2.64915e-05	0.000257779	0.798864	0.107285
Sbsn	9.24791e-13	3.47097e-11	0.797379	0.108479
Tulp2	0.00146574	0.00893669	0.790054	0.114416
Rnd3	0.000409311	0.00289929	0.785279	0.118327
Stc2	3.21259e-08	5.10131e-07	0.785263	0.11834
Rbms3	0.00675564	0.0336038	0.773716	0.127926
Lifr	3.43104e-12	1.19466e-10	0.766679	0.133851
Plekhb1	0.000518691	0.00358616	0.764921	0.135341
Fam71a	0.00820459	0.0393875	0.763256	0.136756
Dio2	1.65777e-09	3.28148e-08	0.75638	0.142629
Serping1	2.80029e-11	7.78157e-10	0.754975	0.143837
1810011O10Rik	0.00456939	0.0241417	0.751415	0.146904
Cst3	3.73902e-15	1.96469e-13	0.750005	0.148123
Atp1b3	2.00127e-05	0.000201522	0.749465	0.148591
Timp2	0.000499426	0.00346125	0.748423	0.149493
Fam115c	0.00165776	0.0100019	0.748361	0.149547
Dclk1	0.00350952	0.019328	0.746496	0.151166
Gas5	1.76123e-05	0.000179224	0.743171	0.154061
Ndrg2	0.00188224	0.0111014	0.742721	0.154454
C2	2.82142e-05	0.000270894	0.737697	0.158852
Lmo4	3.92421e-06	4.60885e-05	0.737214	0.159276
Rgcc	5.99363e-05	0.000517062	0.736987	0.159475
Ifitm3	7.91927e-05	0.000669202	0.73501	0.161214
Pde4d	4.64222e-10	1.032e-08	0.731037	0.16472
Mir703	7.72115e-05	0.000654373	0.727109	0.1682
Cp	2.63391e-08	4.25252e-07	0.725227	0.169873
Stx1a	0.00930511	0.0436555	0.724176	0.170808
Akap12	0.000642372	0.00436813	0.723756	0.171182
Oraov1	9.27992e-07	1.19195e-05	0.720508	0.17408
Osmr	1.39201e-05	0.000144709	0.718165	0.176177
Gm6034	1.16564e-05	0.000123396	0.714521	0.179447
Fads2	9.70806e-19	9.05042e-17	0.713206	0.180629
Cdon	0.00904208	0.042629	0.711395	0.18226
Alox15	1.57587e-07	2.24348e-06	0.709976	0.183541
Sphk1	0.00695466	0.0344751	0.706615	0.186579
Trf	8.56681e-05	0.000715551	0.703089	0.189776
Sowahd	0.000273259	0.002019	0.699603	0.192946
Lurap1l	1.61572e-14	8.05076e-13	0.697841	0.194552
H2-D1	1.14071e-06	1.45227e-05	0.696674	0.195616
2810055G20Rik	0.000130992	0.00104577	0.695549	0.196643
1e	0.00325925	0.0180792	0.694027	0.198035
Krt19	0.00089009	0.0057936	0.693709	0.198326
Ttll10	0.00351113	0.019328	0.693516	0.198502
Rps26	5.81351e-12	1.84627e-10	0.692616	0.199327
Mpzl2	0.000937911	0.00607749	0.692271	0.199642
BC006965	0.00783014	0.0379047	0.686786	0.204677
Bcas3	0.005932	0.0301291	0.686577	0.20487
Sdc1	3.40166e-10	7.86464e-09	0.68622	0.205198
Fxyd3	3.89452e-11	1.06181e-09	0.682395	0.208722
Efna5	0.00104027	0.006622	0.681812	0.209261
Lrrtm1	0.00306282	0.017055	0.675238	0.215344
Mpzl1	0.00186973	0.0110501	0.675217	0.215363
Fzd3	0.000110072	0.000893561	0.672688	0.21771
Faah	0.0073021	0.0359507	0.672449	0.217933
Plk2	0.0082927	0.0397444	0.666422	0.223544
Rpl36a	0.00461939	0.0243614	0.665708	0.22421
Sulf2	0.000575647	0.00395159	0.66546	0.224442
Tpm1	0.00777666	0.037709	0.662674	0.227044
Zfp36l1	5.61487e-06	6.1935e-05	0.659098	0.230391
Sdc2	0.0107209	0.0487928	0.658734	0.230733
Ybx3	0.000993315	0.00636877	0.654309	0.234885
Pfn2	0.00761924	0.0371953	0.64791	0.240909
Arhgap29	1.65194e-16	1.11025e-14	0.644966	0.243687
Ifitm2	2.58253e-05	0.000252146	0.644491	0.244135
Slc36a3	6.83729e-11	1.76427e-09	0.644108	0.244497
Slc15a2	0.000359963	0.00260073	0.643265	0.245294
Lgr4	2.76158e-05	0.000266032	0.642913	0.245626
1500012F01Rik	0.000132443	0.00105443	0.641798	0.246681
Rps3a1	5.14736e-14	2.32436e-12	0.641639	0.246832
Gm10132	2.64627e-16	1.73812e-14	0.637194	0.251043
Arl4c	0.000357804	0.00259161	0.636495	0.251705
Rpl4	3.32141e-17	2.52602e-15	0.632879	0.255139
Rpl30-ps9	1.27658e-05	0.000134646	0.631205	0.25673
Pon3	0.00381504	0.0207245	0.628412	0.259388
Dbi	5.60282e-18	5.06004e-16	0.623863	0.263725
Gm4332	0.00014899	0.00117006	0.622154	0.265356
Fam115a	0.0103089	0.047365	0.620222	0.267203
Lrrc8c	0.000363614	0.00262056	0.619103	0.268272
Rpl39	4.29162e-06	4.92174e-05	0.618385	0.268959
Eif4a2	5.58167e-05	0.0004918	0.617394	0.269908
Krt18	0.00504983	0.0261541	0.613502	0.273636
Dlx6os1	0.000178371	0.00137983	0.609644	0.277337
Nenf	0.00710512	0.0351005	0.607443	0.279451
Prdm2	0.000365366	0.00262664	0.606322	0.280529
B3galt2	8.68412e-08	1.28046e-06	0.604986	0.281814
Scube3	7.31915e-06	7.89267e-05	0.604453	0.282326
Rpl23a-ps3	4.46611e-12	1.45023e-10	0.603873	0.282884
Rps18-ps3	0.00640074	0.0321966	0.602899	0.283822
Fam222b	1.40976e-13	5.92005e-12	0.602559	0.28415
Rarres2	9.83465e-06	0.000104493	0.59861	0.287954
Rps19-ps6	5.31096e-17	3.74358e-15	0.596776	0.289724
Ahnak	0.000742078	0.00497588	0.596178	0.290301
Rpl3	1.08309e-12	4.01297e-11	0.595689	0.290773
Gnb2l1	1.83563e-11	5.35855e-10	0.593563	0.292826
LOC102634822	0.00439482	0.0233905	0.591944	0.29439
Cldn4	0.00204946	0.0119414	0.591386	0.29493
0610007N19Rik	5.04883e-06	5.722e-05	0.591018	0.295285
Gfra1	2.47236e-08	4.0368e-07	0.590456	0.295829
Gm6807	5.10407e-07	6.86082e-06	0.590443	0.295841
Anxa2	1.16519e-12	4.15728e-11	0.587218	0.298962
Rpl13	5.1935e-10	1.13706e-08	0.584981	0.301129
Rpl18	2.81233e-17	2.25768e-15	0.581383	0.304617
Btg2	0.000611762	0.00416979	0.581234	0.304762
Cd99l2	0.00833328	0.0398069	0.578921	0.307006
Rps3a2	5.24449e-17	3.74358e-15	0.578895	0.307032
Enpp3	4.41704e-05	0.000401423	0.578228	0.30768
Ptch2	3.24707e-15	1.73779e-13	0.578145	0.307759
Rpl11	6.51317e-12	2.04598e-10	0.573469	0.312304
Gm15501	0.00993124	0.0459956	0.571877	0.313852
Rps20	1.20302e-15	7.3973e-14	0.570775	0.314925
Mau2	0.00876639	0.0416008	0.569594	0.316075
Rps18	1.26077e-11	3.71798e-10	0.569329	0.316333
Rpl38-ps2	0.00739073	0.0362635	0.568845	0.316804
Jun	5.58494e-08	8.53994e-07	0.566624	0.318968
Gm10076	2.55561e-15	1.42033e-13	0.565102	0.320451
Cdh3	5.33796e-56	1.18667e-53	0.565037	0.320514
Rps19	2.90931e-09	5.49537e-08	0.564023	0.321503
Rpl24	4.86778e-05	0.000434194	0.563762	0.321757
Rplp0	4.05676e-12	1.34818e-10	0.562816	0.322681
Slpi	1.18988e-06	1.50822e-05	0.562153	0.323327
Ccni	0.00125453	0.00783063	0.559787	0.325636
Rps21	9.43246e-08	1.37676e-06	0.558728	0.326671
Coq10b	0.00948657	0.0442196	0.556564	0.328785
Csnk2a2	0.0107412	0.0488085	0.555738	0.329593
Fam84a	0.000178567	0.00137983	0.554243	0.331054
Cand2	1.68872e-08	2.83744e-07	0.551643	0.333597
Rps15	0.00267501	0.0151486	0.551198	0.334033
Skp1a	3.9995e-10	8.96012e-09	0.550924	0.334301
Gm8730	0.000273857	0.002019	0.548973	0.336211
Gm13456	2.39709e-13	9.48985e-12	0.548628	0.336549
Rps5	3.17867e-17	2.4828e-15	0.547701	0.337456
Fos	0.000816759	0.00538912	0.546264	0.338864
Rpl32	6.23478e-05	0.000534674	0.545938	0.339184
Rps25-ps1	0.00371532	0.0203165	0.541843	0.343199
Gm5148	0.00814203	0.0391522	0.541646	0.343392
Rpl18a	8.66857e-16	5.44612e-14	0.53839	0.346588
Slit2	2.49585e-09	4.80867e-08	0.535884	0.349049
Eef1a1	5.94933e-05	0.000516323	0.535535	0.349391
Pabpc1	1.53904e-10	3.73767e-09	0.535346	0.349578
Rpl6	4.2793e-06	4.92174e-05	0.534999	0.349918
Rpl10	1.14112e-10	2.84297e-09	0.534692	0.350221
Rpl5	1.3741e-09	2.78512e-08	0.534532	0.350378
Gm8430	1.33887e-05	0.000139687	0.529181	0.355639
Rps14	2.50232e-08	4.06275e-07	0.528846	0.355969
Rpl30-ps1	0.000448253	0.00315964	0.527367	0.357424
Rpl10a-ps1	0.00589659	0.030002	0.525764	0.359002
Rpl21	1.88429e-06	2.30746e-05	0.523587	0.361147
Rpl7	3.96842e-14	1.88012e-12	0.523415	0.361316
Rps27a	1.17789e-13	5.08074e-12	0.523274	0.361455
Rps4x	3.93905e-06	4.60885e-05	0.52264	0.362079
Rpl15	0.00227194	0.0131318	0.521336	0.363365
Rpl14-ps1	1.87913e-05	0.00019055	0.520116	0.364567
Rpl34	4.82096e-13	1.83323e-11	0.518255	0.366402
Rps7	4.01686e-08	6.27498e-07	0.5178	0.366851
Rpl35a	1.2799e-07	1.83114e-06	0.517517	0.36713
Rps23	2.12972e-05	0.000211508	0.516929	0.36771
Rps3	2.24387e-13	9.00666e-12	0.516322	0.368309
Ptp4a2	0.00270279	0.0152262	0.516181	0.368448
Rps27	0.000495592	0.00344294	0.515883	0.368742
Rps25	2.31855e-11	6.63427e-10	0.515824	0.3688
Hes1	0.00106491	0.00674909	0.51512	0.369495
Rpl13a	5.33842e-11	1.38991e-09	0.514248	0.370356
LOC102639724	0.000127311	0.00102203	0.513101	0.371488
Pcdh17	0.000207484	0.00157383	0.513036	0.371552
Rpl22	3.04721e-07	4.19354e-06	0.512016	0.37256
Dnaja1	1.9453e-05	0.00019657	0.511316	0.373251
Ptdss2	0.00805783	0.0388119	0.511287	0.373279
Rpl27a	0.00413898	0.0221923	0.509676	0.374871
Psmb8	0.00282359	0.015845	0.509363	0.37518
Rpsa	2.27198e-10	5.42647e-09	0.50891	0.375627
Rpl37a	1.06688e-16	7.34116e-15	0.508464	0.376068
Gm15772	2.66373e-06	3.19427e-05	0.508363	0.376168
Gm12174	5.11178e-06	5.77071e-05	0.505615	0.378885
Gm9843	2.68451e-05	0.000259472	0.505043	0.379451
Rps23-ps	0.000268997	0.00199333	0.503823	0.380657
Slc39a8	3.5671e-12	1.22725e-10	0.50271	0.381758
Rpl41	3.37049e-06	4.00852e-05	0.502207	0.382255
Xpr1	0.0083211	0.0398069	0.502195	0.382267
Rpl14	3.58611e-10	8.09677e-09	0.501921	0.382539

## Sheet: E16MRC
E16.5 MRC
Gene Symbol	p-value	q-value	E16.5.ProgC_spec	E16.5.MRC_spec
LOC102640638	3.44127e-73	1.05217e-69	0.02502	0.919934
Rnf152	3.05374e-73	1.05217e-69	0.0669833	0.852058
Galnt18	2.58958e-68	5.27843e-65	0.211527	0.679359
Clcnkb	4.8616e-68	7.43217e-65	0.0817117	0.831808
Aph1c	1.56923e-67	1.91917e-64	0.0925805	0.817516
LOC102637182	7.21309e-67	7.35134e-64	0.181185	0.712589
Cd164l2	5.99732e-66	5.23909e-63	0.136632	0.763401
Adrb2	9.6398e-66	7.36842e-63	0.151576	0.746024
Scn3a	1.2611e-65	8.5685e-63	0.299231	0.586941
Casr	2.33987e-65	1.43083e-62	0.113076	0.791698
Trabd2b	4.6546e-65	2.58753e-62	0.293246	0.593128
Rufy3	5.84229e-65	2.97713e-62	0.143043	0.755899
Acss1	8.5128e-65	4.00429e-62	0.135316	0.76495
Fgf14	1.60318e-64	7.00248e-62	0.204212	0.687292
Spry4	2.7776e-64	1.07757e-61	0.142007	0.757106
Ntrk1	2.90469e-64	1.07757e-61	0.229046	0.660534
LOC100861615	2.9957e-64	1.07757e-61	0.295521	0.590775
Dll1	6.07499e-64	1.88154e-61	0.217867	0.67252
Rasgrp1	8.60043e-64	2.50436e-61	0.196311	0.695913
Plet1os	6.05253e-63	1.68233e-60	0.346909	0.538063
Hepacam2	1.2887e-62	3.42625e-60	0.097683	0.810962
Neurl1a	1.5128e-62	3.8545e-60	0.224491	0.665407
4933400F21Rik	1.87975e-62	4.59787e-60	0.173276	0.721409
Xdh	3.3641e-62	7.9121e-60	0.359498	0.525261
Bsnd	1.13614e-18	1.41786e-16	0.0244255	0.921096
Atp6v1g3	5.83637e-17	7.13788e-15	0.00835685	0.958379
Car12	7.95723e-17	9.54087e-15	0.0290671	0.912258
Lcp2	6.80505e-15	7.85149e-13	0.0592057	0.863269
Atp6v0d2	2.35426e-13	2.66598e-11	0.0063545	0.964534
Myo15b	5.41565e-13	6.02122e-11	0.0554505	0.86884
Atp6v1c2	8.57481e-13	9.36339e-11	0.00812777	0.959052
C230060E24	1.96014e-12	2.10286e-10	0.024197	0.921546
Dcn	3.90745e-12	4.11966e-10	0.0108959	0.951346
Insrr	4.24164e-12	4.39621e-10	0.00916114	0.956073
Ptges	4.87638e-12	4.96985e-10	0.0605632	0.861282
4930469K13Rik	7.64168e-12	7.53692e-10	0.0829615	0.83014
Thsd7a	8.15625e-12	7.91674e-10	0.0624203	0.858586
Slc43a3	1.92912e-11	1.84321e-09	0.0592125	0.86326
Slc26a4	3.07121e-11	2.84552e-09	0.00424554	0.971922
LOC102640720	4.77127e-11	4.35467e-09	0.0586305	0.864116
Tceal8	5.81613e-10	4.93967e-08	0.273465	0.613679
Tmem117	7.83268e-10	6.56121e-08	0.0163678	0.938025
Ank	8.56783e-10	7.08004e-08	0.142559	0.756462
Sh3bgrl2	1.82674e-09	1.4894e-07	0.0280478	0.914154
Akap2	2.08621e-09	1.67858e-07	0.107732	0.798307
Serpinb9	2.56614e-09	2.01179e-07	0.0163516	0.938061
Romo1	3.64868e-09	2.78896e-07	0.161605	0.734565
Fam151a	3.76096e-09	2.83929e-07	0.164519	0.731263
Aamdc	4.00208e-09	2.98448e-07	0.05285	0.872765
Atp6v1a	6.17291e-09	4.49373e-07	0.0968412	0.812037
Tfcp2l1	7.46388e-09	5.30717e-07	0.0112244	0.950484
Hebp2	1.13742e-08	7.9946e-07	0.033972	0.90343
Limch1	1.37524e-08	9.40876e-07	0.0505824	0.876236
Srd5a1	1.38477e-08	9.40876e-07	0.120556	0.782576
Trak1	1.40477e-08	9.43972e-07	0.0634825	0.857054
Slc4a9	1.72411e-08	1.14597e-06	0.0464223	0.882735
Lmod1	1.768e-08	1.16251e-06	0.130814	0.770277
Pdzk1ip1	2.03462e-08	1.29956e-06	0.0606488	0.861158
Slc25a1	2.04019e-08	1.29956e-06	0.0847754	0.82773
Suclg1	2.69085e-08	1.66207e-06	0.119845	0.783436
Pfkp	2.73633e-08	1.67327e-06	0.0480276	0.880206
Tmem213	2.84166e-08	1.72047e-06	0.0192726	0.931636
Tldc2	3.37795e-08	2.00546e-06	0.0439838	0.88663
D15Ertd621e	3.62203e-08	2.12968e-06	0.326757	0.55864
Prdx5	3.96679e-08	2.31018e-06	0.0900363	0.820819
Foxi1	4.01292e-08	2.315e-06	0.0573352	0.86603
Eps8l3	4.24573e-08	2.42641e-06	0.0720693	0.844934
Amigo2	5.0507e-08	2.80773e-06	0.0574827	0.865811
Grb10	5.76901e-08	3.17815e-06	0.14937	0.748566
Fdps	6.15066e-08	3.35815e-06	0.0601979	0.861816
Zmiz1	6.20931e-08	3.36017e-06	0.145511	0.75303
Tmem52	6.94648e-08	3.69372e-06	0.136986	0.762985
Dyrk1a	7.81924e-08	4.12195e-06	0.301672	0.58442
Slc9a3r1	7.97353e-08	4.16736e-06	0.077985	0.836827
Atp6v0b	8.47487e-08	4.39185e-06	0.150744	0.746982
Bik	9.12198e-08	4.64841e-06	0.0631481	0.857535
Ncoa7	9.36726e-08	4.6697e-06	0.11187	0.793183
Atp6v0e	9.27441e-08	4.6697e-06	0.129506	0.771832
Arhgap18	9.81939e-08	4.83741e-06	0.0483889	0.879641
Hbp1	9.88842e-08	4.83741e-06	0.110834	0.794462
Scnn1a	1.0051e-07	4.87791e-06	0.383495	0.500955
Tmprss2	1.01548e-07	4.88949e-06	0.0404362	0.892424
Psen2	1.11049e-07	5.26405e-06	0.0800971	0.833975
Plet1	1.14102e-07	5.3672e-06	0.0422527	0.889438
Chchd10	1.25245e-07	5.84637e-06	0.0801645	0.833884
Myeov2	1.2913e-07	5.98205e-06	0.262294	0.625363
Slc31a2	1.36636e-07	6.28215e-06	0.117723	0.786014
Atox1	1.46391e-07	6.53416e-06	0.356947	0.527852
Apbb3	1.562e-07	6.92146e-06	0.331594	0.553691
Ptdss2	1.59404e-07	7.01261e-06	0.376702	0.507823
Acp6	1.64958e-07	7.20512e-06	0.0763585	0.839038
LOC102632907	1.68395e-07	7.30307e-06	0.243198	0.645484
Timm17a	1.8417e-07	7.93096e-06	0.116612	0.787368
Usmg5	1.89448e-07	8.10124e-06	0.335537	0.549661
Pgam1	1.95181e-07	8.28843e-06	0.179965	0.713944
Cox7a1	2.05613e-07	8.67121e-06	0.0750712	0.840798
Atp6ap2	2.13946e-07	8.96082e-06	0.117332	0.78649
Gpr116	2.19511e-07	9.13135e-06	0.124843	0.777407
Itpr2	2.37595e-07	9.81685e-06	0.0777618	0.83713
Ociad1	2.39866e-07	9.84417e-06	0.105207	0.801457
Atp6v0c	2.51427e-07	1.02499e-05	0.140131	0.759297
BC002163	2.75528e-07	1.1158e-05	0.242635	0.64608
Met	2.90358e-07	1.16812e-05	0.068385	0.85008
Furin	3.1305e-07	1.24305e-05	0.183577	0.709936
Dtna	3.40708e-07	1.34415e-05	0.103544	0.803543
Tmem176a	3.87308e-07	1.51407e-05	0.094115	0.815535
Slmo2	3.88732e-07	1.51407e-05	0.124392	0.777949
Gstm1	4.37596e-07	1.65179e-05	0.0448007	0.885318
Rundc3a	4.3263e-07	1.65179e-05	0.119664	0.783656
Scp2	4.32106e-07	1.65179e-05	0.224233	0.665683
Mrpl33	4.6078e-07	1.72863e-05	0.172814	0.721925
LOC102636052	4.71181e-07	1.75687e-05	0.288222	0.598332
Selo	5.22498e-07	1.92474e-05	0.272815	0.614358
Cacfd1	5.29729e-07	1.9397e-05	0.065249	0.854523
Lrrc3	5.92521e-07	2.1567e-05	0.195508	0.696792
Psmb5	7.13685e-07	2.55215e-05	0.201198	0.690574
Sep15	7.11784e-07	2.55215e-05	0.347515	0.537445
Fryl	7.24649e-07	2.5763e-05	0.161765	0.734384
Sec23b	7.43821e-07	2.62917e-05	0.0365412	0.89898
Pgk1	7.62536e-07	2.67983e-05	0.165786	0.729832
Etfa	7.83948e-07	2.73934e-05	0.155482	0.741543
Jag1	7.96535e-07	2.75187e-05	0.156842	0.73999
Fam133b	8.03742e-07	2.75314e-05	0.238223	0.650759
LOC102636304	8.05908e-07	2.75314e-05	0.293878	0.592474
Pcp4l1	8.40365e-07	2.84287e-05	0.121689	0.781205
Csrp1	8.41472e-07	2.84287e-05	0.174558	0.719974
Cftr	8.66547e-07	2.9115e-05	0.164821	0.730922
Slx4ip	8.74533e-07	2.92228e-05	0.0738548	0.842468
Ccdc130	9.38691e-07	3.11962e-05	0.305409	0.580567
Asxl2	9.80458e-07	3.24081e-05	0.190177	0.702646
Azin1	1.06503e-06	3.50142e-05	0.0805803	0.833325
Blnk	1.10339e-06	3.58896e-05	0.195417	0.696892
Srp14	1.09776e-06	3.58896e-05	0.204936	0.686505
Serinc2	1.13859e-06	3.66447e-05	0.109832	0.795701
Abracl	1.17895e-06	3.77448e-05	0.208534	0.6826
Cln3	1.18783e-06	3.78312e-05	0.104659	0.802144
Sept3	1.2332e-06	3.90726e-05	0.139136	0.760462
Mrps21	1.24637e-06	3.92864e-05	0.291556	0.594877
Ppargc1b	1.27309e-06	3.99227e-05	0.335975	0.549214
Ppp2cb	1.3189e-06	4.09394e-05	0.121253	0.781732
Hexb	1.33459e-06	4.11882e-05	0.0746351	0.841396
Gm16418	1.34038e-06	4.11882e-05	0.242714	0.645996
Gm10039	1.36464e-06	4.17237e-05	0.30938	0.576477
Rcan1	1.39577e-06	4.24633e-05	0.199399	0.692537
Zfyve16	1.44716e-06	4.38088e-05	0.134517	0.765894
Adora3	1.45706e-06	4.38913e-05	0.132522	0.768251
Lrrc8a	1.46819e-06	4.40097e-05	0.205661	0.685717
Rpap3	1.50499e-06	4.48928e-05	0.0585682	0.864207
Hdac2	1.52281e-06	4.52039e-05	0.208495	0.682641
Gm14539	1.54091e-06	4.55201e-05	0.268802	0.61855
Tmx2	1.55994e-06	4.58607e-05	0.0629251	0.857857
Vdac2	1.67292e-06	4.8714e-05	0.259642	0.628146
Syt7	1.68907e-06	4.8951e-05	0.279893	0.606983
Rnasek	1.75832e-06	5.07174e-05	0.250065	0.638225
Lpin2	1.85084e-06	5.31357e-05	0.22265	0.66738
Laptm4b	1.89474e-06	5.389e-05	0.210864	0.680076
Atp6v1b1	1.92959e-06	5.46271e-05	0.0654845	0.854187
Atp6v0c-ps2	1.93989e-06	5.46656e-05	0.16436	0.731444
Atp6v1e1	2.04661e-06	5.71462e-05	0.108229	0.797689
Trib1	2.11995e-06	5.86583e-05	0.106403	0.799963
Psmd4	2.11842e-06	5.86583e-05	0.214477	0.676173
Tmem55a	2.21752e-06	6.07329e-05	0.165996	0.729595
Ubr4	2.22472e-06	6.07329e-05	0.201967	0.689736
Srek1	2.20685e-06	6.07329e-05	0.317902	0.567717
Gnaq	2.23779e-06	6.08182e-05	0.312235	0.57354
Gm17266	2.33434e-06	6.28833e-05	0.144309	0.754426
Hip1r	2.33384e-06	6.28833e-05	0.226099	0.663685
Ndufaf5	2.47247e-06	6.63121e-05	0.217371	0.673054
Ppfibp2	2.49997e-06	6.67569e-05	0.068985	0.849236
Cpsf4l	2.52253e-06	6.70663e-05	0.0555467	0.868695
Mrpl18	2.68939e-06	7.08862e-05	0.19754	0.694568
Ildr1	3.19307e-06	8.32769e-05	0.0998851	0.808162
Snrpa1	3.20034e-06	8.32769e-05	0.172335	0.722463
Ndufs4	3.19303e-06	8.32769e-05	0.351596	0.533292
Rp1	3.33121e-06	8.55896e-05	0.185778	0.707499
Deptor	3.3295e-06	8.55896e-05	0.204238	0.687264
Thoc7	3.30672e-06	8.55896e-05	0.329071	0.556271
Spsb1	3.36505e-06	8.60974e-05	0.147857	0.750313
Rab2a	3.51114e-06	8.90233e-05	0.233394	0.655896
Atp5l	3.52308e-06	8.90233e-05	0.304657	0.581342
Cyc1	3.84972e-06	9.56953e-05	0.10046	0.807433
Fubp3	3.91961e-06	9.70381e-05	0.319595	0.56598
Chchd3	3.98313e-06	9.8213e-05	0.075155	0.840683
Sdcbp	4.02586e-06	9.8868e-05	0.257623	0.630266
Mcts1	4.24233e-06	0.000103767	0.179889	0.714029
Serinc4	4.30598e-06	0.000104905	0.346839	0.538134
Tmem14c	4.36129e-06	0.000105831	0.241968	0.646786
Mgst1	4.49783e-06	0.000108712	0.339499	0.545617
Cox5b	4.52237e-06	0.000108875	0.226696	0.663047
Ahcyl1	4.72623e-06	0.000112455	0.136176	0.763938
Wbp11	4.71515e-06	0.000112455	0.249953	0.638343
Slc25a12	4.82017e-06	0.000114245	0.298731	0.587457
Cd24a	4.96705e-06	0.000117272	0.152921	0.744479
Mon2	5.2185e-06	0.000122265	0.0633195	0.857288
Coq7	5.25978e-06	0.000122762	0.118478	0.785096
Gm10177	5.31984e-06	0.000123691	0.335051	0.550158
Atp6v0a4	5.44819e-06	0.000125719	0.072777	0.843955
Unc13c	5.44149e-06	0.000125719	0.15514	0.741935
Ndufa10	5.49757e-06	0.000126382	0.0850288	0.827395
Tmem33	5.58814e-06	0.000127983	0.148342	0.749753
Thbs1	5.62575e-06	0.000128364	0.10393	0.803058
Dpy19l1	5.72283e-06	0.000130093	0.159627	0.736815
Pam	5.76941e-06	0.000130667	0.0549101	0.86965
Rbm47	6.09315e-06	0.000137489	0.218282	0.672073
A330032B11Rik	6.27488e-06	0.000140832	0.20903	0.682062
Ddx58	6.28736e-06	0.000140832	0.32642	0.558984
Sdhd	6.81556e-06	0.000152106	0.133149	0.76751
Fam63a	6.92082e-06	0.000153894	0.0951258	0.814235
Gm3244	7.09757e-06	0.000157252	0.29969	0.586466
Gm5514	7.13908e-06	0.000157601	0.225205	0.664642
Slc25a17	7.31725e-06	0.000160376	0.186658	0.706528
Zmynd8	7.65526e-06	0.000166591	0.116174	0.787903
Crebl2	7.76767e-06	0.000167842	0.14462	0.754065
Pabpc4	7.75978e-06	0.000167842	0.287556	0.599023
Faf2	7.96375e-06	0.000171473	0.272871	0.6143
2700060E02Rik	8.08576e-06	0.000172883	0.195459	0.696846
Grpel1	8.47734e-06	0.000179996	0.26469	0.622853
Phb	8.56582e-06	0.000181133	0.164867	0.73087
Hist1h2bc	8.59013e-06	0.000181133	0.205456	0.68594
Cox17	8.67453e-06	0.000182284	0.30948	0.576374
Snrnp70	8.76969e-06	0.000183572	0.330775	0.554529
Mup-ps12	8.98152e-06	0.00018681	0.177738	0.716424
March3	9.01225e-06	0.000186813	0.0722309	0.84471
Aig1	9.06921e-06	0.000187359	0.225495	0.664332
Atp6v1h	9.15501e-06	0.000188495	0.0954887	0.813769
Med8	9.22504e-06	0.000189299	0.318479	0.567125
Ndufc1	9.28634e-06	0.00018992	0.258259	0.629598
Wbp5	9.34408e-06	0.000190464	0.312319	0.573453
Atg13	9.67636e-06	0.000196581	0.186855	0.706309
Ccdc142	9.73245e-06	0.000197066	0.383339	0.501113
Sdha	9.8761e-06	0.000199315	0.169396	0.725763
Rab3gap2	9.99593e-06	0.00020107	0.126123	0.775873
Klhl12	1.00291e-05	0.000201075	0.171929	0.722918
Shisa5	1.03377e-05	0.000206585	0.347552	0.537408
Lmbrd1	1.08502e-05	0.000214975	0.245921	0.642602
Tmem158	1.0863e-05	0.000214975	0.327001	0.55839
Pros1	1.09274e-05	0.000215551	0.0930581	0.816898
Psmc6	1.10327e-05	0.000216234	0.173496	0.721162
Ndufc2	1.11129e-05	0.00021711	0.348381	0.536564
Mrpl30	1.11555e-05	0.000217247	0.328664	0.556688
Gm5436	1.11995e-05	0.000217413	0.273975	0.613148
Cd9	1.14618e-05	0.0002218	0.36629	0.518368
S100a1	1.15518e-05	0.000222135	0.235105	0.654075
Acadl	1.15184e-05	0.000222135	0.23687	0.652198
Txn2	1.15898e-05	0.000222168	0.316664	0.568989
Slc38a1	1.18273e-05	0.000226012	0.244182	0.644441
Syne4	1.19339e-05	0.000227339	0.213988	0.676701
Ndrg3	1.22423e-05	0.00023249	0.0589275	0.863678
Nupr1	1.23333e-05	0.000232773	0.0135183	0.944711
4930528D03Rik	1.23185e-05	0.000232773	0.223533	0.666433
Nedd9	1.24305e-05	0.000233885	0.090637	0.820037
9130230L23Rik	1.24962e-05	0.000234399	0.162844	0.73316
Eif2ak4	1.27359e-05	0.000238165	0.251117	0.637115
Eef1d	1.27892e-05	0.000238433	0.378491	0.506013
Cops7a	1.30626e-05	0.00024279	0.161069	0.735175
Pef1	1.33779e-05	0.000247148	0.172347	0.722449
Cluh	1.36427e-05	0.000251281	0.148928	0.749076
Elovl7	1.44548e-05	0.000264645	0.123457	0.779073
Eps8	1.52585e-05	0.000276871	0.162337	0.733736
Edc3	1.52168e-05	0.000276871	0.29929	0.58688
Phf1	1.52467e-05	0.000276871	0.367809	0.516829
Cryl1	1.5618e-05	0.000279896	0.122835	0.779822
Rhou	1.5654e-05	0.000279896	0.192316	0.700295
Ociad2	1.55444e-05	0.000279896	0.286659	0.599954
Sumo2	1.56482e-05	0.000279896	0.351495	0.533394
Tox4	1.59671e-05	0.000284661	0.130921	0.770151
Trim26	1.61997e-05	0.000287134	0.223693	0.666263
Ndufa8	1.69162e-05	0.000298822	0.199541	0.692381
Gm5499	1.73711e-05	0.000305242	0.374477	0.510075
Coa5	1.75082e-05	0.00030677	0.216207	0.674308
LOC102631912	1.80091e-05	0.000312858	0.320165	0.565395
Gdpd3	1.8143e-05	0.00031429	0.347503	0.537458
Kank3	1.84417e-05	0.000318563	0.32521	0.560224
Cct3	1.86118e-05	0.000320595	0.205727	0.685645
Gng5	1.87756e-05	0.000322507	0.220335	0.669866
Gm15776	1.88578e-05	0.000323013	0.231394	0.658028
Sacm1l	1.90676e-05	0.000325694	0.165844	0.729766
Pkn2	1.94278e-05	0.000330922	0.223244	0.666744
Mrps36	1.97382e-05	0.000332162	0.160289	0.736061
Nipbl	1.97782e-05	0.000332162	0.248592	0.63978
Actr2	1.96709e-05	0.000332162	0.319392	0.566188
Safb	1.98265e-05	0.000332162	0.373405	0.51116
Nono	1.97378e-05	0.000332162	0.379581	0.50491
Rnf13	2.02052e-05	0.000337581	0.166019	0.729568
Atp5g1	2.07582e-05	0.00034328	0.181562	0.71217
Ccng1	2.07708e-05	0.00034328	0.206574	0.684725
Glyr1	2.09008e-05	0.000344497	0.249046	0.6393
Hadha	2.11059e-05	0.000346942	0.28321	0.603534
Timm8b	2.13068e-05	0.000349305	0.158529	0.738065
Adprhl2	2.17056e-05	0.000354892	0.302244	0.583831
Sfxn1	2.18965e-05	0.00035706	0.220211	0.669999
Ndufb10	2.21303e-05	0.000358957	0.240903	0.647915
Gm10250	2.20811e-05	0.000358957	0.309374	0.576483
Dync1li1	2.2453e-05	0.000362515	0.133277	0.767358
Nat9	2.25275e-05	0.000362515	0.137147	0.762796
Rnf24	2.2521e-05	0.000362515	0.27766	0.609308
Snrnp27	2.29598e-05	0.000367537	0.247331	0.641112
Cyb5	2.34909e-05	0.000375057	0.128873	0.772586
Sdhaf2	2.38358e-05	0.000378885	0.121705	0.781186
Ccser2	2.38698e-05	0.000378885	0.19241	0.700192
Rnf8	2.4019e-05	0.000379526	0.195613	0.696677
Exoc3l4	2.41684e-05	0.000380902	0.138804	0.76085
Gfpt1	2.46821e-05	0.000387997	0.188813	0.704149
Sec31a	2.51764e-05	0.000392999	0.130912	0.770161
Cct6a	2.51931e-05	0.000392999	0.17187	0.722984
Gsn	2.51166e-05	0.000392999	0.173844	0.720773
Esrra	2.52732e-05	0.000393245	0.205717	0.685656
Ndufb9	2.5559e-05	0.000396684	0.238567	0.650394
Churc1	2.58945e-05	0.0004005	0.172257	0.722551
Chst7	2.64283e-05	0.000407075	0.238151	0.650836
Msi2	2.69165e-05	0.000413553	0.200674	0.691146
Aco2	2.822e-05	0.000432495	0.204788	0.686665
Ndufs3	2.84093e-05	0.000433404	0.144709	0.753962
Pitpnb	2.84211e-05	0.000433404	0.153054	0.744326
Ucp2	2.92086e-05	0.000443202	0.297826	0.588391
Dmxl1	2.94026e-05	0.000445042	0.149492	0.748425
Mal	2.98556e-05	0.000450783	0.091829	0.818489
Slc31a1	2.99473e-05	0.000451054	0.301534	0.584563
Slc25a39	3.00933e-05	0.000452088	0.0836124	0.829273
Ldhb	3.01639e-05	0.000452088	0.222233	0.667828
Etnk2	3.0828e-05	0.000458669	0.0612781	0.860241
Tob1	3.08172e-05	0.000458669	0.344689	0.540324
LOC102632665	3.09248e-05	0.000458993	0.154847	0.742271
Atp6v1d	3.10528e-05	0.000459777	0.15221	0.745296
Nptn	3.18557e-05	0.000469392	0.265242	0.622274
Cops2	3.28609e-05	0.000483039	0.209731	0.681302
Usp33	3.34327e-05	0.000487926	0.289696	0.596805
Pik3ca	3.33499e-05	0.000487926	0.294267	0.592072
Ncstn	3.34124e-05	0.000487926	0.3007	0.585424
Slc5a3	3.3547e-05	0.000488429	0.183673	0.709829
Ndufa1	3.38195e-05	0.000491227	0.288142	0.598416
Slc44a3	3.4511e-05	0.000500083	0.137064	0.762893
Mea1	3.60518e-05	0.000521175	0.14918	0.748785
Ufm1	3.73497e-05	0.000538663	0.212729	0.678061
Eef2	3.84801e-05	0.00055236	0.347552	0.537408
Trim39	3.92731e-05	0.00056111	0.309089	0.576777
Mapk1ip1l	3.91909e-05	0.00056111	0.313628	0.572108
Chchd1	4.02341e-05	0.000572166	0.184784	0.708599
Car2	4.04594e-05	0.000574035	0.111094	0.794141
Sec13	4.12796e-05	0.000584316	0.188494	0.704501
Snrpd1	4.26478e-05	0.00059952	0.366499	0.518156
Enah	4.37518e-05	0.000612224	0.237944	0.651056
Tnpo2	4.3676e-05	0.000612224	0.246769	0.641705
Cdc42se2	4.39454e-05	0.000612698	0.101342	0.806318
Timm13	4.3986e-05	0.000612698	0.316042	0.569627
Prdx6	4.4335e-05	0.000616156	0.346591	0.538387
Nedd4l	4.50587e-05	0.000624793	0.0909821	0.819588
Gm5529	4.58872e-05	0.000631982	0.334567	0.550652
Pcdh1	4.6679e-05	0.000641443	0.288338	0.598212
Nav1	4.74069e-05	0.000649985	0.208104	0.683066
Tsn	4.84287e-05	0.000661031	0.273367	0.613782
Dnal1	4.86261e-05	0.000662246	0.226814	0.66292
Hsd17b7	4.91029e-05	0.000665774	0.109679	0.79589
Foxp1	4.90249e-05	0.000665774	0.135599	0.764617
Vdr	4.93851e-05	0.000666645	0.241499	0.647284
2010107E04Rik	5.11694e-05	0.000689209	0.271786	0.615433
Clic6	5.26008e-05	0.000701558	0.190018	0.702822
Ndfip1	5.29707e-05	0.000702638	0.161353	0.734852
Etfb	5.2884e-05	0.000702638	0.280831	0.606008
Tnfrsf12a	5.36858e-05	0.000709046	0.245558	0.642985
Zfp598	5.51515e-05	0.000726835	0.378026	0.506483
Sipa1l1	5.59378e-05	0.000735613	0.287348	0.599239
Etnk1	5.94722e-05	0.000777078	0.237685	0.651332
Git2	5.98615e-05	0.000780497	0.154991	0.742106
Phyh	6.06169e-05	0.000788665	0.101682	0.805888
Fbxw11	6.09304e-05	0.000789889	0.232709	0.656626
Prkcd	6.19753e-05	0.000799534	0.10498	0.801742
Ackr4	6.26342e-05	0.000806333	0.10207	0.805398
Ndufb8	6.61623e-05	0.000849963	0.323977	0.561487
Uap1	6.71528e-05	0.000860879	0.306238	0.579712
Gm2260	6.76808e-05	0.000865833	0.253545	0.634556
Set	6.79765e-05	0.000865992	0.280173	0.606692
Ndufs8	6.78466e-05	0.000865992	0.289532	0.596974
Erbb2ip	6.88377e-05	0.00087514	0.184456	0.708962
Mkks	6.93809e-05	0.000880216	0.274257	0.612854
Cldn8	7.24475e-05	0.000917219	0.13895	0.76068
Irf2bp2	7.27021e-05	0.00091854	0.241777	0.646989
Cpne8	7.33265e-05	0.000924518	0.225118	0.664735
Ppdpf	7.40042e-05	0.000931144	0.282709	0.604055
Ell	7.4554e-05	0.000935854	0.338154	0.546989
Coro1a	7.46847e-05	0.000935854	0.366913	0.517737
Erh	7.50101e-05	0.000938009	0.34825	0.536697
Xpnpep1	7.59151e-05	0.000945511	0.197387	0.694735
Ndufs2	7.59192e-05	0.000945511	0.206456	0.684854
Rabgap1	7.64672e-05	0.0009504	0.296122	0.590153
Plagl2	7.76568e-05	0.000963228	0.236192	0.652919
Coq10b	7.89502e-05	0.000975314	0.257246	0.630663
Csad	8.17302e-05	0.00100559	0.119126	0.784309
Cops5	8.20294e-05	0.00100725	0.105112	0.801577
Jak2	8.29109e-05	0.00101603	0.222099	0.667972
Ube2b	8.32872e-05	0.0010186	0.318547	0.567056
Stau2	8.35619e-05	0.00101992	0.384278	0.500164
Xbp1	8.6119e-05	0.00104695	0.175532	0.718885
Klhl21	8.68993e-05	0.00105434	0.220196	0.670015
Vapa	8.70913e-05	0.00105458	0.333713	0.551525
Dnajb14	8.77742e-05	0.00106075	0.193905	0.69855
Mylpf	8.8393e-05	0.00106612	0.343604	0.54143
Ncald	8.98926e-05	0.00108207	0.071599	0.845587
Phc1	9.02127e-05	0.00108247	0.172229	0.722582
Ctsl	9.02796e-05	0.00108247	0.338126	0.547018
Ube2d3	9.0476e-05	0.0010827	0.327008	0.558383
Col23a1	9.12824e-05	0.00108809	0.132546	0.768223
Atp6v1c1	9.15876e-05	0.00108961	0.247426	0.641011
Ndufs5	9.33713e-05	0.00110438	0.237828	0.651179
Satb1	9.30353e-05	0.00110438	0.334263	0.550962
Rpl19-ps7	9.32296e-05	0.00110438	0.335575	0.549622
Zcchc9	9.51775e-05	0.00112357	0.247938	0.64047
Cry2	9.60887e-05	0.00112997	0.173824	0.720795
Eno3	9.72409e-05	0.00114132	0.117053	0.786831
Hnrnpc	9.76895e-05	0.00114439	0.335433	0.549767
Gstt2	9.93157e-05	0.00116121	0.152464	0.745003
Itfg3	9.98717e-05	0.00116549	0.197962	0.694107
Klre1	0.000100497	0.00117055	0.160669	0.735629
Thada	0.000101864	0.00118422	0.190648	0.702129
Mtch2	0.000104134	0.0012083	0.167885	0.727464
Rbpjl	0.000104797	0.0012114	0.277287	0.609696
Tomm22	0.000105629	0.00121872	0.249489	0.638833
Npnt	0.000107717	0.00124047	0.285976	0.600662
Entpd1	0.000107955	0.00124087	0.333734	0.551503
Hmx2	0.000109207	0.00125291	0.224459	0.665441
Etf1	0.000109747	0.00125603	0.211636	0.679242
Rheb	0.00010989	0.00125603	0.298933	0.587248
Twf1	0.000110471	0.00126032	0.279844	0.607035
Sbds	0.000112152	0.00127711	0.369932	0.514677
Iscu	0.00011348	0.00128983	0.157509	0.739228
Sin3a	0.000114371	0.00129321	0.232427	0.656927
Spats2	0.000115495	0.00130305	0.292855	0.593533
Agap1	0.000116687	0.00131407	0.255522	0.632476
Acsl4	0.000118577	0.00133045	0.171786	0.723078
Znrd1	0.00011991	0.00134049	0.26446	0.623093
Ptms	0.000120339	0.00134284	0.311947	0.573836
Rbpms	0.000120907	0.00134672	0.175589	0.718821
Sh3rf1	0.000122033	0.00135679	0.234922	0.654269
Gm15785	0.000123596	0.00137021	0.183566	0.709948
Cers5	0.000123689	0.00137021	0.380489	0.503993
Slc35a4	0.000124273	0.0013742	0.189174	0.703752
Hmgn3	0.000124787	0.00137738	0.321181	0.564353
Nktr	0.000126219	0.00138321	0.319173	0.566413
Baiap2	0.000127679	0.00139173	0.167041	0.728415
Lap3	0.000127321	0.00139173	0.185266	0.708066
LOC102634519	0.000127597	0.00139173	0.381742	0.502726
Tubb4b	0.000128255	0.00139303	0.13796	0.761841
Atp6ap1	0.000128952	0.00139812	0.216096	0.674427
Stxbp2	0.000131485	0.00142286	0.285465	0.601193
Atp5g3	0.000131699	0.00142286	0.300851	0.585268
Ezr	0.000133737	0.00144234	0.23721	0.651836
Tsg101	0.000137478	0.00147746	0.258655	0.629182
Psmc5	0.000137441	0.00147746	0.346059	0.538928
Get4	0.000138625	0.00148718	0.247955	0.640452
Eif5	0.000140411	0.0015014	0.336731	0.548442
Pfdn1	0.000140441	0.0015014	0.364003	0.520688
Rap1a	0.00014342	0.00153057	0.185141	0.708204
Usp9x	0.000144644	0.00153826	0.355451	0.529372
Prune	0.000145334	0.00154087	0.174108	0.720478
Rps27l	0.000145393	0.00154087	0.312596	0.573168
Ccnt2	0.000147143	0.00155672	0.248368	0.640016
LOC102634705	0.000148736	0.00157085	0.170662	0.724341
Cib1	0.000149381	0.00157494	0.0856729	0.826543
Ppargc1a	0.000150886	0.00158807	0.0979342	0.810642
Copg1	0.000152084	0.00159518	0.378272	0.506235
Clk3	0.000153027	0.00160233	0.37961	0.504881
Nol7	0.000155884	0.0016239	0.301462	0.584637
Nudc	0.000156295	0.00162542	0.29348	0.592886
Maged2	0.000159107	0.00164905	0.349106	0.535826
Med10	0.00016082	0.00166117	0.30482	0.581173
Bad	0.00016251	0.0016758	0.329286	0.556052
Vcl	0.000165167	0.00169748	0.263851	0.623731
Nup85	0.000169482	0.00173598	0.268284	0.619091
Cxadr	0.000170355	0.00174201	0.20673	0.684556
Rcbtb1	0.000171195	0.00174767	0.227114	0.662599
Cox6b1	0.000173913	0.00176658	0.327336	0.558047
Atad2b	0.000174358	0.00176816	0.268975	0.618369
Gosr2	0.00017834	0.00180175	0.243057	0.645633
Armc1	0.000178554	0.00180175	0.300719	0.585404
Rlim	0.000181882	0.00182629	0.0813448	0.8323
Lrp12	0.000182266	0.00182714	0.279562	0.607328
Taf7	0.000184999	0.00185039	0.309682	0.576166
LOC102639247	0.000188872	0.00188211	0.0567737	0.866864
Mpc1	0.00018898	0.00188211	0.256746	0.631188
Ubap1	0.000192308	0.00190904	0.209894	0.681126
Pcbd1	0.000193699	0.00191924	0.133746	0.766803
Pdcd6	0.000196195	0.00193505	0.287762	0.59881
Hnrnpd	0.000198904	0.00194919	0.306975	0.578953
Lman1	0.000202457	0.00197768	0.181873	0.711825
Mapk1	0.000202929	0.00197912	0.295194	0.591113
Tmem8b	0.000205987	0.00200256	0.381335	0.503138
Mul1	0.000213282	0.00206049	0.144035	0.754745
Ndufa9	0.000213948	0.00206049	0.382761	0.501697
Mrpl12	0.00021489	0.00206612	0.175977	0.718388
Naa30	0.000217161	0.00207815	0.264707	0.622834
Agpat4	0.000219647	0.00209866	0.136515	0.763539
Acad11	0.000220442	0.00209969	0.146341	0.752068
Gm10221	0.000220219	0.00209969	0.339374	0.545744
Tmem147	0.000222152	0.0021074	0.362162	0.522556
Sp8	0.000222009	0.0021074	0.379114	0.505383
Rassf4	0.000227955	0.00215114	0.175525	0.718892
Ubxn4	0.000227878	0.00215114	0.301358	0.584744
Sgms1	0.000228449	0.00215249	0.185864	0.707404
LOC102638270	0.000229229	0.00215651	0.191673	0.701002
Armcx3	0.000231865	0.00217462	0.261523	0.626172
Mapk3	0.000234359	0.00219465	0.265467	0.622038
Gm20026	0.000236262	0.00220909	0.362949	0.521758
Lasp1	0.000241083	0.00225028	0.268902	0.618445
Tinagl1	0.000242764	0.00225951	0.221131	0.669011
Limd1	0.000249792	0.00231436	0.336697	0.548477
Ppm1a	0.000250846	0.00232061	0.368037	0.516597
Myh14	0.000252993	0.00233693	0.275553	0.611503
Cct7	0.000253879	0.00234158	0.318536	0.567067
Ube2h	0.000254706	0.00234354	0.244472	0.644135
Kmt2e	0.000255081	0.00234354	0.310734	0.575084
Rab15	0.00025661	0.00235147	0.227905	0.661753
Hat1	0.000256873	0.00235147	0.24164	0.647134
Lmbr1	0.000257375	0.00235254	0.170994	0.723967
Ccnl1	0.000258931	0.00236323	0.267762	0.619637
Zc3h15	0.000259893	0.00236742	0.242521	0.6462
Far1	0.000260706	0.00236853	0.18973	0.703139
Plxdc2	0.000262587	0.00237885	0.279838	0.607041
Coq9	0.000263398	0.00238266	0.161538	0.734641
Ppil4	0.000277244	0.00248221	0.126802	0.77506
Arf6	0.000277231	0.00248221	0.266019	0.62146
Cbx1	0.000278354	0.0024885	0.354559	0.530279
Wasf2	0.000279355	0.00249051	0.197047	0.695107
Srsf9	0.000279394	0.00249051	0.348481	0.536462
LOC102639179	0.000282829	0.00251747	0.283814	0.602907
Ccnk	0.000285845	0.00254062	0.248373	0.640011
Eri3	0.000287207	0.00254901	0.277685	0.609281
Cab39	0.000295457	0.00261086	0.161172	0.735057
Map3k15	0.000295232	0.00261086	0.253973	0.634106
Uqcrh	0.00029779	0.00262768	0.330972	0.554327
Catsperd	0.00030193	0.00266038	0.355961	0.528853
Dnajb6	0.000302932	0.00266537	0.248098	0.640301
Tug1	0.000315196	0.00276929	0.367636	0.517004
Atp5o	0.000315842	0.00277098	0.256571	0.631373
Tpd52l1	0.00032259	0.00282208	0.166242	0.729317
Cdc42se1	0.000330206	0.0028793	0.356863	0.527937
Stom	0.000330542	0.0028793	0.378887	0.505612
Rcan2	0.000333417	0.00288872	0.181768	0.711942
Dpy19l4	0.000332629	0.00288872	0.252072	0.636108
Uqcrb	0.000332436	0.00288872	0.337406	0.547753
Itpk1	0.00034085	0.00293563	0.202908	0.68871
Krt7	0.000343677	0.00295331	0.17027	0.72478
Helz	0.000344351	0.00295331	0.269311	0.618017
Pmp22	0.000348586	0.00298127	0.0596133	0.862671
Irs1	0.000348587	0.00298127	0.116095	0.787999
Mdh2	0.000355169	0.0030214	0.30071	0.585414
9130008F23Rik	0.00035718	0.00302934	0.0968655	0.812006
Ptbp3	0.000365911	0.00309481	0.231412	0.658009
Psmb7	0.000369618	0.00312184	0.296515	0.589747
B3gnt7	0.000379471	0.00319184	0.329386	0.555949
Slc34a2	0.00038295	0.00321668	0.0544116	0.870401
Gde1	0.00038515	0.00322629	0.251331	0.636889
Vps28	0.000384914	0.00322629	0.318704	0.566894
Srsf10	0.000395719	0.00331029	0.297658	0.588565
Acaa1a	0.000410836	0.00342737	0.185316	0.708011
Ier3	0.000414173	0.00344113	0.342189	0.542873
Mif	0.000414877	0.0034423	0.322531	0.562969
Phlpp2	0.000419035	0.00346739	0.352009	0.532871
Rnf122	0.000420883	0.00347048	0.196542	0.695661
Surf4	0.000425137	0.00349592	0.186789	0.706383
Crip2	0.000425342	0.00349592	0.308122	0.577772
Trp53inp1	0.000426913	0.00349778	0.177327	0.716882
Uba1	0.000427284	0.00349778	0.253175	0.634946
Mup12	0.000426758	0.00349778	0.296283	0.589987
Naa35	0.000430326	0.00350392	0.225016	0.664844
Polr3k	0.000429759	0.00350392	0.258259	0.629598
Fbxo32	0.000436601	0.00354011	0.170665	0.724336
Cycs	0.000436904	0.00354011	0.195639	0.696649
Cgnl1	0.000436412	0.00354011	0.315229	0.570463
Pet100	0.000437087	0.00354011	0.371072	0.513522
Mpc1-ps	0.000438392	0.00354361	0.32518	0.560255
Dpm1	0.00044566	0.00359527	0.383237	0.501216
Gm10169	0.000452761	0.00364294	0.288528	0.598015
Kdm5c	0.000457992	0.00367535	0.282135	0.604652
Clcn3	0.00047557	0.00379649	0.228682	0.660924
Ginm1	0.00047748	0.00380181	0.165728	0.729897
Higd1a	0.000477109	0.00380181	0.309975	0.575865
Sept9	0.00048401	0.00383383	0.128122	0.773482
Psmd12	0.000483939	0.00383383	0.255928	0.632048
Atp6v1f	0.000483256	0.00383383	0.309901	0.575941
Ran	0.000488928	0.00386778	0.306023	0.579934
Prpf6	0.000508242	0.0040102	0.178239	0.715865
Fam49b	0.000509303	0.00401339	0.328702	0.556649
Vcp	0.000512673	0.00403474	0.287092	0.599505
Mboat1	0.000514871	0.00404164	0.187744	0.705328
Htra3	0.000514648	0.00404164	0.19651	0.695695
Napa	0.000519476	0.00405178	0.268007	0.61938
Ndufb4	0.000519308	0.00405178	0.299864	0.586286
Nsd1	0.000519249	0.00405178	0.353523	0.531332
Btf3	0.000517629	0.00405178	0.356829	0.527972
Vgll4	0.000522563	0.00406548	0.304876	0.581116
Kdm1a	0.000525426	0.00408257	0.265164	0.622356
Fam107b	0.000540905	0.00418688	0.150005	0.747833
Ndufv2	0.000542911	0.0041971	0.269407	0.617917
Gtf3c1	0.000554874	0.00427876	0.290551	0.595919
Tlk1	0.000555904	0.0042813	0.274312	0.612797
Mrpl27	0.000559941	0.00430697	0.305347	0.58063
Ndufb5	0.000560674	0.00430719	0.317119	0.568521
Caprin1	0.000565284	0.00433715	0.262486	0.625162
Psme4	0.000567747	0.00434515	0.345168	0.539836
Kif16b	0.000571422	0.00436781	0.187401	0.705707
Lphn2	0.000574858	0.00437681	0.207645	0.683564
Snf8	0.000575463	0.00437681	0.209261	0.681812
Dph6	0.000578006	0.00439069	0.28586	0.600782
Naalad2	0.000583416	0.00442629	0.270892	0.616365
Hsd17b4	0.000584369	0.00442803	0.251151	0.63708
Agtrap	0.000590471	0.00446873	0.21673	0.673744
Il11ra1	0.000619257	0.00466349	0.273716	0.613418
2810021J22Rik	0.000624177	0.004689	0.12169	0.781204
Cox8a	0.000626348	0.00469953	0.374034	0.510523
Otud7b	0.00062915	0.00471477	0.299695	0.586461
Gpatch2	0.000630476	0.00471892	0.205465	0.685929
Fosl2	0.000632099	0.00472528	0.241609	0.647167
Fam96a	0.000634736	0.00473342	0.265452	0.622054
LOC102631765	0.000636799	0.00474139	0.308414	0.577472
2410015M20Rik	0.00064375	0.00477735	0.380493	0.503988
Cacna1d	0.000656699	0.00486753	0.363606	0.521091
Timm23	0.000666182	0.00491993	0.194884	0.697476
Tma7	0.000675316	0.00498137	0.379126	0.505371
Mien1	0.000698533	0.00514642	0.369988	0.51462
Fam160a2	0.000704569	0.00517286	0.322708	0.562788
Foxo1	0.00070466	0.00517286	0.32636	0.559046
Uqcc2	0.000712407	0.00521721	0.293421	0.592946
Irak4	0.000719731	0.00525197	0.259763	0.628019
Got1	0.000724596	0.00528118	0.13596	0.764191
Pabpn1	0.000732634	0.00532073	0.274472	0.61263
Ube2l3	0.000740087	0.00536212	0.378353	0.506153
Uqcr11	0.000743423	0.00537992	0.323165	0.562319
Skiv2l	0.000747974	0.00539913	0.357938	0.526845
Nbr1	0.000752095	0.00541704	0.21799	0.672387
Tubb5	0.000757442	0.00544913	0.2068	0.68448
Tmem66	0.000762067	0.00546312	0.253045	0.635084
Esyt2	0.000760781	0.00546312	0.32421	0.561249
Lypla1	0.000761215	0.00546312	0.373904	0.510654
Itgav	0.000778882	0.00556799	0.21558	0.674984
Nt5e	0.000779428	0.00556799	0.374638	0.509912
Pde4b	0.000796196	0.00568114	0.196504	0.695702
Cope	0.000840216	0.00595356	0.323264	0.562218
Stk17b	0.000841776	0.00595771	0.239149	0.649777
Eif3j1	0.000849862	0.00600105	0.297252	0.588985
Atp5k	0.000856541	0.00604123	0.278858	0.60806
Exoc3	0.000873747	0.00613429	0.333568	0.551673
Usp34	0.000883503	0.00617223	0.301741	0.584349
Tra2b	0.000908062	0.00631	0.241764	0.647003
Prdx2	0.000907292	0.00631	0.319955	0.565611
Gpx1	0.000927587	0.00641651	0.369053	0.515568
Aaed1	0.000933873	0.00644541	0.153176	0.744186
Pi4ka	0.000933418	0.00644541	0.237525	0.651501
Bbx	0.000955428	0.00657933	0.255631	0.632361
Ppm1h	0.000960066	0.00660383	0.223572	0.666391
Cmtm8	0.000982797	0.00675259	0.268695	0.618661
Snrpd2	0.000989581	0.00678395	0.363897	0.520796
Bzw2	0.000988757	0.00678395	0.382408	0.502054
Tor1b	0.000996435	0.00679859	0.324181	0.561278
Slc30a6	0.00101606	0.00690467	0.165261	0.730425
Efr3a	0.00101622	0.00690467	0.257376	0.630526
Uqcrfs1	0.00102136	0.00693186	0.196121	0.696121
Krt23	0.00104543	0.0070795	0.191835	0.700823
Ubr3	0.00104441	0.0070795	0.322885	0.562606
Cct4	0.0010549	0.00712786	0.201344	0.690415
Rnh1	0.0010664	0.00719763	0.227835	0.661828
Asap3	0.00106949	0.00721053	0.22291	0.667102
Gtpbp4	0.00107468	0.00723752	0.254496	0.633556
Atp1a1	0.00108881	0.00731656	0.362216	0.522501
Zc3h12d	0.00109703	0.00736368	0.26281	0.624821
Ndufab1	0.00111021	0.00741959	0.346938	0.538033
Pold3	0.001133	0.00755542	0.218207	0.672154
Fkbp3	0.00113474	0.00755843	0.26872	0.618635
Chordc1	0.00113593	0.00755843	0.310254	0.575577
A730017C20Rik	0.00114325	0.0075989	0.176203	0.718135
Mcoln3	0.00116363	0.00770714	0.196086	0.696159
Tmed2	0.00116685	0.00771365	0.362021	0.522699
Abcb7	0.00116808	0.00771365	0.380926	0.503552
Adam9	0.0011786	0.00777466	0.285145	0.601525
Ppp1r14d	0.00118437	0.00780435	0.0982567	0.810231
Slc43a2	0.00119305	0.00785307	0.21007	0.680936
Fam83g	0.00122527	0.00800481	0.226294	0.663476
Timm10	0.00123199	0.00803596	0.162385	0.733681
March7	0.00126973	0.00826877	0.310033	0.575805
Tdrp	0.00128333	0.00833958	0.12046	0.782692
Tfeb	0.00129077	0.0083676	0.086591	0.825332
R3hdm4	0.00129124	0.0083676	0.294797	0.591523
Gprc5c	0.00129219	0.0083676	0.371835	0.51275
Ift20	0.00129673	0.00838214	0.285883	0.600759
Cops6	0.00129851	0.00838481	0.210392	0.680587
Hspa1a	0.00132112	0.00850382	0.27731	0.609672
Immt	0.00134352	0.00859378	0.366876	0.517775
Gpi1	0.00134965	0.00861491	0.377472	0.507044
Cdc42ep4	0.00135592	0.00864595	0.270331	0.616952
Tomm20	0.00137793	0.00874979	0.277013	0.609981
Ppp2ca	0.00138486	0.00878467	0.275305	0.611761
Pmvk	0.00139449	0.00883557	0.297055	0.589188
Slc25a5	0.00139577	0.00883557	0.361582	0.523145
Akap8l	0.00141658	0.00895802	0.322447	0.563055
Dkk3	0.00142848	0.00902395	0.357186	0.527609
Slc1a1	0.00144518	0.00909943	0.125334	0.776818
Sarnp	0.00144638	0.00909943	0.237873	0.651132
Snrpe	0.00144537	0.00909943	0.347381	0.537582
Slc6a6	0.00147106	0.00923565	0.317835	0.567786
Zswim6	0.0014831	0.00929218	0.322186	0.563323
Parp11	0.00148957	0.00932317	0.299347	0.586821
Atp5h	0.00149478	0.00934621	0.34772	0.537236
Tmbim4	0.00150614	0.00940762	0.28606	0.600575
Man2a1	0.00154418	0.00961571	0.374751	0.509797
Nagk	0.00159223	0.00984478	0.33708	0.548085
Pgrmc1	0.00159864	0.00987442	0.16775	0.727616
Slc2a1	0.00160635	0.00991205	0.253477	0.634629
Ndufs6	0.00161992	0.00995559	0.343493	0.541544
Pde4dip	0.0016271	0.00996965	0.142265	0.756806
Slc25a25	0.0016255	0.00996965	0.301218	0.584889
Pskh1	0.00163694	0.0100199	0.209256	0.681818
Mrpl51	0.00164525	0.0100607	0.24243	0.646297
Ept1	0.00165269	0.0100942	0.274892	0.612191
Tkt	0.00165402	0.0100942	0.275744	0.611303
Tmem97	0.00166255	0.0101361	0.313703	0.572031
Pi4kb	0.0016645	0.0101379	0.362228	0.522489
Oat	0.00167086	0.0101564	0.233819	0.655443
Mrrf	0.00170255	0.0103182	0.253587	0.634512
Atp5d	0.00170756	0.0103384	0.346604	0.538373
Osgep	0.00171159	0.0103525	0.2465	0.64199
Atp7a	0.00172624	0.0104308	0.129747	0.771545
Cdc73	0.00173598	0.0104484	0.305683	0.580284
Ergic2	0.00174388	0.0104753	0.174701	0.719814
Tnrc6c	0.00176096	0.010551	0.168127	0.727191
Fam104a	0.00181063	0.010802	0.356391	0.528417
Nup188	0.00181362	0.0108067	0.26762	0.619786
Minos1	0.00182076	0.0108307	0.314898	0.570803
Clpp	0.00185302	0.0110012	0.271067	0.616183
Pdk3	0.00186311	0.0110503	0.348191	0.536757
Midn	0.00189645	0.0112155	0.336658	0.548516
Nars	0.00191329	0.0112932	0.370868	0.513729
Jagn1	0.00192111	0.0113284	0.33507	0.550139
Mgrn1	0.0019403	0.0114075	0.244328	0.644287
Eif3d	0.00194385	0.0114075	0.294798	0.591522
Gm3873	0.00195482	0.01145	0.353748	0.531103
Tmem51	0.00195799	0.0114511	0.166533	0.728988
Slc26a2	0.00196064	0.0114511	0.294125	0.592218
Sec24c	0.00197111	0.0114994	0.311333	0.574468
C030046E11Rik	0.00197267	0.0114994	0.345044	0.539963
Eif4g1	0.00198629	0.0115678	0.361322	0.523409
Hspa1b	0.0019988	0.011618	0.27761	0.60936
Uqcr10	0.00200061	0.011618	0.329951	0.555371
Yipf6	0.0020029	0.0116203	0.219555	0.670704
Atp13a1	0.00200843	0.0116413	0.378065	0.506444
Rad17	0.00201621	0.0116634	0.171136	0.723808
Elavl1	0.00201798	0.0116634	0.239781	0.649106
Snw1	0.0020218	0.0116661	0.193593	0.698893
Eea1	0.00202385	0.0116661	0.2976	0.588625
Gm13493	0.00202415	0.0116661	0.383133	0.501321
Eif4b	0.00204993	0.0117924	0.21143	0.679464
Tmem189	0.00206598	0.0118736	0.291763	0.594663
Atpaf1	0.00209809	0.0120355	0.199657	0.692255
Fnbp1	0.00211846	0.0121295	0.331941	0.553336
Ubl7	0.00212279	0.0121355	0.252541	0.635614
Cpq	0.00212346	0.0121355	0.336964	0.548204
Pls1	0.0021269	0.0121438	0.330453	0.554857
Tspan12	0.00214903	0.0122473	0.177216	0.717006
Dlat	0.00216969	0.0123415	0.238403	0.650568
Pex19	0.00217162	0.0123415	0.34129	0.54379
Dld	0.00224165	0.0126805	0.198608	0.6934
Rnf5	0.00225052	0.012719	0.219714	0.670533
LOC100048884	0.00227455	0.012831	0.224756	0.665123
Arvcf	0.0022931	0.0129238	0.25057	0.637692
Stx6	0.00234777	0.0131471	0.222217	0.667845
Ndel1	0.00234299	0.0131471	0.232457	0.656895
Nub1	0.00236692	0.013218	0.342458	0.542598
Ndufb6	0.00239337	0.0133414	0.362008	0.522712
Sgk1	0.00240936	0.013406	0.221046	0.669102
Gm12346	0.00243494	0.0135361	0.283552	0.60318
Yme1l1	0.00244158	0.0135483	0.32125	0.564283
Clk4	0.00244688	0.0135531	0.264513	0.623037
Mapre1	0.00244617	0.0135531	0.374316	0.510238
Pa2g4	0.0024797	0.0137101	0.379988	0.5045
Azi2	0.0024937	0.0137751	0.375161	0.509382
Mrpl24	0.00251815	0.0138976	0.343166	0.541877
Adrbk1	0.00254802	0.0140497	0.166613	0.728898
Ccar1	0.00255443	0.0140724	0.245326	0.643231
Klf9	0.00256939	0.014142	0.174224	0.720347
Eif4g3	0.00258853	0.0142346	0.293579	0.592784
Cops3	0.00260054	0.0142749	0.315836	0.569839
Cdk12	0.00262432	0.0143776	0.205047	0.686384
Atp5f1	0.00267021	0.0145919	0.269833	0.617472
Psmg1	0.00270998	0.0147434	0.347393	0.53757
Fyttd1	0.00272005	0.0147718	0.306635	0.579303
Zcrb1	0.00272483	0.0147847	0.375641	0.508896
Tmem234	0.00274345	0.0148366	0.281529	0.605282
Napepld	0.0027441	0.0148366	0.342171	0.542891
Txndc17	0.00275533	0.0148841	0.331733	0.553549
Hnf4a	0.00276362	0.0149158	0.285661	0.600989
Pno1	0.0027798	0.0149899	0.377908	0.506603
Gulp1	0.00278522	0.0150059	0.307261	0.578659
AA986860	0.0027882	0.0150087	0.191342	0.701365
Trim47	0.00279327	0.0150227	0.231079	0.658364
Cox7b	0.00285915	0.01535	0.305992	0.579966
Bcap31	0.00286712	0.0153794	0.338262	0.546879
Nck2	0.0028754	0.0154102	0.353292	0.531567
6030407O03Rik	0.00291621	0.015588	0.227913	0.661745
Vps37b	0.00292924	0.0156439	0.240178	0.648684
Mfsd11	0.00304578	0.0162238	0.174144	0.720437
Magt1	0.00305524	0.01626	0.283004	0.603749
Tollip	0.00305862	0.0162639	0.338582	0.546552
Reep5	0.00322051	0.0170358	0.343794	0.541236
Yipf4	0.00327886	0.0172996	0.328797	0.556551
Dtl	0.00328275	0.0173052	0.248452	0.639928
Sptlc2	0.00328613	0.0173081	0.25294	0.635194
Psmd8	0.00340444	0.0178697	0.379833	0.504656
Slc25a11	0.00345195	0.018088	0.252855	0.635283
Gns	0.00346344	0.0181326	0.331933	0.553344
Bmp8a	0.00347518	0.018163	0.149646	0.748247
Pten	0.00347264	0.018163	0.321708	0.563813
Aifm3	0.00354571	0.0184842	0.146233	0.752193
Gtf2e2	0.00355205	0.0184858	0.27073	0.616535
Limd2	0.00362281	0.018822	0.295973	0.590306
Tm9sf2	0.00362084	0.018822	0.370592	0.514008
Chic1	0.00362876	0.0188369	0.308556	0.577325
Fam53a	0.00366362	0.0189535	0.2529	0.635236
Esf1	0.00365918	0.0189535	0.346093	0.538894
Nxnl1	0.00369483	0.0190184	0.281419	0.605396
Mxd4	0.00372053	0.0191116	0.300513	0.585617
Atp6v0e2	0.0037223	0.0191116	0.322567	0.562933
Ilf3	0.00373817	0.0191685	0.294581	0.591747
Rarb	0.00377127	0.019282	0.242196	0.646545
Pgap2	0.0038013	0.0194031	0.266369	0.621094
Dlg2	0.00384657	0.0196178	0.353265	0.531595
Vegfa	0.00385221	0.0196302	0.249289	0.639044
Syne2	0.00386594	0.0196556	0.379467	0.505026
Slc25a16	0.00387326	0.0196673	0.297739	0.588482
Aff4	0.00389137	0.0197311	0.247482	0.640952
Spop	0.00400477	0.020189	0.381655	0.502814
Lsm6	0.00401013	0.0201993	0.37247	0.512106
D10Bwg1379e	0.00404241	0.0203451	0.32301	0.562478
Ndufb7	0.00406048	0.0204025	0.3677	0.516939
R3hdm1	0.00406828	0.0204249	0.305622	0.580347
Pbrm1	0.00412797	0.0207076	0.363995	0.520696
Ash1l	0.00414195	0.0207607	0.314311	0.571406
Pkp4	0.00420218	0.0210453	0.312764	0.572996
Wnk4	0.00425747	0.0212823	0.273356	0.613794
Cript	0.00425993	0.0212823	0.281702	0.605102
Ap2a2	0.00425747	0.0212823	0.382471	0.50199
Zfp64	0.00434634	0.0216472	0.252456	0.635704
Pnkd	0.00434715	0.0216472	0.367101	0.517546
Gm16089	0.00436925	0.0217396	0.333858	0.551377
Yy1	0.00448778	0.0222569	0.334338	0.550886
Ddx6	0.00451899	0.0223936	0.381581	0.502889
Eif3m	0.00456219	0.022571	0.305701	0.580266
Cpeb2	0.00461444	0.0228043	0.16403	0.731817
Arl5b	0.00461679	0.0228043	0.299512	0.58665
Dhrs1	0.00462632	0.0228329	0.298542	0.587651
Rabl3	0.0046604	0.0229712	0.180737	0.713087
LOC102636335	0.00467984	0.0230412	0.3494	0.535526
Fam166a	0.00488049	0.0239618	0.250922	0.63732
Mon1b	0.0048864	0.0239618	0.293127	0.593251
Ago2	0.0049055	0.0240169	0.354179	0.530665
Col27a1	0.0049136	0.0240374	0.306501	0.579441
Dnm2	0.00493503	0.0241036	0.370637	0.513963
Mterfd2	0.00496648	0.0242169	0.292976	0.593407
Pip5k1a	0.00496875	0.0242169	0.365386	0.519286
Commd1	0.00502162	0.0244096	0.339409	0.545708
Lrp10	0.00508755	0.0247104	0.335905	0.549286
Serpinb6b	0.00512006	0.0247503	0.168415	0.726867
Mir22hg	0.00511066	0.0247503	0.313253	0.572493
St5	0.00511772	0.0247503	0.379177	0.50532
Vimp	0.00521053	0.0251479	0.279612	0.607275
Adam10	0.00524526	0.0252864	0.356237	0.528574
Col18a1	0.00525673	0.025311	0.32117	0.564365
Pex11g	0.00528179	0.0253916	0.31634	0.569321
Plagl1	0.00534769	0.0256278	0.189326	0.703584
Tsx	0.00536849	0.0257074	0.250265	0.638013
Tra2a	0.00539029	0.0257714	0.26945	0.617872
Ube2a	0.00543115	0.025906	0.358055	0.526726
Nek4	0.0054299	0.025906	0.36857	0.516057
Vps35	0.00542762	0.025906	0.377176	0.507343
Pigh	0.00543867	0.0259216	0.349337	0.53559
Ndufa4	0.00545805	0.0259937	0.317216	0.568422
Phf20	0.00556045	0.0263931	0.228604	0.661007
Dnaja2	0.00556349	0.0263931	0.345748	0.539245
Actr1b	0.00559358	0.0265153	0.362865	0.521842
Zbed3	0.00571376	0.0270221	0.36803	0.516605
Cox5a	0.00576173	0.027228	0.262246	0.625413
Zfc3h1	0.0057728	0.0272592	0.277615	0.609354
Eprs	0.0058125	0.0274044	0.252253	0.635918
Ssh2	0.00585988	0.027564	0.30529	0.58069
Ccnh	0.0059323	0.027816	0.298966	0.587214
Cdk4	0.00594645	0.0278427	0.331345	0.553945
Prss8	0.00597904	0.0279525	0.228345	0.661283
Brms1l	0.00603818	0.0281858	0.264546	0.623003
Fzr1	0.00607748	0.0282927	0.140234	0.759176
4933426M11Rik	0.00607042	0.0282927	0.380168	0.504317
Gm9803	0.00610761	0.0284015	0.382615	0.501844
Sema3c	0.00613412	0.0285032	0.374156	0.510399
Tpd52l2	0.00615277	0.0285464	0.332742	0.552517
Nkiras1	0.00619172	0.0287054	0.172641	0.72212
Foxn3	0.00623938	0.0289044	0.358321	0.526456
Rab17	0.00627682	0.0290374	0.129796	0.771488
Dnajc13	0.00629547	0.0290981	0.339766	0.545344
Prkx	0.00636658	0.0293446	0.21728	0.673152
Jkamp	0.0064	0.0294607	0.34612	0.538866
Hnrnpm	0.00640283	0.0294607	0.353796	0.531055
Akt1	0.00651543	0.0299113	0.320746	0.564799
Acer2	0.00653295	0.0299693	0.114721	0.78968
Gabarapl2	0.00656191	0.030057	0.361831	0.522892
Gphn	0.00670975	0.0306195	0.162386	0.73368
Arid2	0.00680081	0.0309657	0.319585	0.565991
Tbc1d5	0.00689393	0.0313664	0.163277	0.732669
Plcg2	0.00703231	0.0319646	0.130593	0.77054
Smek1	0.00703882	0.0319646	0.290426	0.596049
Cul5	0.00716344	0.0324605	0.354915	0.529917
Larp4b	0.00725866	0.0328391	0.320873	0.564669
Itga2b	0.00728471	0.0329239	0.256731	0.631204
Tufm	0.00730786	0.0329797	0.193118	0.699414
Ptpn7	0.00732875	0.033001	0.336091	0.549095
Ncoa3	0.00751575	0.0337684	0.34909	0.535842
Prkca	0.0075771	0.0339941	0.24275	0.645958
Bud31	0.00772015	0.0345598	0.248345	0.64004
2310003H01Rik	0.0078937	0.0352851	0.211987	0.678862
Ift74	0.00795089	0.0355148	0.119205	0.784212
Pex13	0.00796783	0.0355644	0.167454	0.72795
Smpd1	0.00801673	0.0357566	0.310184	0.575649
Cpeb4	0.0081425	0.0362647	0.321596	0.563928
Gps1	0.00819589	0.0364229	0.324469	0.560983
L3mbtl3	0.00822703	0.0365347	0.296702	0.589554
Gm8762	0.00830523	0.0366908	0.35217	0.532708
Mafk	0.00837724	0.0368621	0.243836	0.644807
Xrn2	0.00842797	0.0370503	0.305474	0.5805
Ndufv1	0.00844513	0.0370991	0.345779	0.539214
Strbp	0.00850137	0.0372928	0.333399	0.551845
Ube2j2	0.0086923	0.0380482	0.345337	0.539664
Acat1	0.00885816	0.0387188	0.262581	0.625062
Dpp8	0.00907467	0.0395769	0.319453	0.566125
Spint1	0.00908095	0.0395769	0.358193	0.526586
Ankrd11	0.00910595	0.0396037	0.343668	0.541365
LOC102638585	0.00918733	0.0398726	0.382346	0.502115
Smarcc1	0.00920702	0.0398732	0.228476	0.661143
Bag6	0.00920475	0.0398732	0.383643	0.500806
Vdac1	0.00932633	0.040219	0.318538	0.567065
Plekhf2	0.00935578	0.0402933	0.163355	0.732581
Pde6d	0.0094127	0.0404739	0.177288	0.716925
Zmynd19	0.00941604	0.0404739	0.254954	0.633073
Aatf	0.00956625	0.0409934	0.193876	0.698581
Ppp1r14b	0.00967573	0.0414235	0.140243	0.759166
Mt1	0.0097776	0.041782	0.377946	0.506564
Clec2g	0.00978877	0.0418005	0.093648	0.816137
Sox9	0.00987514	0.0421105	0.383345	0.501106
Rfx7	0.00989705	0.0421452	0.359776	0.524978
Pik3c3	0.00989651	0.0421452	0.364197	0.520491
Zmym5	0.00993564	0.042268	0.366421	0.518236
Zfr	0.00993999	0.042268	0.368489	0.51614
M6pr	0.00996053	0.0422977	0.294035	0.592312
Nadk2	0.0100942	0.0427044	0.188986	0.703958
Abhd17b	0.0103381	0.0434782	0.227316	0.662383
Mbd2	0.0104477	0.0439092	0.328297	0.557063
Acot2	0.0107225	0.0449096	0.265126	0.622396
Timm10b	0.0107757	0.0451016	0.381525	0.502945
Btbd7	0.0108318	0.0452517	0.38417	0.500273
Clybl	0.010873	0.0453226	0.200052	0.691824
Zfp740	0.0108724	0.0453226	0.288128	0.59843
Peg3	0.0109546	0.0456005	0.223623	0.666337
Gm2986	0.011018	0.0458204	0.21315	0.677606
Atp5j	0.0110284	0.0458204	0.382501	0.501959
Nprl3	0.0111194	0.046045	0.1415	0.757697
LOC102636474	0.0111216	0.046045	0.301298	0.584807
Stk4	0.0113269	0.0466737	0.368531	0.516097
Numa1	0.0113725	0.0467986	0.347098	0.53787
Tacc2	0.0114654	0.0471134	0.0720266	0.844994
Bptf	0.0114613	0.0471134	0.358006	0.526776
Ak3	0.0116744	0.0478477	0.347518	0.537442
Aldh6a1	0.0117999	0.048265	0.195096	0.697244
Lamb2	0.0118894	0.0485237	0.298547	0.587647
Atp5b	0.0119028	0.0485237	0.363135	0.521569
Tes	0.0118949	0.0485237	0.377861	0.506651
Cdk19	0.0119923	0.0488281	0.310357	0.575471
Mdh1	0.0120759	0.0490659	0.290512	0.595959
Vps33a	0.0120846	0.0490685	0.276225	0.610803
Ikbip	0.012103	0.0491107	0.317534	0.568095
Tlk2	0.0122197	0.0495186	0.377847	0.506665
Ilf2	0.0122314	0.0495332	0.374833	0.509714

## Sheet: E16ProgC
E16.5 ProgC genes
Gene Symbol	p-value	q-value	E16.5.ProgC_spec	E16.5.MRC_spec
Mme	1.38782e-07	6.33324e-06	0.956455	0.00902576
Nox3	0.00084589	0.00597991	0.952365	0.0105122
Prelp	2.44579e-08	1.54186e-06	0.937427	0.0166322
Frrs1	1.79126e-05	0.000312123	0.930891	0.0196227
Pdlim1	0.000449642	0.00362261	0.921138	0.0244041
Rhoc	9.1179e-08	4.64841e-06	0.919892	0.0250413
Nsg1	6.07339e-12	6.08832e-10	0.916123	0.0270028
Capg	8.7122e-16	1.02452e-13	0.91323	0.0285429
Lect1	0.00368929	0.0190184	0.909719	0.030451
Txnip	0.0104967	0.0440846	0.907254	0.0318155
Mmp23	0.000419888	0.00346975	0.906038	0.0324961
Dhrs3	0.000128023	0.00139299	0.903969	0.0336655
Wfdc3	3.73772e-10	3.21918e-08	0.903405	0.0339867
Selm	0.000119514	0.00133851	0.902328	0.0346027
Dach2	3.46452e-06	8.82732e-05	0.895292	0.0387159
Nfe2l3	1.61566e-05	0.000287134	0.89511	0.0388243
Ccdc80	0.00267982	0.0146313	0.892746	0.0402417
Caprin2	0.00071165	0.00521721	0.891748	0.040845
Clu	0.000665614	0.00491993	0.888363	0.0429127
Lmx1a	3.04655e-08	1.82644e-06	0.886965	0.0437763
Bmp3	3.03396e-05	0.000453611	0.884138	0.0455392
Lrrtm1	4.75773e-05	0.000650862	0.883494	0.0459439
Ly6a	1.96661e-28	3.75806e-26	0.882797	0.0463835
Lrrc8c	4.86828e-08	2.73115e-06	0.882368	0.0466543
Fam84a	1.32399e-05	0.00024534	0.873471	0.0523862
Psat1	4.55981e-05	0.000629418	0.873408	0.0524276
Cybrd1	3.48758e-10	3.04665e-08	0.872061	0.0533135
Trnah-gug	0.0073209	0.0329977	0.871426	0.0537325
Ifitm3	0.00123266	0.00803596	0.870869	0.0541011
Apoc1	0.00752622	0.0337906	0.866083	0.0572994
Myl7	2.88612e-05	0.00043902	0.864921	0.0580847
Serping1	0.000355749	0.0030214	0.863982	0.0587212
Slc1a3	0.00587068	0.0275935	0.85923	0.0619749
Lgr4	0.000125444	0.00137966	0.857339	0.0632843
Pyy	3.30519e-27	5.18236e-25	0.856963	0.0635457
Ahnak	2.80234e-09	2.16915e-07	0.854756	0.0650857
Fermt2	1.41037e-07	6.38847e-06	0.854215	0.0654653
Mfap2	3.73672e-27	5.71251e-25	0.842342	0.0739465
Ang	0.00175319	0.0105209	0.840425	0.075343
Anxa2	9.39285e-08	4.6697e-06	0.83536	0.079069
Ptdss1	0.00386167	0.0196556	0.834041	0.080048
D17Wsu104e	0.000464344	0.00371657	0.832879	0.0809125
Mgll	0.00830511	0.0366908	0.832631	0.0810975
Lrrk1	0.00234716	0.0131471	0.829477	0.0834592
LOC102637386	3.62453e-06	9.121e-05	0.826003	0.0860818
Tcn2	0.00233015	0.0130964	0.822231	0.0889543
BC006965	1.64496e-06	4.81289e-05	0.820845	0.0900162
Ppp2r2b	0.00071898	0.00525197	0.820116	0.090576
Msh6	0.00232083	0.013056	0.819639	0.0909427
Lmo4	0.000892562	0.00621642	0.811496	0.0972647
Rdh10	1.12597e-06	3.64301e-05	0.808708	0.0994542
Tmed3	0.00366159	0.0189535	0.808259	0.0998085
Dlx6os1	0.000273123	0.0024561	0.804318	0.102928
Lurap1l	2.0733e-11	1.95049e-09	0.803075	0.103917
Cldn23	6.00117e-27	8.73742e-25	0.798638	0.107466
Atp10b	0.00519509	0.0250932	0.79858	0.107512
Spin1	0.000208439	0.00202319	0.797777	0.108159
Airn	0.00915729	0.0397705	0.797435	0.108433
Pygl	0.000272906	0.0024561	0.788709	0.115514
Tbc1d9	0.00210683	0.0120743	0.788411	0.115758
Cnn2	0.00137207	0.00873068	0.788055	0.11605
Serpinf1	0.00209336	0.0120196	0.785489	0.118155
Dmkn	0.00923533	0.0399453	0.785391	0.118235
Stx1a	0.00180908	0.010802	0.785335	0.118281
Sbspon	2.34192e-29	5.11458e-27	0.78483	0.118697
LOC102637577	0.000271516	0.00244885	0.78482	0.118705
Pdia6	6.66639e-08	3.57587e-06	0.774603	0.127183
Cst8	1.55128e-10	1.3748e-08	0.771566	0.12973
Aff1	0.00554637	0.0263528	0.770238	0.130847
Cldn10	1.38147e-27	2.34658e-25	0.768793	0.132065
2310015B20Rik	6.20127e-27	8.81878e-25	0.76824	0.132532
Dab1	0.000748727	0.00539913	0.766227	0.134234
Akap13	2.02495e-06	5.68007e-05	0.762347	0.137529
Calr	1.3415e-10	1.20636e-08	0.759793	0.139708
Ogfod3	8.46379e-30	1.91689e-27	0.759547	0.139917
Cd47	0.000592276	0.00447685	0.75646	0.142561
Alox15	5.10158e-28	9.17534e-26	0.753347	0.145238
Igf2bp3	0.0105213	0.0441579	0.752749	0.145753
Fxyd3	5.2242e-05	0.000699037	0.751631	0.146718
Proser2	6.76927e-07	2.44935e-05	0.75077	0.147462
Trpv4	0.00580394	0.0273851	0.748736	0.149222
Mtif2	1.31188e-08	9.11607e-07	0.748597	0.149343
Slc36a3	8.11588e-05	0.00100058	0.747559	0.150243
Sh3d19	0.00729803	0.0329597	0.747392	0.150388
Tapbp	4.90967e-07	1.81955e-05	0.747323	0.150448
Rpn2	0.000637354	0.00474139	0.745068	0.152408
S100a14	8.55929e-27	1.16429e-24	0.74376	0.153547
Fam115c	0.00108334	0.00728784	0.738508	0.15814
Phax	0.0058383	0.0275003	0.735902	0.160429
Osmr	0.000861036	0.00606594	0.733334	0.162691
Pcolce2	4.5042e-26	5.73816e-24	0.731625	0.1642
Fkbp9	0.0102828	0.043335	0.730971	0.164778
4930523C07Rik	0.0120608	0.0490371	0.72984	0.165779
Map4k4	6.09693e-05	0.000789889	0.729065	0.166466
Csnk2b	2.49641e-08	1.55771e-06	0.728601	0.166876
Galns	0.00908969	0.0395769	0.728417	0.16704
Rpl22l1	1.04526e-07	4.99356e-06	0.727024	0.168275
Trim16	7.9688e-29	1.68032e-26	0.726881	0.168402
Ddx46	4.37196e-07	1.65179e-05	0.723109	0.171759
Marcksl1	0.00923675	0.0399453	0.720055	0.174485
Wfdc2	9.53919e-05	0.00112393	0.719483	0.174997
Hspa5	0.000194441	0.00192086	0.7193	0.175161
H2-K1	0.00861579	0.0377674	0.718704	0.175694
Add1	0.000730652	0.00531265	0.716359	0.177796
Cst3	3.82484e-05	0.000550327	0.716241	0.177902
Wac	0.00466187	0.0229712	0.712339	0.18141
Cbx5	1.45411e-07	6.53416e-06	0.711514	0.182153
Dbi	0.000703873	0.00517286	0.711266	0.182377
Cib2	3.75987e-28	6.96715e-26	0.710681	0.182904
Dpy30	7.18401e-06	0.000158022	0.709096	0.184336
Erp29	0.000736381	0.0053416	0.70709	0.186148
Ccdc64b	4.70806e-06	0.000112455	0.706945	0.18628
Lrpap1	1.28137e-06	3.99775e-05	0.706169	0.186983
Tmem50a	0.00396562	0.0200081	0.705854	0.187268
Nes	0.00726058	0.0328391	0.704933	0.188103
Ccnd1	3.95522e-27	5.89906e-25	0.702237	0.19055
Vtcn1	0.00334366	0.0175657	0.701427	0.191286
Gm1673	1.01976e-26	1.35561e-24	0.701089	0.191593
Xaf1	2.20673e-27	3.55109e-25	0.699068	0.193433
Ssr2	0.00367783	0.0189949	0.697983	0.194422
Hsp90b1	0.00132847	0.00852806	0.697119	0.195209
LOC102634080	1.87636e-06	5.36164e-05	0.69667	0.195619
Coro2a	2.46555e-26	3.20784e-24	0.696251	0.196003
Lemd1	1.08041e-27	1.88762e-25	0.696004	0.196228
Atp2b4	0.000747771	0.00539913	0.692109	0.19979
Eci2	0.00110586	0.00739864	0.691215	0.20061
Cd63	0.00590266	0.0277226	0.689583	0.202107
Nr2e3	1.84694e-27	3.05245e-25	0.688866	0.202765
Fah	0.00498576	0.0242738	0.687807	0.203738
Ltn1	0.00920333	0.0398732	0.686255	0.205166
Zfp647	6.25636e-09	4.5009e-07	0.684126	0.207127
Fam149b	0.00538234	0.0257535	0.681997	0.20909
Fuca1	0.00925193	0.0399545	0.680312	0.210646
Rnf6	0.00998974	0.0423923	0.677178	0.213546
0610031J06Rik	0.0103222	0.0434412	0.677152	0.21357
Tbpl1	0.0113201	0.0466737	0.676839	0.21386
Fos	0.000428671	0.00350392	0.675621	0.214989
Zfp385a	5.16966e-05	0.00069478	0.674336	0.21618
5031439G07Rik	0.0111907	0.0462684	0.673454	0.217
Rab6a	0.00994663	0.042268	0.668851	0.22128
H2-D1	0.000198551	0.00194886	0.668844	0.221286
E130114P18Rik	0.000151995	0.00159518	0.666696	0.223288
Gm5864	0.00714287	0.0324025	0.661186	0.228436
Itga4	0.00912752	0.0396694	0.659992	0.229554
Cd81	0.00562993	0.0266669	0.658667	0.230795
Gls	0.00935675	0.0402933	0.65747	0.231917
Ctsh	0.00184596	0.0109699	0.657074	0.232289
Tmem30b	0.00679648	0.0309657	0.65356	0.235589
Vdac3	0.000290111	0.00257105	0.651397	0.237623
Pomp	3.91227e-07	1.51415e-05	0.649059	0.239825
Eif3h	0.00868971	0.0380482	0.648781	0.240087
Bnip3l	0.00115657	0.00767072	0.645517	0.243166
Krt8	0.00352994	0.0184177	0.64547	0.243211
Tpbg	0.00374878	0.0191992	0.645095	0.243564
Amotl1	0.00316856	0.0168192	0.642359	0.24615
Ddit4	1.10435e-28	2.17842e-26	0.641094	0.247348
Lamb3	0.0100357	0.0425576	0.641054	0.247386
Rpl13	0.00386683	0.0196556	0.638263	0.250029
Calm1	0.00390457	0.019734	0.636104	0.252076
Cdc14a	0.000868587	0.0061121	0.633815	0.254249
Gm10132	2.52404e-09	2.00448e-07	0.633626	0.254429
1810019N24Rik	0.000457593	0.00367535	0.630519	0.257383
Csrnp1	0.00199378	0.0116003	0.630471	0.257428
Zfp36l1	2.26357e-05	0.000363299	0.627417	0.260336
Gm12918	0.0102687	0.0433056	0.626673	0.261045
Isy1	7.94563e-07	2.75187e-05	0.624639	0.262984
Rnf149	0.0113057	0.0466737	0.622423	0.2651
Rps16-ps2	1.82262e-08	1.18567e-06	0.620961	0.266496
Gm21596	0.000884468	0.00617223	0.620377	0.267054
Gm10257	0.00025524	0.00234354	0.619901	0.267509
Gpx8	0.00132475	0.00851825	0.618362	0.268981
Afg3l2	0.000462268	0.00370481	0.617027	0.270259
Coa3	0.00087668	0.00614782	0.616798	0.270478
Ssbp1	0.00596623	0.0279139	0.61363	0.273513
Gm8730	0.00110575	0.00739864	0.610413	0.276598
Itgb1	0.00823355	0.0365371	0.6077	0.279204
LOC102638448	1.55372e-05	0.000279896	0.60556	0.281261
Etl4	8.79584e-06	0.000183572	0.604778	0.282014
Akap9	0.00373965	0.0191685	0.604312	0.282462
Cyba	0.000372104	0.0031347	0.599124	0.287459
Stat1	0.00526185	0.0253156	0.598317	0.288237
LOC102637398	0.00593621	0.027816	0.59707	0.28944
Lrp4	8.56798e-27	1.16429e-24	0.596803	0.289697
Atraid	0.00160906	0.00991874	0.59646	0.290028
Snx22	0.00178463	0.0106677	0.59018	0.296095
Il6st	0.00219126	0.0124365	0.588934	0.297301
Kdm5a	0.00193573	0.0113927	0.58802	0.298186
Gm10073	0.00269988	0.0147146	0.586122	0.300023
Chd6	0.00657705	0.0301038	0.58485	0.301255
Rnaset2b	0.00831333	0.0366908	0.584713	0.301388
Rhbdf1	0.0120303	0.0489457	0.584458	0.301636
Ncf2	0.00440387	0.0218874	0.582059	0.303961
Ckap5	0.0118414	0.0484027	0.580826	0.305157
Usp14	0.00176166	0.010551	0.580458	0.305514
Slc3a2	0.00941855	0.0404739	0.579617	0.306331
Ep300	0.0102546	0.043276	0.579572	0.306375
Pdcd5	0.00953221	0.0409048	0.576672	0.309191
Smc3	0.0113185	0.0466737	0.576133	0.309714
Sh3glb1	0.0102372	0.0432325	0.574575	0.311228
Ston2	8.26582e-29	1.68485e-26	0.573522	0.312252
Bex1	0.00532857	0.0255618	0.573139	0.312625
Gm13680	2.05673e-05	0.000342696	0.571768	0.313958
Rock1	0.00273152	0.0148079	0.570499	0.315193
Aldh7a1	0.00660686	0.0302176	0.570427	0.315263
Nme5	0.001117	0.0074568	0.569222	0.316437
Gm15453	0.00136078	0.00866789	0.569162	0.316495
Esd	5.35785e-05	0.000709046	0.565532	0.320032
Grtp1	0.000717622	0.00524912	0.565089	0.320464
Gm21399	0.00584185	0.0275003	0.562141	0.323339
Emc10	0.0019598	0.0114511	0.560371	0.325066
Tmem59	0.000818919	0.00581613	0.560007	0.325422
Myl12b	0.000623019	0.00468606	0.558583	0.326812
Tgfb1	0.00173482	0.0104484	0.557992	0.32739
Fbrsl1	0.00133387	0.00854994	0.557495	0.327876
Git1	0.00189128	0.0112065	0.556609	0.328741
Cpd	0.00591836	0.027775	0.556393	0.328952
Tusc3	0.0115614	0.0474166	0.555687	0.329643
Srrm1	0.00817847	0.036393	0.551791	0.333452
Rps12-ps3	0.000213715	0.00206049	0.551171	0.334059
Rpl19-ps1	0.000167968	0.00172337	0.550688	0.334532
Athl1	0.00953887	0.0409048	0.550677	0.334542
Arhgef4	0.00266881	0.0145919	0.549628	0.33557
Rps10-ps2	0.00262629	0.0143776	0.547267	0.337882
Acbd3	0.000503401	0.00397712	0.547038	0.338106
Lpp	0.00246337	0.0136321	0.545975	0.339147
Syf2	0.000997274	0.00679859	0.545692	0.339425
Kcmf1	0.00154658	0.00962091	0.543302	0.341768
Spint2	0.00145915	0.00917033	0.542515	0.34254
Rpl34-ps1	0.000114412	0.00129321	0.540787	0.344236
LOC102632666	0.010123	0.0427795	0.540008	0.344999
Ctsb	0.00831617	0.0366908	0.539182	0.34581
Psmb2	0.00105106	0.00710979	0.539041	0.345949
Rbx1	0.0100982	0.0427044	0.538864	0.346123
Mbnl1	0.0107915	0.0451367	0.533746	0.35115
Ddx39b	0.0103153	0.0434412	0.533734	0.351162
Sept7	0.00157358	0.00973931	0.533692	0.351202
Ufd1l	0.000809827	0.00576495	0.533008	0.351875
Gm6682	2.39165e-05	0.000378885	0.531881	0.352983
Gm13597	0.000319043	0.00279505	0.531519	0.35334
Smarca4	0.00020086	0.00196522	0.529989	0.354844
Ost4	3.67435e-06	9.20847e-05	0.529838	0.354992
Decr1	0.00429491	0.0214395	0.529706	0.355122
Hint1	0.00227389	0.012831	0.529635	0.355193
Gm5148	0.000536165	0.00416072	0.528282	0.356524
Paics	0.00169885	0.010306	0.527408	0.357384
Clk1	0.000215396	0.00206774	0.527132	0.357655
Ankfy1	0.00704111	0.0319646	0.526778	0.358004
Hp1bp3	0.00599173	0.0279904	0.526579	0.3582
Rabep1	0.00035446	0.0030214	0.524771	0.35998
Nap1l4	0.00776606	0.0347399	0.524721	0.360029
Arhgap42	0.000274761	0.0024672	0.5219	0.362809
Zdhhc20	0.00132907	0.00852806	0.521106	0.363591
Gm11478	0.00268736	0.0146594	0.51927	0.365401
Mgat2	0.00443224	0.0219993	0.518615	0.366047
Tardbp	0.0021924	0.0124365	0.518387	0.366272
Gm4024	8.03382e-06	0.000172375	0.518063	0.366591
Blmh	0.00532973	0.0255618	0.517599	0.367049
Gtf2a2	0.00144354	0.00909943	0.516938	0.367701
Gm13461	0.000172209	0.00175509	0.515987	0.368639
Rbm5	0.00389771	0.019734	0.515605	0.369016
Copa	0.0117513	0.0480987	0.515192	0.369424
Id4	0.00390485	0.019734	0.51489	0.369722
Cast	0.000204109	0.00198747	0.514475	0.370132
Metrnl	0.00234611	0.0131471	0.513536	0.371058
Styx	0.0117144	0.0479798	0.513173	0.371417
Srp72	0.00110329	0.00739764	0.51269	0.371894
Myo5a	0.000198431	0.00194886	0.512499	0.372082
Hsbp1	0.000417307	0.00345776	0.509259	0.375282
Wdr38	0.00828695	0.0366677	0.50792	0.376606
Sf3b1	0.00929141	0.0400967	0.507711	0.376812
Zbtb7a	0.00850141	0.0372928	0.507464	0.377057
Sec11a	0.000885208	0.00617223	0.50731	0.377209
Pon3	0.00968015	0.0414235	0.504726	0.379764
Thrap3	0.00666778	0.0304507	0.504251	0.380234
Ubr5	0.0114858	0.047138	0.504127	0.380357
Auts2	0.00116458	0.00770714	0.50381	0.38067
Rnf4	0.0083683	0.0368621	0.50135	0.383104
Os9	0.00235169	0.013157	0.500056	0.384384
