# Supplementary material for: Molecular architecture underlying fluid absorption by the developing inner ear
Source: eLife. 2017 Oct 10;6:e26851. doi: 10.7554/eLife.26851 (PMC5634787; doi:10.7554/eLife.26851)
Supplement: Figure 8—source data 2. [file elife-26851-fig8-data2.xlsx]

## Sheet: GeneList
Gene array analysis of embryonic endolymphatic sac in Slc26a4Δ/+ and Slc26a4Δ/Δ mice
*Genes annotated as "ion transmembrane transporter activity" (GO:0015075) are shown as bold.
Cluster 1	64 genes	Cluster 2	32 genes	Cluster 3	49 genes	Cluster 4	41 genes	Cluster 5	25 genes	Cluster 6	380 genes	Cluster 7	256 genes
Upward / HET > KO		Upward / KO > HET		Upward / HET <> KO		Downward / HET > KO		Downward / KO > HET		Upward / HET = KO		Downward / HET = KO
Gene Symbol	scRNA-seq result	Gene Symbol	scRNA-seq result	Gene Symbol	scRNA-seq result	Gene Symbol	scRNA-seq result	Gene Symbol	scRNA-seq result	Gene Symbol	scRNA-seq result	Gene Symbol	scRNA-seq result
2810474O19Rik	P5 MRC	2610019F03Rik	-	0610010O12Rik	-	1700027L20Rik	-	Aa415038	-	1190003J15Rik	-	1110012D08Rik	-
Acss1	E16.5/P5 MRC	A930038C07Rik	-	5430407P10Rik	-	1700034H14Rik	-	Al024213	-	1200016E24Rik	-	1110036O03Rik	-
Aldh1l2	P5 MRC	Ace2	-	Anxa1	P5 MRC	2610035D17Rik	-	B130020M22Rik	-	1600029D21Rik	-	1500011B03Rik	-
Arhgap18	All MRC	Bbs10	-	Atp2a3	-	Adam23	-	C80893	-	1810014F10Rik	-	2610316D01Rik	-
Aspn	-	C76876	-	Atp6v1b1	All MRC	Ambn	-	Ccnjl	-	2010300C02Rik	-	2810030E01Rik	-
Atp1b1	-	Ccdc80	E16.5 ProgC	B230120H23Rik	-	Aplf	-	Col18a1	E16.5 MRC	2210408K08Rik	-	6230409E13Rik	-
Atp6v0d2	All MRC	Cdk5rap2	-	Blnk	E16.5/P5 MRC	Bc028454	-	Dach1	-	2310061C15Rik	-	6720475J19Rik	-
Atp6v1c1	E16.5 MRC	Cp	P5/P30 RRC	Car12	All MRC	C030009J22Rik	-	Efnb2	-	2610002D18Rik	-	9130019O22Rik	-
Atp6v1d	All MRC	Cxcl12	-	Cav1	P5/P30 RRC	Cd1d1	-	Erp44	-	2700029M09Rik	-	A330076H08Rik	-
Avpr1a	-	Cyb5r1	-	Cav2	-	Cdk7	-	Fat3	-	4833423E24Rik	-	A930001N09Rik	-
Bglap-rs1	-	Ddr2	-	Cd55	P5/P30 MRC	Clcn5	-	Flna	-	4833442J19Rik	-	A930004D18Rik	-
Bhlhe40	-	Dse	-	Chl1	P5 MRC	Cyp26b1	-	Foxo1	E16.5 MRC	4930519N06Rik	-	Abhd3	-
Bsnd	All MRC	Elf5	-	Clu	E16.5 ProgC, P5/P30 RRC	D430019H16Rik	-	Lamb1-1	-	4930579G24Rik	-	Acp2	-
Car3	-	Fmod	P5/P30 RRC	Cnnm4	-	Dct	-	LOC100044376	-	4933402E13Rik	-	Adam22	-
Chodl	-	Gna14	-	Cpne8	E16.5/P5 MRC	Efr3b	-	Pde7a	-	4933404O12Rik	-	Aff2	-
Chrna4	-	Kifc3	-	Csda	-	Epha3	-	Ptprf	-	5930427L02Rik	-	Aff3	-
Ckmt1	P5/P30 MRC	L1cam	-	Dram1	-	Fam115a	P5/P30 RRC	Rabgap1	E16.5 MRC	9030404E10Rik	-	Aff4	E16.5 MRC
Clcnkb	All MRC	Nup37	-	Dub1	-	Fzd1	-	Scai	-	A230065H16Rik	-	Ai663975	-
Cln3	All MRC	Pawr	-	Flot2	-	Id2	-	Scube3	-	Abca4	-	Ankrd50	-
Cntd1	-	Pdlim2	-	Gucy1b3	-	Jarid2	-	Serpinh1	P5 RRC	Acadl	E16.5/P5 MRC	Apcdd1	-
Cycs	All MRC	Pdpn	-	Hist1h2bb	-	Klf5	P5 MRC	Smad4	-	Aco2	E16.5/P5 MRC	Arid3b	-
D330028D13Rik	-	Podxl	-	Hist2h3b	-	Klhl24	P5 MRC	Smarcad1	-	Acsl5	-	Armcx5	-
Egr1	P5 RRC	Prim2	-	Hspb7	-	Ldhb	E16.5 MRC	Taok1	-	Adhfe1	-	Atxn1	-
Entpd1	E16.5 MRC	Prrg4	-	Kctd12	P5 RRC	Ndn	-	Ttc3	-	Adora1	-	Axin2	-
Eps8	All MRC	Prss35	-	Krt80	-	Nicn1	-	Wnt7b	-	Adra2a	-	B130021B11Rik	-
Esrrg	P5 MRC	Sdr16c6	-	Lad1	-	Nrp2	-			Adrb1	-	Bc068157	-
Fabp4	-	Sema3c	E16.5 MRC	Parp3	-	Pja1	-			Adsl	-	Bcl11a	-
Fam115c	E16.5 ProgC, P5/P30 RRC	Srebf1	-	Plcg2	All MRC	Pldn	-			Ai452195	-	Bcl11b	-
Fam184b	P5 RRC	Susd4	-	Ppargc1a	E16.5/P5 MRC	Polr3g	-			Ai481207	-	Bmf	-
Fgf14	All MRC	Tipin	-	Prr15	P5 MRC	Prom1	-			Aldoc	P5 RRC	Btbd11	-
Fgf16	-	Tmem54	-	Ptplb	-	Pyy	E16.5 ProgC			Als2cl	-	Btrc	-
Gm266	-	Tmem79	-	Rab11fip5	-	Rnf38	-			Amigo2	E16.5 MRC	C030027H14Rik	-
Gnb4	-			S100a16	-	Sbk1	-			Anln	-	C1ql1	-
Hey2	-			Scnn1b	-	Sox11	-			Ano1	-	Cacna1b	-
Hist1h1c	-			Sec11c	-	Ss18l1	-			Anxa4	-	Cadm1	-
Htra3	E16.5 MRC			Serpinb9	All MRC	Tmem59l	-			Anxa5	P5 MRC	Caps2	-
Igsf1	P5/P30 RRC			Serping1	E16.5 ProgC, P30 RRC	Tox	-			Apip	-	Car4	-
Inpp5a	-			Serpini1	-	Ttc3	-			Apitd1	-	Carm1	-
Lgals3	-			Sftpd	-	Ulk2	-			Arhgap29	P5/P30 RRC	Cask	-
Ndrg3	E16.5 MRC			Sh3yl1	-	Zfp462	-			Arsb	-	Cbx2	-
Nfkbie	-			Slc4a11	-	Zfp606	-			Arsj	-	Ccnd2	-
Nts	-			Slc7a11	-					Aspm	-	Cdc26	-
Olfm1	-			Slco2a1	-					Ass1	-	Cdh10	-
Pdcd10	-			Stx18	P5/P30 RRC					Atp1a1	E16.5/P30 MRC	Cdh11	-
Ptger3	-			Sun2	-					Atp1b3	P5/P30 RRC	Cdh6	-
Ptges	E16.5 MRC			Tagln2	-					Atp6v0a4	All MRC	Cdhr4	-
Rbbp8	-			Tenc1	-					Atp6v0c	E16.5/P5 MRC	Cdk4	E16.5 MRC
Rbl2	-			Tmem213	All MRC					Atp6v1a	All MRC	Celf2	P5 RRC
Rnf152	All MRC			Tmprss11e	-					Atp6v1c2	All MRC	Celf4	-
S100a10	P5 MRC									Aurka	-	Cercam	-
S1pr1	-									Aw011738	-	Chd7	-
Slc1a1	E16.5/P5 MRC									Bc021891	-	Cldn6	-
Slc25a39	E16.5/P30 MRC									Bc064078	-	Cldn9	-
Slc26a4	All MRC									Bcl2	-	Cnr1	-
Snx2	P5 MRC									Birc5	-	Cntn1	-
Sprr1a	-									Brp44l	-	Col11a2	P5 RRC
Ssx2ip	-									Btg2	P5/P30 RRC	Col14a1	-
Syn2	-									Bzw2	E16.5 MRC	Col9a1	-
Tnfrsf11b	P5 MRC									C2	P5/P30 RRC	Col9a3	P5 RRC
Tst	-									Cab39	All MRC	Csnk1e	-
Uqcrfs1	All MRC									Cadm4	-	Cttnbp2nl	-
Uqcrh	E16.5/P5 MRC									Cadps2	-	Ctxn1	-
Usp17l5	-									Camk1	P5 MRC	Cux2	-
Vps26a	-									Car13	-	D0h4s114	-
										Car2	All MRC	Dbn1	-
										Car9	-	Dennd2a	-
										Casp7	-	Dicer1	-
										Casr	All MRC	Eef1b2	P5 RRC
										Ccdc69	-	Efemp2	P5 RRC
										Ccdc90a	-	Eid1	-
										Ccna2	-	Eif3f	P5 RRC
										Ccnb1	-	Elf1	-
										Ccnb2	-	Ets2	P5 MRC
										Ccnd1	E16.5 ProgC, P5 RRC	Fam126b	-
										Ccrl1	-	Fam132a	P5 RRC
										Cd9	E16.5/P5 MRC	Fam174b	-
										Cdc20	-	Fam178a	-
										Cdca3	-	Fam19a3	-
										Cdk1	-	Fam60a	-
										Cdk18	-	Fbln1	-
										Cdkn2c	-	Fbn2	-
										Cdkn3	-	Fgfr2	-
										Cds1	-	Fign	-
										Cebpd	-	Fkbp10	-
										Cgnl1	E16.5/P5 MRC	Fkbp3	E16.5 MRC
										Chd1l	-	Flrt2	-
										Chn2	-	Foxp2	-
										Chpt1	-	Frat2	-
										Ckap2	-	Fstl1	-
										Ckap2l	-	Fzd2	-
										Cldn10a	-	Gabra2	-
										Clec11a	-	Galnt5	-
										Cntn4	P5/P30 RRC	Galnt7	-
										Cox7a2	-	Gfra1	-
										Cpne2	-	Gli3	-
										Crip1	-	Gm10786	-
										Crip2	E16.5 MRC	Gm16476	-
										Csmd1	-	Gm3932	-
										Ctgf	-	Gng2	-
										Ctnna2	-	Gpc2	-
										Ctsh	E16.5 ProgC, P5 RRC	Gpr161	-
										Cytsb	-	Gpr173	-
										D17h6s56e-5	-	Gprasp2	-
										D2ertd750e	-	Gprc5c	E16.5 MRC
										D3bwg0562e	P5 RRC	Grn	P5 RRC
										D730039F16Rik	-	Gse1	-
										D930014E17Rik	-	H2-oa	-
										Dbi	E16.5 ProgC, P30 RRC	Hbb-y	-
										Dclk1	P5/P30 RRC	Hic2	-
										Dcn	All MRC	Hmga2	-
										Ddit4	E16.5 ProgC	Hsph1	-
										Ddit4l	-	Ick	-
										Degs1	-	Id3	-
										Dll1	E16.5 MRC	Idh1	-
										Dnajc15	-	Idua	-
										Dsc2	-	Igdcc3	-
										Dsg2	-	Igdcc4	-
										Ehd2	-	Igf2bp1	-
										Elf4	-	Iqcb1	-
										Enpp3	-	Itm2c	-
										Enpp4	-	Kctd15	-
										Entpd5	-	Kdm5b	-
										Epb4.1l4b	-	Kdm5c	E16.5 MRC
										Epb4.1l5	P5 RRC	Kif21b	-
										Ephx1	-	Kif3a	-
										Ephx2	-	Kifap3	-
										Epsti1	-	Kirrel3	-
										Esco2	-	Klf6	P5 RRC
										Etfdh	-	Klhdc8b	-
										Etnk1	E16.5/P5 MRC	L3mbtl3	E16.5 MRC
										F2rl1	-	Lama1	-
										Fads2	P5/P30 RRC	Ldlrad3	-
										Fads3	-	Lef1	-
										Fam162a	P5 MRC	Lhfpl2	-
										Fam171b	-	LOC100047870	-
										Fam70a	-	LOC106740	-
										Fas	-	Maoa	-
										Foxi1	All MRC	Mapk6	-
										Foxm1	-	Marcksl1	E16.5 ProgC
										Frmd5	-	Mbtd1	-
										G0s2	-	Mdk	-
										Gas1	-	Mex3a	-
										Gas6	-	Mex3b	-
										Gas7	-	Mical1	-
										Gcnt2	-	Mn1	-
										Gde1	E16.5/P5 MRC	Mospd2	-
										Ggta1	-	Mov10	-
										Gipc2	-	Moxd1	-
										Gm14057	-	Mrc2	-
										Gpr116	E16.5/P5 MRC	Msi1	-
										Gpr87	-	Mtf2	-
										Grb14	-	Mycn	-
										Gsg2	-	Naa16	-
										Gstm2	-	Nat8l	-
										Gstt1	P5 MRC	Negr1	-
										H2-bl	-	Nfatc4	-
										H2-d1	E16.5 ProgC, P5/P30 RRC	Nisch	-
										H2-k1	E16.5 ProgC	Nkain1	-
										H2-q1	-	Nptx1	-
										Haus5	-	Nr2f2	-
										Hbegf	-	Nras	-
										Hes1	-	Nucb2	P5 RRC
										Hist1h2bl	-	Nudt10	-
										Hk1	-	Nynrin	-
										Hmmr	-	Oc90	-
										Hmx2	All MRC	Olfm2	-
										Hsd17b7	E16.5/P5 MRC	Olfm3	-
										Hspa1a	All MRC	Pbx2	-
										Ibsp	-	Pcdh10	-
										Ifi27l1	-	Pcdh18	-
										Igsf5	-	Pdia6	E16.5 ProgC, P5 RRC
										Il18r1	-	Phldb1	-
										Ildr1	E16.5/P5 MRC	Pitpnc1	-
										Ildr2	-	Piwil2	-
										Ilkap	-	Pkdcc	-
										Itgav	E16.5/P5 MRC	Pla2g7	-
										Itgbl1	-	Plag1	-
										Itih5	-	Plxna2	-
										Kcnk5	-	Pogz	-
										Kcnn4	P5 RRC	Ppp4r2	-
										Kcnq1	-	Prickle1	-
										Kif11	-	Prr12	-
										Klhdc8a	-	Ptn	-
										Klk11	-	Ptpn13	-
										Krt18	P5/P30 RRC	Ptprg	-
										Krt8	E16.5 ProgC, P5 RRC	Purg	-
										Larp1b	-	Rasgef1b	-
										Lcp2	All MRC	Rcn3	-
										Ldha	-	Rdh10	E16.5 ProgC, P5/P30 RRC
										Lmna	-	Rest	-
										LOC100046072	-	Rhoc	E16.5 ProgC, P5 RRC
										LOC100047149	-	Rimklb	-
										Lor	-	Rnase4	-
										Lpcat2	-	Ror2	-
										Lrrc26	-	Rspo3	-
										Lrrc8c	E16.5 ProgC, P5/P30 RRC	Rtn4rl1	-
										Ltbp2	-	Sap130	-
										Ltbr	-	Sema3a	-
										Macc1	-	Sepp1	-
										Mad2l1	-	Serpina3n	-
										Maff	-	Serpinf1	E16.5 ProgC
										Mal	All MRC	Sesn3	-
										Mal2	-	Sfrp1	-
										Mall	-	Six5	-
										Map3k5	P5 RRC	Skil	-
										Mast2	-	Slc39a14	-
										Mbp	-	Slc43a1	-
										Me1	-	Slc8a1	-
										Med12l	-	Smarcc1	E16.5/P5 MRC
										Meox2	-	Smarce1	-
										Metrnl	E16.5 ProgC	Smtnl2	-
										Mgp	-	Snn	-
										Mical2	-	Sox12	-
										Mki67	-	Sox21	-
										Mlf1	-	Sox4	-
										Mme	E16.5 ProgC, P5/P30 RRC	Sox9	E16.5/P30 MRC
										Mogat1	-	Sphk1	P5/P30 RRC
										Mpv17l2	-	Sptlc3	-
										Mras	-	Ssbp2	-
										Mup1	-	Ssbp3	-
										Mxd3	-	Ssh1	-
										Mybl1	-	St6galnac3	-
										Myo7a	-	St7l	-
										Naalad2	E16.5/P5 MRC	Strbp	E16.5/P5 MRC
										Nab2	-	Svopl	-
										Nadk	P5/P30 MRC	Tbc1d16	-
										Ncapg2	-	Tcf4	-
										Ncaph	-	Tcf7l2	-
										Ncoa7	All MRC	Tead2	-
										Ndrg1	P5/P30 MRC	Tet1	-
										Neat1	-	Tln2	-
										Neurl1b	-	Tmeff1	-
										Nfe2l2	-	Tmem191c	-
										Nov	-	Tmem9	-
										Nqo1	-	Tnfrsf19	-
										Nrm	-	Tnrc6c	E16.5 MRC
										Nsg1	E16.5 ProgC, P5/P30 RRC	Tpbg	E16.5 ProgC
										Nt5dc3	-	Trio	-
										Nt5e	E16.5/P30 MRC	Tspan7	P5 RRC
										Nudt4	-	Tug1	E16.5 MRC
										Nupr1	E16.5/P5 MRC	Usp11	-
										Nusap1	-	Vash1	-
										Nxf7	-	Wasf1	-
										Oat	E16.5 MRC	Wasf3	-
										Ociad1	E16.5/P5 MRC	Wipi1	-
										Ociad2	E16.5/P5 MRC	Wnt2b	-
										Odc1	-	Yeats4	-
										Optn	-	Zcchc18	-
										Palm2	-	Zdbf2	-
										Pbk	-	Zfp30	-
										Pcsk2	P5/P30 RRC	Zfp358	-
										Pde4b	All MRC	Zfp618	-
										Pdk4	-	Zfp647	E16.5 ProgC
										Pdlim5	-	Zfyve1	-
										Peg10	-	Zmym2	-
										Peli2	-	Zmym5	E16.5 MRC
										Perp	-
										Pfkp	All MRC
										Pkp2	-
										Plcb4	-
										Plek2	-
										Plk1	-
										Plk4	-
										Plscr2	-
										Pmepa1	-
										Pmf1	-
										Pmp22	All MRC
										Pof1b	-
										Ppfibp2	All MRC
										Ppil5	-
										Ppip5k1	-
										Ppl	-
										Ppp1r14c	-
										Prc1	-
										Prdx1	P5 MRC
										Prdx4	P5/P30 RRC
										Prelp	E16.5 ProgC, P5/P30 RRC
										Prim1	-
										Prkaa2	-
										Prnp	-
										Prom2	-
										Prr15l	P5 MRC
										Prss12	-
										Psat1	E16.5 ProgC
										Pttg1	-
										Pvrl4	-
										Pygl	E16.5 ProgC
										Rab31	P5 MRC
										Racgap1	-
										Rad51ap1	-
										Ralyl	P5 MRC
										Rapgef3	-
										Rapgef4	-
										Rassf10	-
										Rfc5	-
										Rgs5	-
										Rhov	-
										Rpa1	-
										Rpap3	All MRC
										Rrm1	-
										S100a6	P5 MRC
										Sat1	-
										Sbsn	P5/P30 RRC
										Scara3	-
										Scnn1a	All MRC
										Sdc1	P5/P30 RRC
										Sdc4	P5 MRC
										Sdccag8	-
										Sdhd	E16.5/P5 MRC
										Sgms1	E16.5 MRC
										Sgpp1	P5 MRC
										Sh3bgrl2	All MRC
										Sh3pxd2b	-
										Shcbp1	-
										Shisa2	-
										Shisa4	-
										Shmt1	-
										Slc14a1	-
										Slc15a2	P5/P30 RRC
										Slc16a1	-
										Slc19a2	-
										Slc1a3	E16.5 ProgC, P5 RRC
										Slc20a2	-
										Slc22a15	-
										Slc25a5	E16.5/P5 MRC
										Slc26a7	-
										Slc27a2	-
										Slc2a1	E16.5 MRC
										Slc43a3	All MRC
										Slc48a1	-
										Slc4a7	-
										Slc4a9	All MRC
										Slfn9	-
										Slitrk2	-
										Smc4	-
										Smoc1	-
										Sod3	-
										Sostdc1	P5/P30 RRC
										Spag5	-
										Spg20	-
										Spire2	-
										St6gal1	-
										Stard13	-
										Stbd1	-
										Stc2	P5/P30 RRC
										Stk17b	E16.5 MRC
										Stk39	-
										Syt1	P5 RRC
										Syt7	E16.5 MRC
										Tcf19	-
										Tcfcp2l1	All MRC
										Thbd	-
										Thsd4	-
										Timp3	P5/P30 RRC
										Tk1	-
										Tlcd1	-
										Tmbim1	P5 MRC
										Tmem107	-
										Tmem111	-
										Tmem117	All MRC
										Tmem195	-
										Tmem40	-
										Tmem63a	-
										Tmprss2	E16.5/P5 MRC
										Tnfaip8	P5/P30 MRC
										Tnfrsf12a	E16.5 MRC
										Tpi1	-
										Tppp3	-
										Trim9	-
										Ttyh1	P5 RRC
										Tubb2c	-
										Tusc3	E16.5 ProgC
										Tyms	-
										Ugt8a	-
										Usp2	-
										Vil1	-
										Wfdc3	E16.5 ProgC, P5/P30 RRC
										Zc3hav1	-
										Zdhhc2	-
										Zfp185	-
