# Supplementary material for: Molecular architecture underlying fluid absorption by the developing inner ear
Source: eLife. 2017 Oct 10;6:e26851. doi: 10.7554/eLife.26851 (PMC5634787; doi:10.7554/eLife.26851)
Supplement: Source Code 1. [file elife-26851-code1.zip]

Archive with 50 entries (47 files):
- SourceCode/
- SourceCode/.DS_Store
- __MACOSX/
- __MACOSX/SourceCode/
- __MACOSX/SourceCode/._.DS_Store
- SourceCode/AllSampleListwAnnotation.txt
- __MACOSX/SourceCode/._AllSampleListwAnnotation.txt
- SourceCode/blotPlot.R
- __MACOSX/SourceCode/._blotPlot.R
- SourceCode/DesignMatrix.txt
- __MACOSX/SourceCode/._DesignMatrix.txt
- SourceCode/E12SampleList.txt
- __MACOSX/SourceCode/._E12SampleList.txt
- SourceCode/E16MRCandProgCSampleList.txt
- __MACOSX/SourceCode/._E16MRCandProgCSampleList.txt
- SourceCode/E16SampleList.txt
- __MACOSX/SourceCode/._E16SampleList.txt
- SourceCode/expr_matrix_genelevel.txt
- __MACOSX/SourceCode/._expr_matrix_genelevel.txt
- SourceCode/GeneArrayAnalysis.R
- __MACOSX/SourceCode/._GeneArrayAnalysis.R
- SourceCode/GeneArrayRawData.txt
- __MACOSX/SourceCode/._GeneArrayRawData.txt
- SourceCode/heatMap.R
- __MACOSX/SourceCode/._heatMap.R
- SourceCode/P30SampleList.txt
- __MACOSX/SourceCode/._P30SampleList.txt
- SourceCode/P5and30SampleListwAnnotation.txt
- __MACOSX/SourceCode/._P5and30SampleListwAnnotation.txt
- SourceCode/P5DEanalysiswProC.txt
- __MACOSX/SourceCode/._P5DEanalysiswProC.txt
- SourceCode/P5SampleList.txt
- __MACOSX/SourceCode/._P5SampleList.txt
- SourceCode/prepCells.R
- __MACOSX/SourceCode/._prepCells.R
- SourceCode/reduceGenes.R
- __MACOSX/SourceCode/._reduceGenes.R
- SourceCode/scRNAseq_E12analysis.R
- __MACOSX/SourceCode/._scRNAseq_E12analysis.R
- SourceCode/scRNAseq_E16analysis.R
- __MACOSX/SourceCode/._scRNAseq_E16analysis.R
- SourceCode/scRNAseq_P30analysis.R
- __MACOSX/SourceCode/._scRNAseq_P30analysis.R
- SourceCode/scRNAseq_P5analysis.R
- __MACOSX/SourceCode/._scRNAseq_P5analysis.R
- SourceCode/scRNAseq_P5vsP30analysis.R
- __MACOSX/SourceCode/._scRNAseq_P5vsP30analysis.R
- SourceCode/scRNAseqAllAgeanalysis.R
- __MACOSX/SourceCode/._scRNAseqAllAgeanalysis.R
- __MACOSX/._SourceCode
