# Supplementary material for: Molecular architecture underlying fluid absorption by the developing inner ear
Source: eLife. 2017 Oct 10;6:e26851. doi: 10.7554/eLife.26851 (PMC5634787; doi:10.7554/eLife.26851)
Supplement: Source Code 1. [file elife-26851-code1.zip › SourceCode/AllSampleListwAnnotation.txt]

fullNames	shortNames	cell_groups	iso_groups	cell_groups	cell_colors	iso_num	iso_colors	GFP.I.	tdTomato.I.	proliferation	
S061L2A04	E12_004	E12 Cell	Isolation8	E12 Cell	lightgreen	Isolation1	grey10	1	1	F	19
S061L2A05	E12_005	E12 Cell	Isolation8	E16 ProlC	yellow	Isolation2	grey50	1	1	F	16
S061L2A12	E12_012	E12 Cell	Isolation8	E16 ProgC	cyan1	Isolation3	grey20	1	1	F	
S061L2B02	E12_014	E12 Cell	Isolation8	P5 RRC	steelblue1	Isolation4	grey40	1	1	F	
S061L2B04	E12_016	E12 Cell	Isolation8	P30 RRC	royalblue	Isolation5	grey60	1	1	F	
S061L2B05	E12_017	E12 Cell	Isolation8	E16 MRC	pink	Isolation6	grey30	1	1	F	
S061L2B06	E12_018	E12 Cell	Isolation8	P5 MRC	lightcoral	Isolation7	grey75	1	1	F	
S061L2B07	E12_019	E12 Cell	Isolation8	P30 MRC	tomato3	Isolation8	grey90	1	1	F	
S032A03	E16_003	E16 ProlC	Isolation1					1	1	T	
S061L2B08	E12_020	E12 Cell	Isolation8					1	1	F	
S061L2B09	E12_021	E12 Cell	Isolation8					1	1	F	
S061L2B10	E12_022	E12 Cell	Isolation8					1	1	F	
S061L2B11	E12_023	E12 Cell	Isolation8					1	1	F	
S061L2B12	E12_024	E12 Cell	Isolation8					1	1	F	
S061L2C05	E12_029	E12 Cell	Isolation8					1	1	F	
S061L2C06	E12_030	E12 Cell	Isolation8					1	1	T	
S061L2C09	E12_033	E12 Cell	Isolation8					1	1	F	
S061L2C10	E12_034	E12 Cell	Isolation8					1	1	F	
S061L2C11	E12_035	E12 Cell	Isolation8					1	1	F	
S061L2C12	E12_036	E12 Cell	Isolation8					1	1	F	
S061L2D03	E12_039	E12 Cell	Isolation8					1	1	F	
S061L2D04	E12_040	E12 Cell	Isolation8					1	1	F	
S061L2D05	E12_041	E12 Cell	Isolation8					1	1	F	
S061L2D10	E12_046	E12 Cell	Isolation8					1	1	F	
S061L2D11	E12_047	E12 Cell	Isolation8					1	1	F	
S061L2D12	E12_048	E12 Cell	Isolation8					1	1	F	
S061L2E04	E12_052	E12 Cell	Isolation8					1	1	F	
S061L2E06	E12_054	E12 Cell	Isolation8					1	1	F	
S061L2E08	E12_056	E12 Cell	Isolation8					1	1	F	
S061L2E11	E12_059	E12 Cell	Isolation8					1	1	F	
S061L2E12	E12_060	E12 Cell	Isolation8					1	1	F	
S061L2F01	E12_061	E12 Cell	Isolation8					1	1	F	
S061L2F03	E12_063	E12 Cell	Isolation8					1	1	F	
S061L2F04	E12_064	E12 Cell	Isolation8					1	1	F	
S061L2F05	E12_065	E12 Cell	Isolation8					1	1	F	
S061L2F06	E12_066	E12 Cell	Isolation8					1	1	F	
S061L2F08	E12_068	E12 Cell	Isolation8					1	1	F	
S061L2F09	E12_069	E12 Cell	Isolation8					1	1	F	
S061L2F11	E12_071	E12 Cell	Isolation8					1	1	F	
S061L2F12	E12_072	E12 Cell	Isolation8					1	1	F	
S061L2G06	E12_076	E12 Cell	Isolation8					1	1	F	
S061L2G07	E12_077	E12 Cell	Isolation8					1	1	F	
S061L2G09	E12_079	E12 Cell	Isolation8					1	1	F	
S061L2G11	E12_080	E12 Cell	Isolation8					1	1	F	
S061L2H07	E12_084	E12 Cell	Isolation8					1	1	F	
S032A05	E16_005	E16 ProlC	Isolation1					1	1	T	
S032B01	E16_013	E16 ProgC	Isolation1					1	1	F	
S034G10	P5_076	P5 RRC	Isolation4					1	1	F	
S061L1A01	P30_001	P30 RRC	Isolation6					1	1	F	
S034H01	P5_077	P5 RRC	Isolation3					1	1	F	
S032A06	E16_006	E16 MRC	Isolation2					1	1	F	
S032B02	E16_014	E16 ProgC	Isolation2					1	1	F	
S032B05	E16_017	E16 ProgC	Isolation1					1	1	F	
S032B06	E16_018	E16 ProgC	Isolation2					1	1	F	
S032B10	E16_022	E16 ProgC	Isolation2					1	1	F	
S032B11	E16_023	E16 ProlC	Isolation1					1	1	T	
S032C03	E16_027	E16 ProlC	Isolation1					1	1	T	
S032C08	E16_032	E16 ProlC	Isolation2					1	1	T	
S032C09	E16_033	E16 ProlC	Isolation1					1	1	T	
S032D04	E16_040	E16 ProgC	Isolation2					1	1	F	
S032D06	E16_042	E16 ProgC	Isolation2					1	1	F	
S032D10	E16_046	E16 ProlC	Isolation2					1	1	T	
S032D12	E16_048	E16 ProgC	Isolation2					1	1	F	
S032E03	E16_051	E16 ProgC	Isolation1					1	1	F	
S032E10	E16_058	E16 MRC	Isolation2					1	1	F	
S032F04	E16_064	E16 ProlC	Isolation2					1	1	T	
S032F06	E16_066	E16 ProgC	Isolation2					1	1	F	
S032F07	E16_067	E16 ProgC	Isolation1					1	1	F	
S032F08	E16_068	E16 ProlC	Isolation2					1	1	T	
S032F12	E16_072	E16 ProgC	Isolation2					1	1	F	
S032G02	E16_074	E16 MRC	Isolation2					1	1	F	
S032G07	E16_079	E16 ProgC	Isolation1					1	1	F	
S032G09	E16_081	E16 ProgC	Isolation1					1	1	F	
S032G10	E16_082	E16 ProlC	Isolation2					1	1	T	
S032G12	E16_084	E16 MRC	Isolation2					1	1	F	
S032H02	E16_086	E16 MRC	Isolation2					1	1	F	
S032H06	E16_090	E16 ProlC	Isolation2					1	1	T	
S032H10	E16_094	E16 ProgC	Isolation2					1	1	F	
S032H11	E16_095	E16 ProgC	Isolation1					1	1	F	
S032H12	E16_096	E16 ProlC	Isolation2					1	1	T	
S034H05	E16_105	E16 ProgC	Isolation1					1	1	F	
S061L2G10	E16_111	E16 MRC	Isolation2					1	1	F	
S061L2H04	E16_114	E16 ProgC	Isolation2					1	1	F	
S061L2H05	E16_115	E16 ProlC	Isolation2					1	1	T	
S061L2H11	E16_119	E16 ProlC	Isolation2					1	1	T	
S061L2H12	E16_120	E16 MRC	Isolation2					1	1	F	
S061L3B06	E16_121	E16 ProlC	Isolation2					1	1	T	
S061L3E06	E16_124	E16 ProlC	Isolation2					1	1	T	
S034A01	P5_001	P5 MRC	Isolation3					1	1	F	
S034A03	P5_003	P5 MRC	Isolation3					1	1	F	
S034A05	P5_005	P5 MRC	Isolation3					1	1	F	
S034A06	P5_006	P5 RRC	Isolation4					1	1	F	
S034A07	P5_007	P5 MRC	Isolation3					1	1	F	
S034A08	P5_008	P5 RRC	Isolation4					1	1	F	
S034A09	P5_009	P5 MRC	Isolation3					1	1	F	
S034A10	P5_010	P5 RRC	Isolation4					1	1	F	
S034A11	P5_011	P5 RRC	Isolation3					1	1	F	
S034A12	P5_012	P5 MRC	Isolation4					1	1	F	
S034B01	P5_013	P5 MRC	Isolation3					1	1	F	
S034B03	P5_015	P5 RRC	Isolation3					1	1	F	
S034B04	P5_016	P5 MRC	Isolation4					1	1	F	
S034B05	P5_017	P5 RRC	Isolation3					1	1	F	
S034B06	P5_018	P5 RRC	Isolation4					1	1	F	
S034B09	P5_021	P5 RRC	Isolation3					1	1	F	
S034B11	P5_023	P5 RRC	Isolation3					1	1	F	
S034B12	P5_024	P5 RRC	Isolation4					1	1	F	
S034C03	P5_027	P5 RRC	Isolation3					1	1	F	
S034C04	P5_028	P5 MRC	Isolation4					1	1	F	
S034C06	P5_030	P5 RRC	Isolation4					1	1	F	
S034C07	P5_031	P5 MRC	Isolation3					1	1	F	
S034C08	P5_032	P5 RRC	Isolation4					1	1	F	
S034C09	P5_033	P5 RRC	Isolation3					1	1	F	
S034C11	P5_035	P5 MRC	Isolation3					1	1	F	
S034C12	P5_036	P5 RRC	Isolation4					1	1	F	
S034D01	P5_037	P5 RRC	Isolation3					1	1	F	
S034D02	P5_038	P5 RRC	Isolation4					1	1	F	
S034D03	P5_039	P5 MRC	Isolation3					1	1	F	
S034D05	P5_041	P5 RRC	Isolation3					1	1	F	
S034D06	P5_042	P5 MRC	Isolation4					1	1	F	
S034D08	P5_044	P5 RRC	Isolation4					1	1	T	
S034D09	P5_045	P5 MRC	Isolation3					1	1	F	
S034D10	P5_046	P5 RRC	Isolation4					1	1	F	
S034D12	P5_048	P5 RRC	Isolation4					1	1	F	
S034E01	P5_049	P5 MRC	Isolation3					1	1	F	
S034E02	P5_050	P5 MRC	Isolation4					1	1	F	
S034E04	P5_052	P5 RRC	Isolation4					1	1	F	
S034E06	P5_053	P5 RRC	Isolation4					1	1	F	
S034E07	P5_054	P5 MRC	Isolation3					1	1	F	
S034E08	P5_055	P5 MRC	Isolation4					1	1	F	
S034E09	P5_056	P5 MRC	Isolation3					1	1	F	
S034E10	P5_057	P5 RRC	Isolation4					1	1	F	
S034E11	P5_058	P5 MRC	Isolation3					1	1	F	
S034F01	P5_060	P5 MRC	Isolation3					1	1	F	
S034F02	P5_061	P5 MRC	Isolation4					1	1	F	
S034F03	P5_062	P5 RRC	Isolation3					1	1	T	
S034F04	P5_063	P5 MRC	Isolation4					1	1	F	
S034F08	P5_066	P5 RRC	Isolation4					1	1	F	
S034F09	P5_067	P5 MRC	Isolation3					1	1	F	
S034F10	P5_068	P5 RRC	Isolation4					1	1	F	
S034G02	P5_070	P5 RRC	Isolation4					1	1	F	
S034G03	P5_071	P5 MRC	Isolation3					1	1	F	
S034G04	P5_072	P5 MRC	Isolation4					1	1	F	
S034H03	P5_079	P5 MRC	Isolation3					1	1	F	
S034H04	P5_080	P5 RRC	Isolation4					1	1	F	
S034H08	P5_082	P5 RRC	Isolation4					1	1	F	
S034H09	P5_083	P5 RRC	Isolation3					1	1	F	
S034H10	P5_084	P5 MRC	Isolation4					1	1	F	
S061L3A01	P5_085	P5 MRC	Isolation5					1	1	F	
S061L3A02	P5_086	P5 RRC	Isolation5					1	1	F	
S061L3A05	P5_089	P5 RRC	Isolation5					1	1	F	
S061L3A06	P5_090	P5 MRC	Isolation5					1	1	F	
S061L3B01	P5_091	P5 RRC	Isolation5					1	1	F	
S061L3B03	P5_093	P5 RRC	Isolation5					1	1	F	
S061L3C01	P5_096	P5 RRC	Isolation5					1	1	F	
S061L3C02	P5_097	P5 MRC	Isolation5					1	1	F	
S061L3C03	P5_098	P5 RRC	Isolation5					1	1	F	
S061L3D01	P5_101	P5 RRC	Isolation5					1	1	F	
S061L3D04	P5_104	P5 RRC	Isolation5					1	1	F	
S061L3F03	P5_113	P5 RRC	Isolation5					1	1	F	
S061L3F04	P5_114	P5 MRC	Isolation5					1	1	F	
S061L3F05	P5_115	P5 MRC	Isolation5					1	1	F	
S061L3G01	P5_116	P5 RRC	Isolation5					1	1	F	
S061L3G02	P5_117	P5 MRC	Isolation5					1	1	F	
S061L3G03	P5_118	P5 RRC	Isolation5					1	1	F	
S061L3H02	P5_122	P5 MRC	Isolation5					1	1	F	
S061L3H03	P5_123	P5 RRC	Isolation5					1	1	F	
S061L3H04	P5_124	P5 RRC	Isolation5					1	1	F	
S061L3H05	P5_125	P5 RRC	Isolation5					1	1	F	
S061L1A06	P30_006	P30 RRC	Isolation6					1	1	F	
S061L1A07	P30_007	P30 RRC	Isolation6					1	1	F	
S061L1H11	P30_095	P30 RRC	Isolation7					1	1	F	
S061L1B11	P30_023	P30 RRC	Isolation7					1	1	F	
S061L1B02	P30_014	P30 RRC	Isolation6					1	1	F	
S061L1B03	P30_015	P30 RRC	Isolation6					1	1	F	
S061L1B04	P30_016	P30 RRC	Isolation6					1	1	F	
S061L1B07	P30_019	P30 RRC	Isolation6					1	1	F	
S061L1E10	P30_058	P30 RRC	Isolation7					1	1	F	
S061L1B09	P30_021	P30 MRC	Isolation7					1	1	F	
S061L1E08	P30_056	P30 MRC	Isolation7					1	1	F	
S061L1A12	P30_012	P30 RRC	Isolation7					1	1	F	
S061L1C04	P30_028	P30 MRC	Isolation6					1	1	F	
S061L1C09	P30_033	P30 RRC	Isolation7					1	1	F	
S061L1D09	P30_045	P30 MRC	Isolation7					1	1	F	
S061L1D11	P30_047	P30 RRC	Isolation7					1	1	F	
S061L1D03	P30_039	P30 RRC	Isolation6					1	1	F	
S061L1D04	P30_040	P30 RRC	Isolation6					1	1	F	
S061L1D05	P30_041	P30 MRC	Isolation6					1	1	F	
S061L1D07	P30_043	P30 MRC	Isolation6					1	1	F	
S061L1A08	P30_008	P30 RRC	Isolation7					1	1	F	
S061L1F08	P30_068	P30 RRC	Isolation7					1	1	F	
S061L1E09	P30_057	P30 RRC	Isolation7					1	1	F	
S061L1E03	P30_051	P30 MRC	Isolation6					1	1	F	
S061L1E06	P30_054	P30 MRC	Isolation6					1	1	F	
S061L1E07	P30_055	P30 RRC	Isolation6					1	1	F	
S061L1C12	P30_036	P30 RRC	Isolation7					1	1	F	
S061L1F01	P30_061	P30 MRC	Isolation6					1	1	F	
S061L1F02	P30_062	P30 MRC	Isolation6					1	1	F	
S061L1F07	P30_067	P30 RRC	Isolation6					1	1	F	
S061L1D12	P30_048	P30 RRC	Isolation7					1	1	F	
S061L1C08	P30_032	P30 RRC	Isolation7					1	1	F	
S061L1G01	P30_073	P30 RRC	Isolation6					1	1	F	
S061L1G03	P30_075	P30 RRC	Isolation6					1	1	F	
S061L1G06	P30_078	P30 RRC	Isolation6					1	1	F	
S061L1F09	P30_069	P30 RRC	Isolation7					1	1	F	
S061L1H12	P30_096	P30 RRC	Isolation7					1	1	F	
S061L1G12	P30_084	P30 MRC	Isolation7					1	1	F	
S061L1H02	P30_086	P30 MRC	Isolation6					1	1	F	
S061L1H03	P30_087	P30 RRC	Isolation6					1	1	F	
S061L1G09	P30_081	P30 MRC	Isolation7					1	1	F	
S061L1H09	P30_093	P30 RRC	Isolation7					1	1	F	
S061L1C10	P30_034	P30 MRC	Isolation7					1	1	F	
S061L1D10	P30_046	P30 MRC	Isolation7					1	1	F	
S061L1A10	P30_010	P30 RRC	Isolation7					1	1	F	
