# Supplementary material for: Molecular architecture underlying fluid absorption by the developing inner ear
Source: eLife. 2017 Oct 10;6:e26851. doi: 10.7554/eLife.26851 (PMC5634787; doi:10.7554/eLife.26851)
Supplement: Source Code 1. [file elife-26851-code1.zip › SourceCode/blotPlot.R]

# load packages

library(scales)
library(ggplot2)
require(grid)

blotPlot<-function(expr_table,sample_info=NULL,gene_list=NULL,singleGroup=NULL,fillColor="red",combGroups=FALSE,rows=10) {

log.data<-expr_table

if(!is.null(sample_info)) {
	samples<-read.table(sample_info,header=TRUE,sep="\t",stringsAsFactors=FALSE,na.strings=c("NA",""))
}

#log.data<-log.data[,samples[,2]]

# Provide vector of genes you want to blot plot

gene_list<-t(gene_list)


# Get colors for groups

group_colors<-data.frame(samples[,6],stringsAsFactors=FALSE)
group_colors<-t(group_colors)

log.data<-data.frame(log.data,stringsAsFactors=FALSE)
gene_refined_table<-log.data[gene_list,]
names(gene_refined_table)<-samples[,3]


stacked_table<-stack(gene_refined_table)
stacked_genes<-rep(row.names(gene_refined_table),nrow(samples))

if(!is.null(singleGroup) && combGroups==TRUE){
	stop("plotGroup or combGroups cannot be simultaneously active")
}

if(!is.null(singleGroup)){
	plotme<-transform(stacked_table,group=gsub("\\..*$","",stacked_table$ind),genes=stacked_genes)
	plotme$genes<-factor(plotme$genes)

	g1<-ggplot(subset(plotme,(group==singleGroup)), aes(x = genes, y = values)) + geom_violin(adjust=0.5,trim=F,scale="width",fill=fillColor,alpha=0.3,color="darkgray",width=0.5) + geom_point(position=position_jitter(w=0.1,h=0.1),size=1.3,color="grey26")+scale_fill_manual(values=group_colors)+theme(legend.position="none",axis.text.x=element_text(angle=90,color="black",size=12),axis.text.y=element_text(color="black",size=12),axis.title.x=element_blank())+labs(y=expression(paste(log[2]," (nTPM)")))+theme(axis.title.y=element_text(size=17))+theme(plot.background=element_blank(),panel.grid.major=element_blank(),panel.grid.minor=element_blank(),panel.border=element_blank(),panel.background=element_blank(),strip.background=element_blank()) + theme(axis.line = element_line(color = 'black'),axis.ticks.x=element_blank())
	print(g1)	
}
		
if (combGroups==TRUE){
	plotme<-transform(stacked_table,group=gsub("\\..*$","",stacked_table$ind),genes=stacked_genes)
	plotme$group<-factor(plotme$group,levels=unique(plotme$group),ordered=FALSE)
	plotme$genes<-factor(plotme$genes,levels=unique(plotme$genes),ordered=FALSE)

	g2<-ggplot(plotme, aes(x = group, y = values)) + geom_violin(adjust=0.5,trim=F,scale="width",aes(fill=group),color="black",alpha=0.8,size=0.1) + geom_point(position=position_jitter(w=0.2,h=0.1),size=0.05,color="black")+ylim(-3,15)+scale_fill_manual(values=group_colors)+facet_wrap(~genes,nrow=rows)+theme(legend.position="none",axis.text.x=element_text(angle=50,hjust=1,size=8, color="black"),axis.title.x=element_blank(),axis.text.y=element_text(size=8, color="black"),strip.text.x=element_text(size=12,face = "italic"))+labs(y=expression(paste(log[2]," (nTPM)")))+theme(panel.background=element_rect(colour="black",fill="white"),strip.background=element_rect(color="white",fill = "white",size=0.5),axis.title.y=element_text(size=10,vjust=1.5))
	print(g2)
	ggsave(filename="DE Ute Diff Cells.tiff",height=20,width=8)
}

}
