# Supplementary material for: Molecular architecture underlying fluid absorption by the developing inner ear
Source: eLife. 2017 Oct 10;6:e26851. doi: 10.7554/eLife.26851 (PMC5634787; doi:10.7554/eLife.26851)
Supplement: Source Code 1. [file elife-26851-code1.zip › SourceCode/DesignMatrix.txt]

Sample	Time	Replicate	HET	KO
HET_E13.5_1	13	1	1	0
HET_E13.5_2	13	1	1	0
HET_E13.5_3	13	1	1	0
HET_E14.5_1	14	2	1	0
HET_E14.5_2	14	2	1	0
HET_E14.5_3	14	2	1	0
HET_E16.5_1	16	3	1	0
HET_E16.5_2	16	3	1	0
HET_E16.5_3	16	3	1	0
HET_E17.5_1	17	4	1	0
HET_E17.5_2	17	4	1	0
HET_E17.5_3	17	4	1	0
KO_E13.5_1	13	5	0	1
KO_E13.5_2	13	5	0	1
KO_E13.5_3	13	5	0	1
KO_E14.5_1	14	6	0	1
KO_E14.5_2	14	6	0	1
KO_E14.5_3	14	6	0	1
KO_E16.5_1	16	7	0	1
KO_E16.5_2	16	7	0	1
KO_E16.5_3	16	7	0	1
KO_E17.5_1	17	8	0	1
KO_E17.5_2	17	8	0	1
KO_E17.5_3	17	8	0	1
