# Supplementary material for: Molecular architecture underlying fluid absorption by the developing inner ear
Source: eLife. 2017 Oct 10;6:e26851. doi: 10.7554/eLife.26851 (PMC5634787; doi:10.7554/eLife.26851)
Supplement: Source Code 1. [file elife-26851-code1.zip › SourceCode/E12SampleList.txt]

fullNames	shortNames	cell_groups	iso_groups	cell_type	cell_colors	iso_num	iso_colors	GFP(I)	tdTomato(I)
S061L2A04	E12.5_004	E12.5	Isolation8	E12.5	lightgreen	Isolation8	grey90	1	1
S061L2A05	E12.5_005	E12.5	Isolation8					1	1
S061L2A12	E12.5_012	E12.5	Isolation8					1	1
S061L2B02	E12.5_014	E12.5	Isolation8					1	1
S061L2B04	E12.5_016	E12.5	Isolation8					1	1
S061L2B05	E12.5_017	E12.5	Isolation8					1	1
S061L2B06	E12.5_018	E12.5	Isolation8					1	1
S061L2B07	E12.5_019	E12.5	Isolation8					1	1
S061L2B08	E12.5_020	E12.5	Isolation8					1	1
S061L2B09	E12.5_021	E12.5	Isolation8					1	1
S061L2B10	E12.5_022	E12.5	Isolation8					1	1
S061L2B11	E12.5_023	E12.5	Isolation8					1	1
S061L2B12	E12.5_024	E12.5	Isolation8					1	1
S061L2C05	E12.5_029	E12.5	Isolation8					1	1
S061L2C06	E12.5_030	E12.5	Isolation8					1	1
S061L2C09	E12.5_033	E12.5	Isolation8					1	1
S061L2C10	E12.5_034	E12.5	Isolation8					1	1
S061L2C11	E12.5_035	E12.5	Isolation8					1	1
S061L2C12	E12.5_036	E12.5	Isolation8					1	1
S061L2D03	E12.5_039	E12.5	Isolation8					1	1
S061L2D04	E12.5_040	E12.5	Isolation8					1	1
S061L2D05	E12.5_041	E12.5	Isolation8					1	1
S061L2D10	E12.5_046	E12.5	Isolation8					1	1
S061L2D11	E12.5_047	E12.5	Isolation8					1	1
S061L2D12	E12.5_048	E12.5	Isolation8					1	1
S061L2E04	E12.5_052	E12.5	Isolation8					1	1
S061L2E06	E12.5_054	E12.5	Isolation8					1	1
S061L2E08	E12.5_056	E12.5	Isolation8					1	1
S061L2E11	E12.5_059	E12.5	Isolation8					1	1
S061L2E12	E12.5_060	E12.5	Isolation8					1	1
S061L2F01	E12.5_061	E12.5	Isolation8					1	1
S061L2F03	E12.5_063	E12.5	Isolation8					1	1
S061L2F04	E12.5_064	E12.5	Isolation8					1	1
S061L2F05	E12.5_065	E12.5	Isolation8					1	1
S061L2F06	E12.5_066	E12.5	Isolation8					1	1
S061L2F08	E12.5_068	E12.5	Isolation8					1	1
S061L2F09	E12.5_069	E12.5	Isolation8					1	1
S061L2F11	E12.5_071	E12.5	Isolation8					1	1
S061L2F12	E12.5_072	E12.5	Isolation8					1	1
S061L2G06	E12.5_076	E12.5	Isolation8					1	1
S061L2G07	E12.5_077	E12.5	Isolation8					1	1
S061L2G09	E12.5_079	E12.5	Isolation8					1	1
S061L2G11	E12.5_080	E12.5	Isolation8					1	1
S061L2H07	E12.5_084	E12.5	Isolation8					1	1
