# Supplementary material for: Molecular architecture underlying fluid absorption by the developing inner ear
Source: eLife. 2017 Oct 10;6:e26851. doi: 10.7554/eLife.26851 (PMC5634787; doi:10.7554/eLife.26851)
Supplement: Source Code 1. [file elife-26851-code1.zip › SourceCode/E16MRCandProgCSampleList.txt]

fullNames	shortNames	cell_groups	iso_groups	value	
S032B01	E16.5_013	E16.5 ProgC	Isolation1	E16.5 ProgC	18
S032A06	E16.5_006	E16.5 MRC	Isolation2	E16.5 MRC	7
S032B02	E16.5_014	E16.5 ProgC	Isolation2		
S032B05	E16.5_017	E16.5 ProgC	Isolation1		
S032B06	E16.5_018	E16.5 ProgC	Isolation2		
S032B10	E16.5_022	E16.5 ProgC	Isolation2		
S032D04	E16.5_040	E16.5 ProgC	Isolation2		
S032D06	E16.5_042	E16.5 ProgC	Isolation2		
S032D12	E16.5_048	E16.5 ProgC	Isolation2		
S032E03	E16.5_051	E16.5 ProgC	Isolation1		
S032E10	E16.5_058	E16.5 MRC	Isolation2		
S032F06	E16.5_066	E16.5 ProgC	Isolation2		
S032F07	E16.5_067	E16.5 ProgC	Isolation1		
S032F12	E16.5_072	E16.5 ProgC	Isolation2		
S032G02	E16.5_074	E16.5 MRC	Isolation2		
S032G07	E16.5_079	E16.5 ProgC	Isolation1		
S032G09	E16.5_081	E16.5 ProgC	Isolation1		
S032G12	E16.5_084	E16.5 MRC	Isolation2		
S032H02	E16.5_086	E16.5 MRC	Isolation2		
S032H10	E16.5_094	E16.5 ProgC	Isolation2		
S032H11	E16.5_095	E16.5 ProgC	Isolation1		
S034H05	E16.5_105	E16.5 ProgC	Isolation1		
S061L2G10	E16.5_111	E16.5 MRC	Isolation2		
S061L2H04	E16.5_114	E16.5 ProgC	Isolation2		
S061L2H12	E16.5_120	E16.5 MRC	Isolation2		
