# Supplementary material for: Molecular architecture underlying fluid absorption by the developing inner ear
Source: eLife. 2017 Oct 10;6:e26851. doi: 10.7554/eLife.26851 (PMC5634787; doi:10.7554/eLife.26851)
Supplement: Source Code 1. [file elife-26851-code1.zip › SourceCode/expr_matrix_genelevel.txt]

GeneID	S032A01	S032A02	S032A03	S032A04	S032A05	S032A06	S032A07	S032A08	S032A09	S032A10	S032A11	S032A12	S032B01	S032B02	S032B03	S032B04	S032B05	S032B06	S032B07	S032B08	S032B09	S032B10	S032B11	S032B12	S032C01	S032C02	S032C03	S032C04	S032C05	S032C06	S032C07	S032C08	S032C09	S032C10	S032C11	S032C12	S032D01	S032D02	S032D03	S032D04	S032D05	S032D06	S032D07	S032D08	S032D09	S032D10	S032D11	S032D12	S032E01
0610006L08Rik	0	0	0	0	0	0	0	0	0	0	0	0	0	0	0	0	0	0	0	0	0	0	0	0	0	0	0	0	0	0	0	0	0	0	0	0	0	0	0	0	0	0	0	0	0	0	0	0	0
0610007N19Rik	2.42	80.99	0	0	5.3	0	0	0	0	0	0	0	0	0	0	0	0.62	0	0	1.64	0	0	0	0	0	1.58	0	0	0	0	0	21.59	2.53	0	12.07	14.91	0	0	0	22.81	0	0	0	0	0	0	0	0	30.98
0610007P14Rik	21.54	23.85	33.06	0	0.99	102.28	0.77	83.7	3.59	143.33	146.48	134.58	31.26	0	1.14	495.03	68.11	93.97	0	27.7	119.44	91.35	84.08	0	2.53	103.15	7.12	10	0	22.77	74.26	3.87	144.59	0.54	62.99	102.25	18.46	96.95	0.6	230.86	94.34	52.8	29.19	133.56	90.46	107.63	0	0	141.8
0610009B22Rik	9.13	0	9.77	0	14.38	56.3	15.3	68.93	149.29	2.56	32.15	113.43	27.39	112	0	13.06	37.1	9.36	0	69.02	123.7	15.73	1.95	204.11	0	59.42	66.76	30.15	166.73	64.74	94.52	218.29	18.08	0	0	0	39.23	48.38	0	114.89	0.26	5.41	7.33	0.29	129.74	2.54	0.12	0	56.04
0610009D07Rik	135.28	70.61	109.08	19.63	74.69	0	35.72	1.68	34.9	187	6.92	275.92	18.25	109.74	31.97	79.92	173.4	234.95	38.18	182.62	215.72	89.78	67.36	134.53	3.42	233.65	10.96	173.89	226.64	22.66	70.82	55.6	73.24	13.53	19.48	168.55	71.02	236.67	1.29	14.46	83.17	119.86	131.71	220.8	107.14	71.41	16.79	0	180.87
0610009L18Rik	0	0	0	0	0	0	0	0	0	0	0	0	0	157.22	0	0	0	0	0	3.64	0	0	0	0	0	0	0	0	0	0	0	0	0	0	0	0	0	2.59	0	0	0	0	0	0	0	9.04	0	0	0
0610009O20Rik	1.87	39.5	9.54	0	0	2.07	0.17	0	157.19	0.3	0	7.52	54.63	45.84	5.37	25.38	121.36	26.96	2.07	11.7	21.35	1.72	0.82	0	18.62	0	1.78	36.7	28.43	0	9.57	13.63	0.36	21.66	0	0	0	0	0.27	0	24	35.77	0	0	0.45	3.31	0	0	16.09
0610010F05Rik	12.23	37.33	0	0	30.68	0.38	0	0	42.73	0	27.51	1.4	0	0	0	0	0	2.62	0	0	0	0	10.58	0.17	0.5	8.13	0	0	0.16	0	0	3.56	4.71	205.27	0.04	0	4.68	0.23	0	7.92	1.79	0	0.29	0	0	4.36	3.19	0	0
0610010K14Rik	108.35	36.43	250.41	106.55	78.36	71.5	5.56	0	113.79	0	0	71.68	0	18.95	527.01	0	192.16	0	0	0	0.82	76.92	92.83	460.93	0	129.58	0	43.15	54.37	115.01	17.72	251.14	15.03	0	0	0	0	99.44	0	0	130.94	0	0	23.9	72.2	0	332.36	0	437.08
0610011F06Rik	340.29	75.15	2.34	0	233.62	48.56	790.73	500.42	33.05	51.07	328.72	144.69	54.03	360.88	116.07	241.22	127.06	568	132.54	146.61	118.27	176.08	47.15	156.97	18.47	388.14	36.97	359.38	0	0	123.87	139.03	278.69	5.46	31.5	25.83	14.66	175.68	23.38	93.52	48.59	12.95	0	1.41	46.27	779.96	96.47	249.05	565.16
0610012G03Rik	0.81	1.99	2.59	0	0.76	17.86	0.29	6.72	0.3	0	0	18	0	0	0	0	0.63	0	0	0	0	65.94	14.54	0	0	4	0	0	0	0	0	0	3.2	0	0	23	0	0	0	13.82	0	0	0	0	0	3.8	15.15	0	1.14
0610012H03Rik	0	11.37	0	0	0	6.78	0.59	0	3.7	0	0.34	3.37	0	52.17	0	0	0	0	0	0	0.9	13.86	0	0	1.61	13.34	0	34.46	3.59	2.18	0	0	0	0	0.5	38.36	0	16.28	0	15.64	0	4.41	0.23	0	0	0	0.69	0	0
0610025J13Rik	0	0	0	0	0	0	0	0	0	0	0	0	0	0	0	0	0	0	0	0	0	0	0	0	0	0	0	0	0	0	0	0	0	0	0	0	0	0	0	0	0	0	0	0	0	0	0	0	0
0610030E20Rik	0.88	0	0	0	0.22	2.72	5.59	0	0	0	0	0	0	0	0.5	0	0.34	38.93	0	0	0	0	0.2	0	21.38	0	0	9.96	0	0	0.25	43.37	2.05	0	0	0	0	0	1.28	81.34	2.37	0	0	0	4.48	0	0	0	0
0610031J06Rik	687.86	234.06	39.37	477.02	36.33	392.7	861.99	614.78	35.62	519.76	314.53	168.8	228.57	579.41	27.9	136.58	469.8	603.14	686.89	1.03	106.62	568.91	471.6	260.15	774.4	122.59	229.77	151.76	7.49	268.46	276.84	201.97	141.54	68.01	0	179.66	513.07	478.92	14.46	563.15	582.01	276.27	529.85	12.31	0	548.07	165.56	262.3	445.16
0610033M10Rik	0	0	0	0	0	0	0	0	0	0	0	0	0	0	0	0	0	0	0	0	0	0	0	0	0	0	0	0	0	0	0	0	0	0	0	0	0	0	0	0	1.1	0	0	0	0	0	0	0	0
0610037L13Rik	0.83	0	17.88	22.86	11.1	70.72	169.14	163.47	8.69	0	22.43	24.82	23.62	101.38	2.86	2.17	375.28	499.01	0.22	0	17.95	0	0	0	55.86	309.91	0	96.83	33.73	145.88	55.98	67.68	101.86	0.15	0	0	0	103.92	0	137.07	224.25	0	10.63	0	10.14	0	0	0	84.87
0610038B21Rik	0	0	0	0	0	0	0	0	0	0	0	0	0	0	0	0	0	0	0	0	0	0	0	0	0	0	0	0	0	0	0	0	0	0	0	0	0	0	0	0	0	0	0	0	0	0	0	0	1.09
0610039H22Rik	200.06	163.06	0	0	83.69	233	0	0	13.99	316.94	35.33	178.03	0	204.61	0	0	0	0	0	0	89.63	0	80.03	0	2.24	25.86	74.06	301.75	129.64	55.97	0	0	31.4	0	155.86	315.07	16.5	219.8	0	24.05	6.13	0	0	0.68	9.55	20.21	0	316.4	43.31
0610039K10Rik	0	0	0	0	0	0	0	0	0	0	0	0	0	0	0	0	0	0	0	0	0	0	0	0	0	0	0	0	0	0	0	0	0	0	0	0	0	0	0	0	0	0	0	0	0	0	0	0	0
0610040B10Rik	0	0	0	0	0	0	0	0	0	0	0	0	0	0	0	0	0	0	0	0	0	0	52.28	0	0	0	0	0	0	0	0	0	27.42	0	0	0	0	0	0	0	0	5.48	0	0	0	132.02	0	0	0
0610040F04Rik	0	0	0	0	0	0	0	0	0	0	0	0	0	0	0	0	0	0	0	0	0	22.49	0	0	0	0	0	0	0	0	19.45	0	0	200.35	0	0	44.09	0	2.06	0	0	0	0	0	0	0	0	0	0
0610040J01Rik	0	0	0	0	0	85.07	0.5	0	0	0	0	0	8.74	0	0	0	0	0	0	0	0	0	4.82	0	1.59	0	0	0	0	0	0	0	1.89	0	0	0	0	0	0	0	0	0	0	8.19	0	0	0	0	0
0610043K17Rik	0	0	0	0	0	0	0	0	0	0	0	0	0	0	0	0	0	0	0	0	0	0	0	0	0	0	0	0	0	0	0	0	0	0	0	0	0	0	0	0	0	0	0	0	0	0	0	0	0
1110001A16Rik	130.57	0	7.31	0	4.23	80.39	9.4	0	52.24	0	1.6	79.4	24	0	18.43	0	21.39	111.19	74.95	0	95.76	0	17.62	0	0	7.07	5.38	7.3	41.06	0	18.26	70.98	7.11	0	72.14	122.42	92.1	16.77	0	0	38.62	17.59	20.71	1.64	14.5	0	15.4	0	0
1110001J03Rik	32.4	0	2.55	38.77	33.76	168.15	71.53	0	10.68	0	0	109.12	0	0	3.46	31.6	90.39	0	43.49	0	0	0	0	0	0	0	3.17	0	2.54	16.63	24.19	1.98	109.02	0	237.1	71.09	0	0	0	0	0	0	0	0	2.19	31.43	0	0	112.81
1110002J07Rik	0	0	0	0	0	0	0	0	0	0	0	0	0	0	0	0	0	0	0	0	0	0	0	0	0	0	0	0	0	0	0	0	0	0	1.23	0	0	0	0	4.86	0	0	0	0	0	0	0	0	0
1110002L01Rik	0	0	0	0	0	0	0	0	0	0	0	0	0	8.13	0	0	0	0	0	0	0	0	2.65	0	0	0	0	0	0	0	0	0	0	0	0	0.99	0	18.14	0	0	0	0	0	0	0	0	0	0	0
1110002O04Rik	0	0	0	0	0	0	0	0	0	0	0	0	0	0	0	0	0	0	0	0	0	0	0	0.65	0	0	0	0	0	0	0	0	0	0	0	0	0	0	0	0	0	0	0	0	0	0	0	0	0
1110004E09Rik	1.08	0	25.12	5.34	27.37	0	0	0	2.79	135.1	8.1	8.49	0	0	3.51	0	1.66	0	43.97	0	0	0	23.14	0	0.81	3.16	0	38.94	0	0	0	174.85	29.14	0	0	0	0	0	256.29	0	0	0	0	13.1	0	0	62.97	0	27.04
1110004F10Rik	98.69	323.09	15.69	363.28	107.37	45.11	30.86	605.19	427.94	445.57	3.74	164.79	183.53	4.1	26.51	134.75	5.6	180.74	0.69	20.3	277.16	164.13	16.25	538.79	21.74	3.39	72.86	31.94	242.43	14.29	68.59	70.48	156.6	42.42	17.1	736.14	25.2	23.3	0	1.22	60.58	250.77	9.75	13.2	0.27	186.79	144.36	123.66	304.08
1110006O24Rik	0	0	1.96	0	0	0	0	0	0	0	0	0	0	0	0	0	0	0	0	0	0	0	0	0	0	0	0	0	0	0	0	0	0	0	0	0	0	0	1.38	0	0	0	0	0	0	0	0	0	0
1110007C09Rik	0	0	0	21.2	44.19	0	23.49	152.27	2.88	0	116.76	17.82	24.24	17.64	0	81.22	1.45	0	0	0	0	46.25	0	0	0	0	10.11	0	0	76.33	0	9.54	1.55	0	0	0	0	0	4.66	113.96	0	0	0	1.55	0	0	6.48	0	0
1110008F13Rik	13.29	0	0	0	2.71	0	1.3	0	0	4.78	15.09	56.67	0	0	10.57	31.32	0	256.17	0	0	0.97	0	7.37	15.05	1.85	0	0	24.5	4.61	0	0	0	30.03	0	0.72	0	6.75	0	0	0	49.23	3.58	2.11	0	6.21	0	0	0	0
1110008L16Rik	0	0	0	0	0	0	0	0	0	0	0	0	7.6	265.15	0.65	0	0	0	0	0	0	0	0	0.21	213.89	12.38	0	0	1.4	0	0	0	0	0	0.14	0	0	0.36	2.06	0	0	32.27	0	0	0	0	0	0	0
1110008P14Rik	136.68	0	87.49	371.05	50.1	119.71	119.06	0	0	8.28	32.83	157.15	7.14	0	59.43	0	130.24	209.64	12.9	1.28	174.73	1.62	23.32	0	1.69	0	85.39	85	404.17	0	29.59	280.07	145.79	0	61.89	0	0	0	0	352.59	14.36	236.89	162.24	0	54.78	21.18	0	167.12	6.34
1110012L19Rik	15.82	0	131.16	0	0	3.54	0	1.8	65.93	0	0	82.62	0	0	0	463.11	0.94	0	0	0	15.82	161.61	0	0	0	0	0	14.43	0	0	0	0	1.46	0	0	0	0	67.12	5.54	0	0	34.73	0	0	0	0	0	0	0
1110018N20Rik	0	0	0	0	0	0	0	0	0	0	0	0	0	0	0	0	0	0	0	0	0	0	0	0	0	0	0	0	0	0	0	0	0	0	0	0	0	0	0	0	0	0	0	0	0	0	0	0	0
1110020A21Rik	0	0	0	0	0	0	0	0	0	0	0	0	0	0	0	0	0	0	0	0	0.58	422.22	0	0	0	0	0	0	0	0	0	0	0	0	0	0	0	0	0	0	0	0	0	0	0	0	0	0	0
1110028F18Rik	0	0	0	0	0	0	0	0	0	0.6	0	0	0	0	0	0	0	0	0	0	0	0	0	0	0	0	0	0	0	0	0	0	0	0	0	0	0	0	0	0	0	0	0	0	0	0	0	0	0
1110032A03Rik	0	63.52	0	0	0	0	0	5.13	4.87	193.16	22.05	138.43	0	1.67	0	89.36	1.23	0	68.91	0	1.14	0	0	0	0	0	0	12.57	0	39.3	0	178.52	17.44	0	0	0	0	49.61	8.02	0	144.45	0	0	0	0	117.91	0	0	0
1110032F04Rik	0	1.06	0	0	0	0	0	0	0	0	0	0	0	0	0	0	0	0	0	0	0	0	1.15	0	0	0	0	0	0	0	0	0	0	0	0	0	0.4	0	0	32.94	0	0	0	10.34	0	0	0	0	0
1110034G24Rik	0	0	0	0	0	0	0	0	0	0	0	68.24	0	0	0	0	2.52	0	0	0	0	0	0	0	0	0	0	0	0	0	0	0	0	0	0	0	0	33.72	0	0	0	0	221.91	0	0	0	0	0	0
1110037F02Rik	0	9.94	8.4	0	48.14	74.23	0.17	0.12	17.17	0	1.49	21.5	0.63	10.05	49.13	0.84	0	0	0.8	26.82	0	0	60.3	0	0	46	0	0	0.55	1.68	14.16	66.26	55.65	2.08	0.75	120.53	67.85	0	0	0	0.99	25.03	0	25.15	6.42	1.69	32.42	11.42	0
1110038B12Rik	0	56.27	20.88	51.33	60.1	0	45.48	231.41	195.77	0	0	10.91	0	0	180.23	0	2.11	473.46	0	0	70.95	0	138.39	0	0	0	114.03	99.77	3.4	118.43	6.1	0	95.44	0	2.93	0	24.4	63.69	4.58	426.23	125.08	6.85	2.02	20.87	21.38	0	0	0	120.43
1110038F14Rik	1.76	25.09	0	4.32	16.04	293.38	33.27	87.01	10.75	16.08	64.08	2.06	35.71	3.68	37.65	0	0	0	0	2.64	7.36	0	0	24.71	0	6.77	0	3.08	0	5.91	16.81	5.54	123.11	0	0	5.32	12.01	0	0	2.49	7.38	13.16	0	0	0	0	67.01	0	2.43
1110046J04Rik	21.91	0	0	0	0	0	0	0	0	0	0	70.83	0	156.29	0	1.97	0	0	0	0.98	0	0	0	0	0	0	0	0	0	0	0	0	0	0	0	0	0	0	0	0	0	0	0	0	0	22.57	0	0	0
1110051M20Rik	27.81	254.77	0.58	0	102.47	6.8	0	0	0	0	0	10.54	0	2.05	75.72	0.24	6.3	0	0	0	19.25	0.14	99.15	4.66	0.93	0.49	5.01	31.7	151.04	1.27	0	2.73	2.21	0	0	0	58.56	59.06	0	0	7.48	58.8	0	0	3.68	0.27	0	0	0
1110054M08Rik	9.81	0	0	0	0	0	0	0	0	0	0	61.93	0	0	0	0	0	0	1.08	8.49	0.72	0	0	0	9.44	0	0	12.87	0	0	28.87	0	0	49.19	0	0	0	0	0	0	0	0	0	0	0.66	14.07	37.24	19.69	2.69
1110057K04Rik	20.36	0	0	0	0	0	1.15	0	138.43	0	11.42	0	2.23	0	1.46	0	0	0	0	0	91.99	46.53	2.06	0	0	141.62	1.18	0	0.65	0	18.58	65.15	5.92	0	0	11.4	65.79	0	0	0	3.02	1.53	25.88	0	201.69	0.17	0	0	0.86
1110058D11Rik	7.12	0	0	0	0	0	0	0	0	0	8.19	0	0	0	0	0	0	0	0	0	0	0	0	0	0	0	0	0	0	0	0	0	0	0	0	0	0	0	0	0	0	0	0	0	0	0	0	0	0
1110058L19Rik	98.96	35.93	13.03	62.07	191.78	248.9	46.39	261.18	234.96	3.25	114.22	269.52	13.98	96.5	4.64	517.73	224.63	0	25.59	281.71	84.73	71.17	0	97.5	3.1	502	233.23	319.69	186.16	16.07	150.13	0	217.14	0	0	0	10.17	227.87	1.26	34.22	100.67	11.3	138.59	31.51	254.93	75.66	54.7	4.88	182.3
1110059E24Rik	11.81	95.97	14.73	0	130.91	277.05	215.44	0	32.58	0	67.82	73.25	0.87	0	0	0.8	14.8	0	13.91	10.77	0.4	0	16.56	0	0	0	124.18	191.24	105.99	0	4.1	76.5	2.12	0	0	402.18	68.02	237.74	0	114.71	0	0	0.25	34.17	51.75	0	0	0	82.44
1110059G10Rik	2.04	1.68	0.52	0.39	6.99	0	0	0	8.28	0	7.13	15.33	0	0	0	0	8.39	0	0	1.29	1.75	76.36	0.72	0	0	17.09	1.24	4.37	0	45.28	6.57	46.8	12.1	0	0	0	0	4.57	2.14	3.21	0	0	0	4.39	1.28	7.27	0	0	0
1110065P20Rik	0	0.26	23.37	0	0	0	0	53.14	0	0	0	0	0	0	0	0	0	0	0	0	0.79	273.55	8.83	0	0	0.79	0	0	0	0	0	0	0	0	0	0	0.18	0	0	0	0	0	3.41	0	0	0	0	0	0
1190002N15Rik	0	0	2.62	0	1.54	2.41	0	0	1.07	3.64	0	0	0	0	0	0	1.26	0	0	0.41	0.37	0	1.21	0	0	0	0	0	22.55	1.79	0.3	0	0	0	0.05	8.87	0	0	0	0	0.84	63.8	13.35	0	0	27.88	0	0.13	0.19
1190005I06Rik	11.37	0	0	38.71	6.08	0	3.34	0	0.23	0	1.09	2.2	0	0	4.02	15.5	9.83	0	0.14	34.93	5.73	15.24	2.32	0	0	24.35	0	0	1.18	0.71	0.27	0	0.66	26.64	43.85	0.11	0.2	0	0.13	0	23.12	7.21	0	20.78	1.27	0	0	15.32	1.07
1190007I07Rik	20.62	0	0	189.04	0	0	0	0	0	0	0	0	0	82.08	0	0	0	0	99.69	1.68	0	43.54	0	0	0	0	0	0	0	0	0	0	0	0	0	0	0	8.96	0	0	0	0	2.04	0	0	0	0	0	0
1200014J11Rik	0	6.39	0.83	0	59.2	0	0	0	2.81	0	1.09	0.18	0.93	0	0	0	5.83	0.51	16.11	0	1.41	16.43	37.57	0	0	1.17	0	0	1.07	6.49	3.37	0	0	5.86	2.26	0.3	1.62	0	0	25.82	4.94	0	0.42	0	0.94	2.69	2.24	334.61	0
1300002E11Rik	0	0	0	3.42	17.87	0	0.11	0	3.79	1.7	99.84	33.2	0	0	0	0	58.16	0	0	75.75	5.31	0	0	0	0	0	0.29	0	5.55	0	0	0	14.99	402.87	0	0	0	0	0	50.41	107.97	119.11	0	0	0	0	0	33.87	0
1300002K09Rik	0	0	0	0	0	0	0	0	0	0	0	0	0	0	0	0	0	0	0	0	0	0	0	0	0	0	0	0	0	0	0	0	0	0	0	0	0	0	0	0	0	0	0	0	0	0	0	0	0
1300017J02Rik	0	0	0	0	0	0	0	0	0	0	0	0	0	0	0	0	0	0	0	0	0	0	0	0	0	0	0	0	8.28	0	0	0	0	0	0	0	0	0	0	0	0	0	0	0	0	0	0	0	0
1500002F19Rik	0	0	0	48.69	0	0	0	0	0	0	0	0	0	0	0	0	0	109.35	0	0	0	0	0	0	0	0	7.22	0	0	0	0	0	0	0	0	0	0	0	0	0	0	0	0	0	0	0	3.48	0	0
1500004A13Rik	24.61	7.15	0	0	5.81	0	0.29	0	0	0	0	0	0	0	4.96	0	0	0	0	0	0	0	0	0	0	0	0	0	0	0	6.82	0	0	0	0	0	0.22	0	0	0	0	0	0.72	0	0	0	0	0	0
1500009L16Rik	0	0	0	0	0	0	0	0	0	0	0	0	0	0	0	0	0	0	0	0	0	0	0	0	0	0	0	0	0	0	0	0	0	0	0	0	0	0	0	0	0	0	0	0	0	0	0	0	0
1500011K16Rik	79.47	0	0	16.33	12.53	0	360.23	53.38	0.65	0	15.62	195.72	329.52	0	0	4.59	38.02	2.66	0	136.84	8.35	0	2.5	0	1.28	0	21.65	0	0	0	41.1	0	15.53	0	0	2.78	0	50.12	0	25	86.13	7.71	0	0	0	172.78	0	0	16.33
1500012F01Rik	56.88	99.1	0	149.72	70.05	2.83	14.14	80.13	4.51	113.82	6.62	0	51.93	136.57	8.41	23.27	70.99	0	1.08	45.62	40.06	0	59.77	170.59	11.55	18.74	1.9	79.79	9.17	9.88	0	0	0.81	0	0	0	8.85	84.5	0	16.61	2.03	0	10.43	0	28.94	18.47	85.99	0	0
1500012K07Rik	0	0	0	0	0	0	0	0	0	0	0	0	0	0	0	0	0	0	0	0	0	0	0	0	0	0	0	0	0	0	0	0	0	0	0	0	0	0	0	0	0	0	0	0	0	0	0	0	0
1500015A07Rik	0	0	0	0	0	0	0	0	0	0	0	0	0	0	0	0	0	0	0	0	0	43.32	0.28	0	0	0	8.93	0	0	0	0	0	22.66	0	0	0	0	0	0	0	12.11	0	0	0	0	0	0	0	0
1500015L24Rik	1.59	0	0	0	0	0	0	0	0	0	0	0	0	0	0	0	0	0	0	0	0	0	0	0	0	0	0	0	0	94.95	0	0	0	0	0	0	0	0	0	0	0	0	0	0	22.81	0	0	0	0
1500015O10Rik	25.91	308.13	0	0	8.59	15.47	0	0	0	0	0	79.05	0	862.9	31.19	0	254.75	0	0	255.34	0	0	13.84	0	0	0	0	0	0	0	3.59	0	0	1786.58	0.31	121	1166.28	0	0	585.47	0	0	0	1.24	77.79	0	0	0	0
1500017E21Rik	0	0	0	0	0	0	0	0	0	0	0	0	0	0	0	0	0	0	0	0	0	0	0	0	0	0	0	0	0	0	0	0	0	0	0	0	0	0	0	0	21.89	0	0	0	0	0	0	0	0
1500035N22Rik	0	0	0	0	4.57	47.9	0	0	0	0	0	0	0	0	0	10.56	4.83	0	0	0	0	0	5.5	0	0	9.59	0	37.73	0	0	0	0	0	0	0	0	0	0	0	0	0	0	0	45.76	0	0	0	0	0
1520401A03Rik	0	0	0	0	0	0	0	0	0	0	0	0	0	0	0	0	0	0	0	0	0	0	0	0	0	0	0	0	0	0	0	0	0	0	0	0	0	0	0	0	0	0	0	0	0	0	0	0	0
1600002D24Rik	0	0	0	0	0	0	0	0	0	0	0	0	0	0	0	0	0	0	0	0	0	0	0	0	0	0	0	0	0	0	0	0	0	0	0	0	0	0	0	0	0	0	0	0	0	0	0	0	0
1600002H07Rik	0	0	0	0	7.29	0	0	0	0.4	0	0	73.4	0	0	0	0	0	0	0	0	70.43	0	0	0	0	0	82.19	0	0	0	0.2	0	25.46	0	0	0	69.16	0	0	0	0	0	0	0	0	6.51	0	0	0.39
1600002K03Rik	18.78	114.21	0	10.74	0	0	0	0	0	42.04	5.41	29.92	0	108.85	0	2.53	103.07	0	0	0	20.11	0	3.55	0	0	0	0	95.37	0	0	18.32	0	172.55	0	0	0	4.21	0	1.31	0	19.41	0	0	0	0	0	0	113.5	6.42
1600010M07Rik	0	0	0	0	0	0	0	0	0	0	0	0	0	0	0	0	0	0	0	0	0	0	0	0	0	0	0	0	0	0	0	0	0	0	0	0	0	0	0	0	0	0	0	0	0	0	0	0	0
1600012H06Rik	0	10.97	0	0	8.66	0	0.95	0	0	18.3	23.75	20.92	0	1.12	0.49	0	34.71	0.67	0	3.13	0	25.27	0	0	0	139.54	0	0	0	0	0	0	0	0	0	0	0.21	0.39	0	0	40.39	0	0	0	0	54.14	0	0	0
1600014C10Rik	0	0	0	0	0	0	0	0	0	0	1.08	5.62	0	110.02	0	33.22	0.54	53.57	0	0	0	0	0	13.79	0	0	0	0	0	0	0.38	86.78	0	0.18	0	387.41	0	0.31	0	2.31	21.11	0	0	0	2.79	39.24	0	0	1.22
1600014K23Rik	0	0	0	0	0	0	0	0	0	0	0	0	0	0	0	0	0	0	0	0	0	0	0	0	0	0	0	0	0	0	0	0	0	0	0	0	0	0	0	0	0	0	0	0	0	0	0	0	0
1600016N20Rik	0	0	0	0	0	0	0	0.2	193.79	7.75	0	2.14	0	0	0	0	2.23	0	0	0	0	0.3	6.69	74.53	0	0	1.04	0	0	0	8.92	0	0	0	0	0	1.69	0	0	0	0.37	0	0.31	388.34	0	0	6.15	506.22	0.51
1600020E01Rik	64.76	152.13	20.79	0	0	0	3.76	17.19	8.77	4.45	145	3.6	18.39	5.88	68.92	17.44	35.43	5.68	1.96	1.91	87.08	3.68	47.17	33.75	3.33	0	78.46	0	20.76	0	148.4	0	15.85	0	7.05	0	2.67	9.59	3.59	35.77	31.32	0	6.3	5.48	15.33	0.24	3.79	0	15.72
1600022D10Rik	0	0	0	0	0	0	0	0	0	0	0	0	0	0	0	0	0	0	0	0	0	0	0	0	0	0	0	0	0	0	0	0	0	0	0	0	0	0	0	0	0	0	0	0	0	0	0	0	0
1600023N17Rik	0	0	0	0	0	0	0	0	0	0	0	0	0	0	0	0	0	0	0	0	0	0	0	0	0	0	0	0	0	0	0	0	0	0	0	0	0	0	0	0	0	0	0	0	0	0	0	0	0
1600029O15Rik	0	0	0	0	0	0	0	0	0	0	0	0	0	0	0	0	0	0	0	0	0	0	0	0	0	0	0	0	0	0	0	0.33	0	0	0	0	0	0	0	0	0	0	0	0	0	0	0	0	0
1700001C19Rik	0	0	0	0	0	89.89	0	0	0	0	0	0	0	0	0	0	0	0	0	0	0	0	0	0	0	0	0	0	0	0	0	0	0	2.61	0	0	0	0	0	0	0	0	0	0	0	0	0	0	0
1700001D01Rik	0	0	0	28.19	1.95	19.29	255.78	0	146.17	61.95	0	37.11	57.32	0	0	0	0	289.18	0	29.99	0	0	141.72	24.43	0	0	69.25	46.89	0	6.64	0	0	0	0	0	0	0	50.24	0.61	0	45.6	74.15	123	28.95	0.16	0	0	0	98.64
1700001G01Rik	0	0	0	0	0	0	0	0	0	0	0	0	0	0	0	0	0	0	0	0	0	0	0	0	0	0	0	0	0	0	0	0	0	0	0	0	0	0	0	0	0	0	0	0	0	0	0	0	0
1700001G11Rik	0	0	0	0	0	0	0	0	0	0	0	0	0	0	0	3.03	0	0	1.01	0	0	0	0	0	0	0	0	0	0	0	0	0	0	0	0	0	0	0	0	0	0	0	0	0	0	0	0	0	0
1700001G17Rik	0	0	0	0	0	0	0	0	0	0	0	0	0	0	0	0	0	0	0	0	0	0	0	0	0	0	0	0	0	0	0	0	0	0	0	0	0	0	0	0	0	0	0	0	0	0	0	0	0
1700001K19Rik	0	0	0	0	0	0	0	0	0	0	0	0	0	0	0	0	0	0	0	0	0	0	0	0	0	0	0	0	0	0	0	0	0	0	0	0	0	7.81	0	0	0	0	0	0	0	0	0	0	0
1700001K23Rik	0	0	0	0	0	0	0	0	0	0	0	0	3.14	0	0	0	0	136.78	0	0	0	0	0	0	0	0	0	0	0	0	0	0	0	0	0	0	0	0	0	0	0	0	0	0	0	0	0	0	0
1700001L05Rik	0	0	0	0	0	0	0	0	0	0	0	0	0	0	0	0	0	0	0	0	0	0	0	0	0	0	0	0	0	0	0	0	0	0	0	0	30.28	0	0	0	0	0	0.69	0	0.7	0	0	0	0
1700001L19Rik	0	0	0	0	0	0	0	0	0	0	0	0	0	0	0	0	0	0	0	0	0	0	0	0	0	0	0	0	0	0	0	0	0	0	0	0	0	0	0	0	0	0	0	0	0	0	0	0	0
1700001O22Rik	0	0	0	0	2.6	0	0	0	0	0	0	0	0	0	0	0	0	0	0	0	0	0	0	30.03	0	0	0	0	0	0	0	0	0	0	0	0	0	0	0	0	0	0	0	0	0	0	0	0	0
1700001P01Rik	0	0	0	0	0	0	0	0	0	0	0	0	0	0	0	0	0	0	0	0	0	0	0	0	0	0	0	0	0	0	0	0	0	0	0	0	0	0	0	0	0	0	0	0	0	0	0	0	0
1700003E16Rik	5.49	0	0	0	5.23	74.32	2.58	0.98	0	0	0.45	18.25	0	115.31	3.14	60.78	10.6	28.95	42.03	21.59	16.27	0	2.24	3.02	0	34.91	2.06	21.17	1.5	30.91	1.92	0	34.73	0.13	0	0.91	0.49	0	8.63	10.07	16.68	0	0	0	85.81	1.81	59.31	0.13	0
1700003G13Rik	0	0	0	0	0	0	0	0	0	0	0	0	0	0	0	0	0	0	0	0	0	0	0	0	0	0	0	0	0	0	0	0	0	0	0	0	0	0	0	0	0	0	0	0	0	0	0	0	0
1700003G18Rik	0	0	0	0	0	0	0	0	0	0	0	0	0	0	0	0	0	0	0	0	0	0	0	0	0	0	0	0	0	0	0	0	0	0	0	0	0	0	0	0	0	0	0	0	0	0	0	0	0
1700003I22Rik	0	0	0	0	0	0	0	0	0	0	0	0	0	0	0	0	0	0	0	0	0	0	0	0	0	0	0	0	0	0	0	0	0	0	0	0	0	0	0	0	0	0	0	0	0	0	0	0	0
1700003M02Rik	10.57	45.77	6.6	22.98	23.76	38.78	0.79	64.96	0.12	10.13	0	0.97	3.2	7.35	6.39	37.27	2.02	0	0	31.13	20.23	5.55	1.17	0	0.31	37.35	1.09	44.97	0.73	19.82	14.05	17.34	5.97	0.28	0.25	17.93	9.83	9.81	0	2.56	10.56	20.05	18.35	0.44	16.22	5.17	0.78	29.66	2.76
1700003M07Rik	0	0	0	0	0	0	0	0	0	0	0	0	0	0	0	0	0	0	0	0	0	0	0	0	0	0	0	0	0	0	0	0	0	0	0	0	0	0	0	0	0	0	0	0	0	0	0	0	0
1700003O11Rik	0	0	0	0	0	0	0	0	0	0	0	0	0	0	0	0	0	0	0	0	0	0	0	0	0	0	0	0	0	0	0	0	0	0	0	0	0	0	0	0	0	0	0	0	0	0	0	0	0
1700006A11Rik	13.27	24.9	14.14	41.12	54.04	0	12.33	41.49	17.47	30.28	16.17	36.74	0	13.15	23.54	3.4	13.58	4.42	19.49	18.26	55.63	14.63	30.62	56.84	23.69	15.38	24.24	38.72	31.79	0	28.78	40.64	15.15	36.71	20.51	10.54	16.86	23.41	0	10.58	17.22	0	5.35	21.25	17.7	14.77	17.16	21.91	49.62
1700006F04Rik	0	0	0	0	0	0	0	0	0	0	0	0	0	0	0	0	0	0	0	0	0	0	0	0	0	0	0	0	0	0	0	0	0	0	0	0	0	0	0	0	0	0	0	0	0	0	0	0	0
1700006H20Rik	0	0	0	0	0	0	0	0	0	0	0	0	0	0	0	0	0	0	0	0	0	0	0	0	0	0	0	0	0	0	0	0	0	0	0	0	0	0	0	0	0	0	0	0	0	0	0	0	0
1700006H21Rik	0	0	0	0	0	0	0	0	0	0	0	0	0	0	0	0	0	0	0	0	0	7.12	0	0	0	0	0	0	0	0	0	0	0	0	0	0	0	0	0	0	0	0	0	0	0	0	0	0	0
1700006J14Rik	0	0	0	0	0	0	0	0	0	0	0	0	0	0	0	0	0	0	0	0	0	0	0	0	0	0	0	0	0	0	0	0	0	0	0	0.48	0	0	0	0	0	0	0	0	0	0	0	0	0
1700007B14Rik	0	0	0	0	0	0	0	0	0	0	0	0	0	0	0	0	0	0	0	0	0	0	0	0	0	0	0	0	0	0	0	0	0	0	0	0	0	0	0	0	0	0	0	0	0	0	0	0	0
1700007E05Rik	0	0	0	0	0	0	0	0	0	0	0	0	0	0	0	0	0	0	0	0	0	0	0	0	0	0	0	0	0	0	0	0	0.82	0	0	0	0	0	0	0	7.05	0	0	0	0	0	0	0	0
1700007F19Rik	0	0	0	0	0	0	0	0	0	0	0	0	0	0	0	0	0	0	0	0	0	0	0	0	0	0	0	0	0	0	0	0	0	0	0	0	0	0	0	0	0	0	0	0	0	0	0	0	0
1700007G11Rik	0	0	0	0	0	0	0	0	0	0	0	0	25.46	0	0	0	0	0	0	0	0	0	0	0	0	0	0	0	0	0	5.01	0.69	0	0	0	0	0	0	0	0	0	0	0	0	0	0	0	0	0
1700007J10Rik	0	0	0	0	0	0	0	0	0	0	0	0	0	0	0	0	0	0	0	0	0	0	0	0	0	0	0	0	0	0	0	0	0	0	0	0	0	0	0	0	0	0	5.46	0.93	0	0	0	0	0
1700007K13Rik	0	0	0	0	0	0	0	0	0	0	0	0	0	0	0	0	0	0	0	0	0	0	0	33.58	0	0	0	0	0	0	0	4.77	0	0	0	0	0	0	0	0	0	0	0	0	0	0	0	0	0
1700007L15Rik	0	0	7.6	3.77	0	0	0	3.08	27.08	0	59.9	0	0	0	0	0	0	0	0	0	0	0	7.57	0	0	0	0	0	0	0	0	1.91	0	0	0	0	139.91	0	0	4.47	4.15	0	0	0	0	0	0	0	0
1700008F21Rik	0	0	0	0	0	0	0	0	0	0	0	0	0	0	0	0	0	0	0	0	0	0	0	0	0	0	0	0	0	0	0	0	0	0	0	0	0	0	0	0	0	0	0	0	0	0	0	0	0
1700008J07Rik	0	0	0	0	0	0	0	0	0	0	0	0	0	0	0	0	0	0	0.12	0	35.79	0	0	0	0	0	0	0	0	0	0	0	0	0	0	0	0	0	0	0	0	0	11.12	0	0	0	0	0	0
1700008O03Rik	3.28	0	0	0	0	0	0	0	0	0	0	0	0	1.43	0	0	1.02	0	0	0	0	7.4	0	10.91	0	0	0	0	0	0	0	0.18	0.84	0	0.07	7.32	1.7	0.32	0	2.06	0	0	0	23.81	0	0	0	0	49.29
1700009C05Rik	0	0	0	0	0	0	0	0	0	0	0	0	0	0	0	0	0	0	0	0	0	0	0	0	0	0	0	0	0	0	0	0	0	0	0	0	0	0	0	18.63	0	0	0	0	0	0	0	0	0
1700009J07Rik	0	0	0	0	0	42.58	0	0	0	0	0	0	0	0	0	0	0	0	0	0	0	0	0	0	0	0	0	0	0	0	0	0	0	0	0	0	0	0	0	0	0	0	0	0	0	0	0	0	0
1700009P17Rik	0	0	0	0	0	0	0	0	0	0	0	0	0	0	1.48	127.71	0	0	0	0	0	0	6.51	0	0	0	0	0	0	0	0	0	0	0	0	0	0	0	0	0	0	0	0	0	0	0	0	0	0
1700010H22Rik	11.37	0	0	0	0	0	0	0	26.83	64.77	55.33	0	0	0	0	0	0	0	0	0	0	0	0	0	0	0	20.92	0	0	0	2.92	43.4	0	0	0	0	2.53	0	0	0	0	0	0	0	0	0	0	0	0
1700010I14Rik	0	0	0	0	0	0	0	0	0	0	0	0	0	0	0	0	0	0	0	0	0	0	0	0	0	0	0	0	0	0	0	0	0	0	0	0	0	0	0	0	0	153.61	0	0	0	43.62	0	0	0
1700010K23Rik	0	0	0	0	0	0	0	75.32	0	0	0	0	0	0	0	0	0	0	0	0	0	0	0	0	0	0	0	0	0	0	0	0	0	0	0	0	0	45.45	0	0	0	0	0	0	0	0	0	0	0
1700011A15Rik	0	0	0	0	0	0	0	0	0	0	0	0	0	0	0	49.91	0	0	0	0	0	0	0	0	0	0	0	0	0	1.92	0	0	0	0	0	0	0	0	0	0	0	0	0	0	0	0	0	0	0
1700011C11Rik	0	0	0	0	0	0	0	0	0	0	0	0	0	0	0	0	0	0	0	0	0	0	0	0	0	0	0	0	0	0	0	0	0	0	0	0	0	0	0	0	0	0	0	0	0	0	0	0	0
1700011E24Rik	0	0	0	0	0	0	0	0	0	15.31	0	0	0	0	0	0	0	0	0	0	0	0	0	0	0	0	0	0	0	0	0	0	0	0	0	0	0	0	0	0	0	0	0	0	0	0	0	0	0
1700011H14Rik	0	0	0	0	0	0	0	0	0	0	0	0	0	0	0	0	0	0	0	0	0	0	0	0	0	0	0	0	0	0	0	0	0	0	0	0	0	1.86	0	0	0	0	0	0	0	0	0	0	0
1700012D01Rik	0	0	0	0	0	0	0	0	0	0	0	0	0	0	0	0	0	0	0	0	0	0	0	0	0	0	0	0	0	0	16.83	0	0	0	0	0	0	0	0	0	0	0	0	0	0	1.55	0	0	76.51
1700012D14Rik	0	0	0	0	0	0	0	0	0	0	0	0	0	0	0.46	0	59.56	0	0	0	0	0	0	0	0	0	0	0	70.82	0	21.19	0	0	0	0	0	0	0	0.24	0	0	0	0	0	0	0	0	0	0
1700012D16Rik	0	0	0	0	0	0	0	0	0	0	0	0	0	0	0	0	0	0	0	0	0	0	0	0	0	0	0	0	0	0	0	0	0	0	0	0	0	0	0	0	0	0	0	0	0	0	0	0	0
1700012H19Rik	0	0	0	0	0	0	0	0	0	0	0	0	13.94	0	0	0	0	0	0	0	0	0	0	0	0	0	0	0	0	0	0	0	0	0	0	0	0	0	0	0	0	0	0	0	0	0	0	0	0
1700013D24Rik	0	0	0	0	0	0	0	0	0	0	0	0	0	0	0	0	0	0	0	0	0	0	0	0	0	0	0	0	0	0	0	0	0	0	0	0	0	0	0	0	0	0	0	0	0	0	0	0	0
1700013F07Rik	0	0	0	0	0	0	0	0	0	0	0	0	0	0	0	0	0	0	0	0	0	0	0	0	0	0	0	0	0	0	0	0	0	0	0	0	0	0	0	0	0	0	0	0	0	0	0	0	0
1700015E13Rik	0	0	0	0	0	0	0	0	0	0	0	0	0	0	0	0	0	0	0	0	0	0	0	0	0	0	0	0	0	0	0	0	0	0	0	0	0	0	0	0	0	0	0	0	0	0	0	0	0
1700015F17Rik	0	0	0	0	0	0	0	0	0	0	0	0	0	0	0	0	0	0	0	0	0	0	0	0	0	0	0	0	0	0	0	0	0	0	0	0	0	0	0	0	0	0	0	0	0	0	0	0	0
1700015G11Rik	0	0	0	0	0	0	0	0	0	0	0	0	0	0	0	0	0	0	0	0	0	0	0	0	0	0	0	0	0	0	0	0	0	0	0	0	0	0	0	0	0	0	0	0	0	0	0	0	0
1700016C15Rik	0	0	0	0	0	0	0	0	0	0	0	0	0	0	0	0	0	0	0	0	0	0	0	0	0	0	0	0	0	0	0	0	0	0	0	0	0	0	0	0	0	0	0	0	0	0	0	0	0
1700016D06Rik	0	0	0	0	0	0	0	0	0	0	0.69	0	0	0	0	0	0	0	0	0	0	0	0	0	0	0	0	0	0	0	0	0	0	0	0	0	0	0	0	0	0	0	0	0	0	0	0	0	0
1700016G22Rik	0	1.33	7.5	9.57	9.66	0	0	0	0.44	137.7	4.75	7.75	0	101.4	0	0	0	2.3	0	0	1.41	0	6.61	0	10	8.33	0	0	0.61	0	1.85	1.7	84.62	90.79	0	0	22.96	0.64	0	0	3.69	0	0	0	151.76	0.69	0	0	0.95
1700016J18Rik	0	0	0	0	0	0	0	0	0	0	0	0	0	0	0	0	0	0	0	0	0	0	0	0	0	0	0	0	0	0	0	0	0	0	0	0	0	0	0	0	0	0	0	0	0	0	0	0	0
1700016K19Rik	0	0	0	0	0	0	0	0	0	0	0	0	0	0	0	0	0	0	0	0	0	0	0	0	0	0	0	0	0	0	0	0	0	0	0	0	0	0	0	0	0	0	0	0	0	0	0	0	0
1700016L04Rik	15.13	22.89	0	19.58	41.89	33.69	18.34	36.4	18.41	39.93	22.34	50.79	7.77	27.79	26.11	40.73	37.49	27.78	8.15	28.82	30.08	18.38	39.38	25.43	7.28	19.12	10.46	72.69	31.54	63.97	39.63	18.7	19.35	8.92	9.58	28.62	30.2	20.97	0	36.21	63.19	50.15	27.65	6.66	20.16	76.47	4.43	44.23	4.56
1700016L21Rik	0	0	0	0	0	0	0	0	0	0	0	0	0	0	0	0	0	0	0	0	0	0	0	0	0	0	0	0	0	0	0	0	0	0	0	0	0	0	0	0	0	0	0	0	0	0	0	0	0
1700017B05Rik	33.94	16.84	0	24.25	0	0	0	0	5.62	0	0	0.12	0	0	0	0	0	0	0	0	20.52	0	0	0	0.33	0	0	0	0	85.07	0	0	0	0	0	0	0.81	0	0	0	0.22	1.6	0	0	0	0	0.21	0	0
1700017D01Rik	0	0	0	0	0	0	0	0	0	0	0	0	0	0	0	0	0	0	0	0	0	0	0	0	0	0	0	0	0	0	0	0	0	0	0	0	0	0	0	0	0	0	0	0	0	0	0	0	0
1700018A23Rik	0	0	0	0	0	12.64	0	4.81	0	0	0	2.67	6.54	10.06	0	0	3.49	7.12	0	0	0	0	0	0	0	0	3.33	24.78	0	0	0	0	0	0	0	2.99	0	0	0	0	0	7.62	6.47	0	0	0	11.33	0	0
1700018B08Rik	0	0	0	0	0	0	0	0	0	0	0	0	0	0	0	0	0	0	0	0	0	0	0	0	0	0	0	0	0	0	0	0	0	0	0	0	0	0	0	0	0	0	0	0	0	0	0	0	0
1700018L02Rik	0	0	0	0	0	0	0	0	0	0	0	0	0	0	1.16	0	0	0	0	0	0	0	0	0	0	0	0	0	0	0	0	0	0	0	0	0	0	0	0	0	0	0	0	0	0	0	0	0	0
1700019B03Rik	0	0	0	0	0.45	0	0	0	0	0	0	0	0	0	0	0	0	0	0	0	0	0	0	0	0	0	0	0	0	0	0.54	0	0	0	0	0	0	0	0	0	0	0	0	0	0	0	0	0	0
1700019D03Rik	0	3.91	0	0	0	5.13	0	0	26.66	0	0	0	0	0	0	0	0	0	0	0	0	0	0	0	0	0	0	0	0	0	0	0	0	0	0	0	0	0	0	0	0	0	0	0	0	0	0	0	0
1700019G17Rik	0	0	0	13.91	0	0	0	0	0	0.75	0	14.75	0	0	0	0	0	0	0	0	5.12	0	0	0	0	0	0	5.91	0	0	1.25	0	0	0	0	0	0	0	0	0	0	0	0	0	0	0	0	0	0
1700019J19Rik	0	0	0	0	0	0	0	0	0	0	0	0	0	0	0	0	0	0	0	0	0	0	0	0	0	0	0	0	0	0	0	0	0	0	0	0	0	0	0	0	0	0	0	0	0	0	0	0	0
1700019L03Rik	0	0	0	0	0	0	0	0	0	0	0	0	0	0	0	0	0	0	0	0	0	0	0	0	0	0	0	0	0	0	0	0	0	0	0	0	0	0	0	0	0	0	0	0	0	0	0	0	0
1700019L22Rik	0	0	0	0	0	0	0	0	0	0	0	0	0	0	0	0	0	0	0	0	0	0	0	0	0	0	0	0	0	0	0	0	0	0	0	0	0	0	0	0	0	0	0	0	0	0	0	0	0
1700020D05Rik	0	0	0	0	0	0	0	0	0	0	0	0	0	0	0	0	0	0	0	0	0	0	0	0	0	0	0	0	0	0	0	0	0	0	0	0	0	0	0	0	0	0	0	0	0	0	0	0	0
1700020I14Rik	0	0	13.35	0	51.39	0	0	0	64.21	0	0	4.22	0	3.75	3.33	3.8	13.57	2.67	0	19.01	0.79	0	9.08	2.21	0	0	16.93	0	0	0	0	1.36	18.28	0	0	0	76.59	0	0	49.58	0	0	0	4.23	4.93	77.27	1.52	1.49	0
1700020L24Rik	0	0	0	0	0	0	0	0	0	0	0	0	0	0	0	0	0	0	0	0	0	0	0	0	0	0	0	0	0	0	0	0	0	0	0	0	0	0	0	0	0	0	0	0	0	0	0	0	0
1700021F05Rik	9.01	0	272.35	14.69	68.69	30.5	0.56	143.06	70.51	0	148	116.65	0	3.16	4.85	0	3.47	0	0	0	4.28	184.98	26.74	0	0	291.59	0	153.46	0	47.65	0.59	60.13	0	0	0	347.64	13.69	19.26	0	0	141.38	0	46.58	0	0	0	1.02	0	8.3
1700021F07Rik	0	0	0	0	0	0	0	0	0	0	0	0	0	0	0	0	0	0	0	0	0	0	0	0	0	0	0	0	0	0	0	0	0	0	0	0	0	0	0	0	0	0	0	0	0	0	0	0	0
1700021K19Rik	0	0	15.98	0	0.22	3.08	0	10.8	0	0	0	15.05	0.13	0	0	0	1.79	97.41	0	0	0	0	0.1	0.42	0	0.23	0	0	0	0	12.69	0	0.09	0	0	0	0	1.03	0.31	0	2.27	0	0	0	0	0	0	0	0
1700021N21Rik	0	0	0	0	0	0	0	0	0	0	0	0	0	0	0	0	0	0	0	0	0	0	0	0	0	0	0	0	0	0	0	0	0	0	0	0	0	0	0	0	0	0	0	0	0	0	0	0	0
1700022A22Rik	0	0	0	0	0	0	0	0	0	0	0	0	0	0	0	0	0	0	0	0	0	0	0	0	0	0	0	0	0	0	0	0	0	0	0	0	0	0	0	0	0	0	0	0	0	0	0	0	0
1700022H01Rik	0	0	0	1.31	0	1.55	0	0	0	0	0	0	0	0	3.45	0	0	0	0	0	0	0	0	0	0	0	0	0	0.83	0	0	0	0	0	0	0	0	0	0	0	0	0	0	0	0.35	0	0	0	0
1700022I11Rik	0	0	0	0	17.16	0	0	0	0	0	0	0	0	0	0	0	0	0	0	0	0	0	0	0	0	0	0	0	0	0	0	0	0	0	0	0	0	0	0	0	0	0	0	0	0	0	0	0	0
1700022N22Rik	0	0	0	0	0	0	0	0	0	0	0	0	0	0	0	0	0	0	0	0	0	0	19.38	0	0	0	0	0	40.79	0	0	0	0	0	0	0	0	0	0	51.36	9	0	0	0	0	0	0	0	2.01
1700022P22Rik	0	0	0	0	0	0	0	0	0	0	0	0	0	0	0	0	0	0	0	0	0	0	0	0	0	0	0	0	0	0	0	0	0	0	0	0	0	0	0	0	0	0	0	0	0	0	0	0	0
1700023E05Rik	0	0	0	0	0	0	0	0	0	0	0	0	0	0	0	0	0	0	0	0	0	0	0	0	0	0	0	0	0	0	0	0	0	0	0	0	0	0	0	0	0	0	0	0	0	0	0	0	0
1700023F02Rik	0	0	0	0	0	0	0	0	0	0	0	0	0	0	0	0	0	0	0	0	0	0	0	0	0	0	0	0	0	0	0	0	0	0	0	0	0	0	0	0	0	0	0	1.04	0	0	274.14	0	0
1700023F06Rik	0	0	0	0	0	0	0	0	0	0	0	0	0	0	0	0	0	0	0	0	0	0	0	0	0	0	0	0	0	3.45	0	0	0	0	0	0	0	0	0	0	0	0	0	0	0	0	0	0	0
1700024B05Rik	0	0	0	0	0	0	0	0	0	0	0	0	0	0	0	0	0	0	0	0	0	0	0	0	0	0	0	0	0	0	0	0	0	0	0	0	0	0	0	0	0	0	0	0	0	0	0	0	0
1700024B18Rik	0	0	0	0	0	0	0	0	0	0	0	0	0	0	0	0	0	0	0	0	0	0	0	0	0	0	0	0	0	0	0	0	0	0	0	0	0	0	0	0	0	0	0	0	0	0	0	0	0
1700024h08rik	0	0	0	0	0	0	0	0	0	0	0	0	0	0	0	0	0	0	0	0	0	0	0	0	27.17	0	0	0	0	0	0	0	0	0	0	0	0	0	0	0	0	0	0	0	0	0	0	0	0
1700024P16Rik	0	0	0	0	8.12	4.24	0	0.23	7.17	0	0	0	0	1.09	0.55	128.12	0	1.46	0	21.72	0	0.31	3.88	657.23	27.65	0	0	0	0	144.58	0	0	16.94	0	0.28	0	0.9	1.69	0	0	0	0	0	0	0	0	0.32	0.46	0
1700025F24Rik	0	0	0	0	0	0	0	0	0	0	0	0	0	0	0	0	0	0	0	0	0	0	0	0	0	0	0	0	0	0	0	0	0	0	0	0	0	0	0	0	0	0	0	0	0	0	0	0	0
1700025G04Rik	8.64	24.47	76.11	67.29	9.74	25.23	39.51	32.61	46.59	28.04	1.08	9.38	5.58	49.05	5.5	25.61	4.85	12.34	41.17	27.99	20.06	1.19	4.99	0	4.28	4.94	27.47	101.39	73.03	20.67	6.14	0.94	12.47	81.62	0.17	0	20.33	23.26	0.69	2.23	10.03	0	5.38	20.45	10.45	103.32	31.19	0.15	0
1700025K04Rik	0	0	0	0	0	0	0	0	0	0	0	0	0	0	0	0	0	0	0	0	0	0	0	0	0	0	0	0	0	0	0	0	0	0	0	0	0	0	0	0	0	0	0	0	0	0	0	0	0
1700025K24Rik	0	0	0	0	0	0	0	0	0	0	0	0	0	0	0	0	0	0	0	0	0	0	0	0	0	0	0	0	0	0	0	0	0	0	0	0	0	0	0	0	0	0	0	0	0	0	0	0	0
1700025N23Rik	0	0	0	0	0	0	0	0	0	0	0	0	0	0	0	0	0	0	0	0	0	0	0	0	0	0	0	0	0	0	0	0	0	0	0	0	0	0	0	0	0	0	0	0	0	0	0	0	0
1700026D11Rik	0	0	47.95	0	0	0	57.82	0	94.05	0	0	0.85	0	0	0	0	0	57.21	12.77	0	0	0	0	0	0	25.07	0	2.04	0	0	83.45	0	0	22.97	0	0	0	0	0	51.47	0	9.49	0	0	43.38	0	0	0	1
1700026L06Rik	0	0	0	0	23.24	0	0	0	0	0	0	0	0	0	0	0	0	0	0	0	0	0	0	0	0	0	0	0	0	0	0	56.69	0	0	0	0	0	165.84	0	0	11.6	0	0	0	0	0	0	0	6.15
1700027F06Rik	0	0	0	0	0	0	0	0	0	0	0	0	0	0	0	0	0	0	0	0	0	0	0	0	0	0	0	0	0	0	0	0	0	0	0	0	0	0	0	0	0	0	0	0	70.01	0	0	0	0
1700027F09Rik	0	0	0	0	0	0	0	0	0	0	0	0	0	0	0	0	0	0	0	0	0	0	0	1.25	0	0	0	0	0	0	0	0	0	0	0	0	0	0	0	0	0	0	0	0	0	0	0	0	0
1700027I24Rik	0	0	0	0	0	0	0	0	0	0	0	0	0	0	0	0	0	0	0	0	0	0	0	0	0	0	0	0	0	0	0	0	0	0	0	0	0	0	0	0	0	0	0	0	0	0	0	0	0
1700027J07Rik	0	0	0	0	0	0	0	0	0	0	0	0	0	0	0	0	0	0	0	0	0	0	0	0	0	0	0	0	0	0	0	0	0	0	0	0	0	0	0	0	0	0	0	0	0	0	0	0	0
1700028D13Rik	0	0	0	0	0	0	0	0	0	0	0	0	0	0	0	0	0	0	0	0	0	0	0	0	0	0	0	0	0	0	0	0	0	0	0	0	0	0	0	0	0	0	0	0	0	0	0	0	0
1700028E10Rik	0	0	0	0	0	0	0	0	0	0	0	0	0	0	13.21	0	0	0	0	0	0	0	0	0	0	0	0	0	0	0	0	0	0	0	0	0	0	0	0	0	0	0	0	0	0	0	0	0	0
1700028I16Rik	0	0	0	0	0	0	0	0	0	0	0	2.07	0	0	0	0	0	0	0	0	0	0	0	0	0	0	0	0	0	0	0	0	0	0	0	0	0	0	0	0	0	0	0	0	0	0	0	0	0
1700028J19Rik	96.11	0	0	0	0	0	0	0	0	0	0	0	0	0	0	0	0	0	0	0	0	0	0	0	0	0	0	0	0	0	0	0	0	0	0	0	0	0	0	0	0	0	0	0	0	0	0	0	0
1700028K03Rik	65.55	0	0	0.45	0	0	0	0	0	0	0	0	0	0	0	0	0	0	0	0	0	0	0	0	0	0	0	0	0	0	0	0	0	0	0	0	0	0	0	0	0	0	0	0	0	0	0	0	0
1700029I15Rik	0	0	0	0	0	0	0	0	0	0	0	0	0	0	0	0	0	0	0	0	0	0	0	0	0	0	0	0	0	0	0	0	0	0	0	0	0	0	0	0	0	0	0	0	0	0	0	0	0
1700029J07Rik	62.67	183.35	1.23	15.72	6.05	2.98	36.09	0.18	22.27	0	17.97	52.59	110.51	98.02	38.3	0	10.15	5.79	0.27	35.71	1.22	28.47	3.62	0	6.27	120.18	0	0	0	201.86	44.75	5.29	105.33	0.78	52.4	0	9.49	20.35	0	63.95	10.08	0	22.72	0	3.65	17.56	3.2	0.4	10.15
1700029N11Rik	0	0	0	0	0	0	0	0	0	0	0	0	0	0	0	0	0	0	0	0	0	0	0	0	0	0	0	0	0	0	0	0	0	0	0	0	0	0	0	0	0	0	0	0	0	0	0	0	0
1700030C10Rik	0	0	0	0	0	0	0	0	0	0	0	0	0	0	0	0	0	0	0	0	0	0	0	0	0	0	0	0	0	0	0	0	0	0	0	0	56.49	0	0	0	0	0	0	0	0	0	0	0	0
1700030C14Rik	0	0	0	0	0	0	0	0	0	0	0	0	0	0	0	0	0	0	0	0	0	0	0	0	0	0	0	0	0	0	0	0	0	0	0	0	0	0	0	0	0	0	0	0	0	0	0	0	0
1700030F18Rik	0	49.36	0	0	0	0	0	0	0	0	0	0	0	0	0	0	0	0	0.89	0	0	31.98	0	0	0	0	0	0	0	0	0	4.44	0	0	0	0	0	0	0	0	0	0	0	0	0	0	0	0	0
1700030J22Rik	0	0	0	0	0	0	0	0	0	0	0	0	0	0	0	0	0	0	0	0	0	0	0	0	0	0	0	0	0	0	3.95	0	34.64	0	0	0	0	0	0	0	0	0	0	0	0	0	0	0	0.27
1700030K09Rik	0	0	0.5	0	0	0	0	0	0	0	0	0	0	0	0	0	0	0	0	0	49.52	0	0	0	0	0	0	0	0	0	0	0	0	0	0	0	0	0	0	0	0	0	0	0	5.96	0	0	0	0
1700030L22Rik	0	0	0	0	0	0	0	0	0	0	0.55	0	11.07	0	1.16	0	0	0	0	0	0	0	0	0	0	0	0	0	0	0	0	0	0	0	0	0	0	0	0	0	0	0	0	0	0	0	0	0	0
1700031P21Rik	0	0	0	0	0	0	0	0	0	0	0	0	0	0	0	0	0	0	0	0	0	0	0	0	0	7.67	0	0	0	0	0	0	0	0	0	0	0	0	0	0	0	0	0	0	0	0	0	0	0
1700034F02Rik	0	0	0	0	43.43	0	0.1	0	0	5.9	0	43.42	0	0	0	0	0	0	0	0.3	0.1	0	0.15	0	0	11.46	0	0	2.81	0.59	0	0	0	0	0	0	0.29	0	0	0	1.28	0.39	0.2	0	0	0	0	0	0
1700034H15Rik	0	0	0	0	0	0	0	0	0	0	0	0	0	0	0	0	0	0	0	0	0	0	0	0	0.19	0	6.42	0	0	0	0	0	0	0	0	0	0.23	36.28	0	0	0	0	0	0	0	0	0	0	0
1700034I23Rik	0	0	0	0	0	0	0	0	0	0	0	0	0	0	0	0	0	0	0	0	0	0	0	0	0	0	0	0	0	0	0	0	0	0	0	0	0	0	0	0	0	0	0	0	0	0	0	0	0
1700034J05Rik	0	0	0	0	0	0	0	0	0	0	0	0	0	0	0	0	0	0	0	0	0	0	0	0	0	0	0	0	0	0	0	0	0	0	0	0	0	0	0	2.23	0	0	0	0	0	0	0	0	0
1700034P13Rik	3.79	0	0	0	0	0	0	0	0	2.92	0	0	0	0	0	0	0	0	1.11	0	0	0	0	0	0	0	0	0	0	0	0	0	0	0	0	0	0	0	0	0	0	0	0	0	0	0	0	0	0
1700037C18Rik	0	0	0	0	0	0	0	0	0	0	0	0	0	0	0	0	0	0	0	0	0	0	0	0	0	0	0	0	0	0	0	0	2.31	0	0	0	0	0	0	0	0	0	0	0	1.79	0	0	0	0
1700037H04Rik	9.98	0	10.05	0	160.02	0	0.99	0	2.57	0	0	0	19.94	1.27	0	192.04	38.65	0	0	117.9	19.43	0	0	0	14.39	0	0	0	2.33	0	4.19	0	0	0	0	0	0	32.33	0	12.69	61.28	0	4.15	0	0	0	0	0	0
1700039I01Rik	0	0	0	0	0	0	0	0	0	0	0	0	0	0	0	0	0	0	0	0	0	0	0	0	0	0	0	0	0	0	0	0	0	0	0	0	0	0	0	0	0	0	0	0	0	0	0	0	0
1700039M10Rik	0	0	0	0	0	0	0	0	0	0	0	0	0	0	0	0	0	0	0	0	0	0	0	0	0	0	0	0	0	0	0	0	0	0	0	0	0	0	0	0	0	0	0	0	0	0	0	0	0
1700040D17Rik	0	0	0	0	0	0	0	0	0	0	0	0	0	0	0	0	1.45	0	0	0	0	0	0	0	0	0	0	0	0	0	0	0	0	0	0	0	0	0	0	0	0	0	0	0	0	0	0	0	0
1700040L02Rik	35.72	0	0	0	30.99	0	16.18	87.96	0	34.08	94.56	32.04	24	0	5.6	44.4	15.42	0	0	3.62	0	0	3.7	0	0	0	0	87.17	10.71	19.91	0	137.93	0	0	0	2.59	8.92	44.66	0	0	0	8.27	76	0	0	1.99	0	0	0
1700041A01Rik	0	0	0	0	0	0	0	0	0	0	0	0	0	0	0	0	0	0	0	0	0	0	0	0	0	0	0	0	0	0	0	0	0	0	0	0	0	0	0	0	0.7	0	0	0	0	0	0	0	0
1700041M19Rik	0	0	0	0	0	0	0	0	0	0	0	0	0	0	0	0	0	0	0	0	0	0	0	0	0	0	0	0	0	0	0	0	0	0	0	0	0	0	0	0	0	0	0	0	0	0	0	0	0
1700042G15Rik	0	0	0	0	0	0	0	0	0	0	0	0	0	0	0	0	0	0	0	0	0	0	0	0	0	0	0	0	0	0	0	0	0	0	0	0	0	0	0	0	0	0	0	0	0	0	0	0	0
1700047A11Rik	0	0	0	0	0	0	0	0	0	0	0	0	0	0	0	0	0	0	0	0	0	0	0	232.19	0	0	0	0	0	0	0	0	0	0	0	0	0	0	0	0	0	0	0	0	0	0	0	0	0
1700047G03Rik	0	3.79	4.19	0	2.39	2.39	1.9	2.26	0.42	1.26	1.86	2.26	8.17	6.99	13.46	0	1	0	0.28	1.61	82.9	2	0.56	5.01	0	8.01	0	0	1.07	3.9	0	1.17	0	2.49	0	1.16	0	5.72	0	1.78	0	16.09	1.69	0	1.84	0.88	0.24	1.87	32.08
1700047K16Rik	0	0	0	0	0	0	0	0	0	0	0	0	0	0	0	0	0	0	0	34.96	0	0	0	0	0	0	0	0	0	0	0	0	0	0	0	0	0	0	0	0	0	0	0	0	0	0	0	0	0
1700048M11Rik	0	0	0	0	0	0	0	0	0	0	0	0	0	0	0	0	0	0	0	0	0	0	0	0	0	0	0	0	0	0	0	0	0	0	0	0	0	0	0	0	0	0	0	0	0	0	0	0	0
1700048O20Rik	0	0	0	0	0	0	0	0	0	0	15.5	0	0	0	0	0	0	0	0	0	0	0	0	0	0	0	0	0	52.05	0	0	0	0	0	0	71.91	0	0	0	0	4.93	0	0	0	0	0.26	0	0	0
1700049E17Rik2	0	0	0	0	0	0	0	0	0	0	0	0	0	0	0	0	0	0	0	0	0	0	0	0	0	0	0	0	0	0	0	0	0	0	0	0	0	0	0	0	0	0	0	0	0	0	0	0	0
1700049G17Rik	0	0	0	0	0	0	0	0	0	0	0	0	0	0	0	0	0.55	0	0	0	2.16	0	0	0	7.43	0	0	0	0	2.11	0	0	0	0	0	5.65	0.19	0	0	0	10.28	0	0	0	0	0	0	0	0
1700052K11Rik	0	0	0	0	0	0	0	0	0	0	0	0	0	0	0	0	0	0	0	0	0	0	0	122.65	0	0	0	0	0	0	0	0	0	0	0	0	0	0	0	0	0.32	0	0	0	0	0	0	0	0
1700052N19Rik	1.48	74.51	0	0	2.77	0	0	184.63	0	6.64	48.61	51.29	51.79	40.36	85.28	0	1.52	0	0.64	0	0	0	40.67	405.72	0	15.59	2.84	0	0	2.43	15.35	0	0	0	0	0	0	1.73	0	0	155.98	15.22	0	0	0	13.15	17.32	0	0
1700054A03Rik	0	0	0	0	0	0	0	95.82	0	0	0	0	0	0	0	0	0	0	0	0	0	0	0	0	0	0	0	0	0	0	0	0	0	0	0	0	0	0	0	0	0	0	0	0	0	0	0	0	0
1700054O19Rik	0	0	0	0	0	0	0	0	0	0	0	0	0	0	0	0	0	0	0	0	0	0	0	0	0	0	0	0	0	0	0	0	0	0	0	0	0	0	0.71	0	0	0	0	0	0	0	0	0	0
1700055D18Rik	0	0	0	0	0	0	0	0	0	0	0	0	0	0	0	0	0	0	0	0	0	0	0	0	0	0	0	0	0	0	0	0	0	0	0	0	0	0	0	0	0	0	0	0	0	0	0	0	0
1700055N04Rik	0	0	0	0	0	0	0	0	0	0	0	0	0	0	0	0	0	0	0	0	0	0	0	0	0	0	0	0	0	0	0	0	0	0	0	0	0	0	0	0	0	0	0	0	0	0	0	0	0
1700056E22Rik	0	0	0	0	0	0	0	0	0	0	0	0	0	0	0	0	0	0	0	0	0	0	0	0	0	0	0	0	0	0	0	0	0	0	0	0	0	0	0	0	0	0	7.04	0	0	0	0	0	0
1700057G04Rik	0	0	0	0	0	0	0	0	0	0	0	0	0	0	0	0	0	0	0	0	0	0	0	0	0	0	0	0	0	0	0	0	0	0	0	0	0	0	0	0	0	0	0	0	0	0	0	0	0
1700057H15Rik	0	0	0	0	0	0	0	0	0	0	0	0	0	0	0	0	0	0	0	0	0	0	0	0	0	0	0	0	0	0	0	0	0	0	0	0	0	0	0	0	0	0	0	0	0	0	0	0	0
1700060C20Rik	0	0	0	0	0	3.87	0	0	0	0	0	0	0	0	0	0	0	0	0	0	0	0	0	0	0	0	0	0	0	0	0	0	0	0	0	0	0	0	0	0	0	0	0	0	0	0	0	0	0
1700061G19Rik	0	0	0	0	0	0	0	0	0	12.23	0	0	0	0	0	0	0	0	0	4.11	0	0	0.22	0	0	0	0	0	0	32.36	0	0	0	0	0	0	0	16.33	0	0	41.23	0	3.21	0	0	0	0	0	0
1700061I17Rik	0	0	0	0	0	0	0	0	0	0	0	0	0	0	0	0	0	0	0	0	0	0	0	0	0	0	0	0	0	0	0	0	0	0	0	0	0	0	0	0	0	0	0	0	0	0	0	0	0
1700061J23Rik	0	0	0	0	0	0	0	0	0	0	0	0	0	0	0	0	0	0	0	0	0	0	0	0	0	0	0	0	0	0	0	0	0	0	0	0	0	0	0	0	0	0	0	0	0	0	0	0	0
1700063D05Rik	0	0	0	0	0	0	0	0	0	0	0	0	0	0	0	0	0	0	0	0	0	0	0	0	0	0	0	0	0	0	0	0	0	0	0	0	0	0	0	0	0	0	0	0	0	0	0	0	0
1700065D16Rik	0	0	0	0	0	0	0	0	0	0	0	0	0	0	0	0	0	0	0	0	0	0	0	0	0	0	0	0	0	0	0	0	0	0	0	0	0	0	0	0	0	0	0	0	0	0	0	0	0
1700065J11Rik	0	0	0	0	0	0	0	0	0	0	0	0	0	0	0	0	0	0	0	0	0	0	0	0	0	0	0	0	0	0	0	0	0	0	0	0	0	0	0	0	0	0	0	0	0	0	0	0	0
1700066B19Rik	179.47	0	0	666.62	8.87	0	0	0	119.22	118.61	7.03	18.41	0	0	7.74	0	0	0	0.33	256.18	84.46	0	1.15	0	0	5.53	85.18	1.64	90.07	0	0	79.49	26.09	0	0	0	53.57	0	0.71	0	202.53	82.9	126.04	30.26	48.75	0	0	45.3	276.05
1700066J03Rik	0	0	0	0	0	0	0	0	0	0	0	0	0	0	0	0	0	0	0	0	0	0	0	0	0	0	0	0	0	0	0	0	0	0	0	0	0	0	0	0	0	0	0	0	0	0	0	0	0
1700066M21Rik	0	59.95	0	0	0	0	0	0	2.75	0	0	0	0	0	0	0	0	0	0	0	0	0	0	0	0	0	0	0	0	0	0	5.43	0	0	0	83.54	0	0	0	0	0	0	0	0	0	0	0	0	0
1700066O22Rik	0	0	0	0	0	0	0	0	0	0	0	0	0	0	0	0	0	0	0	0	0	0	0	0	0	0	0	0	0	0	0	0	0	0	0	0	0	0	0	0	0	0	0	0	0	0	0	0	0
1700067G17Rik	0	0	0	5.11	0	0	0	0	0	0	0	0	0	0	0	0	0	0	0	0	0	0	0	0	0	0	0	0	0	0	0	0	0	0	0	0	0	0	0	0	0	0	0	0	0	0	0	0	0
1700067K01Rik	0	0	0	0	0	0	0	0	0	0	0	0	0	0	0	0	0	0	0	0	0	0	0	0	0	0	0	0	0	0	0	0	0	0	0	0	0	0	0	0	0	0	0	0	0	0	0	0	0
1700069L16Rik	0	0	0	0	0	0	0	0	0	0	0	0	0	0	0	0	0	0	0	0	0	0	0	0	0	0	0	0	0	0	0	0	0	0	0	0	0	0	0	0	0	0	0	0	0	0	0	0	0
1700071M16Rik	0	1.71	0	0	0	0	0	0	0	0	0	0	0	0	0	0	0	0	0	0	0	0	0	0	0	0	0	0	0	0	0	0.74	0	0	0	0	0	0	0	0	0	0	0	0	0	0	0	0	0
1700073E17Rik	0	0	0	0	0	0	0	0	0	0	0	0	0	0	0	0	0	0	0	0	0	0	0	0	0	0	0	0	0	0	0	0	0	0	0	0	0	0	0	0	0	0	0	0	0	0	0	0	0
1700074H08Rik	0	0	0	0	0	0	0	0	0	0	0	0	0	0	0	0	0	0	0	0	0	0	0	0	0	0	0	0	0	0	0	0	0	0	0	0	0	0	0	0	0	0	0	0	0	0	0	0	0
1700080G11Rik	0	0	0	0	0	0	0	0	0	0	0	0	0	0	0	0	0	0	0	0	0	0	0	0	0	0	0	0	0	0	0	0	0	0	0	0	0	0	0	0	0	0	0	0	0	0	0	0	0
1700080G18Rik	0	0	0	0	0	0	0	0	0	0	0	0	0	0	0	0	0	0	0	0	0	0	0	0	0	0	0	0	0	0	0	0	0	0	0	0	0	0	0	0	0	0	0	0	0	0	0	0	0
1700080N15Rik	0	0	0	0	0	0	0	0	0	0	0	0	0	0	0	0	0	0	0	0	0	0	0	0	0	0	0	0	0	0	0	0	0	0	0	0	0	0	0	0	0	0	0	0	0	0	0	0	0
1700084C01Rik	0	0	0	0	0	0	0	0	0	0	0	0	0	0	0	0	0	0	0	0	0	0	0	0	0	0	3.51	0	0	0	0	0	0	0	0	0	0	0	0	0	0	0	0	0	0	0	0	0	0
1700084D21Rik	0	0	0	0	0	0	0	0	0	0	0	0	0	0	0	0	0	0	0	0	0	0	0	0	3.06	0	0	0	0	0	0	0	0	0	0	0	0	0	0	0	0	0	0	0	0	0	0	0	0
1700084E18Rik	0	0	0	0	0	0	0	0	0	0	0	0	0	0	0	0	0	0	0	0	0	0	0	0	0	0	0	0	0	0	0	0	0	0	0	0	0	0	0	0	0	0	0	0	12.5	0	0	0	0
1700084J12Rik	0	0	0	0	0	0	0	0	0	0	0	0	0	0	0	2.14	0	0	0	0	0	0	0	0	0	0	0	0	0	0	0	0	0	0	0	0	0	0	0	0	0	0	0	0	0	0	0	0	0
1700086D15Rik	0	0	0	0	0	0	0	0	0	0	0	0	0	0	0	0	0	0	0	0	0	0	0	0	0	0	0	0	0	0	0	0	0	0	0	0	0	0	0	0	0	0	0	0	0	0	0	0	0
1700086O06Rik	0	0	0	0	0.71	0	0	54.9	0	0	0	0	0	0	0	26.7	0.33	0	0	0	0	13.76	0	0	0	0	0	0	0	0	0.75	0	0	0	0	0	0	0	0	0	0	0	0	0	0	0	0	0	0.24
1700087I21Rik	0	0	0	0	0	0	0	0	0	0	0	0	0	0	0	0	0	0	0	0	0	0	0	0	0	0	0	0	0	0	0	0	0	0	0	0	0	0	0	0	0	0	0	0	0	0	0	58.91	0
1700088E04Rik	0	0	3.15	0	0	0	0	0.85	0.72	31.84	3.38	11.45	4.75	5.68	0	0	0	0	134.06	0	0.26	0	0	0	38.14	52.87	0	2.47	1.47	27.94	0	0.9	0	0	0.39	0	1.95	3.22	0	46.77	0	0	0	0	0	1.85	0	483.59	2.58
1700091H14Rik	0	0	0	0	0	0	0	0	0	0	0	0	0	0	0	0	0	0	0	0	0	0	0	0	0	0	0	0	0	0	0	0	0	0	0	0	0	0	0	0	0	0	0	0	0	0	0	0	0
1700092M07Rik	0	0	0	0	0	0	0	0	0	0	0	4.21	0	0	0	0	0	0	0	0	0	0	0	0	0	0	0	0	0	0	0	0	0	0	0	0	0	0	0	0	0	0	0	0	0	0	0	0	0
1700093K21Rik	0	0	0	0	0	0	0	0	0	0	0	0	0	0	4.07	0	4.51	0	0	0	0	0	0	0	0	0	308.75	0	0	0	0	18.62	0	0	0	0	3.62	0	0	0	0	0	0	0	0	0	0	0	1.14
1700094J05Rik	0	0	0	0	0	0	0	0	0	0	0	0	0	0	0	0	0	0	0	0	0	0	0	0	0	0	0	0	0	0	0	0	0	0	0	0	0	0	0	0	0	0	0	0	0	0	0	0	0
1700095A21Rik	0	0	0	0	0	0	0	0	0	0	0	0	0	0	0	0	0	0	0	0	0	0	0	0	0	0	0	0	0	0	0	0	0	0	0	0	0	0	0	0	0	0	0	0	0	0	0	0	0
1700095J03Rik	0	0	0	0	0	0	0	0	0	0	0	0	0	0	0	0	0	0	0	0	0	0	0	0	0	0	0	0	0	0	0	0	0	0	0	0	0	0	0	0	0	0	0	0	0	0	0	0	0
1700095J12Rik	0	0	0	0	0	0	0	0	0	0	0	0	0	0	0	0	0	0	0	0	0	0	0	0	0	0	0	0	0	0	0	0	0	0	0	0	0	0	0	0	0	0	0	0	0	0	0	0	0
1700096J18Rik	0	0	0	0	0	0	0	0	0	0	0	0	0	0	0	0	0	0	0	0	0	0	0	0	0	0	0	0	0	0	0	0	0	0	0	0	0	0	0	0	0	0	0	0	0	0	0	0	0
1700096K18Rik	0.83	0	0	0	0	0	0	27.37	0	0	28.35	0	0	0	2.7	0	0	0	0	0	0	0	0	0	0	0	0	0	0	0	0	41.87	0	0	0	0	0	0	0	0	0	0	0	0	0	0	0	0	0
1700097N02Rik	0	0	0	0	0	0	0	0	0	0	0	0	0	0	0	0	0	0	0	0	0	0	0	0	0	0	1.57	0	0	0	0	0	0	0	0	0	0	0	0	0	0	0	0	0	0	0	0	0	5.62
1700099I09Rik	0	0	0	0	0	0	0	0	0	0	0	11.03	0	0	0	0	0	0	0	0	0	0	0	0	0	0	0	0	0	0	0	0	0	0	0	0	0	0	0	0	0	0	0	0	0	0	0	0	0.36
1700100I10Rik	0	0	0	0	0	0	0	0	0	0	0	0	0	0	0	0	0	0	0	0	0	0	0	0	0	0	0	0	0	0	0	0	0	0	0	0	0	0	0	0	0	0	0	0	0	0	0	0	0
1700101G07Rik	0	0	0	0	0	0	0	0	0	0	0	0	0	0	0	0	0	0	0	0	0	0	0	0	0	0	0	0	0	0	0	0	0	0	0	0	0	0	0	0	0	0	0	0	0	0	0	0	0
1700101I11Rik	0	0	0	0	0	0	0	0	0	0	1.51	0	0	0	0	0	0	0	0	0	0	0	0	0	0	0	0	0	0	0	0	0	0	0	0.36	0	0	0	0	0	0	0	0	0	0	0	0	0	0
1700102H20Rik	0	0	0	0	0	0	0	0	8.96	0	4.49	0	124.59	0	0	0	0	0	0	0	20.96	0	0	0	0	0	0	0	0	0	0	10.17	9.87	0	0	0	0	0	0	0	0	22.9	0	0	0	0	0	0	8.32
1700104B16Rik	0	0	0	0	0	0	0	0	0	0	0	0	0	0	0	0	0	0	0	0	0	0	0	0	0	0	0	0	0	0	0	0	0	0	0	0	0	0	0	0	0	0	0	0	0	0	0	0	0
1700105P06Rik	0	0	0	0	0	0	0	0	0	0	0	0	0	0	0	0	0	0	0	0	0	0	0	0	0	0	0	0	0	0	0	0	0	0	0	0	0	0	0	0	0	0	0	0	0	0	0	0	0
1700106J16Rik	0	0	0	0	0	0	0	0	0	0	0	0	0	0	0	0	0	0	0	0	0	0	0	0	0	0	0	0	0	0	0	0	0	0	0	0	0	0	0	0	0	0	0	0	0	0	0	0	0
1700108F19Rik	0	0	0	0	0	0	0	0	0	0	0	0	0	0	0	0	0	0	0	0	0	0	0	0	0	0	0	0	1.22	0	0	0	0	0	0.32	0	0	0	0	0	0	0	0	0	0	0	0	0	0
1700108N06Rik	0	0	0	0	0	0	0	0	0	0	0	0	0	0	0	0	0	0	0	0	0	0	0	0	0	0	0	0	0	0	0	0	0	0	0	0	0	0	0	0	0	0	0	0	10.32	0	0	0	0
1700109H08Rik	2.05	184.08	0	0	0	0	0	0	0	0	0	0	0	1.12	0	0	0	0	0	0	0	0	0	0	0	0	0	0	0	0	0	0	0	0	0	0	0	0	0	0	0	0	0	0	0	0	0	0	0
1700109K24Rik	0	0	0	0	0	0	0	0	3.47	0	0	3.3	0	0	0	0	0	0	0	0	1.23	0	0	0	0	0	0	0	0	0	0	0	0	0	0	0	0	0	0	0	0	0	0	0	0.37	0	0	7.47	0
1700110C19Rik	0	0	0	0	0	0	0	0	0	0	0	0	0	0	0	0	0	0	0	0	0	0	0	0	0	0	0	0	0	0	0	0	0	0	0	0	0	0	0	0	0	0	0	0	0	0	0	0	0
1700110I07Rik	0	0	0	0	0	0	0	0	0	0	0	0	0	0	0	0	0	0	0	0	0	0	0	0	0	0	0	0	0	0	0	0	0	0	0	0	0	0	0	0	0	0	0	0	0	0	0	0	0
1700110K17Rik	0	0	0	0	0	0	0	0	0	0	0	0	0	0	0	0	0	0	0	0	0	0	0	0	0	0	0	0	0	0	0	0	0	0	0	0	0	0	0	0	0	0	0	0	0	0	0	0	0
1700112E06Rik	0	0	0	0	0	0	0	0	0	0	0	23.71	0	0	0	0	0	0	21.45	0	0	0	0	0	0	0	0	2.11	0	0	0	3.49	7.18	0	0	0	0	100.87	0	0	0	45.77	0	0	0	12.04	0	0	0
1700112J16Rik	0	0	0	0	0	0	0	0	0	0	0	0	0	0	0	68.17	0	0	0	0	0	0	0	0	0	0	0	0	0	0	0	0	0	0	0	0	0	0	0	0	0	0	0	0	0	0	0	0	0
1700113A16Rik	1.85	0	0	2.25	0	0	0	0	4.95	0	0	0	0	0	0	0	4.28	0	0	0	0	0	0	0	0	17.74	0	0	10.1	0	0	0	0	0	0	1	0	4.71	39.55	133.33	0	55.32	0	9.14	0	0	0	0	0
1700116B05Rik	0	0	0	0	0	0	0	0	0	0	0	0	0	0	0	0	0	0	0	0	0	0	0	0	0	0	0	0	0	0	0	0	0	0	0	0	0	0	0	0	0	0	0	0	0	0	0	0	0
1700120C14Rik	0	0	0	0	0	0	0	0	0	0	0	0	0	0	0	0	0	0	0	0	0	0	0	0	0	0	0	0	0	0	0	22.6	0	0	0	0	0	0	0	0	0	0	0	0	0	0	0	0	0
1700120E14Rik	0	11.98	1.79	0	24.56	0	0	0	1.37	0	0	0	0	0	0	0	0	0	0	0	0	0	0	0	0.57	0	0	0.99	0	0	0	0.39	0	0	0	0	0	0	0	0	0	0	0	0	0	21.28	0	0	0
1700120G07Rik	0	0	0	0	0	0	0	0	0	0	0	0	0	0	0	0	0	0	0	0	0	0	0	0	0	0	0	0	0	0	0	0	0	0	0	0	0	0	0	0	0	0	0	0	0	0	0	0	0
1700122E12Rik	0	0	0	0	0	0	0	0	0	0	0	0	0	0	0	0	0	0	0	0	0	0	0	0	0	0	0	0	0	0	0	0	0	0	0	0	0	0	0	0	0	0	0	0	0	0	0	0	0
1700123I01Rik	0	0	0	0	0	0	0	0	0	0	0	0	0	0	0	0	0	0	0	0	0	0	0	0	0	0	0	0	0	0	0	0	0	0	0	0	0	0	0	0	0	0	0	0	0	0	0	0	0
1700123J17Rik	0	0	0	0	0	0	0	0	0	0	0	0	0	0	0	0	0	0	0	0	0	0	0	0	0	0	0	0	0	0	0	0	0	0	0	0	0	0	0	0	0	0	0	0	0	0	0	0	0
1700123L14Rik	0	0	0	0	0	0	0	0	0	0	0	0	0	0	0	0	0	0	0	0	0	0	0	0	0	0	0	0	0	0	0	0	0	0	0	0	0	0	0	0	0	0	0	0	0	0	0	0	0
1700123M08Rik	3.68	0	0	0	15.95	0	0	0	0	0	0	0	0	0	0	0	0	0	0	0	0	0	0	0	0	0	0	0	0	0	0	0	0	0	0	0	0	0	0	0	0	0	0	0	0	0	0	0	0
1700123O20Rik	7.15	0	0	0	26.22	256.8	0	0	209.54	0	0	48.79	17.98	0	0	262.04	111.95	252.73	0	0	12.43	170.41	157.05	0	157.87	0	17.03	146.22	100.42	304.85	243.6	48.84	42.12	1178.73	0.51	253	126.84	166.87	0	13.82	7.94	97.18	137.3	9.2	0	511.2	9.77	256.61	19.39
1700124L16Rik	0	0	0	0	0	0	55.69	0	0	0	26.72	0	0	0	0	0	0	0	0	0	0	0	0	0	0	0	0	0	0	0	0	0	0	0	0	0	0	0	0	0	0	0	0	0	0	0	0	0	0
1700125G22Rik	0	0	0	0	0	0	0	0	0	0	0	0	0	0	0	0	0	0	0	0	0	0	0	0	0	0	0	0	0	0	0	0	0	0	0	0	0	0	0	0	0	0	0	0	0	0	0	0	0
1700125H03Rik	0	0	0	0	0	0	0	0	0	0	0	0	0	0	0	0	0	0	0	0	0	0	0	0	0	0	0	0	0	0	0	0	0	0	0	0	0	0	0	0	0	0	0	0	0	0	0	0	0
1700125H20Rik	15.62	4.56	54.84	0	36.38	30.23	0	21.74	6.38	55.98	24.51	52.69	0	2.99	18.63	56.54	15.12	1.71	6.16	26.19	18.02	0	124.67	1.07	13.74	9.79	6.18	9.81	69.58	114.12	27.05	0	1.53	0	10.54	284.87	16.09	68.59	0.11	9.45	20.2	65.01	2.75	37.24	32.95	9.05	35.86	4.26	41.3
1700126G02Rik	0	0	0	0	0	0	0	0	0	0	0	0	0	0	0	0	0	0	0	0	0	0	0	0	0	0	0	0	0	0	0	0	0	0	0	0	0	0	0	0	0	0	0	0	0	0	0	0	0
1810006J02Rik	0	0	0	0	0	0	0	0	0	0	0	0	0	0	0	0	0	0	0	0	0	0	0	0	0	0	0	0	0	0	0	0	0	0	0	0	0	0	0	0	0	0	0	0	0	0	0	0	0
1810007C17Rik	0	0	0	0	0	0	0	0	0	0	0	0	0	0	0	0	0	0	0	0	0	0	0	0	0	0	0	0	0	0	0	0	0	0	0	0	0	0	0	0	0	0	0	0	0	0	0	0	0
1810008I18Rik	0	0	0	0	0	0	0	0	0	0	0	0	0	0	0	0	0	0	0	0	0	0	0	0	0	0	0	0	0	0	0	0	0	0	0	0	0	0	0	0	0	0	0	0	0	0	0	0	0
1810010H24Rik	0	5.24	3.07	0	0	37.04	0	0.54	0	13.92	0.38	2.99	0	0	4.69	0	0	1.24	13.81	0	0.01	0	19.35	133.84	5.55	11.97	0	0	59.11	0	0	0	0.7	89.31	0	0	0	49.08	0	4.57	1.23	95.05	1.29	13.5	13.03	0	0	0	54.95
1810011O10Rik	30.48	61.64	0	546.13	633.98	0	141.66	0	84.6	0	214.83	0.35	193.76	402.38	215.38	120.05	78.65	0	0	275.29	139.54	17.62	24.27	0	36.04	44.9	50.9	66.6	0	253.18	93.83	0	0	2.6	9.63	0	2.54	0	0	115.37	2.63	31.58	623.79	256.4	0	0.39	0.31	0	224.85
1810012K16Rik	0	0	0	0	0	0	0	0	0	0	0	0	0	0	0	0	0	0	0	5.36	0	0	0	0	0	0	0	0	0	0	0	0	0	0	0	0	0	0	0	0	0	0	0	0	0	0	0	0	0
1810013A23Rik	0	0	0	0	0	0	0	0	0	0	0	0	0	0	0	0	0	0	0	0	0	0	0	0	0	0	0	0	0	0	0	0	0	0	0	0	0	0	0	0	0	0	0	0	0	0	0	0	0
1810013L24Rik	175.24	1.24	4.01	3.77	32.96	50.96	0	528.94	59.72	57.01	37.42	9.96	21.29	11.58	38.09	107.11	88.63	46.12	0.32	108.62	121.17	364.03	1.98	15.09	31.66	48.63	156.26	26.67	37.51	48.61	32.45	31.5	68.95	0	0.15	74.48	86.48	0	0.35	71.45	14.29	121.66	218.59	9.07	0	58.14	11.4	0	62.84
1810014B01Rik	0	46.39	13.74	0	0	0	0	0	0	0	0	0	0	0	0	0	0	0	0	0	0	0	0	0	3.54	0	0	0	0	0	0	0	0	0	0	0	0	0	0	0	0	0	0	0	0.68	0	0	0	0
1810019D21Rik	3.52	0	0	0	0	0	0	0	0	0	9.02	0	0	36.64	4.77	0	0	0	0	0	9.13	3.43	0	0	0	0	0	0	0	0	0	15.47	0	0	0	0	0	0	0	0	8.03	3.27	14.82	0	6.32	0	0	0	0
1810019J16Rik	26.26	0	0	0	0.63	0	0	0	0	0	0	0	0	5.38	2.26	0	11.52	0	0	0	26.98	0	0	0	0	1.29	53.74	18.19	1.02	0	0	0	0	0	0	0	17.05	0	0	1.85	19.86	0	0	0	0	3.89	0	0	21.55
1810019N24Rik	22.37	11.3	32.08	10.21	36.96	27.76	15.54	59.06	25.66	18.39	48.96	55.26	0	18.3	11.76	41.45	16.36	0	6.98	22.26	23.05	57.8	44.88	18.53	15.62	0	9.88	0	18.77	35.54	5.44	22.15	26.2	24.94	0	57.94	44.27	29.3	0	16.9	20.76	0	22.99	0	3.8	16.58	8.5	50.14	6.61
1810021B22Rik	0	0	0	58.97	0	0	0	0	0	0	0	0	0	0	1.16	103.5	144.41	0	0	0	74.45	0	0	0	0	0	0	0	0	0	0	0	0	0	0	0	0	0	0	0	0	0	0	0	0	0	0	0	0
1810022K09Rik	134.52	53.96	124.49	64.1	249.26	0	328.74	101.99	122.73	199.39	215.63	466.16	321.79	143.91	243.55	77.3	83.11	337.17	191.27	393.79	82.56	0	173.58	97.93	111.95	40.09	209.6	214.61	363.79	155.59	268.57	311.72	51.88	613.86	38.06	169.45	173.05	279.65	0	65.57	254.88	590.53	126	307.22	179.05	163.95	0	895.73	6.97
1810024B03Rik	34.25	0	0	0	0	0	0	0	0	0	0	0	0	0	0	0	0	0	0	0	12.32	0	0	0	0	0	0	0	0	0	0	0	1.47	0	0	0	0	0	0	0	4.82	0	4.66	0	0	0	0	0	1.23
1810026B05Rik	44.02	0	43.78	251.86	298.35	47.51	0	0	8.74	87.88	33.97	145.35	0	0	0	131.04	0	337.75	23.52	0	6.01	0.34	89.52	0	0	0	0	151.55	0	0	0.29	55.42	41.7	0	0	0.7	0	121.87	0	0	82.58	0	42.49	13.18	36.1	0	21.99	0	100.8
1810026J23Rik	24.87	81.81	0.28	11.29	0	0.51	0	0	0.25	0	48	0	0.19	0	0	0	2.93	0	0.18	0	0.12	0	1.23	0	0	0	0.33	0	0	0	0.25	77.51	3.59	0	53.27	0	0.32	0	0.2	0.49	0	88.8	0.34	0	0	10.31	0.34	0	0
1810030O07Rik	88.22	15.97	0	231.73	47.77	64.62	27.96	613.22	38.11	4.32	56.25	165.95	264.9	0.47	1.04	323.67	6.9	0	60.65	0.37	21.04	448.73	0	306.54	99.39	0.73	0	2.71	21.26	0	28.74	0	0	0	0	3.77	85.53	106.39	0	0	0.45	0	315.06	14.58	0.69	0.18	0.24	0	41.58
1810032O08Rik	0	0	1.25	133.28	111.19	0	139.25	0	0	0	0	0	0	0	0	0	0	0	0	0	0	0	0	0	0	0	0	0	0	0	0	0	0	0	0	0	0	0	0	0	0	0	0	13.01	0	0	0	0	0
1810033B17Rik	0	0	0	0	0	0	0	0	0	0	0	0	0	0	0	0	0	0	0	0	0	0	0	0	0	0	0	0	0	0	0	0	0	0	0	0	0	0	0	0	0	0	0	0	0	0	0	0	0
1810034E14Rik	0	0	0	0	0	0	0	0	0	0	0	0	0	0	0	0	0	0	0	0	0	0	0	0	0	0	0	0	0	0	0	0	0	0	0	0	1.63	0	0	0	0	0	0	0	0	0	0	0	0
1810037I17Rik	227.25	53.4	306.24	111.98	196.05	165.94	320.58	89.63	200.63	123.14	287.73	409.22	73.65	151.92	31.98	121.46	96.34	113.62	109.81	188.28	168.38	356.59	220.57	28.81	94.74	379.74	141.49	316.1	131.14	89.27	230.65	261.71	107.16	0	0.55	1.42	109.42	294.88	1.53	199.27	387.03	271.99	170.94	202.57	210.53	355.84	71.37	17.26	129.6
1810041H14Rik	0	0	0	0	0	0	0	0	0	0	0	0	0	0	0	0	0	0	0	0	0	0	0	0	0	0	0	0	0	0	0	0	0	0	0	0	0	0	0	0	0	0	0	0	0	0	0	0	0
1810043G02Rik	70.43	10.6	0	24.85	23.27	0	32.69	5.33	0	59.11	53.18	2.26	0	0	0	0	0	0	0.18	23.72	84.62	78.67	75.03	0	0	6.09	122.93	0	8.06	64	0	0	0	0	0	0	0	0	0	99.86	0	99.97	0	0	0	115.83	0	47.24	8.21
1810043H04Rik	122.66	0	0	0	0	35.95	0	23.74	155.88	0	180.2	262.08	0	144.63	3.81	0	87.06	0	0	4.26	157.27	0	16.54	13.49	5.13	42.99	3.5	83.93	39.26	0	0	0	15.79	0	1.6	0	135.88	0	0	25.39	126.42	0	2.78	34.69	0	5.3	13.32	0	57.76
1810044D09Rik	7.38	0	2.89	0	0	0	0	0	0	0	0	0	0	0	0	0	0	0	0	0	10.36	0	0	0	0	0	0	0	129.62	63.01	0	0	0	0	0	0	9.72	57.13	0	0	0	0	142.25	0	0	0	0	0	0
1810046K07Rik	0	0	0	0	0	0	0	0	0	0	0	0	0	0	0	0	0	0	0	0	0	0	0	0	0	0	0	0	0	0	0	0	0	0	0	0	0	0	0	0	0	0	0	0	0	0	0	0	0
1810055G02Rik	0	0	34.66	0	27.6	0	0	0	0.22	0.4	176.34	0	102.62	0	0.67	0	0	0	0	0	143.67	0	17.19	0	0	0	0	0	15.75	71.77	0	0.31	0	0	0	0	1.68	0.54	1.41	0	2.52	0	0	0	0	274.74	0	0.3	0
1810058I24Rik	49.74	98.28	0	64.26	74.72	211.69	14.15	78.07	0	304.32	186.41	81.75	43.08	0	1.34	14.79	184.89	192.67	3.66	231.95	74.4	241.08	47.89	0	0	164.07	95.98	50.8	93.94	64.14	139.51	17.13	49.68	0	50.32	0	155.02	76.04	0	12.3	83.32	16.98	26.4	0	3.92	86.59	0	282.39	69.88
1810062G17Rik	5.89	0	0	0	0	0	0	0	0	0	0	0	0	0	0	57.3	0	0	0	0	0	0	46.03	0	0	0	0	0	0	0	6.31	0	0	0	0	0	0	0	0	25.83	0	0	0	0	16.24	0	0	0	0
1810062O18Rik	0	0	0	0	0	0	0	0	0	0	87.8	0	0	0	0	0	0	0	0	0	0	0	0	0	0	0	0	0	0	0	0	0	25.99	0	0	0	0	0	0	0	29.55	0	0	0	0	0	0	0	3.95
1810064F22Rik	110.58	108.51	25.59	173.44	73.82	164.62	156.44	88.23	116.22	107.56	219.04	197.94	45.49	190.5	56.19	119.71	67.02	176.81	82.46	220.61	61.81	152.85	167.68	0	25.34	125.63	115.69	128.02	94.08	149.58	87.98	215.11	86.56	79.32	32.01	281.19	65.8	145.2	0	269.69	145.25	65.04	78.49	58.39	42.96	135.38	25.5	131.51	108.21
1810073O08Rik	0	0	0	0	0	0	0	0	0	0	0	0	0	0	0	0	0	0	0	0	0	0	0	0	0	0	0	0	0	0	0	0	0	0	0	0	0	0	0	0	0	0	0	0	0	0	0	0	0
2010002M12Rik	0	0	0	0	0	0	0	0	0	0	0	0	0	0	0	0	0	0	0	0	0	0	0	0	0	0	0	0	0	0	0	0	0	0	0	0	0	0	0	0	0	0	0	0	0	0	0	0	0
2010009K17Rik	0	0	0	0	0	0	0	0	0	0	0	0	0	0	0	0	0	0	0	0	0	0	0	0	0	0	0	0	0	0	0	0	0	0	0	0	0	0	0	0	0	0	0	0	0	0	0	0	0
2010012O05Rik	0	0	2.91	0	3.42	0	0	39.71	0	0	0.18	8.49	0	0	0	0	29.71	0	0.82	0	0.89	0	0	0	0.4	0	0	0	2.03	10.04	0	0	0	0	0.1	0	10.68	0	0	5.16	0	69.24	60.87	0	0.16	15.12	27.91	88.85	0.37
2010015L04Rik	0	0	0	0	0	0	0	0	0	0	0	0	0	0	0	0	0	0	0	0	0	0	0	0	0	0	0	0	0	0	0	0	0	0	0	0	0	0	0	0	0	0	0	0	0	0	0	0	0
2010106C02Rik	0	0	0	0	0	0	0	0	0	0	0	0	0	0	0	0	0	0	0	0	0	0	0	0	0	0	0	0	0	0	0	0	0	0	0	0	2.08	0	0	0	0	0	0	0	0	0	0	0	0
2010107E04Rik	540.92	226.36	179.98	169.96	688.59	1335.54	263.99	840.25	394.93	906.78	279.97	613.9	64.57	407.29	69.99	1080.42	327.98	313.19	238.73	569.13	476.01	0	604.39	106.01	63.13	576.94	23.75	507.01	232.79	273.28	747.14	318.4	215.93	0	219.8	345.79	208.38	176.88	6.53	559.75	441.26	485.29	104.84	17.45	233.62	859.48	187.31	495.65	365.37
2010107G12Rik	1.5	0	0	0	0	0	0	0	0	0	0	0	0	0	0	0	0	0	0	0	0	0	0	0	0	0	0	0	0	0	0	0	0	0	0	0	0	0	0	0	0	0	0	0	0	0	0	0	0
2010107G23Rik	0	0	0	0	0	0	0	0	0	0	0	0	0	0	0	0	0	0	0	0	0	0	0	0	0	0	0	0	0	0	0	0	0	3.97	0	0	0	0	0	0	0	0	0	0	0	0	0.69	0	0
2010109A12Rik	0	0	0	0	0	0	0	0	0	0	0	0	0	0	0	0	0	0	0	0	0	0	0	0	0	0	0	0	0	0	0	0	0	0	0	0	0	0	0	0	0	0	0	0	0	0	0	0	0
2010110K18Rik	0	0	0	0	0	0	0	0	0	0	0	0	0	0	0	0	0	0	0	0	0	0	0	0	0	0	0	0	0	0	0	1.65	0	0	0	0	0	0	0	0	0	0	0	0	0	0	14.55	0	0
2010111I01Rik	1.33	0	46.93	0	0.52	0	1.94	1.15	5.08	0	0	10.5	0.12	0	0.61	0	23.78	0	66.14	0.12	2.05	0	3.12	0	0	0	0	0	0	0.91	0.13	0	0.56	0	0	0	0	9.42	0	0	8.41	59.85	229.44	7.87	46.15	0	0	0	29.46
2010203P06Rik	0	0	0	0	0	0	0	0	0	0	0	0	0	0	0	0	0	0	0	0	0	0	0	0	0	0	0	0	0	0	0	0	0	0	0	0	0	0	0	0	0	0	0	0	0	0	0	0	0
2010204K13Rik	0	0	0	0	0	0	0	0	0	0	0	0	0	0	0	0	0	0	0	0	0	0	0	0	0	0	0	0	0	0	0	0	0	0	0	0	0	0	0	0	0	0	0	0	0	0	0	0	0
2010300C02Rik	0	0	0	0	0	1.78	5.08	0	0	0	1.27	54	0	2.27	1.32	0	40.32	0	0	0	1.87	4.68	0	0	0.44	3.2	64.08	7.67	0.47	1	0	0	9.69	0	0	0	0	0	0	0	0	9.65	0	0	58.83	1.99	0	0	1.98
2010308F09Rik	0	0	0	0	0	0	0	0	0	0	0	0	0	0	0	0	0	0	0	0	0	0	0	0	0	0	0	0	0	0	0	0	0	0	0	0	0	0	0	0	0	0	0	0	0	0	0	0	0
2010310C07Rik	0	0	0	0	0	0	0	0	0	0	0	0	0	0	0	0	0	0	0	0	0	0	0	0	0	0	0	0	0	0	0	0	0	0	0	0	0	0	0	0	0	0	0	0	0	0	0	0	0
2010315B03Rik	0	0	0	6.92	0	0	4.05	0	0	0	1.94	0	0.33	0	0	0	0	0	0	0.62	0	0.39	8.68	0	0	0	0	0.95	4.86	0	0	0	0	0	0	0	1.14	134.58	0	0	14.52	239.63	0	64.25	0	10.23	0.2	1.18	0
2010320M18Rik	0	0	53.42	0	12.73	55.91	0	0	0	0	22.47	0	0	100.64	0	0	7.45	0	0	100.37	65.57	0	37.04	0	0	5.55	0	50.81	0	0	0	0	0	0	0	0	0	0	5.43	0	4	57.83	0	0	0	100.54	0	0	0
2200002D01Rik	120.64	0	0	459.95	223.98	4.93	123.1	79.82	0	26.47	66.48	0	27.31	0	0	22.27	2.66	0	44.37	107.44	10.91	12.88	13.11	84.55	44.37	3.21	13.42	112.6	126.36	111.56	3.04	40.37	30.63	0	0	4.11	0	191.75	5.68	116.84	89.2	38.86	14.56	0	1.16	48.53	2.54	22.01	60.73
2210008F06Rik	0	0	0	0	0	0	0	0	0	0	0	0	0	0	0	0	0	0	0	0	0.45	0	0	0	0	0	0	0	0	0	0	0	0	0	0	0	0	0	0	0	0	0	0	0	0	0	0	0	0
2210013O21Rik	130.05	9.87	78.42	0	42.03	0	0	205.21	24.49	241.97	17.12	109.02	189.48	3.48	117.83	226.35	140.23	21.67	0	604.58	74.61	12.34	112.79	0	0	339.52	0	515.98	38.64	0	17	0	28.36	0	0	379.33	7.39	2.3	2.71	164.98	49.54	109.43	0	0	167.24	1.3	93.26	1508.05	155.75
2210015D19Rik	6.24	0	0	0	1.03	0	0	0.46	0	16.61	0	8.9	0	95.53	0	67.83	0	0	0	0	1.56	0	0	0	0	0	3.61	29.3	18.03	0	0	0	0	0	0	0	0	28.07	0	0	0	0	5.9	0.5	0	0	0	0	6.13
2210016F16Rik	0.51	1.25	0	15.24	8.08	48.92	0	9.71	1.4	5.25	2.57	0	0.43	0	0.43	0	0.6	0	0	1.37	1.06	0.99	2.8	0	0	0	20.3	4.69	5.49	0	0	0	3.62	171.13	0	15.55	0	0	0.45	4.99	4.03	0	0	0	9.8	0	0	21.96	0
2210016L21Rik	0	1.66	0	1.67	96.15	124.06	47.22	0	0	0	21.71	0	40.14	0	44.18	0	2.85	0	0	176.56	0	88.15	105.93	178.04	101.06	0	1.32	0	0	0	0.33	0	0.37	0.71	0.28	16.08	19.66	0	0	0	1.41	0	0	32.19	0	5.42	2.78	0	0
2210018M11Rik	13.41	0.91	1.47	5.4	0	0	0	22.97	188.7	80.72	0.1	0	0	0	0.81	0	13.77	0	0	0.73	42.32	0	19.7	0.16	1.14	1.62	0.85	105.76	0	0.55	0.86	0	2.29	0	0	0	0	8.66	0.09	0	4.13	23.97	0	8.69	0.09	0	0.09	0	0
2210039B01Rik	0	0	0	0	0	0	0	0	0	0	0	0	0	0	0	0	0	0	0	0	0	96.8	0	0	0	0	0	0	0	0	0	0	0	0	0	0	0	0	0	0	0	0	0	0	0	0	0	0	0
2210404O07Rik	39.6	0	0	0	15.97	0	2.25	0	0	0	27.94	74.37	0	0	0	191.93	0	0	0	0	54.06	0	0	0	0	0	0	0	0	0	2.4	0	0	0	0	0	140.81	0	6.26	0	5.85	0	0	0	0	206.24	0	178.86	1.93
2210404O09Rik	0	0	0	0	0.39	0	0.15	0.59	54.46	0	7.96	12.86	0	0	0	0	0	0	0	0	0	0	30.67	0	0	14.67	0	9.33	0	0	7.93	0	0	0	0	0	171.54	0	0	0	47.16	0	0	0	0	0	0.82	0	0
2210406O10Rik	0	0	0	0	0	0	0	0	0	0	0	0	0	0	0	0	0	0	0	0	0	0	0	0	0	0	0	0	0	0	0	0	0	0	0	0	0	0	0	0	0	0	0	0	0	0	0	0	0
2210407C18Rik	0	0	0	0	0	0	0	0	0	0	0	0	0	0	0	0	0	0	0	0	0	0	42	0	0	0	0	0	0	0	0	0	0	0	0	0	0	0	0	0	0	0	0	0	0	0	0	0	0
2210408F21Rik	13.32	0	0	0	3.44	3.83	0	0	6.83	37.81	0	18.15	0	0	0	0	13.57	0	0	0	0.87	308.48	2.48	0	0	0	93.39	0	0	0	12.83	0	1.14	0	0	0	0	73.83	0.78	0	0	6.16	73.26	32.06	0	0	57.08	0	44.96
2300009A05Rik	0	0	0	0	2.51	0	73.39	0	0	1.95	0	0	0	0	0	0	51.3	0	228.81	67.44	1.01	243.68	0	0	0	30.15	0	0	2.08	148.77	0	3.11	11.37	965.45	0	0	2.38	15.5	0	0	0	0	6.86	0	12.23	0	0	0	0
2310001H17Rik	0	0	0	0	0	0	0	0	4.63	0	2.29	0	0	0	0	0	0	0	0	0	0	0	0	0	0	0	0	0	0	0	7.37	0	0	0	0	0	0	0	0	0	0	0	0	0	0	0	0	0	0
2310001K24Rik	0	0	0	0	0	0	0	0	0	0	0	0	0	0	0	0	0	0	0	0	0	0	0	0	0	0	0	0	0	0	0	0	0	0	0	0	0	0	0	0	0	0	0	0	0	0	0	0	0
2310003H01Rik	15.78	7.92	1.71	0.89	31.19	142.46	0	0	0.52	0	0	7.1	0	0	0	0	193.42	0	0	6.19	0	0	0	0	0	9.18	0	0	0	0	0	0	0	0	0	0	8.44	0	0	0	0	0	0	0	0	0	0	0	0
2310003L06Rik	0	0	0	0	0	0	0	0	0	0	0	0	0	0	0	0	0	0	0	0	0	0	0	0	0	0	0	0	0	0	0	0	0	0	0	0	0	0	0	0	0	0	0	0	0	0	0	0	0
2310005G13Rik	0	0	0	0	0	0	0	0	0	0	0	0	0	0	0	0	0	0	0	0	0	0	0	0	0	0	0	0	0	0	0	0	0	0	0	0	40.83	0	0	0	10.04	0	0	0	0	0	0	0	0
2310007B03Rik	0	115.07	0	0	0	0	0	0	0	0	0	0	0.34	67.87	0	0	0.48	0	0	0.94	0	0	0	0	0	0	0.6	0	0	0	0	0	17.69	0	0	0	20.64	21.83	0	0	0	0	2.49	0	0	0	0	0	0
2310007L24Rik	0	0	0	0	0	0	0	0	0	0	0	0	0	0	0	0	0	0	0	0	0	0	0	0	0	0	0	0	0	0	0	8.64	0	0	0	0	0	0	0	0	0	0	0	0	0	0	0	0	0
2310008N11Rik	0	0	0	0	0	0	0	0	0	0	0	0	0	0	0	0	0	0	0	0	0	0	0	0	0	0	0	0	0	0	0	0	0	0	0	0	0	0	0	0	0	0	0	0	0	0	0	0	0
2310009A05Rik	39.81	286.63	84.99	0	3.41	211.94	169.43	0	27.19	50.56	18.02	33.38	39.57	98.23	95.92	66.26	65.4	114.57	42.68	204.17	13.01	319.66	157.09	0	160.02	353.01	0	127.64	28.15	0	145.34	171.51	103.76	0	0	0	104.93	8.85	0	71.57	44.96	158.74	140.27	0	109.47	12.47	0	0	0
2310009B15Rik	97.2	0	0	0	0	0	0	0	0	0	0	0	0	0	0	15.8	0	0	0	0	0	59.57	0	0	0	120.9	0	0	0	150.22	1.64	0	31.31	0	0	0	0	63.87	0	25.9	0	50.57	0	0	0	0	0	0	0
2310010G23Rik	2.61	0	0	0	17.76	0	0	54.37	0	29.75	104.09	2.28	0	0	0	0	0	0	3.56	59.71	0.22	0	6.54	0	0	2.27	0	6.06	0.25	1.07	27.63	0	0	0	0	0	0.61	11.72	0.19	0	7.9	0	0	4.42	0.1	68.48	0	0	3.5
2310010J17Rik	0	0	0	0	80.85	17.6	5.25	0	0	13.41	0	0	16.35	0	0	0	13.47	0	0	2.82	0	0	0	0	0	5.15	0	0	0	0	0	0	4.65	0	0	0	0	0	0	0	0	0	0	0	0	0	0	29.19	0
2310011J03Rik	13.45	0	0	2.65	7.31	0	0	3.42	5.14	42.81	0	0.78	0	0	11.54	0	0	0	0.37	0	0	14.14	5.15	0	0	2.09	0	2.81	0	0	15.69	0	60.85	27.8	0	27.48	0	0	0	0	5.1	0	74.79	0	0	0	0	0	0
2310014F06Rik	0	0	0	0	0	0	0	0	0	0	0	0	0	0	0	0	0	0	0	0	0	0	0	0	0	0	0	0	0	0	0	0	0	0	0	0	0	0	0	0	0	0	0	0	0	0	0	0	0
2310014L17Rik	0	0	0	0	0	0	0	0	0	0	0	0	0	0	0	0	81.18	0	0	0	0	0.21	0	0	0	0	0	0	0	0	0	0	0	0	0	0	0.63	0	0	0	0	0	0	0	0	0	12.37	0	0
2310015A10Rik	70.35	0	0	0	0	0	0	0	0.08	0	0	0	0	5.54	0	0	0	0	0	25.12	0.44	0	1.36	0.38	0	0	0.21	0	2.36	3.97	0	0	0	0	0	0	0	0	0	0	0	0	0	0	0	0	27.42	0	0
2310015B20Rik	0	70.06	10.1	0	0	0	0	0	5.6	0	0	0	0	419.93	0	0	33.21	0	0	29.27	55.41	120.66	0	0	0	0	0	0	0	0	152.35	0	0	281.73	115.27	0	18.77	0	0	24.37	44.65	54.14	0	0	69.29	0	0	0	0
2310015K22Rik	0	0	0	0	0	0	0	0	0	0	0	0	0	0	0	0	0	0	0	0	0	0	0	0	0	0	0	0	0	0	0	0	0	0	0	0	0	0	0	0	0	0	0	0	0	0	0	0	0
2310016G11Rik	0	0	0	0	0	0	0	0	0	0	0	0	100.36	0	0	0	0	0	0	0	0	0	0	1.55	0	0	0	21.65	0	0	0	0	0	0	0	0	0	0	0	0	0	0	0	0	0	0	1.04	0	0
2310022A10Rik	5.6	0	0.34	0	33.89	0	0	133.08	0	0	0	7.73	0	28.17	0	0	0	0	0	0	0	0	2.04	0	0	0	0	37.32	0	0	0	0	0	0	0	0	0	0	0.24	0	86.05	0	0	0	0	0	0	0	0
2310022B05Rik	6.8	11.87	0	56.56	32.84	25.54	0.12	9.5	0	0	5.87	67.83	0	136.7	0	53.65	1.5	0	0	253.3	0	0	0	0	0.73	182.53	0	0	0	0	1.48	0	0	96.05	0	0	29.58	14.34	0.19	177.25	152.18	0	0	2.35	0	111.2	0	0	0
2310030G06Rik	2.99	0	11.62	54.4	29.82	155.25	59.85	0	1.54	0.69	5.15	178.5	115.57	89.14	283.98	0	167.62	0	13.57	87.58	172.2	373.58	153.19	4.23	0	162.22	257.72	40.16	247.93	59.11	90.69	278.9	174.46	0	0	0	44.24	80.95	7.46	0	42.21	55.88	3.04	0	0.31	264.11	0	0	15.79
2310034G01Rik	0	0	0	0	0	0	0	0	0	0	0	0	0	0	0	0	0	0	0	0	0	0	0	0	0	0	0	0	0	0	0	0	0	0	0	0	0	154.96	0	0	0	0	0	0	0	0	0	0	0
2310034P14Rik	0	0	0	0	0	0	0	0	0	0	0	0	0	0	1.08	0	0	0	0	0	0	0	0	0	0	0	0	0	0	0	0	0	0	0	0	0	0	0	0	0	0	0	0	0	0	0	0	0	0
2310035C23Rik	43.15	2.97	1.22	72.49	22.94	0	0	0	5.47	2.45	3.87	81.77	1.33	9.98	3.28	0	0	20.32	0	2.01	0	0	0	0	84.79	50.62	0	15.95	0	21.76	52.33	8.14	0	0	1.62	0	0	45.86	0	115.92	2.89	2.48	7.06	11.83	12.83	0.17	0	0	0.12
2310036O22Rik	53.03	22.01	61.1	0	34.15	210.96	100.21	0	47.83	0	1.66	116.94	0	31.84	19.58	40.9	1.17	37.37	9	8.8	75.63	167.69	0	38.71	7.9	0	20.5	100.95	8.26	20.24	1.79	28.61	24.49	0	0	0.81	5.52	25.9	0.86	0	25	0	5.78	212.6	0	18.59	0	0	35.59
2310039H08Rik	0	0	0	0	0	0	0	0	0	0	0	0	0	0	0	0	0	0	0	0	2.04	11.86	0	0	0	0	0	0	15.88	0	0	0	0	0	0	0	0	0	0	0	0	0	0	0	0	0	0	0	0
2310039L15Rik	0	0	0	0	0	0	0	0	0	0	0	0	0	0	0	0	0	0	0	0	0	0	0	0	0	0	0	0	0	0	0	0	0	0	0	0	0	0	0	0	0	0	0	0	0	0	0	0	0
2310042D19Rik	0	0	0	0	3.35	0	0	0	3.03	43.59	0	0.19	0	0	0	0	1.56	0.61	0	0	14.82	0	6.06	0.17	0.62	195.48	2.32	0	0.28	0	0	1.97	0.78	0	0.08	0	5.02	26.24	0	42.53	0	0	0.92	9.98	0.11	22.41	79.57	14.2	29.17
2310043L19Rik	0	0	0	0	0	0	0	0	0	0	0	0	0	0	0	0	0	0	0	0	0	0	0	0	0	0	0	0	0	0	0	0	0	0	0	0	0	0	0	0	0	0	0	0	0	0	0	0	0
2310043O21Rik	0	0	0	0	0	0	0	0	0	0	0	0	0	0	0	0	0	0	0	0	0	0	0	0	0	0	0	0	0	0	0	0	0	0	0	0	0	0	0	0	0	0	0	0	0	0	0	0	0
2310044G17Rik	8.78	0.37	123.91	0	7.11	41.88	9.27	0	38.66	23.9	0	0.23	0.69	0.9	68.87	0	2.95	0	12.31	0.21	0	0	0	0	16.14	0	0	0	0	0	22.13	0	0	0	0	64.64	0	23.81	0	0	0	0.52	1.47	0	22.37	0.17	0	0	10.15
2310045N01Rik	0	8.39	6.29	53.87	190.31	1.14	210.71	877.06	143.93	2.17	190.31	33.17	300.99	0	0	522.42	33.19	134.07	189.99	399.76	186.68	62.49	126.16	0	11.77	445.43	53.91	0	0	143.15	365.05	265.91	64.63	30.6	86.54	10.51	24.75	81.33	1.47	214.52	20.31	303.99	0	0	0	37.13	0	0	23.44
2310047D07Rik	0	0	0	0	0	0	0	0	0	0	0	0	0	0	0	0	0	0	0	0	0	0	0	0	0	0	0	0	0	0	0	0	0	0	0	0	0	0	0	0	0	0	0	0	0	0	0	0	0
2310047M10Rik	0	2.37	5.13	0.8	3.02	0	0	0	0	0	0	0	0	0	0	0	0	0	0	0	0	0	0	0	0	3.18	0	0	0	0	0	28.54	9.03	0.66	0	26.23	38.89	0	0	0	1.33	0	0	0	0	1.08	0	1.25	0
2310057M21Rik	57.45	0	0	0	83.7	0	3.88	0	0	0.47	0.66	0	0	0	0	0	0	0	0	0	0	0	21.3	0	0	184.03	0	17.21	0	0	0	0	0	0	0	0	0	0	0	0	41.03	0	0	1.14	45.42	5.14	0	0	0
2310057N15Rik	0	0	0	0	0	0	0	0	0	0	0	0	0	0	0	0	0	0	0	0	0	0	0	0	0	0	0	0	0	0	0	0	0	0	0	0	0	0	0	0	0	0	0	0	0	0	0	0	0
2310058D17Rik	0	0	0	0	0	0	0	0	0	0	0	0	3.41	0	0.75	0	0	0	0	0	0	4.34	0	0	0	0	0	0	0	0	1.64	0	0	0	0	1.89	0	0	0	0	0	0	0	0	0	0	0	0	0
2310061I04Rik	0	0	0	0	0	0	0	0	0	0	0	0	0	0	0	0	0	0	0	0	0	0	0	0	0	0	0	0	0	0	0	0	0	0	0	0	0	0	0	0	0	0	0	0	0	0	0	0	0
2310061J03Rik	0	0	0	0	0	0	0	0	0	0	0	0	0	0	0	0	0	0	0	0	0	0	0	0	0	0	0	0	0	0	0	0	0	0	0	0	0	0	0	2.55	0	0	0	0	0	0	0	0	0
2310067B10Rik	3.08	0	0	0	0	0.27	28.11	0	0	0	0.15	0	0	0	0	0.37	17.16	0	0	1.07	0	0	0	0	0.55	0	0	19.21	2.82	8.01	3.88	0	6.16	0	0.78	0	1.36	0.4	0	0	14.51	0	0	2.92	0.1	7.45	0.53	0	1.51
2310067E19Rik	0.22	16.91	17.26	0	0.21	22.97	0.08	0.1	0	0.14	0	17.69	0	0	5.41	0	0	54.83	0.06	0	15.55	0.14	0	0	0.9	44.24	0.21	12	0	0	0	223.72	0	0	0.73	0.63	7.86	0	0.26	16.24	2.47	0	1.3	25.35	0.75	0.52	0	0	0.16
2310068J16Rik	0	1.38	0	0	0	0	0	0	0	0	0.4	0	0	0	0	0	0	1.77	0	0	0	0	0	0	0	0	0	0	0	0	0	0	0	0	0	0	0	0	0	0	0	0	0	0	0	0	0	0	0
2310069B03Rik	0	0	0	0	0	0	0	0	0	0	0	0	0	0	0	0	0	0	0	0	0	0	0	0	0	0	0	0	0	0	0	0	0	0	0	0	0	0	0	0	0	0	0	0	0	0	0	0	0
2310075K07Rik	10.14	0	0	0	0	0	0	0	0	0	10.03	0	0	0	0	0	14.5	0	0	0	65.83	0	0	0	0	47.61	0	0	0	0	3.97	0	0	0	0	0	31.72	0	0	2.05	77.68	0	0	4.72	0	0	6.87	0	0
2400006E01Rik	30.61	0	0	2.97	0	0	0	0	0	0	0	12.17	0	7.3	0	0	0	0	0	0	0	0	0.88	0	0	0	0	0	0	0	0	0	0	0	0	7.9	0	2.36	0	0	0	0	12.95	0	0	0	0.93	0	0
2410002F23Rik	145.45	0	0.26	88.34	0	0	0	0	28.31	315.1	0	0	0	5.37	54.06	0	0	0	0	62.99	4.3	0	3.79	0	0	29.33	0	34.37	171.5	213.4	23.93	0.49	73.09	0	0	374.11	0	22.72	0	0	166.53	0	0	0	0	0	0	0	0
2410004B18Rik	6.74	22.92	5.76	1.66	53.2	0	0	0	0	25.92	0	46.21	0	41.93	9.44	16.03	9.35	0	0	0	0	0.47	17.22	0.87	0	0	22.14	0	4.2	14.35	0	0	24.36	0	0	0	0	5.79	0	0	0	24.47	0	4.39	0	0	0	0	0
2410004I01Rik	0	0	0	0	0	0	0	0	0	0	0	0	0	0	0	0	0	0	0	0	0	0	0	0	0	0	0	0	0	0	0	0	0	0	0	0	0	0	0	0	0	282.59	0	0	0	0	0	0	0
2410004N09Rik	64.39	126.34	41.18	76.12	16.9	19.14	1.18	58.9	21.32	0	1.27	2.95	0	333.95	20.1	0	0	8.27	0	4.47	0	166.25	0	1.65	0	3.68	0	0	0	1.79	0.41	0	87.78	0	0	0	0	10.09	0	23.51	138.6	0	3.64	0	0	0	7.16	0	0
2410004P03Rik	0	0	0	0	0	0	0	0	0	0	0	0	0	0	0	0	0	0	0	0	0	0	0	0	0	0	0	0	0	0	0	0	0	0	0	0	0	0	0	0	0	0	5.12	0	0	0	0	0	0
2410006H16Rik	87.14	555.33	0	280.54	83.3	178.01	64.81	158.17	211.45	208.55	35.95	0	1.84	116.12	77.45	303.66	37.18	108.58	0	63.29	207.39	753.76	295.2	478.73	25.63	0	0	120.91	0	0	16.59	5.16	23.95	0	0	196.44	39.79	293.51	0	272.75	62.55	146.66	30.87	0	1.39	316.65	0	81.39	21.76
2410007B07Rik	0	0	0	0	0	0	0	0	0	0	0	0	0	0	0	0	0	0	0	0	0	0	0	0	0	0	0	0	0	0	0	0	0	0	0	0	0	0	0	0	0	0	0	0	0	0	0	0	0
2410012M07Rik	0	0	0	0	0	0	0	0	0	0	0	0	0	0	0	0	0	0	0	0	0	0	0	0	0	0	0	0	0	0	0	0	0	0	0	0	0	0	0	0	0	0	0	0	0	0	0	0	0
2410015M20Rik	245.48	29.24	142.75	184.33	567.84	928.42	177	360.72	10.9	0	77.04	373.94	86.62	158.58	96.85	818.8	184.43	83.26	49.95	717.19	62.83	253.24	7.44	414.83	143.31	840.81	66.65	417.7	143.45	208.48	134.25	677.71	371.21	0	18.38	375.72	287.85	1.61	6.49	229.03	342.52	280.38	114.99	33.86	88.81	379.84	125.72	563.23	107.49
2410016O06Rik	0	0	0	0	0	0	0	0	0	0	0	0	9.48	0	0	0	0	0	0	0	0	0	0	0	0	0	0	0	0	0	0	0	0	0	0	0	0	0	0	0	0	0	0	0	0	7.8	0	33.7	0
2410018L13Rik	0	0	0	0	0	0	0	0	0	0	0	22.83	0	0	0	0	0	0	0	0	0	0	0	0	0	0	0	0	0	0	0	0	0	0	0	0	0	0	0	0	0	0	0	0	0	0	0	0	0
2410018M08Rik	25.4	13.59	0	0	0	50.96	0	0	12.51	8.37	11.26	19.72	0	0	15.91	17.37	33.02	0	1.92	36.71	0	0	36.6	0	0.74	10.45	0	0	0	26.81	4.76	22.39	5.74	15.14	0	0	7.36	0	15.69	0	0	0	0	0	13.08	8.93	4.54	4.26	13.14
2410021H03Rik	0	0	0	2.28	0	0	0	0	0	0	0	0	0	0	0	0	0	0	0	0	0	0	0	1.26	0	0	0	0	0	0	0	0	0	0	0	0	0	0	0	0	0	0	0	0	0	0	0	0	0
2410022M11Rik	0	0	1.39	0	0	0	0	0	0	0	0	0	0	0	0	0	0	0	0	0	0	0	0	0	0	0	0	0	0	0	0	1.77	0	0	0	0	0	0	0.67	0	0	0	0	0	0	0	0	0	0
2410076I21Rik	0	0	0	32.53	0	0	0	0	0	0	0	0	0	0	0	0	0	0	9.78	0	0	0	0	4.37	0	19.61	0	0	0	41.28	0	0	0	0	0.63	0	0	0	0	0	0	8.23	0	0	0	0	0	0	0
2410088K16Rik	0	0	0	0	0	0	0	0	0	0	0	0	0	0	0	0	0	0	0	0	0	0	0	0	0	0	11.16	0	0	0	0	0	0	0	0	0	0	0	0	0	0	0	0	0	0	0	0	0	0
2410089E03Rik	0	0.98	164.78	108.47	0	10.11	0	0	0.03	19.52	0	10.33	0	0.25	0.2	0	0.42	0	0.14	0.43	4.13	0	11.4	59.11	0	0.18	0	0	104.32	0	2.51	0.14	0	4.36	0	59.87	0	0	0	35.98	12.13	0	0	0	2.79	0	0.07	0	0.38
2410127L17Rik	4.35	46.13	0	0	14.47	0	78.57	0.52	0	0	0	0	0	11.13	3.55	18.28	3.91	0	0.14	15.43	0.09	0	0	338.67	0.48	17.2	0	1.44	25.17	0	0.28	2.4	0	0	26.32	0	24.54	0	0.13	55.34	6.33	0	0	0	2.31	0	0	0	2.73
2410131K14Rik	0	0.51	0	0	0.39	0	0	91.52	0.15	16.76	0	23.82	0	0	0.45	0.45	0	0	0	23.09	0	0	4.83	0	0	2.06	0	0	0	0	0	0	0	0	0	0	0	0	0	1.18	0	0	0	0	0	0	0	0	0
2410141K09Rik	1.66	0	0	0	0	0	0	0	0	0	0	0	0	5.02	0	3.41	0	0	0.85	0	0	12.75	1.51	6.23	0	0	0	0	0	2.64	0	0	0	0	0	0	35.9	1.39	0	0	0	0	1.1	0	0	0	0	0	4.36
2500002B13Rik	0	0	0	0	0	0	0	0	0	0	0	3.21	0	0	0	0	0	0	0	15.3	5.34	0	0	0	0	0	0	0	0	0	0	0	0	0	0	0	0	0	0	0	0	0	0	0	0	0	0	0	0
2500004C02Rik	0	0	0	0	0	0	0	0	0	0	0	11.49	0	0	0	0	0	0	0	0	0.63	0	0	0	0	0	4.14	157.48	30.33	31.83	70.73	0	0	0	0	0	0	0	0.98	0	0	14.28	0.94	0	0	0	0	0	5.61
2510002D24Rik	15.17	89.25	0	0	4.15	324.18	2.94	270.33	15.11	0	27.45	58.08	0	0	0	0	59.42	0	0	65.82	7.75	0	3.15	39.6	19.02	0	0	0.84	0	0	11.35	0	84.19	0	0.13	0	0.59	14.96	0	0	0	0	0.21	0	94.42	155.07	3.55	0	0
2510003E04Rik	0	0	0	0	0	0	0	0	0.16	0	0	3.92	0	0	0	0	0	80.74	1.3	0.91	0	0	0	0	1.04	0	0	0	40.17	0	0	0	0	0	0	0	4.22	0	0	0	1.4	0	0	0	0	0	0	0	0.95
2510009E07Rik	0	0	0	0	0	0	0	0	0	0	0	0	0	1.35	0	0	0	0	0	0	0	0	0	0	0	0	0	0	0	0	0	0	0	0	0	0	0	0	0	0	0	0	0	0	0	0	0	0	0
2510039O18Rik	0	0	22.66	4.07	1.14	0.6	3.88	24.2	0	0	0	26.08	0	0	0	0	2.5	0	0	0.61	0	10.83	4.35	0	0.62	0	84.52	0	0	0	22.8	0	0.31	0	0	0	0	0	0	4.59	0	0	0	0	0	0	18.1	0	0
2510049J12Rik	0	0	0	0	0	0	0	0	0	0	0	0	0	0	0	0	0	0	0	0	0	0	0	0	0	0	0	0	0	0	0	0	0	0	0	0	0	0	0	0	0	0	0	0	0	0	0	0	0
2610001J05Rik	139.66	3.95	9.22	48.18	6.64	3.77	0	0	0.73	122.2	0.22	72.92	75.17	1.38	0	0	89.28	0	10.97	3.91	75.31	103.8	97.98	14.38	0	0	4.95	57.9	178.43	0	48.91	46.22	8.78	0	0	3.93	20.93	0	0.34	0	34.45	0	25.1	0	25.39	0.27	14.46	0	54.59
2610002J02Rik	63.06	42.75	0	50.97	5.9	80.38	0	245.99	0.47	0	17.66	0	0	0	6.78	0	0	0	0	0	8.84	1.53	0	8.09	9.42	3.66	136.92	3.31	19.83	0	80.22	0.67	14.7	0	0	3.3	0	123.53	0	0	14.24	1.56	33.13	0	0	0	0	11.11	0
2610002M06Rik	8.7	7.4	0	42.76	35.51	0.27	0	0.86	0	76.95	5.13	0	0	11.24	0.4	0	1.54	0	0	0.09	15.85	62.43	5.84	48.51	0.56	15.19	40.14	0.24	0	5.64	1.19	21.25	3.95	0	3.44	0	0	0	0	0	17.52	2.46	0	0.72	0.28	0	0.77	0	0
2610005L07Rik	7.78	2.84	9.02	0	49.01	0	0	0	27.3	27.27	0.25	33.54	0.29	3.06	0.49	0	2.4	0	0	17.4	2.05	0	30.81	15.69	9.36	0.64	11.21	20.87	33.44	31.68	0	0	16.84	5.27	0	2.31	0	35.82	0	45.61	101.41	0	6.71	13.08	0	22.28	4.16	0.28	0
2610008E11Rik	0.25	49.73	0	0.32	12.5	0	0	0	0	0	0	0	0	0	0	0	6.79	0	0.11	1.5	4.99	10.57	0.56	0.15	0	0	0	0	0	0	3.41	0	0	0	0	0	0	0	0	0	0	0	0	0	0	0	0	0	0
2610015P09Rik	11.93	0	37.02	0	61.39	0	0.21	0	0	0.24	6.86	0	0.39	0	0.65	0	14.66	0	0.93	9.92	0.41	0	0	0	0	0	0	26.83	1.05	21.13	0	0	5.06	0	0	0.3	0	44.75	0	0	0	2.94	0	44.99	0	0	0	0	24.56
2610016A17Rik	0	0	0	0	0	0	0	0	0	0	0	0	0	0	0	0	0	0	0	0	0	0	0	0	0	0	0	0	0	0	0	0	0	0	0	0	0	0	0	0	0	0	0	0	25.07	0	0	0	0
2610017I09Rik	0	46.51	0	0	0	0	0	0	0	0	0	0	0	0	0	0	0	0	0	0	0	0	0	0	0	0	0	0	0	0	0	0	0	0	0	36.16	0	0	0	0	0	0	0	0	0	0	0	0	0
2610018G03Rik	0	18.46	0	0	0	0	0	0	0	0	0	12.92	3.82	0	29.17	0	4.76	0	0	0	0	0	0	0	0	0	0	0	0	0	0	0	0	0	0.06	0	0	0	0	0	0	0	0	0	0	0	0	0	0
2610020C07Rik	0	0	0	0	0	0	0	0	0	0.83	0	22.61	0	15.43	0	0	0	0	0	0	0.18	0	0	0	0	0	0	0	0	0	0	0	0	0	0	0	0	0	0.26	0	5.35	0	0	0	0	0.22	0	0.51	0
2610020H08Rik	0	18.38	51.29	0	60.08	6.09	2.37	0	41.7	0	0	0.22	0	5.5	4.94	2.17	12.97	0	0	0	0.14	3.28	3.24	0	1.01	0.71	378.9	0	0	0	20.8	0.99	6.34	0	0	0	0	106.43	0	0.61	1.16	0	0	0	0	0	0	29.59	0
2610021A01Rik	0	0	0	0	0	0	0	0	0	0	0	0	0	42.83	0	0	0	0	0	0	0	0	0	0	0	0	0	0	0	0	0	0	0	0	0	0	0	0	0	0	0	0	0	0	0	0	0	0	0
2610027F03Rik	0	0	0	0	0	0	0	0	0	0	0	0	0	0	0	0	0	0	0	0	0	0	0	0	0	0	0	0	0	0	0	0	0	0	0	0	0	0	0	0	0	0	0	0	0	0	0	0	0
2610027K06Rik	86.11	53.12	0	0	0	30.66	62.71	0	0	0	11.62	0.26	0	18.57	0	0	0	0	0	0	0	0.33	0	0	193.3	3.7	0	184.52	0	0.87	0	3.51	0	0	0	0.24	0	0	0	0	206.53	78.15	6.45	0.39	0	28.66	0	0	0
2610028E06Rik	0	0	0	0	0	0	0	0	0	0	0	0	0	0	0	0	0	0	0	0	0	0	0	0	0	0	0	0	0	0	0	0	0	0	0	0	0	0	0	0	0	0	0	0	0	0	0	0	0
2610028H24Rik	0	0	0	0	0	0	0	0	0	0	0	0	0	0	0	0	0	0	0	0	0	0	0	0	0	0	0	0	0	0	0	0	0	0	0	0	0	150	0	0	0	0	0	0	0	0	0	0	0
2610034B18Rik	57.07	7.02	83.51	279.02	116.86	0.76	34.57	107.63	15.15	0	1.98	40.03	0	0	0	0	1.25	222.3	47.84	32.6	111.98	0	51.42	0	125.05	0.33	31.6	22.67	109.89	0	143.63	103.11	100.37	0.26	0.1	0	10.82	91.01	2.09	19.08	4.27	0	29.75	0	0	36.21	11.27	0	45.47
2610035D17Rik	18.25	0	0	0	0	117.4	0	30.3	3.25	0	0	3.85	0	55.77	50.15	15.26	1.97	0	0.79	0	150.15	0	0	68.66	0	0	0	0	0	17.95	0	0	0.59	0	28.22	0	72.78	0	0	0	46.45	0	0.42	0	7.8	0	0.21	0	0
2610035F20Rik	0	0	0	0	0	0	0	0	0	0	0	0	0	0	0	0	0	0	0	0	0	0	0	0	0	0	0	0	0	0	0	0	0	0	0	0	0	0	0	0	0	0	0	0	0	0	0	0	0
2610037D02Rik	0	0	0	0	0	0	0	0	0	0	0	0	0	0	0	0	0	0	0	0	0	0	0	0	0	0	0	0	0	0	0	0	0	0	0	0	0	0	0	0	0	0	0	0	0	0	0	0	0
2610042L04Rik	0	0	0	0	0	0	0	0	0	1	0	0	0	0	0	0	0	0	0	0	0	0	0	0	0	0	0	0	0	0	0	0	0	0	0	0	0	0	0	0	0	0	0	0	0	2.23	0	0	0
2610044O15Rik8	0	0	0	0	11.25	0	7.55	0	173.7	0	34.99	0	6.97	0	0.78	0	23.59	0	0.17	1.09	139.07	0	0	703.37	0	0.71	0	0	0	0	0	0	0.23	0	154.68	0	0	0	0	0	0	41.99	0	0	0	10.83	0	0	0
2610203C20Rik	58.8	85.94	0	53.53	0	6.04	8.27	0	25.09	5	0	0	0	41.66	0	0	5.07	0	0	0	1.67	1.57	12.34	0	58.19	0	2.05	0	0	1.46	5.8	0	28.91	0	15.16	0	13.92	9.43	0	62.49	16.58	0	0	0	0	0	0	0	0
2610203C22Rik	0	0	0	0	0	0	0	0	0	0	0	0	0	0	0	0	0	0	0	0	0	0	0	0	0	0	0	0	0	0	0	0	0	0	0	0	0	0	0	0	0	0	0	0	0	0	0	0	0
2610206C17Rik	0	0	0	0	0	0	0	0	0	0	0	0	0	0	0	0	0	0	0	0	0	0	0	0	0	0	0	0	0	0	0	0	0	0	0	0	0	0	0	0	0	0	0	0	0	0	0	0	0
2610300M13Rik	0	0	0	0	0	0	0	0	0	0	0	0	0	0	0	0	0	0	0	0	0	0	0	0	0	0	0	0	0	0	0	0	0	0	0	0	0	0	0	0	0	15.84	0	0	0	0	0	0	0
2610305D13Rik	0	0	0	0	0	0	0	0	0	0	0	0	0	0	0	0	0	0	0	0	0	0	0	0	0	0	0	0	0	0	0	0	0	0	0	0	0	0	0	0	4.12	0	0	0	0	0	0	0	0
2610306M01Rik	0	0	0	0	49.63	1.82	220.98	0.64	0.48	0	0	0	0	0	0	97.52	0	0	0	0	0	0	0	0	0	0	0	0	0	0	0	0	0	0	0	0	0	0	0	0	0	0	0	0	0.39	108.8	0	0	0
2610307P16Rik	0	0	0	0	0	41.63	0	0	0	0	0	0	0	0	0	0	0	0	0	0	0	0	0	0	0	0	0	0	0	0	0	0	0	0	0	151.81	0	0	0	0	0	0	0	0	0	0	0	0	3.91
2610316D01Rik	0	0	0	0	0	6.32	0	0	0	0	0	0	0	0	0	0	0	0	0	0	0	0	0	0	0	0	0	0	0	0	0	0	0	0	0	0	0	0	0	0	0	0	0	0	0	0	0	10.27	0
2610318N02Rik	0	0	0	0	0	0	0	0	0	0	0	0	0	0	36.94	0	0	0	0	0	0	0	0	0	0	0	0	0	0	0	0	0	0	0	0	0	138.1	0	0	0	0	0	0	2.06	0	0	0	0	0
2610507B11Rik	60.12	55.22	87.42	75.37	15.81	58.8	11.71	0	29.31	0	228.75	43.38	1.41	7.98	0	47.23	12.24	154.57	0	42.77	22.3	38.02	2.84	0	5.72	71.56	3.71	103.5	23.44	37.95	21.68	89.79	33.71	0.1	4.21	0	34.8	67.59	8.66	166.23	52.74	102.91	29.93	109.7	0	47.45	0.73	4.91	0.79
2610507I01Rik	0	0	0	0	0	13.95	3.07	0	0	4.11	0	0	0	0	0	0	0	0	0	0	0	0	0	0	33.27	0	0	0	0	0	0	0	0	0	0	0	0	0	0	0	0	0	0.13	0	48.35	0	0	0	0
2610524H06Rik	0	0	0	0	0	0	0.44	0.77	0	0	0	0	0	0	0	0	0	0	0	0	0	0	0	0	0	0	0	0	0	0	0	0	0	0	1.86	0	0	0	0	0	0	0	0	0	0	0	0	0	0
2610528J11Rik	0	24.85	0	0	28.9	12.76	173.27	48.26	8.24	0	3.21	123.67	0	0	0	126.6	2.26	0	0	0	0	0	5.58	0	0	0	0	0	0	0	0	22.05	0	0	0	0	0	0	0	0	0	0	0	0	0	0	0	241.98	0
2700029M09Rik	1.06	95.34	139.76	444.91	68.57	21.51	2.76	44.69	102.75	1.33	12.35	76.49	94.64	11.91	19.04	23.28	1.47	0	23.5	55.17	64.1	44.61	39.84	0.67	0.1	5.01	1.19	182.79	2.82	151.13	106.52	175.49	59.47	0	0	1.14	0.17	69.41	0	92.59	37.05	136.69	7.83	10.99	0.12	305.31	64.52	276.21	50.3
2700038G22Rik	0	0	0	0	0.85	0	0	0	0	0	17.97	0	0	0	0	0	0	0	0	0	0	0	0	0	0	0	1.73	0	0	0	0	0	0	0	0	0	0	0	0	0	27.83	0	0	0.73	0.28	173.62	0	0	0
2700046G09Rik	0	0	0	0	0	0	0	0	0	0	0	0	0	0	0	0	0	0	0	0	0	5.55	0	0	0	0	0	0	0	4.74	0	0	9.53	0	0	0	0	0	0	0	1.48	10.65	0	0	0	0	0	0	0
2700049A03Rik	2.48	119.58	0.28	0	46.58	4.62	0	0	0	8.29	0	10.85	0	12.11	0.85	0	1.8	75.84	14.08	0	46.22	0	1.57	0.14	59.44	1.35	120.92	138.17	0	99.18	2.66	1.23	77.6	0	8.27	0	85.91	17.72	0.23	0	36.12	0	0.34	1.04	0	0	8.82	0	1.82
2700050L05Rik	0	0.68	0	13.86	12.4	0	0	26.65	0	2.53	0	0	7.78	0	0	19.54	10.32	0	0	13.97	1.68	0	1.06	0	0.39	0	0	0.8	0	123.69	0.19	0	0	0	0	0	0	0.71	0	0	0	0	1.44	0	1.44	59.06	0.07	0	0.49
2700060E02Rik	107.4	240.84	4.4	49.1	115.58	132.84	16.77	219.02	107.39	63.62	74.47	152.12	0	120.89	2.57	42.75	10.35	146.59	16.24	124.71	33.73	113.44	221.95	34.62	0	128.81	0	22.96	12.3	10.44	8.64	40.2	90.71	18.58	0	107.36	2.19	60.63	0	15.63	145.54	21.52	120.82	0	5.13	109.63	3.93	5.75	2.21
2700062C07Rik	0	0	0	0	0	0	0	0	0	0	137.24	0	0	15.71	74.52	0	0	0	0	0	0	0	0	0	0	0	0	0	0	18.78	0	0	4.3	0	67.91	0	71.13	0	0	113.86	0	0	10.86	0	0	117.05	0	0	72.16
2700068H02Rik	0	0	0	0	0	0	0	0	0	0	0	0	0	0	0	0	0	0	0	0	0	0	0	0	0	0	0	0	0	0	0	0	0	0	0	0	0	0	0	2.26	0	0	0	0	0	0	0	0	0
2700069I18Rik	0	0	0	0	0	0	0	0	0	0	0	0	0	0	0	0	0	42.04	0	0	0	0	45.28	0	0	0	0	21.39	0	0	60.02	0	161.91	0.96	0	0	0	0	0	0	0	0	20.37	0	0	0	0	0	119.57
2700070H01Rik	0	0	0	0	0	0	0	0	0	0	0	0	0	0	0	0	0	0	0	0	0	0	0	0	0	0	0	0	0	0	0	0	0	0	0	0	0	0	0	0	0	0	0	0	0	0	0	0	0
2700081O15Rik	21.96	0	0	10.76	6.97	0	2.66	212.24	1.53	0.74	58.74	5.42	0.27	191.61	37.41	22.35	13.46	0	13.62	102.83	0.52	0	0	0	0	0	0	2.46	0.33	0	0	0	20.16	0	0.11	0	30.48	0	0	0	37.85	2.57	32.37	0	0	55.73	5.29	41.53	70.63
2700089E24Rik	72.02	3.26	77.45	0	75.33	0	0.16	12.36	11.03	3.01	9.63	37.59	18.82	38.16	0	0	61.49	0	3.71	220.83	4.32	1.71	15.36	1.24	1.01	83.72	64.58	4.57	0	0	6.8	9.14	50.99	0	0	50.06	134.73	102.4	3.05	9.44	12.98	0	27.06	64.9	4.33	11.06	0	28.37	64.62
2700094K13Rik	137.7	480.47	431.16	415.62	328.33	0	17.82	351.26	110.86	145.82	0	127.36	2.39	27.39	33.08	0	146.26	69.15	398.85	98.56	157.78	162.99	39.21	72.64	0	184.79	10.71	0	20.65	59	124.74	368.71	93.09	0	0	0	0	98.27	1.3	0	50.19	0	183.12	452.12	0	84.3	42.49	0	110.43
2700097O09Rik	10.24	0	0.91	0	152.79	290.79	0.42	347.85	28.02	0	0	10.07	0	183.01	0	0	30.15	0	0	145.83	0	0	109.84	665.99	0	0	0	0	17.69	393.73	0	0	0	0	0	0	18.8	43.64	0	0	0	140.53	0	0	64.73	0	161.17	0	0
2700099C18Rik	0	0.82	0	3.59	2.72	0	0	0	4.85	0	1.17	4.85	0	0	7.32	0	0	185.55	0	0	2.35	0	0	3.06	0	0	23.74	22.98	0	0	0	28.85	12.96	0	0	0	23.15	0	0	0	22.69	14.06	0	68.26	0	0	0.22	0	200.23
2810001G20Rik	0	0	0	0	0	0	0	0	0	17.28	0	0	0	182.31	0	0	0	0	0	0	0	0	0	0	0	0	0	0	0	0	0	0	0	0	0	0	10.9	0	0	0	0	0	0	0	0	0	0	0	4.13
2810002D19Rik	0	0	0	0	0	0	0	0	0	0	0	12.35	0	0	0	0	0	0	0	0	0	0	68.21	563.11	0	13.46	0	116.1	0	0	0	0	0	0	0	0	23.82	0	0	0	1.66	0.12	0	0	4.5	152.93	0	0	0
2810004N23Rik	0	31.09	43.89	16.32	115.98	7.69	0	0.43	0.96	0	6.51	86.56	0	18.73	38.04	21.83	15.54	105.54	0	9.87	0.91	40.45	12.08	0	4.65	0	0	54.43	1.37	29.02	30.91	10.43	4.48	0	47.52	0.45	0	1.53	0.5	19.83	37.92	11.95	0	1.41	0	33.9	53.99	87.05	11.62
2810006K23Rik	0	166.03	82.48	111.96	40.47	0	71.11	34.71	25.43	17.5	23.06	162.02	0.38	144.15	4.03	153.12	0.58	107.19	0.6	52.65	0.73	1.55	7.01	98.46	120.26	20.1	1.09	0	0	0	22	0.56	0	0	0	1.14	78.1	155.17	0.88	52.61	47.98	0	0	0	0	0	0	294.62	27.36
2810008D09Rik	0	0	0	0	7.48	0	0	0	0	42.8	0	0	0	0	0	0	98	0	0	0	0	0	70.96	0	7.69	0	0	0	58.43	51.27	0	0	0	0	0	0	0	0	0	0	0	0	0	0	89.51	0	7.53	0	0
2810011L19Rik	0	0	0	0	0.64	0	0	0	0	0	0	0	0	0	0	0	0	0	0	0	0	0.64	0	0	0	0	0	0	0	0	10.74	0	0	0	0	10.88	0	0	0	0	0	0	0	0	0	0	0	3.25	0
2810013P06Rik	19.04	25.28	0	0.35	21.73	13.22	10.24	1.88	13.51	23.83	19.61	21.45	0	0	90.13	78.48	81.41	0	0.5	0	4.24	36.96	116.32	5.57	27.75	66.82	4.84	60.76	8.77	46.64	1.11	0	0	0	0	0	109.15	121.95	0	0.39	4.82	0.34	6.26	0.34	13.73	0	0	0.13	5.83
2810021J22Rik	98.38	144.36	0	138.01	1.04	123.01	0	0.54	3.68	0	66.34	153.74	0	0	3.59	88.98	4.26	0	0	0.57	8.52	0	1.55	0	0	8.63	20.28	2.92	0	0	12.49	0	10.11	0	4.2	32.39	52.16	36.35	164.95	136.88	188.59	2.22	2.26	2.69	0	7.09	7.42	0	40.79
2810025M15Rik	57.36	3.93	3.32	41.36	13.74	1.57	6.85	0	5.42	190.62	0	74.45	5.06	2.29	15.13	0	0	265.35	0	0	0	0	0	0	0	55.14	0	0	0	30.35	150.16	127	41.85	0	0	0	84.83	0	0	54.69	10.77	85.59	0	0	0	0	0	0	0
2810029C07Rik	0	0	0	0	0	0	0	0	0	0	0	0	0	0	0	0	0	0	0	0	0	143.58	0	0	0	0	0	0	0	0	0	0	0	0	0	0	0	0	0	0	0	0	0	0	0	39.19	0	0	0
2810030D12Rik	0	0	0	0	0	0	0	0	0	0	0	0	0	0	0	0	0	0	0	0	0	0	0	0	0	0	0	0	0	0	0	0	0	0	0	0	0	0	0	0	0	0	0	0	0	0	0	0	0
2810032G03Rik	0	0	0	0	0	0	0	0	0	0	0	0	0	0	0	0	0	0	0	0.61	0	0	0	0	0	0	0	0	0	0	17.19	0	0	0	0	0	0	0	0	0	0	0	0	0	0	0	0	0	0
2810047C21Rik1	0	0	0	0	0	0	0	0	0	0	0	0	0	0	0	0	0	0	0	0	0	0	0	0	0	0	0	0	0	0	0	0	19.32	0	0	0	0	0	0	0	0	0	0	0	0	0	0	0	0
2810055G20Rik	8.9	18.91	31.26	0	9.03	31.87	2.5	52.5	98.07	59.07	2.95	68.61	0	60.77	93.31	34.92	0	579.52	0	0.46	41.24	0	6.68	116.08	0	782.39	3.12	69.5	7.56	64.54	62.33	29.15	24.71	0.31	36.37	0.17	0	0	0	34.91	9.28	16.33	96.82	7.62	0	0	0.65	5.46	118.14
2810403A07Rik	3.32	99.86	6.89	4.98	45.32	0.77	0.14	0	3.11	85.33	44.16	97.21	145.45	0.64	1.67	250.03	0.75	47.45	151.33	5.88	9.45	27.6	144.83	0.16	2.9	158.15	0.26	176.76	0.56	0	29.15	190.7	2.11	0	4.61	193.65	28.86	332.53	0.63	71.98	25.45	0	23.34	246.82	3.94	0.48	37.21	5.13	142.74
2810403D21Rik	1.23	0	165.26	0	10.36	0	0.38	0	0.54	0	0	0	0	0	0	11.59	0	0	0	0	0	0	0	0	0	0	0	0	0	0	0	0	0	0	0	0.95	9.53	31.78	0	0	0	0	0	0	0	0	0	0	0
2810404M03Rik	0	0	0	0	0	0	0	0	0	0	0	0	0	0	0	0	0	0	0	0	2.88	0	9.12	0	0	0	0	0	0	0	0	0	0	0	0	0	0	0	0	0	10.54	0	0	0	0	0	0	1.31	1.74
2810408I11Rik	18.53	0	186.58	0	19.36	0	0	0	6.35	0	0	0	0	0	0	0	0	0	0	1.12	0	0	2.04	0	0	0	0	2.7	0	0	0	0	0	0	0	0	0	0	0	0	0	0	0	0	0	140.16	0	0	0
2810408M09Rik	0	0	0	0	0	0	0	19.34	0	0	0	0	10.81	0.66	0	0	0	0	0.16	0	0	0	47.27	0	0	0	0	90.8	0	0	0	0	0	0	0	0	0	0	0.71	0	0	0	0	0	0	0	2.65	0	0
2810410L24Rik	0	0	0	0	0	0	0	0	0	0.89	0	0	0	0	0	0	0	0	0	0	0	0	0	0	0	0	0	0	0	0	0	0	0	0	0	0	0	0	0	0	0	0	0	0	0	0	0	0	1.44
2810417H13Rik	3.29	31.26	308.21	217.83	284.8	0	0	0.22	542.92	202.46	0	412.06	0	0	296.25	1.05	0	16.36	37.62	285.33	88.41	0	246.15	10.51	2.24	169.66	64.11	636.59	87.59	1.61	571.35	559.98	87.31	0	0.2	0	60.11	45.74	0	0	605.49	6.89	0	4.16	0	128.31	0	0	83.78
2810428I15Rik	18.53	134.94	25.52	66.96	47.93	0	19.15	49.56	25.31	39.74	29.28	65.35	1.31	7.91	8.24	22.47	66.72	101.98	1.29	274.74	116.01	0	124.47	187.32	1.84	161.17	2.46	135.22	21.66	0	28.63	87.12	34.59	0	0	0	0	2.14	0	204.15	24.06	0	1.67	0	0	31.06	2.69	278.61	1.76
2810429I04Rik	0	0	0	0	0	0	0	0	0	0	0	1.12	0	0	0	0	0	0	0	0	0	0	1.28	0	0	0	3.06	0	0	0	0	0	7.09	0	0	0	0	0	0	4.31	0	0	1.02	0	0	0	0	0	0
2810433D01Rik	0	0	0	0	0	0	0	0	0	0	0	0	0	0	0	0	0	0	0	0	0	0	0	0	0	0	0	0	0	0	0	0	0	0	0	0	0	0	0	0	0	0	0	0	0	0	0	0	0
2810442I21Rik	0	58.17	9.25	13.35	98.19	0	0	0	84.37	1.74	0	54.53	42.6	0	18.44	0	0	0	0	0	0.46	0	0	0	7.87	10.2	0	5.09	0	0	19.44	4.81	0	0	0	0	0	13.39	0	0	14.68	0	0	0.28	0	0	1.75	0	49.83
2810442N19Rik	0	0	0	0	0	0	0	0	0	0	2.58	0	0	0	0	0	0	0	0	0	0	4.94	0	0	0	0	0	0	0	0	0	0	0	0	0	0	0	0	0	0	0	0	0	0	0	0	0	0	0
2810454H06Rik	0	0	0	0	1.1	0	0	16.6	0	0	0	0	0	0	0	0	0	0	0	0	0	0	0	0	0	0	0	0	0	0	0	0	0	0	0	0	0	0	0	0	0	0	0	0	0	0	0	0	0
2810459M11Rik	0	0	0	0	0	0	0	0	0	0	0	0	0	0	0	0	0	0	0	0	0	0	0	0	0	0	0	0	0	0	0	0	0	0	0	0	0	0	0	0	0	0	0	0	0	0	0	0	0
2810468N07Rik	0	0	0	0	12.7	0	0	47.66	0	110.3	1.48	0	0	0	0	0	0	0	0	0	0	0	29.56	0	0	0	0	0	0	0	0	0	0	0	0	0	15.83	0	0	0	0	0	0	0	0	0	0	0	0
2810474O19Rik	285.66	2.13	114.38	231.92	412.88	95.85	57.45	323.69	186.52	178.04	330.71	4.05	178.27	41.02	49.23	306.07	326.7	612.02	25.67	12.4	239.93	0.58	97.81	1498.81	358.58	139.73	151.27	78.2	463.73	89.36	136.66	399.63	151.62	551.67	243.54	327.18	251.27	1438.41	14.62	416.53	156.61	1209.87	682.07	0.24	63.9	544.59	365.62	706.99	168.82
2900005J15Rik	0	0	0	0	0	0	0	0	17.58	32.97	0	0	0	0	0	0	0	0	0	0	0.19	0	0	311.07	0	0	0	0	0	6.48	0	0	0	0	0	0	0	0	0	0	74.58	0	0.37	0	0	0	0	0	0
2900009J06Rik	0	0	0	0	0	0	0	0	0	0	0	0	0	0	0	0	0	0	0	0	0	0	0	0	0	0	0	0	0	0	0	0	0	0	0	0	0	0	0	61.97	0	0	0	0	0	0	0	0	0
2900011O08Rik	0	0	0	0	0	0	0	0	0	0	0	0	0	0	0	0	0	0	0	0	0	0	0	0	0	0	0	0	0	0	0	0	0	0	0	0	0	5.88	0	0	0	0	0	0	0	0	0	0	0
2900026A02Rik	4.07	1.36	0	3.69	0.21	11.07	173.16	0.54	1.59	43.04	0.74	19.94	0.92	12.62	0.5	0	65.48	3.77	0	0.34	11.6	2.15	11.48	0	20.78	1.33	0	0	0	0.75	17.21	13.78	1.4	0	1.29	0	0.85	39.67	0.92	7.74	5.38	27.42	4.99	0.52	13.63	3.94	42.7	12.04	1.12
2900040C04Rik	0	0	0	0	0	0	0	0	0	0	0	0	0	0	0	0	0	0	0	0	0	0	0	0	0	0	0	0	0	0	0	0	0	0	0	0	0	0	0	0	0	0	0	0	0	0	0	0	0
2900041M22Rik	0	0	0	0	1.7	0	0	0	0	0	0	0	0	0	0	0	0	0	66.66	0	0	0	0	0	0	0	0	0	0	0	0	0	0	0	0	0	0	0	0	0	0	0	0	0	0	0	0	0	0
2900052N01Rik	0	0	0	0	0	0	0	0	0	0	0	0	0	0	0	0	0	0	0	0	0	0	0	0	0	0	0	0	0	0	0	0	0	0	0	0	0	0	0	0	0	0	0	0	0	0	0	0	0
2900056M20Rik	23.25	0	18.62	0	0	0	24.61	0.85	0	0	0	4.65	0	1.66	0	2.77	0	0	19.19	75.06	6.27	0	0.45	0	0	0	26.01	0	0	7.21	5.34	0	0	0	0	0	0	0	0	0.36	22.46	0	0	0.2	1.18	0	0	0	0
2900060B14Rik	2.67	22.3	2.1	60.79	2.51	46.02	0	4.24	0	0	2.09	1.66	12.22	13.67	0	11.51	4.11	8.37	0.75	210.43	8.1	3.82	0	9.44	1.94	20.15	2.59	0	6.25	429.39	0	0	0	7.35	0	1.52	4.76	2.22	13.34	15.08	2.76	0	0	0	0	14.95	0	2.75	3.64
2900076A07Rik	0	0	0	3.18	0	0	0	0	0	0	0	0	0	0	0	0	2.04	0	0	2.98	0	0	0	0	0	0	0	0	0	0	61.34	0	0	0	0	0	0	69.71	0	40.8	11.21	36.52	0	0	0	176.46	0	0	0
2900079G21Rik	0	0	0	0	0	0	0	0	0	0	0	0	0	0	0	0	0	0	0	0	0	0	0	0	0	0	0	0	0	0	0	0	0	0	0	0	0	0	0	0	0	0	0	0	0	0	0	0	0
2900092D14Rik	0	0	0	0	0	0	0	0	0	0	0	0	0	0	0	0	0	0	0	0	0	0	0	0	0	0	0	0	0	0	0	0	0	0	0	110.8	0	0	0	0	0	0	0	0	0	0	0	0	0
2900097C17Rik	0.57	0	0	0	0	111.17	0	2.63	0	1.85	2.12	0	0	51.59	0	0	0	0	0.64	0	0.26	0	8.04	0	0	0	0	0	11.02	0	0	0	0	1.11	0.62	5.79	0	0	0	42.03	0	8.32	0	0	0	0	8.14	0	0
3000002C10Rik	0	0	0	94.17	0	0	0	0.47	3.18	3.31	0	0	0	0	0	0	0	0	0	0	0	0	0.29	0	0	0	0	0	0.75	0	0	0.5	0	0	0	0	0	0	0	0	75.04	0	0.43	0	0	0	0.21	0	0
3010001F23Rik	0	0	0	0	26.02	0	0	0	0	0	0	0	0	0	0	0	0	0	0	0	0	0	0	0	0	0	0	0	0	0	0	0	0	0	0	0	0	0	0	0	0	0	0	0	0	0	0	0	0
3010003L21Rik	0	0	0	0	0	20.07	0	0	28.76	0	0	74.21	0	0	0	0	2.36	0	0	0	0	0	0	0	0	0	0	0	0	0	0	0	0	0	0	0	0	0	0	0	0	0	0	0	0	0	0	0	14.12
3010026O09Rik	28.43	55.88	0.13	0	0	0	40.67	0	0	16.82	0	1.69	0	16.59	52.54	0	13.65	0	32.12	0	64.56	50.92	0.63	0	46.65	0	34.44	44.1	12.19	0	54.43	33.71	8.27	0	4.75	0.86	160.05	4.27	0	48.57	26.26	0.41	38.49	2.71	35.67	14.53	0	195.98	53.1
3110002H16Rik	4.79	0	0	0	69.51	0	0	0.35	0	0	5.38	0	0	0.58	0	108.73	0	0	0	0	0	89.56	12.77	0	0.26	67.36	0	0	18.14	0	0	0	0	0	0	0.17	0	0	4.3	0	0	0	68.57	0.27	0	55.81	0	0	0
3110007F17Rik	0	0	0	0	0	0	0	0	0	0	0	0	0.49	0	0	0	0	0	0	0	0	0	32.21	0	0	1.77	0	3.78	0	0	2.73	0	0	2.52	0	0	0	0	0	0	45.11	0	2.87	0	0	0	0	0	0.63
3110009E18Rik	21.43	0	0	0	0	0	0	16.5	3.09	81.68	0	0	0	0	0	0	22.21	0	0	0	0	0	0	0	0	0	0	0	0	75.61	8.27	36.77	0	0	0	0	0	0	0	0	0	4.63	0	0	0	0	0	0	0
3110021A11Rik	0	0	0	0	0	0	0	49.81	0	0	0	0	0	0	0	0	0	0	0	0	0	0	0	0	0	0	0	0	0	0	0	0	0	0	0	0	0	0	0	0	0	0	0	0	0	0	0	0	0
3110021N24Rik	0	0	0	0	0	0	0	0	0	0	0	0	0	0	0	0	0	0	0	0	0	0	0	0	0	0	0	0	0	0	0	0	0	0	0	0	0	0	0	1.64	0	0	0	0	0	0	0	0	0
3110035E14Rik	0	0	0	0	0	0	0	0	0	0	0	0	0	0	0	0	0	0	0	0	0	0	0	0	0	0	0	0	0	0	0	0	0	0	0	0	0	0	0	0	0	0	0	0	0	0	0	0	0
3110039M20Rik	3.21	0	0	0	0	0	3	0	0	14.28	0	0	0	0	0	0	0	0	0	0	0	0	0	0	0	0	0	0	0	0	0	0	0	0	0	0	0	8.21	0	2.27	0	0	0	0	0	0	0	0	0
3110040N11Rik	105.97	0	0	0	18.28	0	0.6	0	144	0	0.59	10.25	0	0	0.55	153.91	0	0	0	0	0	59.6	5.37	0	0	52.34	0	54.9	25.32	80.53	0	9.57	4.85	0	0	110.41	0	136.27	0	0	1.54	50.82	19.71	0	0	36.68	0	0	0
3110043O21Rik	0	0	0	0	1.21	0	0	0	0	30.35	0	0	25.67	0	0	0	0	0	0	0	0	0	2.98	0	1.32	87.49	0	0	9.61	6.39	0	0	0	0	3.48	0	2.27	0	0	0	0	0	6.88	0	0	27.45	0	0	0
3110045C21Rik	12.59	0.38	31.83	0	4.88	34.26	42.12	1.35	2.73	0.2	0	22.58	0.6	0	0	35.56	1.05	0	0	0.32	0	40.65	0	32.25	0	3.93	3.18	6.28	0.12	31.48	30.56	0.08	2.76	0	0	0	0	0	0.36	0	0	0	0	17.07	0.14	0	0.56	22.05	26.03
3110047P20Rik	0	0	0	0	0	0	0	0	0	0	0	0	0	0	0	0	0	0	0	0	0	0	0	0	0	0	0	0	0	0	0	0	0	0	0	0	0	0	0	0	0	0	0	0	0	0	0	0	0
3110052M02Rik	0	0	0	0	0	3.26	0	0	0	3.39	0	0	112.71	0	0	0	0.32	0	0	0	0	0	0	60.86	0	0	0	0	0	7.4	5.59	0	0	0	0	0	0	26.76	37.54	0	0.31	0	0	143.66	0	0.24	0	0	0
3110053B16Rik	1.52	37.69	0	0	0	0	0	0	0.82	0	1.44	0	0	0.41	0	0	0	0	0	0	0	0	0	0	0	0	0	0	0.3	0.62	0	4	0	0	0	41.63	0	0	0	0	0	0	0	311.84	0	0	0	0	3.2
3110056K07Rik	278.1	0	0	0	0	73.48	52.73	573.95	0.14	0	6.28	1.71	95.55	0	0.87	2.07	16.55	0	0	6.09	0	0	0.79	2.7	1.35	7.07	0	51.24	110.88	47.68	1.17	3.18	1.88	0	253.04	0	31.23	224.14	0	0.56	1.69	74.31	0	0	1.4	206.52	0.56	0	77.84
3110062M04Rik	0	0.96	0	0	0	0	0	0	12.34	0	0	0	0	0	0	0	0	0	0	0	0	0	0	0	0	1.53	0	53.07	0	0	0	0	0	0	0	1.02	0	0	0	0	6.59	154.69	0	0	0	7.65	8.29	0	0
3110070M22Rik	0	0	0	0	0	0	0	0	0	0	0	0	0	0	0	0	0	0	0	0	0	0	0	0	0	0	0	0	0	0	0	0	0	0	0	0	0	0	0	0	0	0	0	0	0	0	0	0	0
3110082I17Rik	27.09	4.02	0	0	1.54	7.2	0	0	0	0	0	1.82	0	0	0	0	31	0	0	0	0	0	0	0	0.62	0	0	2.17	0	65.16	1.55	0	5.8	0	0	0	211.93	2.15	0	3.48	0.85	0	0	0	0	0	0	0	0
3110099E03Rik	0	0	0	0	0	0	0	0	0	0	0	0	0	0	0	0	0	0	0	0	0	0	0	0	0	0	0	0	0	0	0	0	0	0	0	0	0	0	0	0	0	0	0	0	0	0	0	0	0
3300002A11Rik	0	0	0	0	0	0	0	0	0	0	0	0	0	0	0	0	0	0	0	0	0	0	0	0	0	0	0	0	0	0	0	0	0	0	0	0	0	0	0	0	0	1.73	0	0	0	4.25	0	0	0
3300002I08Rik	0	0	0	0	4.67	0	0	0	0	19.04	35.32	50.26	0	0	0	0	0	0	0.06	0	0	66.56	0	0	3.72	92.23	0	0	0	0	0.46	0.25	31.8	0	0	0	0.58	0	0.9	0	0	0	0	23.55	0	0	0	1.04	0.88
3300005D01Rik	0	0	0	0	0	0	0	0	0	0	0	0	0	0	0	0	0	0	0	0	0	0	0	0	0	0	0	0	0	0	0	0	0	0	0	0	0	0	0	0	0	0	0	0	0	0	0	0	0
3632451O06Rik	3.14	79.2	0	3.54	18.2	0	0	0	1.45	40.57	0	119.4	21.55	207.57	0	0.52	9.73	0	0	22.58	0.12	0	141.01	0	0	0	21.84	1.28	99.47	0	125.53	0	173.39	0.2	0	0.49	1.13	0	0	64.35	0	0	0	0.28	0	20.29	0	0	16.99
3632454L22Rik	0	0	0	0	0	0	0	0	0	0	0	0	0	0	0	0	0	0	0	0	0	0	0	0	0	0	0	0	0	0	0	0	0	0	0	0	0	0	0	0	0	0	0	0	0	0	0	0	0
3830403N18Rik	0	0	0	0	0	0	0	0	0	0	0	0	0	0	0	0	0	0	0	0	0	0	0	0	0	0	0	0	0	0	0	0	0	0	0	0	0	0	0	0	0	0	0	0	0	0	0	0	0
3830406C13Rik	16.03	24.87	0	160.95	3.92	0	3.18	42.43	0	18.48	8.37	0.29	1.96	0.79	0.59	0	17.8	0	0	23.24	0	0.68	55.7	177.93	0	10	2.99	17.19	0	0.89	49.58	133.07	15.01	621.57	6.37	0.27	72.02	52.92	0	0	7.41	0	0	0	0	14.18	14	0	141.81
3830408C21Rik	0	23.87	0	0	0	0	0	0	0	0	52.53	0	0	0	0	0	4.18	0	0	0	0	0	0	0	0	0	135.23	0	0	0	0	0	0	0	0	0	0	1.42	0	0	0	9.61	0	0	0	0	0	0	0
3830432H09Rik	9.11	0	0	0	0	0	0	0	0	0	0	0	0	0	0	0	0	0	0	0	0	0	0	0	0	0	0	0	0	0	0	0	0	0	0	0	0	0	0	0	0	0	0	0	0	0	0	0	0
3930402G23Rik	0	0	0	0	0	0	0	0	0	0	0	0	0	0	0	0	0	0	0	0	0	0	0	0	0	0	0	0	0	0	0	0	0	0	0	0	0	0	0	0	0	0	0	0	0	0	0	0	0
4430402I18Rik	0	0	0	0	0	5.12	0	0	0.36	0	0	0	0	0	0	0	0	28.17	0	0	0	0	0	0	0	0	0	0.61	0	15.76	0	0	0	0	0	0	0	0	0	0	0.78	0	0	0	0	0	0	0	0
4631405J19Rik	0	0	0	0	0	0	0	0	0	0	0	0.51	0	0	0	0	0	0	0	0	0	0	0	0	0	45.39	0	0	0	0	12.45	0	0	0	0	0	0	0	0	0	0	38.25	0	0	0	0	0	0	0
4631405K08Rik	0	0	0	0	0	0	0	0	0	0	0	0	0	0	0	0	0	0	0	0	0	0	0	0	0	0	0	0	0	0	0	0	0	0	0	0	0	0	0	0	0	0	0	0	0	0	0	0	0
4632415L05Rik	0	0	0	0	0	0	0	0	0	0	0	0	0	0	0	0.28	9.88	0	0	0.13	0	5.94	1.62	0	0	41.17	0	1.04	0	0	0	0	9.44	0	0	0	0	0	0	0	0	0	0	0	0.4	0	0	0	0
4632427E13Rik	16.82	0	0	0	0.41	2.39	10.09	30.91	0	414.9	0.28	13.68	0	11.05	0	0	1.53	0	0	13.59	30.57	16.91	19.08	0.09	119.25	0	79.88	119.88	0	38.86	3.31	0	0	0	35.16	0	0	9.86	2.52	0	4.66	21.15	42.77	105.11	2.4	0.12	0	0	0
4632428C04Rik	0	0	0	0	0	0	0	0	0	0	0	0	0	0	0	0	0	2.59	0	0	0	0	0	0	0	0	0	0	0	0	0	0	0	0	0	0	0	0	0	67.25	0	2.08	0	0	0	0	0	0	0
4632428N05Rik	0	0	0	0	0	0	0	0	0	0	0	0	0	0	0	0	0	0	0	0	0	0	0	0	0	0	0	0	0	0	0	0	0	0	0	0	0	0	0	0	0	0	0	0	0	0	0	0	0
4632434I11Rik	0	0	13.7	0.4	165.22	0	0	0	0	0	0	32.45	0	0	0	0	0	0	0	0	0.11	0	0	0	3.92	0	0	0	0	0	0	0	0	0	0	0	0	0	0	23.39	9.81	0	0	0	0	0	0	0	0
4732414G09Rik	0	0	0	0	0	0	0	0	0	0	0	0	0	0	0	0	0	0	0	0	0	0	0	0	0	0	0	0	0	0	0	0	0	0	0	0	0	0	0	0	0	0	0	0	0	0	0	0	0
4732416N19Rik	0	0	0	0	0	0	0	0	0	4.24	0	0	0	0	0	0	0	0	0	0	0	0	0	0	0	0	0	0	0	0	0	0	0	0	0	0	0	0	0	0	0	0	0	0	0	0	0	0	0
4732419C18Rik	0	0	0	18.87	9.69	0	14.77	0	14.22	0	0	0	0	0	0	0	0	60.72	0	0	0	419.98	0	0	0	0	0	0	0	64.04	15.71	191.59	1.41	1122.49	0.35	364.83	0	0	0	0	0	0	0	0	0	0	0	0	0
4732440D04Rik	0.43	0	0	0	0	0.74	0	0.2	0	0	0	0	0	0	0	0	0	0	0	0	0	0	0	0	0	0	0	0	0	0	0	0	0	0	3.52	79.6	0	0	0	0	0	0.35	0	0	0	0	0	0	0
4732456N10Rik	0	0	0	0	0	0	0	0	0	0	4.63	0	0	0	0	0	0	0	0	0	0	0	0	0	0	0	0	0	0	0	0	0	0	0	0	0	0	0	0	0	0	0	0	0	0	0	0	0	0
4732460I24	0	0	0	0	0	0	0	0	0	0	0	0	0	0	0	0	0	0	0	0	0	0	0	0	0	0	0	0	0	0	0	0	0	0	0	0	0	0.23	0	0	0	0	0	0	0	0	0	0	0
4732471J01Rik	0	0	0	26.97	17.07	0	0	0	3.74	0	4.25	0	0	8.01	21.5	110.88	1.3	0	2.78	12.16	0	18.96	12.78	0	40.66	0	0	53.03	0	0	48.48	0	28.98	0	0	0	0	62.74	9.34	0	0.77	0	7.57	0	0	0	4.19	0	0.26
4732490B19Rik	0	0	0	0	0	0	0	0	0	0	0	0	0	0	0	0	0	0	0	0	0	0	41.69	0	0	0	0	0	0	0	0	0	0	0	0	0	0	0	0	0	0	0	0	0	0	0	0	0	0
4732491K20Rik	0	0	0	0	3.35	0	0	0	0	0	0	0	0	0	0	0	0	0	0	0	0	0	0	0	0	0	0	0	0	0	0	0	0	0	0	0	0	0	0	0	0	0	0	0	0	0	0	0	0
4831440D22Rik	0	0	0	0	0	0	0	0	0	0	0	0	1.58	0	18.35	0	2.48	0	0	0	0	0	0	0	41.51	0	0	0	0	0	0	0	17.32	0	37.96	0	0.54	0	0	141.68	0	0	0	6.82	0	0	0	0	0
4831440E17Rik	0	0	0	0	0	52.44	0	0	0	0	0	0	0	0	0	0	0	0	0	0	0	0	0	0	0	0	0	0	0	0	0	0	0	0	0	0	0	0	0	0	0	0	0	0	0	0	0	0	0
4833403I15Rik	0	5.87	0	0	0	0	0	0	0	0	0	0	0	0	0	0	0	0	0	0	0	0	0	0	0	0	0	0	0	0	0	0	0	0	0	0	0	0	0	0	0	0	0	0	0	0	0	0	0
4833412C05Rik	0	0	0	0	0	0	0	0	0	0	0	0	0	0	0	0	6.36	0	0	0	0	0	0	0	0	0	0	0	0	0	0	0	0	0	0	0	0	0	0	0	0	0	0	0	0	0	0	0	0
4833417C18Rik	0	0	0	0	0	1.35	0	0	0	0	0	23.2	0	0	0	0	0	0	0	0	6.11	0	2.14	0	0	0	0	0	0	0	0.7	0	0	0	0	0	0	0	0	0	0	0	13.45	0	0	109.37	0	0	0
4833418N02Rik	0	0	0	0	0	0	8.62	0	0	0	0	0	0	0	0	0	0	0	0	0	0	0	0	0	0	0	0	3.1	0	0	0	0	0	0	0	0	0	0	0	0	0	0	0	0	0	0	0	0	0
4833419F23Rik	0	0	0	0	0	0	0	0	0	0	0	0	0	0	0	0	0	0	0	0	0	0	0	0	0	0	0	0	0	0	0	0	0	0	0	0	0	0	0	0	0	0	0	0	0	0	0	0	0
4833420G17Rik	125.72	460.12	51.95	9.6	79.46	88.64	6.55	12.09	60.89	227.89	107.07	181.47	264.49	353.24	15.84	87.95	46.22	17.15	213.68	186.63	50.08	131.11	121.1	211.98	34.19	134.7	35.09	114.41	1.75	138.85	3.72	94.16	18.68	5.25	0	188.78	94.28	187.44	1.46	53.42	147.92	8.53	19.61	7.1	0.23	125.98	177.83	0	115.35
4833422C13Rik	0	0	0	31.65	0	0	0	0	0	0	0	0	0	0	0	0	0.3	0	0	0	3.45	0	0	0	0	0	0	0	0	0	0	0	0	0	0	6.28	0	9.53	0	57.39	0	0	0	0	0	0	0	0	0
4833422M21Rik	0	0	0	0	0	0	0	0	0	0	0	0	0	0	0	0	0	0	0	0	0	0	0	0	0	0	0	0	0	0	0	0	0	0	0	0	0	0	0	0	113.87	0	0	0	0	0	0	0	0
4833423E24Rik	0	0	0	0	41.09	0	0	0	0	50.61	0	0	0	0	12.85	0	15.54	0	0	0	0	0	0	0	0	0	0	0	0	0	1.57	0	0	0	0	0	0	0	0	0	155.34	21.52	0	0	0	0	0	0	0
4833427F10Rik	0	0	9.15	0	0	8.32	0	0	0	0	0	0	0	0	0	6.32	0	0	0	0	0	0	22.31	0	0	0	0	0	4.59	0	0	0	0	0	0	0	0	7.14	0	8.31	0	7.4	2.57	0	0	0	0	0	0
4833438C02Rik	0	0	0	0	0	0	0	0	0	0	0	0	19.84	0	0	0	5.74	0	0	0	0	0	0	0	0	0	0	11.25	0	0	0	0	0	0	0	0	0	0	0	0	0	4.61	0	0	0	0	0	0	0
4833439L19Rik	0	180.21	87.98	0	0	0	12.91	0	21.24	73.97	0	15.76	90	0	14.94	0	9.96	153.56	0	150.99	72.46	320.54	0	1010.73	2.98	211.13	1.14	88.58	111.26	0	5.99	0	0	0	0	0	0	11.01	0	0	0	0	0	0	75.23	27.56	117.85	0	5.69
4833447P13Rik	0	0	0	0	0	0	0	0	0	0	0	0	0	0	0	0	0	0	0	0	0	0	0	0	0	0	0	0	0	0	0	0	0	0	0	0	0	0	0	0	0	0	0	0	0	0	0	0	0
4921504A21Rik	0	0	0	0	0	0	0	0	0	0	0	0	0	0	0	0	0	0	0	0	0	0	0	0	0	0	0	0	0	0	0	0	0	0	0	0	0	0	0	0	0	0	0	0	0	0	0	0	0
4921504E06Rik	0	0	0	0	0	0	0	0	0	0	0	0	0	0	0	0	0	0	0	0	0	0	0	0	0	0	0	0	0	0	0	0	0	0	0	0	0	0	0	0	0	0	0	0	0	0	0	0	0
4921507L20Rik	0	0	0	0	0	0	0	0	127.91	0.5	0	0	0	0	0	0	0	0	0	0	0	0	0	0	0	0	0	0	0	0	0	0	0	0	0	0	0	0	0	0	0	0	0	0	0	0	0	0	0.67
4921507P07Rik	0	0	0	0	0	0	0	0	0	0	0	0	0	0	0	0	0	0	0	0	0	0	0	0	0	0	0	0	0	0	0	0	0	0	0	0	0	0	0	0	0	0	0	0	0	0	0	0	0
4921509C19Rik	0	0	0	0	0	0	0	0	0	0	0	0	0	0	0	0	0	0	0	0	0	0	0	0	0	0	0	0	0	0	0	0	0	0	0	0	0	0	0	0	0	0	0	0	0	0	0	0	0
4921511C10Rik	11.25	102.3	0	60.24	6.87	0	7.22	2.53	52.09	400.2	44.75	202.18	2.99	68.57	82.67	0	31.16	117.09	2.25	65.91	2.16	3.38	29.4	2.72	104.16	152.08	3.45	170.92	0	0	2.64	105.98	0	0	0	14.76	150.42	3.59	0	197.99	78.22	0	1.64	194.29	0.44	0.14	149.39	0	0
4921511H03Rik	0	9	0	0	0	0	0	0	0	0	0	0	0	6.52	0	0	23.53	0	0	0	0	0	0	0	0	0	0	0	0	0	0	0	0	0	0	0	0	0	0	0	0	0	0	0	0	0	0	0	0
4921511I17Rik	0	1.78	0	0	0	0	0	0.2	24.74	0	0	0	0	0	0	0	0	0	0	0	0	0	0	0	0	0	0	0	0	0	0	0	0	47.65	4	0.21	0	0	0	0	0	0	0	18.81	0	0	0	0	0
4921517D16Rik	0	0	0	0	0	0	0	0	0	0	0	0	0	0	0	0	0	0	0	0	0	0	0	0	0	0	0	0	0	0	0	0	0	0	0	0	0	0	0	0	0	0	0	0	0	0	0	0	0
4921518K17Rik	0	0	0	0	0	0	0	0	0	0	0	0	0	0	0	0	0	0	0	0	0	0	0	0	0	0	0	0	0	0	0	0	0	0	0	0	0	0	0	0	0	0	0	0	0	0	0	0	0
4921522P10Rik	0	0.33	0	0	0	0	0	0	0	0	0	0	0	0	0	0	0	0	0	0	0.8	0	0	0	0	0	0	0	0	0	0	0	0	0	0	0	0	0	0	0	0	0	0	0	0	0	0	0	0
4921524J17Rik	3.19	1.95	0	6.46	3.48	0	0.29	0	7.09	2.9	21.58	35.48	2.42	0	20.93	0	19.01	0	6.63	0	0	0	1.35	0	0	19.68	2.85	0	32.31	0	0.28	0	8.41	0	0	0	0	0	0	19.91	0	3.67	9.67	0	1.85	0	7.15	5.42	0
4921524L21Rik	0	0	0	0	0	0	0	0	0	0	0	0	0	0	0	0	0	0	0	0	0	0	0	0	0	0	0	0	0	0	0	0	0	0	0	0	0	0	0	0	0	0	0	0	0	0	0	0	0
4921525O09Rik	0	0	0	0	0	0	0	0	0	0	0	0	0	0	0	0	0	0	0	0	0	0	0	0	0	0	0	0	0	0	0	0	0	0	0	0	0	0	0	0	0	0	0	0	0	0	0	0	0
4921528I07Rik	0	0	0	0	0	0	0	0	0	0	0.11	0	0	0	0	0	0	0	0	0	0	0	0	0	0	0	0	0	0	0	0	0	0	0	0	0	0	0	0	0	0.83	0	0	0	0	0	0	0	0
4921530D09Rik	0	0	0	0	0	0	0	0	0	0	0	0	0	0	0	0	0	0	0	0	0	0	0	0	0	0	0	0	0	0	0	0	0	0	0	0	0	0	0	0	0	0	0	0	0	0	0	0	0
4921531C22Rik	0	0	0	0	0	0	23.32	97.45	0	0	0	0	0	4.55	0.66	0	0	0	3.01	0	0	3.88	54.94	0	0	4.18	2.32	0	42.38	0	0.23	0.31	107.74	0	270.4	0.31	0	0	0	0	44.18	0	15.69	0	0	0	0	0	0
4921534H16Rik	0	0	0	0	0	0	0	0	0	0	0	0	0	0	0	0	0	0	0	0	0	0	0	0	0	0	0	0	0	0	0	0	0	0	0	0	0	0	0	0	0	0	0	0	0	0	0	0	0
4921536K21Rik	0	0	0	0	0	0	0	0	0	0	0	0	0	0	0	0	0	0	0	0	0	0	0	0	0	0	0	0	0	0	0	0	0	0	0	0	0	0	0	0	0	0	0	0	0	0	0	0	0
4921539E11Rik	0	0	0	0	0	0	0	0	0	0	0	0	0	0	0	0	0	0	0	0	0	0	0	0	0	0	0	0	0	0	0	0	0	0	0	0	0	0	0	0	0	0	0	0	0	0	0	0	0
4921539H07Rik	0	0	0	0	0	0	0	0	0	0	0	0	0	0	0	0	0	0	0	0	0	0	0	0	0	0	0	0	0	0	0	0	0	0	0	0	0	0	0	0	0	0	0	0	0	0	0	0	0
4922501C03Rik	0	174.91	0	15.19	5.22	0	1.58	0	0	0	15.93	0	0.71	33.81	5.86	0	7.74	127.58	0	44.37	1.38	0	0	0	0	4	23.62	7.45	0	1.09	0	12.72	10.35	0	11.8	0	0.4	0	0.75	0	0.89	0.5	1.48	6.6	0	0	10.74	0	4.96
4922501L14Rik	0	0	0	0	0	0	0	0	0	0	0	0	0	0	0	0	0	0	0	0	0	0	0	0	0	0	0	0	0	0	0	0	0	0	0	0	0	0	0	0	0	0	0	0	0	0	0	0	0
4922502N22Rik	0	0	0	0	0	0	0	0	0	0	0	0	0	0	0	0	0	0	0	0	0	0	0	0	0	0	0	0	0	0	0	0	0	0	0	0	0	0	0	0	0	0	0	0	0	0	0	0	0
4930402F06Rik	0	0	0	0	0	0	0	0	0	0	0	0	0	0	0	0	0	0	0	0	0	0	0	0	0	0	0	0	0	0	0	0	0	0	0	0	0	0	0	0	0	0	0	0	0	0	0	0	0
4930402H24Rik	4.34	29.21	0	0	7.13	19	1.26	0	2.2	0	80.28	5.12	19.92	2.17	0	0	0	0.6	0	0	51.48	73.76	1.16	0.42	0	79.05	0	5.39	4.04	10.58	0.18	69.66	26.32	0	15.92	0.1	0	0	0	0	4.11	0	0	29.66	56.16	5.68	0	0	99.02
4930404I05Rik	0	0	0	0	0	0	0	0	0	0	0	0	0	0	0	0	0	0	0	0	0	0	0	0	0	0	0	0	0	0	0	0	0	0	0	0	0	0	0	0	0	0	0	0	0	0	0	0	0
4930404N11Rik	0	0	0	0	0	0	0	0	0	0	0	0	0	0	0	0	0	0	0	0	0	0	0	0	0	0	0	0	0	0	0	0	0	0	0	0	0	0	0	1.58	0	0	0	0	0	0	0	0	0
4930405J17Rik	0	0	0	0	2.32	0	0	0	0	0	0	0	0	0	0	0	0	0	0	0	0	0	0	0	0	0	0	0	0	0	0	0	0	0	0	0	0	0	0	0	0	0	0	0	0	0	0	0	0
4930407I02Rik	0	0	0	0	0	0	0	0	0	1.93	0	0	0	0	0	0	0	0	0	0	0	0	0	0	0	0	0	0	0	0	0	0	0	0	0	0	0	0	0	0	0	0	0	0	0	0	0	0	0
4930407I19Rik	0	0	0	0	0	0	0	0	0.18	0	0	62.48	0	0	0	0	0	0	0	0	0	0	0	0	0	0	0	0	0	0	0	0	0	0	0	0	0	0	0	0	0	0	0	0	0	0	0	0	0
4930412C18Rik	0	0	0	0	0	0	0	0	0	0	0	0	0	0	0	0	0	0	0	0	1.03	0	0	0	0	0	0	0	0	0	0	0	0	0	0	0	0	0	0	0	0	0	0	0	0	0	0	0	0
4930412F12Rik	0	0	0	0	0	0	0	0	0	0	0	0	0	0	0	0	0	0	0	0	0	0	0	0	0	0	0	0	0	0	0	0	0	0	0	0	0	0	0	0	0	0	0	0	0	0	0	0	0
4930412O13Rik	0	0	0	0	0	0	0	0	0	0	0	0	0	0	0	0	0	0	0	0	0	0	0	0	0	0	0	0	0	0	0	0	0	0	0	0	0	0	0	0	0	0	0	0	0	0	0	0	0
4930413F20Rik	0	0	0	0	0	0	0.01	0	0	0	0	0	0	0	0	0	0	0	0	0	0	0	0	0	0	0	0	0	0	0	0	0	0	0	0	0	0	0	0	0	2.72	0	0	0	0	0	0	0	0
4930413G21Rik	0	0	0	0	0	0	0	0	0	0	0	0	0	0	0	0	0	0	0	0	0	0	0	0	0	0	0	0	0	0	0	0	0	0	0	0	0	0	0	0	0	0	0	0	0	0	0	0	0
4930414L22Rik	0	0	0	0	0	0	0	0	0	0	0	0.42	0	0	0	0	0	0	0	0	0	0	0.52	0	0	0	0	0	0	0	0.03	0	0	0	0	0	0	0	0	0	0.66	0	0.34	0	0	0	0	0	0
4930414N06Rik	0	0	0	0	0	0	0	0	0	0	0	0	0	0	0	0	0	0	0	0	0	0	0	0	0	0	0	0	0	0	0	0	0	0	0	0	0	0	0	0	0	0	0	0	0	0	0	0	0
4930415F15Rik	0	0	0	0	0	0	0	0	0	0	0	0	0	0	0	0	0	0	0	0	0.83	0	0	0	0	0	0	0	0	0	0	0	0	0	0	0	0	0	0	0	0	0	0	0	0	0	0	0	0
4930415O20Rik	0	0	0	0	0	0	0	0	0	0	0	0	0	0	0	0	0	0	0	0	0	0	0	0	0	0	0	0	0	0	0	0	0	0	0	0	0	0	0	0	0	0	0	0	0	0	0	0	0
4930422G04Rik	23.41	0	0	0.55	20.08	0	0	0	7.06	0	1.23	74.09	0.36	0	45.24	0	0	0	0	0	0	0	53.41	0	42.46	0	13.35	101.62	0	0	28.58	112.04	1.59	0	0	0	0	4.46	0	0	0.82	0.33	0	0	0	85.32	0	0	0
4930425L21Rik	0	0	0	0	0	0	0	0	0	0	0	0	0	0	0	0	0	0	0	0	0	0	0	0	0	0	0	0	0	0	0	0	0	0	0	0	0	0	0	0	3.96	0	0	0	0	0	0	0	0
4930425O10Rik	0	0	0	0	0	0	0	0	0	0	0	0	0	0	0	0	0	0	0	0	0	0	0	0	0	0	0	0	0	0	0	0	0	0	0	0	0	0	0	0	0	0	0	0	0	0	0	0	0
4930426D05Rik	0	0	3.47	124.96	0	0	0	0	10.84	0	0	6.4	0	0	11.06	0	22.42	0	0	0	0	7.51	0	0	0	0	0	0	0	0	32.82	0	0	0	0	0	0	0	0	3.09	16.47	0	0	0	0	0	0	0	0
4930426I24Rik	49.28	0	0	0	0	0	37.51	0	0	0	0	0	0	0	0	0	0	0	2.23	0	131.22	0	19.94	0	0	0	0	36.33	0	0	10.31	0	0	0	0	0	0	0	0	0	0	0	0	0	0	138.74	64.7	0	1.42
4930427A07Rik	14.48	10.43	85.25	23.97	14.32	6.21	5.45	0	22.91	0	0	1.4	14.99	0	11.11	11.32	41.35	87.47	11.61	0.32	0	0	4.92	0	0	0	11.22	29.83	17.3	0	1.32	8.6	3.75	0	0	7.96	0	7.73	0	0	67.23	54.68	0	0.26	0	5.39	4.76	0	0
4930428D18Rik	0	0	0	0	0	0	0	0	0	0	0	0	0	0	0	0	0	0	0	0	0	0	0	0	0	0	0	0	0	0	0	0	0	0	0	0	0	0	0	0	0	0	0	0	0	0	0	0	0
4930428D20Rik	0	0	0	0	0	0	0	0	0	0	0	0	0	0	0	0	0	0	0	0	0	0	0	0	0	0	0	0	0	0	0	0	0	0	0	0	0	0	0	0	0	0	0	0	0	0	0	0	0
4930429B21Rik	0	0	0	0	0	0	0	0	0	0	0	0	0	0	0	0	0	0	0	0	0	0	0	0	0	0	0	0	0.92	0	0	0	0	0	0	0	0	0	0	0	0	0	0	0	0	0	0	0	0
4930429F24Rik	0.97	0	4.22	59.35	3.27	3.87	5.19	5.61	69.77	56.77	29.78	5.99	13.77	0	2.08	2.16	1.62	134.62	0	29.88	2.45	0	10.76	1.48	1.69	230.31	0.7	3.16	0	58.62	1.16	63.94	27.08	0	0	0.24	0	67.53	0	25.17	0.63	16.88	9.1	20.31	1.53	0	0	8.39	4.33
4930430A15Rik	0	0	0	0	0	0	0	0	0	0	0	0	0	0	0	0	0	0	0	0	0	0	0	0	0	0	0	0	0	0	0	0	0	0	0.12	0	0	0	0	0	0	0	0	0	0	0	0	0	0
4930430E12Rik	0	0	0	0	0	0	0	0	0	0	0	0	0	0	0	0	0	0	0	0	0	0	0	0	0	0	0	0	0	0	0	0	0	0	0	0	0	0	0	0	0	0	0	0	0	0	0	0	0
4930430F08Rik	7.94	0	0	0	0	0	0	0	0	0	31.59	0	0	0	0	0	14.07	0	0	0	0	0	0	0	0	0	0	0	0	0.1	0	0	0	0	0	0	0	0	0	0	0	0	0	0	0.12	0	0	0	0
4930430F21Rik	0	0	0	0	0	0	0	0	0	0	0	0	0	0	0	0	0	0	0	0	0	0	0	0	0	0	0	0	0	0	0	0	0	0	0	0	0	0	0	0	0	0	0	0	0	0	0	0	0
4930430J02Rik	0	72.74	0	0	73.19	37.13	0	24.62	55.1	0	0.68	83.7	0	0	0	0	0	0	0	0	3.68	26.19	55.8	0	0	140.14	0	295.05	19.94	0	3.07	0	98.3	0	0	0	48.01	0	0	0	107.7	27.31	0	38.96	0	0	0	0	0
4930431F12Rik	0	0	0	0	0	0	0	0	0	0	0	0	0	0	0	0	0	0	0	0	0	0	0	0	0	0	0	0	0	0	0	0	0	0	0	0	0	0	0	0	0	0	0	0	0	0	0	0	0
4930431P03Rik	0	0	0	0	0	0	0	0	0	0	0	0	0	0	0	0	0	0	0	0	0	0	0	0	0	0	0	0	0	0	0	0	0	0	0	0	0	0	0	0	0	0	0	0	0	0	0	0	0
4930431P22Rik	0	0	0	0	1.65	0	0	0	0	0	0	0	0	0	0	0	0	0	0	0	0	0	0	0	0	0	0	0	0	0	0	0	0	0	0	0	0	0	0	0	0	0	0	0	0	0	0	0	0
4930432E11Rik	0	0	0	0	0	0	0	0	0	0	0	0	0	0	0	0	0	0	0	0	0	0	0	0	0	0	0	0	0	0	0	0	0	0	0	0	0	0	0	0	0	0	0	0	0	0	0	0	0
4930432K21Rik	0	0	0	0	0	0	0	0	0	0	0	0	0	0	0	0	0	0	0	0	0	0	0	0	0	0	0	0	0	0	0	0	0	0	0	0	0	0	0	0	0	0	0	0	0	0	0	0	0
4930434J06Rik	0	0	0	0	0	0	0	0	0	0	0	0	0	0	0	0	0	0	0	0	0	0	0	0	0	0	0	0	0	0	0	0	0	0	0	0	0	0	0	0	0	0	0	0	0	0	0	0	0
4930435F18Rik	0	0	0	0	0	0	0	0	0	0	0	0	0	0.7	0	0	0	0	0	0	0	0	0	0	0	0	0	0	0	0	0	0	0	0	0	0	0	0	0	0	0	0	0	0	0	0	0	0	0
4930438A08Rik	0	0	3.74	13.59	0	0	2.4	0	0	1.41	2.25	7.44	0	0	0	4.09	1.65	0	4.43	6.13	0.77	0	2.25	0	8.9	0	0	0	3.4	0	1.74	0	0.86	0	0	0	0	0	0	0	2.37	0	7.99	0	0	2.79	0	0	0
4930439A04Rik	0	0	0	0	0	0	0	0	135.43	0	0	0	0	0	0	0	0	42.26	0	0	0	0	0	0.11	0	0	0	0	0	38.24	0	0	0	0	0	0	0	5.18	0	0	0	0	0	0	0	0	0	0	0
4930440I19Rik	0	0	0	0	0	0	0	0	0	0	0	0	0	0	0	0	0	0	0	0	0	0	0	0	0	0	0	0	0	0	0	0	0	0	0	0	0	0	0	0	0	0	0	0	0	0	0	0	0
4930443O20Rik	0	0	0	0	0	0	0	0	0	0	0	0	0	0	0	0	0	0	0	0	0	0	0	0	0	0	0	0	0	0	0	0	0	0	0	0	0	0	0	0	0	0	0	0	0	0	0	0	0
4930444A19Rik	5.52	0	0	0	0	0	0	0	0	0	18.49	0	0.36	0	277.58	0	0	0	0	0	0	0	0	0	0	0	0	0	0	0	0	0	0	0	0	0	0	0	0	0	0	0	0	0	0	0	0	0	0
4930444F02Rik	0	0	0	0	0	0	0	0	0	0	0	0	0	0	0	0	0	0	0	0	0	0	0	0	0	0	0	0	0	0	0	0	0	0	0	0	0	0	0	0	0	0	0	0	0	0	0	0	0
4930444G20Rik	0	0	0	0	0	0	0	0	0	0	0	0	0	0	0	0	0	0	0	0	0	0	0	0	0	0	0	0	0	0	0	0	0	0	0	0	0	0	0	0	1.66	0	0	0	0	0	0	0	0
4930444M15Rik	0	0	0	0	0	0	0.25	0	0	0	0	0	0	0	0	0	0	0	0	0	0	0	8.06	0	0	0	0	0	0	0	0	0	0	0	0	0	0	0	0	0	0	0	0	0	0	0	0	0	0
4930444P10Rik	0	0	0	0	0	0	0	0	0	0	0	0	3.6	0	0	0	0	0	0	0	0	0	0	0	0	0	0	0	0	78	0	0	0	10.4	0	0	117.65	0	0	0	0	0	0	0	0	0	0	0	0
4930445N18Rik	0	0	0	0	0	0	0	0	0	0	0	0	0	0	0	0	0	0	0	0	0	0	0	0	0	0	0	0	0	0	0	0	0	0	0	0	0	0	0	0	0	0	0	0	0	0	0	0	0
4930447A16Rik	0	0	0	0	0	0	0	0	0	0	0	0	0	0	0	0	0	0	0	0	0	0	0	0	0	0	0	0	0	0	0	0	0	0	0	0	0	0	0	0	0	0	0	0	0	0	0	0	0
4930447C04Rik	0	0	0	0	0	0	0	0	0	0	0	0	0	0	0	0	0	0	0	0	0	0	0	0	0	0	0.5	0	0	0	0	0	0	0	0	0	0	0	0	0	0	0	0	0	0	0	0	0	0
4930447F24Rik	0	0	0	0	0	0	0	0	1.93	0	0	0	0	0	28.14	0	0	0	0	0	0	0	0	0	0	0	0	0	0	0	0	0	0	0	0	0	0	0	0	0	0	0	0	0	0	0	0	0	0
4930447J18Rik	0	0	0	0	0	0	0	0	0	0	0	0	0	0	0	0	0	0	0	0	0	0	0	0	0	0	0	0	0	0	0	0	0	0	0	0	0	0	0	0	0	0	0	0	0	0	0	0	0
4930447M23Rik	0	0	0	0	0	0	25.26	0	0	0	0	0.2	0	0	0	0	0	0	0	0	0	0	0	0	0	0	0	0	0	0	0	0	0	0	0	0	0	0	0	0	0	0	0	0	0	0	0	0	0
4930448F12Rik	0	0	0	0	0	0	0	0	0	0	0	0	0	0	0	0	0	0	0	0	0	0	0	0	0	0	0	0	0	0	0	0	0	0	0	0	0	0	0	0	0	0	0	0	0	0	0	0	0
4930448H16Rik	0	0	0	0	0	0	0	0	0	0	0	0	0	0	0	0	0	0	0	0	0	0	0	0	0	0	0	0	0	0	0	0	0	0	0	0	0	0	0	0	0	0	0	0	0	0	0	0	0
4930448I18Rik	0	0	0	0	0	0	0	0	0	0	0	0	0	0	0	0	0	0	0	0	0	0	0	0	4.37	0	0	0	0	0	0	0	0	0	0	0	0	0	0	0	0	0	0	0	0	0	0	0	0
4930449E18Rik	0	0	0	0	0	0	0	0	0	0	0	0	0	0	0	0	0	0	0	0	0	0	0	0	0	0	0	0	0	0	0	0	0	0	0	0	0	0	0	0	0	0	0	0	0	0	0	0	0
4930451G09Rik	0	0	0	0	0	0	0	0	0	0	0	0	0	0	0	0	0	0	0	0	0	0	0	0	0	0	0	0	0	0	0	0	0	0	0	0	0	0	0	0	0	0	0	0	0	0	0	0	0
4930452A19Rik	0	0	0	0	0	0	0	0	0	0	0	0	0	0	0	0	0	0	0	0	0	0	0	0	0	0	0	0	0	0	0	0	0	0	0	0	0	0	0	0	0	0	0	0	0	0	0	0	0
4930452B06Rik	0.57	0	0	0	0	0	0	0	0	0	0	32.95	0	0	0	0	0	0	0	0	0	0	0	0	0	0	14.8	0	10.97	0	0	1.16	0	0	0	0	0	0	0	0	2.35	0	0	0	0	0	0	0	0
4930453N24Rik	9.56	0	0	0	0	5.97	2.65	0	122.59	0	8.71	0	0	0	0	72.02	0	0	0	0	0	0	18.62	0	0	0	7.95	0.26	0	0	0	0	0	0	0	5.22	0	184.79	0	25.69	47.15	2.27	0	6.65	0	27.58	0	0	0
4930455C13Rik	0	0	0	0	0	0	0	2.63	0	0	0.46	0	0	0	0	0	0	4.11	0	0	0.95	0	0	0	0	0	0	0	0	0	0	0	0	0	0	0.68	0	0	0	0	0	1.75	2.27	0	0	0	0	0	0
4930455G09Rik	0	0.78	0	0	3	37.15	0	19.82	0	0	0	0	0	0	0	0	0	0	0	0	33.05	2.82	0	0	0	0	0	21.97	0	16.35	19.11	0	0	0	0	0	0	0	0	23.02	0	0	5.18	0	0	0	0	0	0
4930455H04Rik	0	0	0	0	0	0	0	0	0	0	0	0	0	0	0	0	0	0	0	0	0	0	0	0	0	0	0	0	0	0	0	0	0	0	0	0	0	0	0	0	0	0	0	0	0	0	0	0	0
4930455J16Rik	0	0	0	0	0	0	0	0	0	0	0	0	0	0	0	0	0	0	0	0	0	0	0	0	0	0	0	0	0	0	0	0	0	0	0	0	0	0	0	0	0	0	0	0	0	0	0	0	0
4930459L07Rik	0	0	0	0	0	0	0	0	0	0	0	0	0	0	0	0	0	0	0	0	0	0	0	0	0	0	0	0	0	0	0	0	0	0	0	0	0	0	0	0	0	0	0	0	0	0	0	0	0
4930461C15Rik	0	0	0	0.9	0	0	0	0	0	0	0	0	0	0	0	0	0	0	0	0	0	0	0	0	0	0	0	0	0	0	0	0	0	0	0	0	0	0	0	0	0	0	0	0	0	0	0	0	0
4930461G14Rik	0	0	0	0	0	0	0	0	2.08	0	0	0	0	0	0	0	0	0	0	0	0	0	0	0	0	0	0	0	0	0	0	0	0	0	0	0	0	0	0	0	0	0	0	0	0	0	0	0	0
4930463O16Rik	0	0	0	0	0	0	0	0	0	0	0	0	0	0	0	0	0	0	0	0	0	0	0	0	0	0	0	0	0	0	0	0	0	0	0	0	0	0	0	0	0	0	0	0	0	0	0	0	0
4930465K10Rik	0	0	0	0	0	0	0	0	0	0	0	0	0	0	0	0	0	0	0	0	0	0	0	0	0	0	0	0	0	0	0	0	0	0	0	0	0	0	0	0	0	0	0	0	0	0	0	0	0
4930467E23Rik	0	0	0	0	0	0	0	0	0	1.6	0	0	0	0	0	0	0	0	0	0	0	0	0	0	0	0	0	0	0	0	0	0	0	0	0	0	0	0	0	0	0	0	0	0	0	0	0	0	0
4930469G21Rik	0	0	0	0	0	0	0	0	0	0	0	0	0	0	0	0	0	0	0	0	0	0	0	0	36.29	0	0	0	0	0	0	0	0	0	0	0	0	0	0	0	0	0	0	0	0	0	0	0	0
4930469K13Rik	0	0	0	0	0	5.12	0	0	0	0	0	0	0	0	0	0.87	0	0	0	0	0	0	0	63.24	0	0	0	6.1	0	0	0	0	0	0	0	0	0	0	0	0	0	0	0	0	0.25	0.17	67.56	0	0
4930470H14Rik	12.54	0	0	0	0	0	0	0	0.11	0	0	0	0	0	0	0	0	0	0	0	0	3.26	0	0	0	0	0	0	0	0	0	51.41	0.12	0	0.19	0	0	27.02	0	0	0	0	0	0	0.2	0	0	0	0
4930470P17Rik	0	0	0	0	0	0	0	0	0	0	0	0	0	0	0	0	0	0	0	0	0	0	0	0	0	0	0	0	0	0	0	0	0	0	0	0	0	0	0	0	0	0	0	0	0	0	0	0	0
4930471C04Rik	0	0	0	0	0	0	0	0	0	0	0	0	0	0	0	0	0	0	0	0	0	0	0	0	0	0	0	0	0	0	0	0	0	0	0	0	0	0	0	0	0	0	0	0	0	0	0	0	0
4930471G24Rik	0	0	0	0	0	0	0	0	0	0	0	0	0	0	0	0	0	0	0	0	0	0	0	0	0	0	0	0	56.53	0	0	0	0	0	0	0	0	0	0	0	0	0	0	0	0	0	0	0	0
4930471M09Rik	0	0	0	0	0	0	0	0	0	0	0	0	0	0	0	0	0	0	0	0	0	0	0	0	0	0	0	0	0	0	0	0	0	0	0	0	0	0	0	0	0	0	0	0	0	0	0	0	0
4930473A02Rik	0	0	0	0	0	0	0	0	0	0	0	0	0	0	0	0	0	0	0	0	0	0	0	0	0	0	0	0	0.67	0	0	0	0	0	0	0	0.65	2.25	0	0	0	3.18	0	0	0	0.29	0	0	0
4930473H19Rik	0	0	0	0	0	0	0	0	0	0	0	0	0	0	0	0	0	0	0	0	0	0	0	0	0	0	0	0	0	0	0	0	0	0	0	0	0	0	0	0	0	0	0	0	0	0	0	0	0
4930473O22Rik	0	0	0	0	0	0	0	0	0	0	0	0	0	0	0	0	0	0	0	0	0	0	0	0	0	0	0	0	0	0	0	0	0	0	0	0	0	0	0	0	0	0	0	0	0	0	0	0	0
4930474G06Rik	0	0	0	0	0	0	0	0	0	0	0	0	0	0	0	0	0	0	0	0	0	0	0	0	0	0	0	0	0	0	0	0	0	0	0	0	0	0	0	0	0	0	0	0	0	0	0	0	0
4930474N05Rik	0	0	0	0	0	0	0	0	0	0	0	0	0	0	0	0	0	0	0	0	0	0	0	0	0	0	0	0	0	0	0	0	0	0	0	0	0	0	0	0	0	0	0	0	0	0	0	0	0
4930477N07Rik	0	0	0	0	0	0	0	0	10.31	0	0	0	0	0	0	0	0	0	0	0	0	0	0	0	0	0	0	0	0	0	0	0	0	0	0	0	0	0	0	0	0	0	0	0	0	0	0	0	0
4930478L05Rik	0	0	0	0	0	0	0	0	0	0	0	0	0	0	0	0	0	0	0	0	0	0	0	0	0	0	0	0	0	0	0	0	0	0	0	0	0	0	0	0	0	0	0	0	0	0	0	0	0
4930479D17Rik	0	0	0	0	0	0	0	0	0	0	0	0	0	0	0	0	0	0	0	0	0	0	0	0	0	0	0	0	0	0	0	0	0	0	0	0	0	0	2.19	0	0	0	0	0	0	0	0	0	0
4930480K23Rik	0	0	0	73.29	0.97	0	0	0	0	0	0	0	0	0	17.67	27.28	0	0	0	0	0	0	10.89	0	0	0	0	0.46	0.54	0	0	0	0.03	0	0	0	4.77	0	0	66.17	0	0	0	69.1	0	10.71	0	0.17	0
4930481A15Rik	0	0	0	0	0	0	0.7	0	0	0	0	0	0	0	0	0	0	0	0	0	0	0	0	0	0	0	0	0	0	0	0	0	0	0	0	0	0	0	0	0	0	0	0	0	0	0	0	0	0
4930481B07Rik	0	0	0	0	0	0	0	0	0	0	0	0	0	0	0	0	0	0	0	0	0	0	0	0	0	0	0	0	0	7.49	0	0	0	0	0	0	0	0	0	0	0	0	0	0	0	0	0	0	0
4930483K19Rik	0	0	0	0	0	0	0	0	0	0	0	0	0	0	0	0	0	0	0	0	0	0	0	0	0	0	0	0	0	0	0	0	0	0	0	0	0	0	0	0	0	0	0	0	0	0	0	0	0
4930483O08Rik	0	0	0	0	0	0	0	0	0	0	0	0	0	0	0	0	0	0	0	0	0	0	0	0	0	0	0	0	0	0	0	0	0	0	0	0	0	0	0	0	0	0	0	0	0	0	0	0	0
4930484I04Rik	0	0	0	0	0	0	0	0	0	0	0	0	2.72	0	0	0	0	0	0	0	0	0	0	0	0	0	0	0	0	0	0	0	0	0	0	0	1.57	0	0	0	0	0	0	0	0	0	0	0	0
4930485B16Rik	3.24	0	0	0	0	0	0	0	0	0	0	0	0	0	0	0	0	0	0	0	0	0	0	0	0	0	0	0	0	0	0	0	0	0	0	0	0	0	0	0	0	0	0	0	0	0	0	0	0
4930487H11Rik	4.57	0.85	73.75	142.34	2.09	0.23	0.96	7.03	0.22	0	0	34.3	2.36	402.54	0.69	74.11	0	0	0.57	1.47	13.98	117.26	32.63	0	128.2	0.78	54.81	56.47	0	67.03	7.46	10.56	0.06	0	3.34	0	30.48	2.58	1.64	4.88	21.93	40.05	1.03	0	27.8	0.32	69.68	0	4.64
4930500J02Rik	0	0	0	0	0	0	0	0	0	0	0	0	0	0	0	0	0	0	0	0	0	0	0	0	0	0	0	0	0	0	0	0	0	0	0	0	0	0	0	0	0	0	0	0	0	0	0	0	0
4930502C15Rik	1.62	0	0	1.82	14.54	0.8	0	0	0	0	0	0	0	0	0	0	8.6	0	0	0	0.36	0	0	0	0	0	1.55	0	0	0	0	35.7	0	0	0	0	0	0	0	0	0.92	0	0	17.4	0	0	0	0	0
4930502E09Rik	0	0	0	0	0	0	0	0	0	0	0	0	0	0	0	0	0	0	0	0	0	0	0	0	0	0	0	0	0	0	0	0	0	0	0	0	0	0	0	0	0	0	0	0	0	0	0	0	0
4930502E18Rik	0	0	0	0	0	0	0	0	0	0	0	0	0	0	0	0	0	0	0	0	0	0	0	0	0	0	0	0	0	0	0	0	0	0	0	0	0	0	0	0	0	0	0	0	0	0	0	0	0
4930503B20Rik	0	0	0	0	0	0	0	0	0	0	0	0	0	0	0	0	0	0	0	0	0	0	0	0	0	0	0	3.51	0	0	0	0	0	0	0	0	0	14.14	0	0	0	0	0	0	0	0	0	0	0
4930503E24Rik	0	0	0	0	0	0	0	0	0	0	0	0	0	0	0	0	0	0	0	0	0	0	0	0	0	0	0	0	0	0	0	0	0	0	0	0	0	0	0	0	0	0	0	0	0	0	0	0	0
4930503L19Rik	0	0	0	0	0	0	0	0	0	0	0	0	0	0	0	0	0	0	0	0	0.56	0	0	0	0	0	0	0	0	0	0	0	0	0	0	0	0	0	0	0	0	0	0	0	0	0	0	0	0
4930503O07Rik	0	0	0	0	0	0	0	0	0	0	0	0	0	0	0	0	0	0	0	0	0	0	0	0	0	0	0	0	0	0	0	0	0	0	0	0	0	0	0	0	0	0	0	0	0	0	0	0	0
4930505A04Rik	0	0	0	0	0	0	0	0	0	0	0	0	0	0	0	0	0	0	0	0	0	0	0	0	0	0	0	0	0	0	0	0	0	0	0	0	0	0	0	0	0	0	0	0	0	0	0	0	0
4930506C21Rik	0	0	0	0	0	0	0	0	0	0	0	0	0	0	0	0	0	36.2	0	0	0	0	0	0	33.35	0	0	0	0	0	0	0	0	0	0	0	0	0	0	0	0	0	0	0	0	0	0	0	0
4930506M07Rik	16.75	0	0	9.84	7	0	0.47	0	19.1	2.85	0.81	0	0	20.41	12.11	5.32	13.45	0	0.09	0.22	1.51	21.09	15.16	0	0	8.36	0	3.53	0	3.77	3.84	63.52	1.42	0.67	0.44	0	1.57	0.39	0	14.76	0	2.75	1.17	0.35	0	7.99	0.11	0	1.56
4930507D05Rik	0	0	0	0	0	0	0	0	0	0	0	0	0	0	0	0	0	0	0	0	0	0	0	0	0	0	0	0	0	0	0	0	0	0	0	0	0	0	0	0	0	0	0	0	0	0	0	0	0
4930509E16Rik	21.26	0	0	0	0	19.83	0	0	0	0	3.28	0	0	0	157.83	0	0.35	0	6.43	0	5.81	0	0	0	0	21.06	0	0	0	0	0	0	14.69	0	0	0	22.71	0	0	0	0	19.04	0.15	0	0	0	0	0	2.22
4930511E03Rik	0	0	0	0	0	0	0	0	0	0	0	0	0	0	0	70.3	0	0	0	0	0	0	0	238.23	0	0	0	0	0	0	0	0	0	0	0	0	0	0	0	0	0	0	0	0	0	0	0	0	0
4930511M06Rik	0	0	0	0	0	0	0	0	0	0	0	0	0	0	0	0	0	0	0	0	0	0	0	0	0	0	0	0	0	0	0	0	0	0	0	0	0	0	0	0	0	0	0	0	0	0	0	0	0
4930512B01Rik	0.56	28.81	0	85.94	0	0	0	0	0	0.72	38.88	0	80.98	0	0	0	0	0	12.85	1.69	62.46	0	1.51	0	1.28	0	7.56	5.47	0	53.44	25.78	0	29.04	0	7.62	0	0	4.9	0	0	3.44	0	0	46.16	8.27	0	0	19.39	0
4930513D17Rik	0	0	0	0	0	0	0	0	0	76.49	0	0	0	0	0	0	0	0	0	0	0	0	0	0	0	0	0	0	0	0	0	0	0	0	0	0	0	0	0	0	0	0	0	0	0	0	0	0	0
4930513L16Rik	0	0	0	0	0	0	0	0	0	0	0	0	0	0	0	0	0	0	0	0	0	0	0	0	0	0	0	0	0	0	0	0	0	0	0	0	0	0	0	0	0	0	0	0	0	0	0	0	0
4930513N10Rik	0	0	0	0	0	0	0.7	0	0	0	0	0	0	0	0	0	0	0	0	0	0	0	0	0	0	0	0	0	0	2.13	0	0	0	0	0	0	0	0	0.23	0	0.26	0	0	0	3.68	0	0	0	0
4930513O06Rik	0	0	0	0	0	0	0	0	0	0	0	0	0	0	0	0	0	0	0	0	0	0	0	0	0	0	0	0	0	0	0	0	0	0	0	0	0	0	0	0	0	0	0	0	0	0	0	0	0
4930515B02Rik	0	0	0	1.78	0	0	0	0	0	0	0	0	0	0	0	0	0	0	0	0	0	0	0	0	0	0	0	0	0	0	0	0	0.56	0	0	0	0	10.6	0	0	0	0	0	0	0	0	0	0	4.19
4930515G01Rik	0	0	0	0	0	0	0	0	0	0	0	0	0	0	0	0	0	0	0	0	0	0	0	0	0	0	0	0	0	0	0	0	0	0	0	0	0	1.71	0	0	0	0	0	0	0	0	0	0	0
4930517E11Rik	0	0	0	0	0	0	0	0	0	0	0	0	0	0	0	0	0	0	0	0	0	0	0	0	0	0	0	0	0	0	0	0	0	0	0	0	0	0	0	0	0	0	0	0	0	0	0	0	0
4930517G24Rik	11.69	4.18	0	12.12	6.95	15.05	9.99	8.4	10.57	6.06	4.8	11.7	12.45	18.7	1.47	23.96	8.12	6.83	1.76	19.88	8.93	15.25	6.97	5.74	0	7.05	2.51	18.1	13.27	10.39	8.26	17.08	7.83	0	7.35	16.65	4.29	17.21	1.47	14.79	7.58	3.66	17.15	0	6.01	8.21	4.5	6.16	1.86
4930517M08Rik	0	0	0	0	0	0	0	0	0	0	0	0	0	0	0	0	0	0	0	0	0	0	0	0	0	0	0	0	0	0	0	0	0	0	0	0	0	0	0	0	0	0	0	0	0	0	0	0	0
4930519F09Rik	0	0	0	0	0	0	0	0	0	0	0	0	0	0	0	0	0	0	0	0	0	0	0	0	0	0	0	0	0	0	0	0	0	0	0	0	0	0	0.44	0	0	0	0	0	0	0	0	0	0
4930519F16Rik	10.01	0	0	0.74	0	0	0	0	5.8	6.2	0	0	0	47.36	13.94	0	0	2.36	0	0	0	0	1.39	54.57	34.28	12.91	12.41	0	0	0	0.09	0.39	0	0	0	0	0.55	0	0	0	0	0	0	0	0	0	0.83	0	2.49
4930520O04Rik	0	0	0	0	1.09	0	0	0	0	0	0	0	0	0	0	0	0	0	0	0	0	0	0	0	0	0	21.6	0	0	0	0	0	14.56	0	0	0	0	0	0	0	3.16	0	0	0	0	0	0	0	0
4930521E06Rik	0	0	0	0	0	0	0	0	0	0	0	0	0	0	0	0	0	0	0	0	0	0	0	0	0	0	0	0	0	0	0	0	0	0	0	0	0	0	0	0	0	0	0	0	0	0	0	0	0
4930523C07Rik	111.33	288.39	119.36	73.45	24.84	45.55	36.83	0	159.71	139.36	79.21	37.1	113.02	172.18	239.1	41.43	110.75	81.12	4.19	77.16	31.17	144.28	141.23	140.78	474.33	52.57	279.05	113.36	1.15	206.48	4.56	76.24	37.26	0	54.01	0	78.65	69.22	1.45	9.41	115.39	23.33	134.19	76.18	78.16	16.94	3.77	6.06	154.37
4930524B15Rik	1.17	0	0	0	0	0	0	0	0	0	0	0	0	0	0	0	0	0	0	0	0	0	0	0	0	0	0	0	0	0	0	0	0	0	0	0	0	0	0	0	0	0	0	0	0	0	0	0	0
4930525D18Rik	0	0	0	0	0	0	0	0	0	0	0	0	0	0	0	0	0	0	0	0	0	0	0	0	0	2.75	0	0	0	0	0	0	0	0	0	0	0	0	0	0	0	0	0	0	0	0	0	0	0
4930525G20Rik	4.79	0	0	0	2.23	0	0	0.57	1.71	0.85	2.47	0	2.73	0	0	0	2.22	0	0	1.79	0	0	0	0	0	0	4.34	1.82	0	0	1.54	0	1.37	1.79	0.23	0	0	1.02	0.69	1.67	0	1.74	0	0.93	0.03	0	0	0	1.07
4930526A20Rik	0	0	0	0	13.62	0	1.1	0	0.73	0	0	0	0	0	0	0	0	0	1.16	0	0	0	0	0	5.75	0	0	3.14	0	0	0	0.53	0.84	0	0	0	0.99	0	0	0	0	0	0	0.94	0	0	0	0	0
4930526D03Rik	0	0	0	0	0	0	0	0	0	0	0	0	0	0	0	0	0	0	0	0	0	0	0	0	0	0	0	0	0	0	0	0	0	0	0	0	0	0	0	0	0	0	0	0	0	0	0	0	0
4930526H09Rik	0	0	0	0	0	0	0	0	0	0	0	0	0	0	0	0	0	0	0	0	0	0	0	0	0	0	0	0	0	0	0	0	0	0	0	0	0	0	0	0	0	0	0	0	0	0	0	0	0
4930526I15Rik	0	0	0	0	0	0	0	23.65	0	16.82	0	0	0	0	0	0	0	0	0	0	0	0	0	0	0	0	0	0	0	2.32	0	0	0	6.22	0	0	1.1	0	0.79	0	0	0	0	0	9.42	0	0	91.77	0.96
4930526L06Rik	0	0	0	0	0	0	0	0	0	0	0	0	0	0	0	0	0	0	0	0	0	0	0	0	0	0	0	0	0	0	0	0	0	0	0	0	0	0	0	0	0	0	0	0	0	0	0	0	0
4930527F14Rik	0	0	0	0	0	0	0	0	0	0	0	0	0	0	0	0	0	0	0	0	0	0	0	0	0	0	0	0	0	0	0	0	0	0	0	0	0	0	0	0	0	0	0	0	0	0	0	0	0
4930528A17Rik	0	0	0	0	0	0	0	0	0	0	0	0	0	0	0	0	0	0	0	0	0	0	0	0	0	0	0	0	0	0	0	0	0	0	0	0	0	0	0	0	4.96	0	0	0	0	0	0	0	0
4930528D03Rik	4.67	1.79	30.39	203.19	16.13	39.2	3.59	0	17.83	0	37.49	66.26	32.15	0	0	0	0	0	0	35.32	0	41.08	5.33	749.55	0	7.92	1.41	155.8	25.47	152.84	0.83	0	14.92	0	0	8.98	19.5	14.07	1.87	0	0.75	2.72	6.1	0	10.02	0	0	88.01	2.05
4930528H21Rik	0	0	0	0	0	0	0	0	0	0	0	0	0	0	0	0	0	0	0	0	0	0	0	0	0	0	0	0	0	0	0	0	0	0	0	0	0	0	0	0	0	0	0	0	0	0	0	0	0
4930529C04Rik	0	0	0	0	0	0	0	0	0	0	0	0	0	0	0	0	0	0	0	0	0	0	0	0	0	0	0	0	0	0	0	0	0	0	0	0	0	0.28	0	0	0	0	0	0	0	0	0	0	0
4930529K09Rik	0	0	0	0	0	0	0	0	0	0	0	0	0	0	0	0	0	0	0	0	0	0	0	0	0	0	0	0	0	0	0	0	0	0	0	0	0	0	0	0	0	0	0	0	0	0	0	0	0
4930529M08Rik	0	0	0	0	0	0	0	0	0	0	0	0	0	0	0	0	0	0	0	0	0	0	0	0	0	0	0	0	0	0	0	0	0	0	0	0	0	0	0	0	0	0	0	0	0	0	0	0	0
4930533B01Rik	0	0	124.78	0	0	0	0.26	0	3.54	23.86	0	7.67	0.23	0	0	0	0.31	0	0	0	0	0	0	0.46	0	0	0.19	0	0	5.99	100.59	0	0.78	0	0	0	73.58	0	0	0	0	0	2.66	0	0	2.48	0	0	0.14
4930533I22Rik	0	0	0	0	0	0	0	0	0	0	0	0	0	0	0	0	0	0	0	0	0	0	0	0	0.18	0	0	0	0	0	0	0	0	0	0	0	0	0	0	0	0	0	0	0	0	0	82.39	0	7.77
4930535L15Rik	0	0	0	0	0	0	0	0	0	0	0	0	0	0	0	0	0	0	0	0	0	0	0	0	0	0	0	0	0	0	0	0	0	0	0	0	0	0	0	0	0	0	0	0	0	0	0	0	0
4930538K18Rik	0	106.36	0	12.36	0	0	0	0	0	0	0	0	2.37	0	0	0	0	0	0	0.31	0	0	0	0	0	0	0	0	0	0	0	0	2.65	0	1.92	0	0	0	0	0	0	0	0	0	0	0	0	0	0
4930539E08Rik	0	0	0	0	0	0	0.08	0	0	0	0	0	0	0	0	0	0	0	0.06	0	0	0	10.2	0	0.18	0	0	0	0	0	0	0	0	0	0	0	0	0	0	0	0	0	0	0	0	0	0	0	0
4930539N22Rik	0	0	0	0	0	0	0	0	0	0	0	0	0	0	128.32	0	0	0	0	0	0	0	0	0	0	0	0	0	0	0	0	0	0	0	0	0	0	0	0	0	0	0	0	0	0	0	0	0	0
4930540M05Rik	0	0	0	0	0	0	0	0	0	0	0	0	0	0	0	0	0	0	0	0	0	0	0	0	0	0	0	0	0	0	0	0	0	0	0	0	0	0	0	0	0	0	0	0	0	0	0	0	0
4930542C21Rik	0	0	0	0	0	0	0	0	0	0	0	0	0	0	0	0	0	0	0	0	0	0	0	0	0	0	0	0	0	0	0	0	0	0	0	0	0	0	0	0	0	0	0	0	0	0	0	0	0
4930542D17Rik	0	0	0	0	0	0	0	0	0	0	0	0	0	0	0	0	0	0	0	0	0	0	0	0	0	0	0	0	0	0	0	0	0	0	0	0	0	0	0	0	0	0	0	0	0	0	0	0	0
4930542M03Rik	0	0	0	0	0	0	0	0	0	0	0	0	0	0	0	0	0	0	0	0	0	0	0	0	0	0	0	0	0	0	0	0	0	0	0	0	0	0	0	0	0	0	0	0	0	0	0	0	0
4930542N06Rik	0	0	0	0	0	0	0	0	0	0	0	0	0	0	0	0	0	0	0	0	0	0	0	0	0	0	0	0	0	0	0	0	0	0	0	0	0	0	0	0	0	0	0	0	0	0	0	0	0
4930543N07Rik	0	0	0	0	0	0	0	0	0	0	0	0	0	0	0	0	0	0	0	0	0	0	0	0	0	0	0	0	0	0	0	0	0	0	0	0	0	0	0	0	0	0	0	0	0	0	0	0	0
4930544G11Rik	0	0	0	0	0	0	0	0	0	0	0	0	0	0	0	0	0	0	0	0	0	0	0	0	0	0	0	0	0	0	0	0	0	0	0	0	0	0	0	0	0	0	0	0	0	0	0	0	0
4930545L23Rik	0	0	0	0	0	0	0	0	0	0	0	0	0	0	0	0	0	0	0	0	0	0	0	0	0	0	0	0	0	0	0	0	0	0	0	0	0	0	0	0	0	0	0	0	0	0	0	0	0
4930546C10Rik	0	0	0	0	0	0	0	0	0	0	0	0	0	0	0	0	0	0	0	0	0	0	0	0	0	0	0	0	0	0	0	0	0	0	0	0	0	0	0	0	0	0	0	0	0	0	0	0	0
4930547E08Rik	0	0	0	0	0	0	0	0	0	0	0	0	0	0	0	0	0	0	0	0	0	0	0	0	0	0	0	0	0	0	0	0	0	0	0	0	0	0	0	0	0	0	0	0	0	0	0	0	0
4930547E14Rik	0	0	0	0	0	0	0	0	0	0	0	0	0	0	0	0	0	0	0	0	0	0	0	0	0	0	0	0	0	0	0	0	0	0	0	0	0	0	0	0	0	0	0	0	0	0	0	0	0
4930548H24Rik	0	0	0	0	0	0	0	0	0	0	0	0	0	0	0	0	0	0	0	0	0	0	0	0	0	0	0	0	0	0	0	0	0	0	0	0	0	0	0	0	0	0	0	0	0	0	0	0	0
4930548J01Rik	0	0	0	0	0	0	0	0	0.76	0	0	0	0	0	0	0	0	0	0	0	0	0	0	0	0	0	0	0	0	0	0	0	0	0	0	0	0	0	0	0	0	0	0	0	0	0	0	0	0
4930549C15Rik	0	0	0	0	0	0	0	0	0	0	0	0	0	0	0	0	0	0	0	0	0	0	0	0	0	0	0	0	0	0	0	0	0	0	0	0	0	0	0	0	0	0	0	0	0	0	0	0	0
4930549G23Rik	0	0	0	16.69	2.63	0	0	0	0	0	0	0	0	0	0	6.01	2.15	0	0	0	0	0	0	0	0	0	0	0	0	0	0	0	0	57.11	0	0	0	0	0	0	0	0	0	0	0	0	0	0	0
4930550C14Rik	0	0	0	0	5.04	0	0	0	0	0	0	0	0.61	0	0	0	0	0	0	0	0	0	0	0	0	0	0	0	0	0	0	0	0	0	0	0	0	0	0	0	0	0	0	0	0	0	0	0	0
4930552N02Rik	0	0	0	0	2.69	0	0	0	0	0	0	0	0	17.77	3.15	0	16.44	0	0	0	0	0	0	0	0	17.52	2.79	24.73	0	28.33	0	1.66	17.1	0	0.6	0	0	14.75	0	30.31	0	0	0	0	0.92	0	0	0	1.94
4930552P12Rik	0	0	0	0	0	0	0	0	0	0	0	0	0	0	0	0	0	0	0	0	40.68	0	0	0	0	0	0	0	0	0	0	0	0	0	0	0	0	0	0	0	0	0	0	0	0	0	0	0	0
4930553C11Rik	26.3	0	31.14	33.46	7.9	55.96	11.74	20.6	54.92	94.73	168.86	73.32	1.08	52.45	73.66	118.73	2.89	195.1	18.67	0	0.33	904.84	0.11	54.77	294.27	103.83	412.33	0.65	5.14	310.72	0.54	25.41	0.09	0	29.8	0	137.3	0	2.24	230.67	7.79	34.2	283.81	87.38	8.41	30.34	0.12	164.24	1.23
4930553P18Rik	0	0	0	0	0	0	0	0	0	0	0	0	0	0	0	0	0	0	0	0	0	0	0	0	0	0	0	0	0	0	0	0	0	0	0	0	0	0	0	0	0	0	0	0	0	0	0	0	0
4930554I06Rik	0	0	0	0	0	0	0	0	0	0	0	0	0	111.1	0	0	0	0	0	0	0	0	0	0	0	0	0	0	0	85.5	0	0	0	0	0	0	0	0	0	0	0	0	0	0	0	0	0	0	0
4930555A03Rik	0	0	0	0	0	0	0	0	0	0	0	0	0	0	0	0	0	0	0	0	0	0	0	0	0	0	0	0	0	0	0	0	0	0	0	0	0	0	0	0	0	0	0	0	0	0	0	0	0
4930555B11Rik	0	0	0	0	0	0	0	0	0	0	0	0	0	0	0	0	0	0	0	0	0	0	0	0	0	0	0	0	0	0	0	0	0	0.4	0	0	0	0	0	0	0	0	0	0	0	0	0	0	0
4930555G01Rik	0	0	0	0	0	0	0	0	0	0	0	0	10.1	0	64.14	0	2.62	45.6	0	0	0	0	0	0	0	0	0	13.89	0	3.98	0	0	0	0	0	0	0	0	0	0	0	0	0	0	0	0.14	0	0	0
4930556G01Rik	1.52	0	0	0	0	0	0	0	0	0	0	0	0	0	0	0	0	0	0	0	0	0	0	0	0	0	0	0	0	0	0	0	0	0	0	0	0	0	0	0	0	0	0	0	0	0	0	0	0
4930556M19Rik	0	0	0	0	0	0	0	0	0	0	0	0	0	0	0	0	0	0	0	0	0.38	0	0	0	0	0	0	0	0	0	0	0	0	0	0	0	0	0	0	0	1.04	0	0	0	0	0	0	0	0
4930556N13Rik	0	0	0	0	0	0	0	0	0	0	0	0	0	0	0	0	0	0	0	0	0	0	0	0	0	0	0	0	0	0	0	0	0	0	0	0	0	0	0	0	0	0	0	0	0	0	0	0	0
4930557B15Rik	0	0	0	0	0	0	0	0	0	0	0	0	0	0	0	0	0	0	0	0	0	0	0	0	0	0	0	0	0	0	0	0	0	0	0	0	0	0	0	0	0	0	0	0	0	0	0	0	0
4930557J02Rik	0	0	0	0	0	0	0	0	0	0	0	0	0	0	0	0	0	0	0	0	0	0	0	0	0	0	0	0	0	0	0	0	0	0	0	0	0	0	0	0	0	0	0	0	0	0	0	0	0
4930558C23Rik	0.43	0	0	0	0	8.2	0	0	0	0	0	0	0	0	0	0	0	0	0	0	0	0	0	0	0	0	0	0	0	0	0	0	0	0	0	0	0	0	0	0	0	0	0	0	0	0	23.25	0	0
4930558F17Rik	0	0	0	0	0	0	0	0	0	0	0	0	0	0.57	0	0	0	0	0	0	0	0	0	0	0	0	0	0	0	0	0	0	0	0	0	0	0.94	0	0	0	0	0	0	0	0	0.21	0	0	0
4930558J18Rik	0	1.37	0	0	16.69	0	0	0	0	0	0	0	0	0	0	0	0	0	0	0	0	0	0	0	0	0	0	0	0	0	4.77	0	0	0	0	0	0	0	0	0	0	0	0	0	0	0	0	0	0
4930558K02Rik	0	0	0	0	0	0	0	0	0	0	0	0	0	0	0	0	0	0	0	0	0	0	0	0	0	0	0	0	0	0	0	0	0	0	0	0	0	0	0	0	0	0	0	0	0	0	0	0	0
4930559C10Rik	0	0	0	0	0	0	0	0	0	0	0	0	0	0	0	0	0	0	0	0	0	0	0	0	0	0	0	0	0	0	0	0	0	0	0	0	0	0	0	0	0	0	0	0	0	0	0	0	0
4930562C15Rik	0	0	0	8.54	5.56	0	0	0	0	0	0	0	0.32	0	0	0	0	11.07	0	0	0	0	0	0	0	0	0	0	0	0	0	0	0	0	0	0	0	0	0	0	0	0	0	0	0	0	0	0	0
4930562F07Rik	0	3.61	0	75.62	0	3.42	161.23	0	0	3.03	0	0	1.01	376.94	243.66	70.39	0	8.5	65.21	0	1.05	0	0	3.59	32.7	0	131.87	0	0	291.09	6.17	0	0	0	0	0	0	0	0	2.16	119.16	0	0.75	0	0	1.24	0	0	0
4930562F17Rik	0	0	0	0	0	0	0	0	0	0	0	0	0	0	0	0	0	0	0	0	0	0	0	0	0	0	0	0	0	0	0	0	0	0	0	0	0	0	0	0	0	0	0	0	0	0	0	0	0
4930563D23Rik	0	0	0	0	0	0	0	0	0	0	0	0	0	0	0	0	0	0	0	0	0	0	0	0	0	0	0	0	0	0	0	0	0	0	0	0	0	0	0	0	0	0	0	0	0	0	0	0	0
4930563E18Rik	0	0	0	0	0	0	0	0	0	0	0	0	0	0	0	0	0	0	0	0	0	0	0	0	0	0	0	0	0	0	0	0	0	0	0	0	0	0	0	0	0	0	0	0	0	0	0	0	0
4930563F08Rik	23.74	281.77	0.85	459.69	21.18	0	0.39	0	48.04	0	87.38	278.28	1.15	614.56	277.57	523.52	0	514.16	0.57	0	12.91	0	65.2	0	35.78	0.3	12.43	69.46	0	55.28	27.42	0	21.45	0	10.19	384.85	0.99	267.56	0	0	97.68	0	0.37	0	0	0	0	0	9.71
4930564B18Rik	24.74	54.97	0	19.17	0.63	13.21	8.86	0	0	0	0	0	37.91	0	5.09	0	23.57	0	1.76	0	0	56.31	0	0	0	0	51.71	132.64	0	0	3.76	52.52	26.08	0	0	0	4.97	0	0	7.56	0	0	0	0	0	0	0	0	0
4930564C03Rik	0	0	0	0	0	0	0	0	0	0	0	0	0	0	0	0	0	0	0	0	0	0	0	0	0	0	0	0	0	0	0	0	0	0	0	0	0	0	0	0	0	0	0	0	0	0	0	0	0
4930565N06Rik	0	0	0	0	0	0	0	0	0	0	0	0	0	0	0	0	0	0	0	0	0	0	0	0	0	0	0	0	0	0	0	0	0	0	0	0	0	0	0	0	0	0	0	0	0	0	0	0	0
4930566D17Rik	0	0	0	0	0	0	0	0	0	0	0	0	0	0	0	0	0	0	0	0	0	0	0	0	0	0	0	0	0	0	0	0	0	0	0	0	0	0	0	0	0	0	0	0	0	0	0	0	0
4930567H12Rik	0	0	0	0	0	0	0	0	0	0	0	0	0	0	0	0	0	0	0	0	0	0	0	0	0	0	0	0	0	0	0	0	0	0	0	0	0	0	0	0	0	0	0	0	0	0	0	0	0
4930568A12Rik	0	0	0	0	0	0	0	0	0	0	0	0	0	0	0	0	0	0	0	0	0	0	0	0	0	0	0	0	0	0	0	0	0	0	0	0	0	0	0	0	0	0	0	0	0	0	0	0	0
4930568B11Rik	0	0	0	0	0	0	0	0	0	0	0	0	0	0	0	0	0	0	0	0	0	0	0	0	0	0	0	0	0	0	0	0	0	0	0	0	0	0	0	0	0	0	0	0	0	0	0	0	0
4930568D16Rik	0	0	0	0	0	0	0.46	0	0	0	0	0	0	0	0	0	0	0	0	0	0	0	0	0	0	0	0	0	0	0	0	0	0	0	0	0	0	0	0	0	0	0	0	0	0	0	0	0	0
4930570E03Rik	0	0	0	0	0	0	0	0	0	0	0	0	0	0	0	0	0	0	0	0	0	0	0	0	0	0	0	0	0	0	0	0	0	0	0	0	0	0	0	0	0	0	0	0	0	0	0	0	0
4930570G19Rik	0	0	0	0	0	0	0	0	0	0	0	0	0	0	0	0	0	0	0	0	0	0	0	0	0	0	0	0	0	0	0	0	0	0	0	0	0	0	0	0	0	0	4.67	0	0	0	0	0	0
4930572O03Rik	0	0	0	0	0	0	0	0	0	0	0	0	0	0	0	0	0	0	0	0	0	0	0	0	0	0	0	0	0	0	0	0	0	0	0	0	0	0	0	0	0	0	0	0	0	0	0	0	0
4930577N17Rik	0	0	0	0	0	0	0	0	5.14	0	0	0	0	0	0	0	0	0	0	0	0	0	0	0	0	0	0	0	0	0	0	0	0	0	0	0	0	0	0	0	0	0	0	0	0	0	0	0	0
4930578E11Rik	0	0	0	0	0	0	0	0	0	0	0	0	0	0	0	0	0	0	0	0	0	0	0	0	0	0	0	0	0	0	0	0	0	0	0	0	0	0	0	0	0	0	0	0	0	0	0	0	0
4930578G10Rik	0	0	0	0	0	2.72	0	0	0	0	0	0	0	0	0	0	0	0	0	0	0	0	0	0	0	0	0	0	0	0	0	0	0	0	0	0	0	0	0	0	0	0	0	0	0	0	0	0	0
4930578I06Rik	0	0	0	0	0	0	0	0	0	0	0	0	0	0	0	0	0	0	0	0	0	0	0	0	0	0	0	0	0	0	0	0	0	0	0	0	0	4.31	0	0	0	0	0	0	0	0	0	0	0
4930578M01Rik	0	0	0	0	0	0	0	0	0	0	0	0	0	0	0	0	0	0	0	0	0	0	0	0	0	0	0	0	0	0	0	0	0	0	0	0	0	0	0	0	0	0	0	0	0	0	0	0	0
4930579C12Rik	0	0	0	0	0	0	0	0	0	0	0	0	0	0	0	0	0	0	0	0	0	0	0	0	0	0	0	0	0	0	0	0	0	0	0	0	0	0	0	0	0	0	0	0	0	0	0	0	0
4930579F01Rik	0	0	0	0	0	0	0	0	0	0	0	0	0	0	0	0	0	0	0	0	0	0	0	0	0	0	0	0	0	0	0	0	0	0	0	0	0	0	0	0	0	0	0	0	0	0	0	0	0
4930579G18Rik	10.73	14.05	0	2.23	0.79	0	0	0	26.08	18.45	24.64	42.54	31.38	0	26.63	23.12	0	0	0	2.07	17.27	0	0.55	0	0	7.11	19.75	39.69	1.11	2.13	0	42.39	27.74	0	6.79	0	42.75	11.45	0.47	0	0	0	3.65	18.16	0	63.74	29.05	1.06	0
4930579G24Rik	15.25	0	8.08	267.86	53.37	0.85	16.64	0	15.04	57.33	0	9.1	0	0	0	0	0	0	0	0	66.28	0.49	0	0	0	36.21	17.26	0	0	0	46.39	0	0	0	0	0	287.89	121.56	0	0	16.47	70.29	36.09	43.43	0	0	0	0	38.33
4930579H20Rik	0	0	0	0	0	0	0	0	0	0	0	0	0	1.85	0	0	0	0	0	0	0	0	0	0.71	0	0	0	0	0	0	0	0	0	0	0	0	0	3.02	0	0	0	0	0	0	0.18	0	0	0	0.4
4930579K19Rik	4.37	0	0	0	0	0	0	0	0	0	0	0	0	18.57	0	0	0	0	0	0	0	0	0	0	0	0	0	0	0	0	0	0	0	0	0	0	0	0	0	0	0	0	0	22.09	0	0	0	0	0
4930579P08Rik	0	0	0	0	0	0	0	0	0	0	0	0	0	0	0	0	0	0	0	0	0	0	0	0	0	0	0	0	0	0	0	0	0	0	0	0	0	0	0	0	0	0	0	0	0	0	0	0	0
4930581F22Rik	0	0	0	0	0	11.22	0	2.91	0	0	0	0	0	111.46	0	0	0	0	0	0	0	0	0	0	0	0	0	0	0	0	0	0	0	0	0	0	0	0	3.08	0	7.92	0	0	0	0	0	0	0	0
4930583K01Rik	0	0	0	0	0	0	0	0	0	0	0	0	0	0	0	0	0	0	0	0	0	0	0	0	0	0	0	0	0	0	0	0	0	0	0	0	0	0	0	0	0	0	0	0	0	0	0	0	0
4930586N03Rik	0	0	0	0	0	0	0	0	0	0	0	0	0	0	0	0	0	0	0	0	0	0	0	0	0	0	0	0	0	0	0	0	0	0	0	0	0	0	0	0	0	0	0	0	0	0	0	0	0
4930588J15Rik	0	0	0	0	0	0	0	0	0	0	0	0	0	0	0	0	0	0	0	0	0	0	0	0	0	0	0	0	0	0	0	0	0	0	0	0	0	0	0	0	0	0	0	0	0	0	0	0	0
4930588K23Rik	0	0	0	0	0	0	0	0	0	0	0.13	0	0	0	0	0	0	0	0	0	0	0	0	0	0	0	0	0	0	0	0	0	0	0	0	0	0	0	0	0	0	0	0	0	0	0	0	0	0
4930589L23Rik	0	0	0	0	0	0	0	0	0	0	0	0	0	0	0	0	0	0	0	0	0	0	0	0	0	0	0	0	0	0	0	0	0	0	0	0	0	0	0	0	0	0	0	0	0	0	0	0	0
4930590J08Rik	0	0	0	0	0	0	0	0	0	21.81	0	0	0	0	0	0	1.24	0	0	0	0	0	0	0	22.36	0	0	8.14	0	0	0	1.22	0	0	0	0	0	0	0	0	0	0	0	0	0	0	0	0	0
4930590L20Rik	0	0	0	0	0	0	0	0	0	0	0	0	0	0	0	0	0	0	0	0	0	0	0	0	0	0	0	0	0	0	0	0	0	0	0	0	0	0	0	0	0	0	0	0	0	0	0	0	0
4930592A05Rik	0	0	0	0	0	0	0	0	0	0	0	0	0	0	0	0	0	0	0	0	0	0	0	0	0	0	0	0	0	0	0	0	0	0	0	0	0	0	0	0	0	0	0	0	0	0	0	0	0
4930592I03Rik	0	0	0	0	0	0	0	0	0	0	0	0	0	0	0	0	0	0	0	0	0	0	0	0	0	0	0	0	0	0	0	0	0	0	0	0	0	0	0	0	0	0	0	0	0	0	0	0	0
4930594C11Rik	0	0	0	0	0	0	0	0	0	0	0	0	0	0	0	0	0	0	0	0	0	0	0	0	0	0	0	0	0	0	0	0	0	0	0	0	0	0	0.46	0	0	0	0	0	0	0	0	0	0
4930594M22Rik	0	0	0	0	0	0	0	0	0	0	0	0	0	0	0	0	0	0	0	0	0	0	0	0	0	0	0	0	0	0	0	0	0	0	0	0	0	0	0	0	0	0	0	0	0	0	0	0	0
4930595D18Rik	0	0	0	0	0	0	6.17	0	0	0	0	0	0	0	0	0	0	0	0	0	0	0	0	0	0	0	115.76	0	0	0	0	0	0	0	0	0	0	0	0	0	0	0	0	0	0	0	0	0	0
4930595L18Rik	0	0	0	0	0	0	0	0	0	0	0	0	0	0	0	0	0	0	0	0	0	0	0	0	0	0	0	0	0	0	0	0	0	0	0	0	0	0	0	0	0	0	0	0	0	0	0	0	0
4930595M18Rik	0	0	0	0	0	0	0	0	0	0	0	0	0	0	0	0	0	0	0	0	0	0	0	0	0	0	0	0	0	0	0	0	0	0	0	0	0	0	0	0	0	0	0	0	0	0	0	0	0
4930596D02Rik	0	0	0	0	0	0	0	0	0	0	0	0	0	0	0	0	0	0	0	0	0	0	0	0	0	0	0	0	0	0	0	0	0	0	0	0	0	0	0	0	0	0	0	0	0	0	0	0	0
4930596I21Rik	0	0	0	0	0	0	0	0	0	0	0	0	0	0	0	0	0	0	0	0	0	0	0	0	0	0	0	0	0	0	0	0	0	0	0	0	0	0	0	0	4.19	0	0	0	0	0	0	0	0
4930599N23Rik	23.62	21.04	0	0	0	4.72	6.3	0	0.61	0	0	0.39	0	0	0	0	0	0	0	0	2	0	0	0	0	0	0	2.05	0.19	0	0.3	0	0	0	0	0	0	0	1.86	0	0	0	0	0	0	0	0	0	0
4931402G19Rik	0	0	0	0	0	0	0	0	0	0	0	0	0	0	0	0	0	0	0	0	0	0	0	0	0	0	0	0	0	0	0	0	0	0	0	0	0	0	0	0	0	0	0	0.4	0	0	0	0	0
4931403E22Rik	34.62	113.41	0	0	0	0	6.35	0	0	0	0	1.6	0	0	0	238.74	11.98	4.05	211.2	3.77	0	26.19	33.24	0	0	0	0	96.01	2.22	0	0.56	39.45	18.79	278.36	0	53.69	0.22	0	0.67	0	2.36	0	0.83	216.85	0	25.53	6.38	0	10.89
4931403G20Rik	0	0	0	0	0	0	0	0	0	0	0	0	0	0	0	0	0	0	0	0	0	0	0	0	0	0	0	0	0	0	0	0	0	0	0	0	0	0	0	0	0	0	0	0	0	0	0	0	0
4931406B18Rik	0	0	0	0	0	0	0	0	0	0	0	0	0	0	0	0	0	0	0	0	0	0	0	0	0	0	0	0	0	0	0	0	0	0	0	0	0	0	0	0	0	0	0	0	0	0	0	0	0
4931406C07Rik	0.85	7.34	0	1.07	11.44	2.67	4.67	0.81	1.75	0	1.76	114.59	0	0	9.28	22.15	2.34	0	51.42	0	1.01	19.98	36.67	4.62	0.97	24.15	0	29.87	6.58	48.97	1.39	0	0	0	0.12	0	45.29	37.89	0	0	63.46	15.75	6.68	0	6.02	16.64	0	0	14.5
4931406H21Rik	0	0	0	63.77	0	0	0	0	0	43.55	0	0	0	1.14	0	0	0	0	0	0	22.92	0	0	0	0	0	0	0	0	0	0	3.07	8.11	0.56	0	0	0	0	1.23	0	46.55	0	0	5.22	2.36	10.38	0	0	0
4931406P16Rik	3.06	1.29	23.79	0	5.29	0	0	0	0	0	0	3.19	6.15	0	15.85	0	3.07	0	0.11	0	18.54	0	7.19	0	3.3	110.83	6.65	1.26	0	20.33	56.82	2.1	2.55	0	0	0	0	14.18	0	0.47	0	8.6	0	0	0	0.39	0.67	0	0
4931408C20Rik	0	0	0	0	0	0	0	0	0	0	0	0	0	0	0	0	0	0	0	0	0	0	0	0	0	0	0	0	0	0	0	0	0	0	0	0	0	0	0	0	0	0	0	0	0	0	0	0	0
4931408D14Rik	0	0	0	0	0	0	0	0	0	0	0	0	0	0	0	0	0	0	0	0	0	0	0	0	0	2.49	0	0	0	0	0	0	0	0	0	0	0	0	0	0	0	0	0	0	0	0	0	0	0
4931409K22Rik	25.37	0	0	0	0	9.96	21.38	0	0	0	1.03	0	0	0	2.47	0	59.81	0	26.38	0	0	0	0	0	0	16.91	0	30.22	0	0	1.9	0	23.21	0	66.36	0	0	12.48	0	0	111.3	0	0	0	15.7	0	0	0	0
4931414P19Rik	0	0	0	0	0	0	0.28	0	0	0	0	0	0	0	0	0	0	0	0	0	0	0	0	0	2.34	0	0	0	0	0	0	7.19	0	0	0	0	0	27.15	0	0	0	0	0	0	0	0	0	1.5	0
4931419H13Rik	0	0	0	0	0	0	0	0	0	0	0	0	0	0	0	0	0	0	0	0	0	0	0	0	0	0	0	0	0	0	0	0	0	0	0	0	0	0	0	0	0	0	0	0	0	0	0	0	0
4931422A03Rik	0	0	0	0	0	0	0	0	0	0	0	0	0	0	0	0	0	0	0	0	0	2.93	0	0	0	0	0	0	0	0	0	0	0	0	0	0	0	0	0	0	0	0.34	0	0	0	0	0	0	0
4931423N10Rik	0	0	0	0	0	0	0	0	0	0	0	0	0	0	0	0	0	0	0.05	0	0	0	0	0	0	0	0	0	0	0	0	0	0	0	0	0	0	0	0	0	0	0	0	0	0	0	0	0	0
4931428F04Rik	0	0	0	0	0	0	0	0	0	0	0	0	0	0	0	0	0	0	0	0	0	0	0	0	0	0	0	0	0	0	0	0	0	0.15	0	0	0	0	0	0	0	0	0	0	0	0	0	0	0
4931429I11Rik	0	0	0	0	0	0	0	0	0	0	0	0	0	0	0	0	0	0	0	0	0	0	0	0	0	0	0	0	0	0	0	0	0	0	0	0	0	0	0	0	0	0	0	0	0	0	0	0	0
4931429L15Rik	0	0	0	0	0	0	0	0	0	0	0	0	0	0	0	0	0	0	0	0	0	0	0	0	0	0	0	24.01	0	0	0	0	0	0	0	0	0	0	0	0	0	0	0	0	0	0	0	0	0
4931430N09Rik	0	0	0	0	0	0	0	0	0	0	0	0	0	0	0	0	0	0	0	0	0	0	0	0	0	0	0	0	0	0	0	0	0	0	0	0	0	0	0	0	0	0	0	0	0	0	0	0	0
4931431C16Rik	0	0	0	0	0	0	0	0	0	0	0	0	0	0	0	0	0	0	0	0	0	0	0	0	0	0	0	0	0	0	0	0	0	0	0	0	0	0	0	0	0	0	0	0	0	0	0	0	0
4931440F15Rik	0	0	0	0	0	0	0	0	0	0	0	0	0	0	0	0	0	0	0	0	0	0	0	0	0	0	0	0	0	0	0	0	0	0	0	0	0	0	0	0	0	0	0	0	0	0	0	0	0
4931440J10Rik	0	0	0	25.19	0	0	0	0	0	0	0	0	73.77	0	0	0	0	0	0	0	0	9.62	0	0	0	8.14	0.89	0	0	223.32	0	0	0	0	0	0	5.12	0	0	0	0	0	0	0	0	0	0	0	0
4931440L10Rik	2.15	0	7.94	0	0	0	0	0	0.93	0	0	0	0	0	0	0	6.21	0	12.28	0	0	0	0	0	0	0	0	0	0	0	0	0	14.2	0	0	0	0	0	0	14.44	0	0	0	6.01	0	11.3	0	0	0
4931440P22Rik	0	0	0	0	0	0	0	0	0	0	0	0	0	0	0	0	0	0	0	0	0	0	0	0	0	0	0	0	0	0	0	0	0	0	0	0	0	0	0	0	0	0	0	0	0	0	0	0	0
4932411E22Rik	0	0	0	0	0	0	0	0	0	0	0	0	0	0	0	0	0	0	0	0	0	0	0	0	0	0	0	0	0	0	0	0	0	0	0	0	0	0	0	0	0	0	0	0	0	0	0	0	0
4932412D23Rik	0	0	0	0	0	0	0	0	0	0	0	0	0	0	0	0	0	0	0	0	0	0	0	0	0	0	0	0	0	0	0	0	0	0	0	0	0	0	0	0	0	0	0	0	0	0	0	0	0
4932413F04Rik	0	0	0	0	0	0	0	0	0	0	0	3.89	0	0	0	0	0	0	0	0	0	0	0	0	0	0	0	0	0	0	0	0	0	0	0	0	0	0	0	0	0	0	0	0	0	0	0	0	0
4932416E17	0	0	0	0	0	0	0	0	0	0	0	0	0	0	0	0	0	0	0	0	0	0	0	0	0	0	0	0	0	0	0	0	0	0	0	0	0	0	0	0	0	0	0	0	0	0	0	0	0
4932416H05Rik	17.74	0	0	0	0	0	0	0	0.21	1.48	0	0	0	43.14	0	0	18.97	0	0	0	0	0	0	0	0	0	0	12.12	0	0	0	0	1.56	0	0	0	0	0	0	0	0	36.12	0	0	0	0	0	0	0
4932416K20Rik	0	0	0	0	0	0	0	0	0	0	0	0	0	0	0	0	0	0	0	0	0	0	0	0	0	0	0	0	0	0	0	0	0	0	0	0	0	0	0	0	0	0	0	0	0	0	0	0	0
4932418E24Rik	0	0	0	0	0	0	0	0	0	0	0	0	0	0	0	0	0	0	0	0	0	0	0	0	0	0	0	0	0	0	0	0	0	0	0	0	0	0	0	0	0	0	0	0	0	0	0	0	0
4932429P05Rik	0	0	0	0	0	0	0	0	0	0	0	0	0	0	0	0	0	0	0	0	0	0	0	0	0	0	0	0	0	0	0	0	0	0	0	0	0	0	0	0	0	0	0	0	0	0	0	0	0
4932431P20Rik	0	0	0	0	0	0	0	0	0	0	0	0	0	0	0	0	0	0	0	0	0	0	0	0	0	0	0	0	0	0	0	0	0	0	0	0	0	0	0	0	0	0	0	0	0	0	0	0	0
4932435O22Rik	0	0	0	0	0	0	0	0	0	0	0	0	0	0	0	0	0	0	0	0	0	0	0	0	0	0	0	0	0	0	0	0	0	0	0	0	0	0	0	0	0	0	0	0	0	0	0	0	0
4932438A13Rik	7.1	3.13	0	22.67	3.4	1.52	13.21	1.25	0	62.09	2.07	0.07	0	51.02	8.02	0.23	0.29	34.78	0	62.1	0	0	0.62	56.87	11.14	12.55	2.17	6.53	4.08	6.84	44.71	33.08	0	0	0	3.43	0.18	7.72	0	0.61	12.03	94.63	0	0	0	0	0.87	7.27	3.97
4932438H23Rik	0	0	0	0	0	0	0	0	0	0	0	0	0	0	0	0	0	0	0	0	0	0	0	0	0	0	0	0	0	0	0	0	0	0	0	0	0	0	0	0	0	0	0	0	0	0	0	0	0
4932441J04Rik	24.03	9.94	0	3.83	0	4.64	20.32	57.76	0.32	0	0	25.11	2.92	0	0	2.1	9.9	0	0	0	0	0	0.11	9.75	0.64	12.29	0	26.8	0	20.03	19.08	0.14	0.58	10.81	3.95	0	0.67	26.96	0.31	35.65	11.05	42.89	7.32	0	7.13	0	13.27	0	0
4932443I19Rik	0	0	0	0	0	0	0	0	0	0	0	0	0	0	0	0	0	0	0	0	0	0	0	0	0	0	0	0	0	0	0	0	0	0	0	0	0	0	0	0	0	0	0	0	0	0	0	0	0
4932702P03Rik	0	0	0	0	1.27	12.4	0	0	0	120.44	0	0.15	0	0	0	73.95	0	0	0	0	0	0	0	0	0	0	0	0	0	132.91	0	23.48	0	0	0	0	0	0	0	0	0	0	0	0	0	0	0	0	50.48
4933400A11Rik	0	5.05	0	1.03	9.98	0	0	0	0	0	0	0	0.45	0	0	0	0	0	0	0	0	0	0	0	0	6.5	0	0	0	0	0	8.63	0	0	0	0	0	0	0	0	0	0	2.57	0	0	0	0.34	0	0
4933400F21Rik	0	0	0	0	0	35.98	0	0.24	0	0	0	0	0	0	0	0.33	0	0	0	0	0	0	0	37.6	0	0	0	19.62	0	56.73	0	0	0	0	0	0	0	0	0	0	0	0	6.51	0.2	0	18.72	0.82	0	1.77
4933401D09Rik	0	0	0	0	0	0	0	0	0	0	0	0	0	0	0	0	0	0	0	0	0	0	0	0	0	0	0	0	0	0	0	0	0	0	0	0	0	0	0	0	0	0	0	0	0	0	0	0	0
4933402D24Rik	0	0	0	0	0	0	0	0	0	0	0	0	0	0	0	0	0	0	0	0	0	0	0	0	0	0	0	0	0	0	0	0	0	0	0	0	0	0	0	0	0	0	0	0	0	0	0	0	0
4933402E13Rik	0	0	0	0.74	0	0	0	0	0	680.79	0	0	0.33	0	0	0	0	46.95	0.16	0	0	0	192.14	0	0	7.64	0	1.58	544.74	0	3.26	0	0	2.07	0	0	2.17	0	0.69	2138.74	298.41	1747.62	0	0	0	0	0	0	102.79
4933403O03Rik	0	0	0	0	0	0	0	0	0	0	0	0	0	0	0	0	0	0	0	0	0	0	0	0.16	0	0	0	0	0	0	0	0	0	0	0	0	0	0	0	0	0	0	0	0	0	0	0	0	0
4933404G15Rik	0	0	0	0	0	0	0	0	5.13	16.53	0	0	0	1.59	35.95	0	0	0	5.33	0	0	0	9.42	0	20.34	0	0	0	20.09	0	0	0	0	0	0	0	0	0	0	0	10.96	0	10.52	0	0	0	4.64	12.77	9.44
4933404K13Rik	0	0	0	0	0	0	0	0	0	0	0	0	0	0	0	0	0	0	0	0	0	0	0	0	0	0	0	0	0	0	0	0	0	0	0	0	0	0	0	0	0	0	0	0	0	0	0	0	0
4933404O12Rik	0	0	0	0	0	0	0	0	0	0	0	0	0	0	0	0	0.21	0	0	0	0	0	0	0	0	0	0	0	0	0	0	0	0	0	0	0	0	0	0	0	0	1.68	0	0	0	0	0	0	0
4933405D12Rik	0	0	0	0	0	0	0	0	0	0	0	0	0	0	0	0	0	0	0	0	0	0	0	0	0	0	0	0	0	0	0	0	0	0	0	0	0	0	0	0	0	0	0	0	0	0	0	0	0
4933406C10Rik	0	0	0	0	0	0	0	0	0	0	0	0	0	0	0	0	0	0	0	0	0	0	0	0	0	0	0	0	0	0	0	0	0	0	0	0	0	0	0	0	0	0	0	0	0	0	0	0	0
4933406F09Rik	0	0	0	0	0	0	0	0	0	0	0	0	0	0	0	0	0	0	0	0	0	0	0	0	0	0	0	0	0	0	0	0	0	0	0	0	0	0	0	0	0	0	0	0	0	0	0	0	0
4933406G16Rik	0	0	0	0	0	0	0	0	0	0	0	0	0	10.68	0	0	0	0	0	0	0	0	0	0	0	0	0	0	0	0	0	0	0	0	0	0	0	0	0	0	0	0	0	0	0	0	0	0	0
4933406I18Rik	0	0	0	0	0	0	0	0	0	0	0	0	0	0	0	0	0	0	0	0	0	0	0	0	0	0	0	0	0	0	0	0	0	0	0	0	0	0	0	0	0	0	0	0	0	0	0	0	0
4933406J08Rik	0	0	0	0	0	0	0	0	0	0	0	0	0	0	0	0	0	0	0	0	0	0	0	0	0	0	0	0	0	0	0	0	0	0	0	0	0	0	0	0	0	0	0	0	0	0	0	0	0
4933407I05Rik	0	0	0	0	0	0	0	0	0	0	0	0	0	0	0	0	0	0	0	0	0	0	0	0	0	0	0	0	0	0	0	0	0	0	0	0	0	0	0	0	0	0	0	0	0	0	0	0	0
4933407K13Rik	0	0	0	0	0	0	0	0	4.5	2.31	0	0	0	0.36	0	0	0	44.35	0	0	0	0	0	0	0	0.96	0.95	0	0	0	0	0	60.18	0	0	0	0	0	0	13.7	0	0	0	0	0	6.01	0	0	9.53
4933407L21Rik	0	0	0	0	0	0	0	0	0	0	0	0	0	0	0	0	0	0	0	0	0	0	0	0	0	0	0	0	0	0	0	0	0	0	0	0	0	0	0	0	0	0	0	0	0	0	0	0	0
4933408J17Rik	0	0	0	0	0	0	0	0	0	0	0	0	0	0	0	0	0	0	0	0	0	0	0	0	0	0	0	0	0	0	0	0	0	0	0	0.32	0	0	0	0	0	0	0	0	0	0	0	0	0
4933408N05Rik	0	0	0	0	0	0	0	0	0	0	0	0	0	0	0	0	0	0	0	0	0	0	0	0	0	0	0	0	0	0	0	0	0	0	0	0	0	0	0	0	0	0	0	0	0	0	0	0	0
4933409F18Rik	0	0	0	0	0	0	0	0	0	0	0	0	0	0	0	0	0	0	0	0.38	0	0	0	0	0	0	0	0	0	0	0	0	0	0	0	0	0	0	0	0	0	0	0	0	0	0	0	0	0
4933409K07Rik	0	0	0	0	0	0	0	0	0	0	0	0	0	0	0	0	0	0	0	0	0	0	0.1	0	0	0	0	0	0	0	0.26	0	0	0	0	0	0	0	0	0	0	0	0	0	0	0	0	0	0
4933411K20Rik	0.9	0	0	0	2.22	30.9	0	0	0	0	0	1.01	0	1.81	0	0	1.61	0	0	4.9	1.68	1.7	5.34	0	0	0	23.39	2.51	0	0	20.22	0.82	8.9	0	0	0	1.49	0	0.55	3.24	0.73	0	0.62	0.38	0	0.09	0	0	0
4933412E12Rik	0	11.35	0	0	0	0	0	0	0	0	0	0	0	0	0	0	0	0	0	0	0	0	0	0	0	0	0	0	0	0	0	0	0	0	0	0	0	0	0	0	0	0	0	0	0	0	0	0	0
4933413J09Rik	0	0	0	0	0	0	0	0	0	0	0	0	0	0	0	0	0	0	0	0	0	0	0	0	0	0	0	0	0	0	0	0	0	0	0	0	0	0	0	0	0	0	0	0	0	0	0	0	0.97
4933413L06Rik	1.47	0	0	0	0	0	3.6	0	0	0	0.85	0	0	0	8.45	0	0	0	0	0	0	0	14.3	31.63	0	0	0	0	0	0	0	0	0	0	0	0	0	0	0	0	0	0	0	0	0	0	0	0	8.05
4933416M07Rik	0	0	0	0	40.03	0	6.62	0	0	41.53	0.06	2.12	1.85	0	0	0	0	179.38	0	0	0.13	0	0.72	0	0	0	0	0	0	0	7.95	0	0	0	0	0	0	0	2.92	0	0	0	0	0	0	0	0	0	0
4933417A18Rik	0	0	0	0	0	0	0	0	0	0	0	0	0	0	0	0	0	0	0	0	0	0	0	0	0	0	0	0	0	0	0	0	0	0	0	0	0	0	0	0	0	0	0	0	0	0	0	0	0
4933417D19Rik	0	0	0	0	0	0	0	0	0	0	0	0	0	0	0	0	0	0	0	0	0	0	0	0	0	0	0	0	0	0	0	0	0	0	0	0	0	0	0	0	0	0	0	0	0	0	0	0	0
4933417G07Rik	0	0	0	0	0	0	0	0	0	0	0	0	0	0	0	0	0	0	0	0	0	0	0	0	0	0	0	0	0	0	0	0	0	0	0	0	0	0	0	0	0	0	0	0	0	0	0	0	0
4933417O13Rik	0	0	0	0	0	0	0	0	0	0	0	0	0	0	0	0	0	0	0	0	0	0	0	0	0	0	0	0	0	0	0	0	0	0	0	0	0	0	0	0	0	0	0	0	0	0	0	0	0
4933421O10Rik	0	0	0	0	0	0.84	0	0	0	0	0	0	0	4.95	0	0	0	0	0	0	0	0	0	0	0	0	0	0	0	0	0	0	0	0	0	0	0	1.52	0	9.54	0.29	0	0	0	0	0	0	0	0.2
4933424G05Rik	2.67	0	0	0	0	0	0	0	0	0	0	0	0	0	0	0	0	0	0	0	1.37	0	0	0	0	0	0	0	0	0	0	0	0	0	0	0	0	0	0	0	1.38	0	0	0	0	0	30.13	0	0
4933424M12Rik	0	0	0	0	0	0	0	0	0	0	0	0	0	0	0	0	0	0	0	0	0	0	0	0	0	0	0	0	0	0	0	0	0	0	0	0	0	0	0	0	0	0	0	0	0	0	0	0	0
4933425B07Rik	0	0	0	0	0	0	0	0	0	0	0	0	0	0	0	0	0	0	0	0	0	0	0	0	0	0	0	0	0	0	0	0	0	0	0	0	0	0	0	0	0	0	0	0	0	0	0	0	0
4933426M11Rik	122.85	27.55	0	0	9.71	8.36	4.33	3.63	52.5	3.53	19.36	194.81	0.12	636.72	7.37	6.59	0.93	0	0	32.13	20.42	0.13	68.23	0	17.08	1.49	9.77	7.6	5.64	2.75	8.05	0	10.12	0	0	0	0	169.83	0	367.31	17.64	127.6	351.9	1.7	3.15	0	0.6	7.94	0.42
4933427D06Rik	0	0	0	0	0	0	0	0	0	0	0	0	0	0	0	0	0	0	0	0	0	0	0	0	0	0	0	0	0	0	0	0	0	0	0	0	0	0	0	0	0	0	0	0	0	0	0	0	0
4933427D14Rik	48.45	0	1.46	0	96.3	0	0	0.19	0.07	10.44	0	13.94	7.03	21.34	0.45	0.67	0.32	0.92	26.31	0	0.2	2.28	1.82	454.7	0	0	0	1.09	0	1.92	2.27	3.22	0.46	0	0	0.3	3	0.36	0	0.83	0.84	0	0.33	0	0	1.01	0	0.19	1.17
4933427E13Rik	0	0	0	0	0	0	0	0	0	0	0	0	0	0	0	0	0	0	0	0	0	0	0	0	0	0	0	0	0	0	0	0	0	0	0	0	0.74	0	0	0	0	0	0	0	0	0	0	0	0
4933427G23Rik	0	0	0	0	0	0	0	0	0	0.65	0	0	0	0	0	0	0	0	0	0	0	0	0	0	0	0	0	0	0	0	0	0	0	0	0	0	0	0	0	0	0	0	0	0	0	0	0	0	0
4933428C19Rik	0	0	0	0	0	0	0	0	0	0	0	0	0	0	0	0	0	0	0	0	0	0	0	0	0	0	0	0	0	0	0	0	0	0	0	0	0	0	0	0	0	0	0	0	0	0	0	0	0
4933430I17Rik	0	0	0	0	0	0	0	0	0	0	0	0	0	0	0	0	0	0	0	0	0	0	0	0	0	0	0	0	0	0	0	0	0	0	0	0	0	0	0	0	0	0	0	0	0	0	0	0	0
4933430M04Rik	0	0	0	0	0	0	0	0	0	0	0	0	0	0	0	0	0	0	0	0	0	0	0	0	0	0	0	0	0	0	0	0	0	0	0	0	0	0	0	0	0	0	0	0	0	13.93	0	0	0
4933430N04Rik	0	0	0	0	0	0	0	0	0	0	0	0	0	0	0	0	0	0	0	0	0	0	0	0	0	0	0	0	0	0	0	0	0	0	0	0	0	0	0	0	0	0	0	0	0	0	0	0	0
4933431E20Rik	0	0	0	0	0	0	0	1.02	0	0	0.2	0	0	0	0	27.1	0.3	0	0	0.2	0.92	0	28.1	0	0	0	0	0	0	0	0	0	0	0	0	0	0	0	0	0	0	0	0	0	0	0	20.23	0	0
4933431J24Rik	0	0	0	0	0	0	0	0	0	0	0	0	0	0	0	0	0	0	0	0	0	0.67	0	0	0	0	0	0	0	0	0	0	0	0	0	0	0	0	0	0	0	0	0	0	0	0	0	0	0
4933432I03Rik	0	0	0	0	0	0	0	0	0	0	0	0	0	0	0	0	0	0	0	0	0	0	0	0	0	0	0	0	0	0	0	0	0	0	0	0	0	0	0	0	0	0	0	0	0	0	0	0	0
4933432I09Rik	0	0	0	0	0	0	0	0	0	0	0	0	0	0	0	0	0	0	0	0	0	0	0	0	0	0	0	0	0	0	0	0	0	0	0	0	0	0	0	0	0	0	0	0	0	0	0	0	0
4933433C11Rik	0	0	0	0	0	0	0	0	0	0	0	0	0	0	0	0	0	0	0	0	0	0	0	0	0	0	0	0	0	0	0	0	0	0	0	0	0	0	0	154.93	0	0	0	0	0	0	0	0	0
4933433G15Rik	0	0	0	0	0	0	0	0	0	0	0	0	0	0	0	0	0	0	0	0	0	0	0	0	0	0	0	0	0	0	0	0	0	0	0	0	0	0	0	0	0	0	0	0	0	0	0	0	0
4933433G19Rik	1.21	0	0	0	0	0	0	0	0	0	0	0	0	0	0	0	0	0	0	0	0	0	0	0	0	0	0	0	0	0	0	0	0	0	0	0	0	0	0	0	0	0	0	0	0	0	0	0	0
4933433H22Rik	0	0	0	0	0	0	0	0	0	0	0	0	0	0	0	0	0	0	0	0	0	0	0	0	0	0	0	0	0	0	0	0	0	0	0	0	0	0	0	0	0	0	0	0	0	0	0	0	0
4933434E20Rik	217.38	366.06	0.38	100.06	184.56	111.58	143.57	36.17	43.19	38.56	0	139.25	18.58	1.03	9.17	112.42	27.25	61.29	13.42	31.05	40.41	0	112.8	0	0	157.05	22.51	26.37	146.45	147.71	4.43	122.63	90.15	0	0	235.97	0	47.57	0.3	46.98	97.03	0.59	38.53	1.25	31.69	416.96	0	0	45.45
4933436C20Rik	0	14.59	0	0	0	145.29	0	0	0	0	0	1.11	0	0	0	7.54	0	0	0	0	0.35	0	0	0	0	0	0	0	0	21.46	0	0	0	0	0	0	0	0	0	0	0	0	0	0	56.44	0	0	0	1.39
4933436E23Rik	0	0	0	0	0	0	0	0	0	0	0	0	0	0	0	0	0	0	0	0	0	0	0	0	0	0	0	0	0	0	0	0	0	0	0	0	0	0	0	0	0	0	0	0	0	0	0	0	0
4933436I01Rik	0	0	0	0	0	0	0	0	0	0	0	0	0	0	0	0	0	0	0	0	0	0	0	0	0	0	0	0	0	0	0	0	0	0	0	0	0	0	0	0	0	0	0	0	0	0	0	0	0
4933438K21Rik	0	0	0	0	0	0	0	0	0	0	0	0	0	0	0	0	0	0	0	0	0	0	0	0	0	0	0	0	0	0	0	0	0	0	0	0	0	0	0	0	0	0	0	0	0	0	0	0	0
4933439K11Rik	0	0	0	0	0	0	0	0	0	0	0	0	0	0	0	0	0	0	0	0	0	0	0	0	0	0	0	0	0	0	0	0	0	0	0	0	0	0	0	0	0	0	0	75.88	0	0	0	0	0
4933440N22Rik	0	0	22.56	178.93	62.28	0	31.68	21.25	47.68	0.77	10.32	0	45.17	0.45	291.69	53.08	27.92	5.05	19.87	0	0.53	1.16	1.83	38.94	4.9	0	0	0	7.11	0	9.27	5.57	10.41	0	36.84	0	0	36.76	0	56.85	6.51	0	6.46	41.49	38.24	3.98	5.56	21.98	0
5031414D18Rik	0	0	0	0	0	0	0	0	0	0	0	0	0	0	0	0	0	0	0	0	0	0	0	0	0	0	0	0	0	0	0	0	0	0	0	22.78	0	0	0	0	0	0	0	0	0	0	0	0	0
5031425E22Rik	0	0	0	0	0	0	0	0	16.01	0	0	0	0	0	0	0	0	0	0	22.85	0	0	0	258.27	0	0	70.12	0	0	0	0	0	0	0	0	0	15.74	1.74	0	0	0	0	15.02	0	0	0	0	0	0
5031426D15Rik	0	0	13.2	0	0	0	1.48	91.17	21.55	0	0	11.05	3.32	45.3	0	20.99	0	0	1.04	1.04	38	0.11	0	0.11	16.72	68.36	0	0.23	0.96	0	0.58	1.39	2.49	0	0.1	13.02	17.98	2.18	0	0	1.99	0	0.57	32.06	0.05	28.76	0.4	0	18.7
5031434C07Rik	0	0	0	0	0	0	0	0	0	0	0	0	0	0	0	0	0	0	0	0	0	0	0	0	0	0	0	0	0	0	0	0	0	0	0	0	0	0	0	0	0	0	0	0	0	0	0	0	0
5031434O11Rik	0	0	0	0	0	0	0	0	0	60.03	0	0	0	0	0	0	1.68	0	0	0	0	0	109.52	0.33	0	0	0	0	0	0	0	0	0	0	0	0	0	0	0	0	0	0	0	0	0	0	0	0	0
5031439G07Rik	50.98	4.55	6.34	10.5	30.14	66.11	94.73	21.28	43.14	59.07	67.11	19.5	28.7	29.39	32.79	0	14.57	137.34	3.69	13.64	2.62	7.09	2.22	3.59	3.48	18.46	19.06	6.33	2.64	8.7	29.59	22.99	9.43	0	0.17	0.11	15.43	26.31	0.16	19.48	33.48	121.47	26.25	4.75	4.82	12.57	0.09	0.13	10.53
5033403F01Rik	0	0	0	0	0	0	0	0	0	0	0	0	0	0	0	0	0	0	0	0	0	0	0	0	0	0	0	0	0	0	0	0	0	0	0	0	0	0	0	0	0	0	0	0	0	0	0	0	0
5033403H07Rik	0	0	0	0	0	0	0	0	0	0	0	0	0	0	0	0	0	0	0	0	0	0	0	0	0	0	0	0	0	0	0	0	0	0	0	0	0	0	0	0	0	0	0	0	0	0	0.15	0	0
5033406O09Rik	0	0	0	0	86.28	0	0	0	68.9	12.95	0	0	0	0	0	0	0	0	0	0	0	22.58	1.39	0	0	0	0	54.52	0	43.45	0	0	0	0	0	0	0.71	0	0	0	4.86	0	0.32	0	0	128.62	6.47	129.78	11.2
5033411D12Rik	11.73	0	0	0	0	0	6.3	233.26	0	0	4.21	0	0	0	3.76	0	0	0	0	0	0	0	0	0	34.17	0	0	15.5	0	0	0.35	0	0	0	0	0	14.46	0	0	0	0	0	0	0	4.32	4.04	0	0	0
5033417F24Rik	0	0	0	0	0	0	0	0	0	0	0	0	0	0	0	0	0	0	0	0	0	0	0	0	0	0	0	0	0	0	0	0	0	0	0	0	0	0	0	0	0	0	0	0	0	0	0	0	0
5033426E14Rik	0	0	0	0	0	0	0	0	0	0	0	0	0	0	0	0	0	0	0	0	0	0	0	0	0	0	0	0	0	0	0	0	0	0	0	0	0	0	0	0.84	0	0	0	0	0	0	0	0	0
5033430I15Rik	0	0	0	0	0	0	0	0	0	0	0	0	3.85	0	0	0	0	0	0	0.77	0	0	0	0	28.25	32.38	0	0	0	0	0	0	0	0	0	0	0	0	0	0	1.5	0	0	0	0	0	58.78	0	0
5330411J11Rik	0	0	0	0	0	0	0	0	0	0	0	0	0	0	0	0	72.95	0	0	0	0	0	0	0	0	0	0	0	0	0	0	0	0	0	0	0	0	0	0	0	0	0	0	0	0	0	0	0	0
5330417C22Rik	0	0	0	0	0	0	0	0	0	0	0	0	0	0	0	0	0	0	0	0	0	0	0	0	0	0	0	0	0	0	0	0	0	0	0	0	0	0	0	0	0	0.51	0	0	0	0	0	0	0
5330426P16Rik	0	0	0	0	9.08	23.4	0	0	0	0	0	103.46	0	0	16.14	0	0	0	0	0	0	0	4.63	0	0	0	0	0	0	0	0	0	0	0	0	0	0	1.57	0	0.84	0	63.24	0	0	5.85	5.26	0	0	0
5330432E05Rik	0	0	0	0	0	0	0	0	0	0	0	0	0	4.88	0	0	0	0	0	0	0	0	0	0	0	0	0	0	0	0	0	0	0	0	0	0	0	0	0	0	0	0	0	0	0	0	0	0	0
5330434G04Rik	0	0	0	0	0	0	0	0	0	0	0	0	0	0	0	0	0	0	0	0	0	0	0	0	0.33	0	0	0	0	0	0	0	0	0	0	0	0	0	0	0	0	0	0	0	0	0	0	0	0
5330438D12Rik	0	0	0	0	0	0	1.69	0	0	0	0	0	2.61	0	0	0	0	0	0	0	0	0	9.59	0	0	20.74	1.33	0	0	0	3	0	0	0	0	0	10.64	0	0	39.67	0	0	0	0	3.24	0	0	0	0
5330439B14Rik	0	0	0	0	0	0	0	0	0	0	0	0	0	0	0	0	0	0	0	0	0	0	0	0	0	0	0	0	0	0	0	0	0	0	0	0	0	0	0	0	0	0	0	0	0	0	0	0	0
5430401F13Rik	2.08	0	0	0	0	0	0	0	0.99	3.31	0	22.18	0	0	4.91	0	0	0	0	0	0	0	0	183.79	0	0	0	0	0	0	0	0	0	0	0	0	1.3	6.12	0	12.25	0	8.56	0.91	0	0	0	11.34	0	6.57
5430402O13Rik	0	0	0	0	0	0	0	0	0	0	0	0	0	0	0	0	0	0	0	0	0	0	0	0	0	0	0	0	0	0	0	0	0	0	0	0	0	0	0	0	0	0	0	0	0	0	0	0	0
5430405H02Rik	41.88	14.5	0	104.89	0.97	0	0	0	0	20.89	0	0	0	0	15.54	2.61	0	0	0	0	0	0.95	1.23	40.44	0	0	68.49	31.8	0	0	0	83.19	0	0	0	0	4.34	0	12.75	0	2.55	0	0	0	0	0	0	0	0
5430416N02Rik	0	38.65	0	0	0	0	0	0	0	0	0	0	1.27	0	246.99	0	0	0	0	0	16.8	0	32.93	0	0	0	0	9.77	0	4.2	0	0	0	93.65	0	0	0	6.23	0	0	0	0	0	0	0	0	0	0	0
5430417L22Rik	56.25	0	0	0	50.03	114.5	0	0	0	0	0	38.46	0	0	1.97	0	0	0	0	0	0	0	0	0	26.36	0	0	27.24	30.33	56.87	0	0	0	0	0	0	37.09	0	0	0	0	0	0	0	0	14.96	0.12	15.93	0
5430421F17Rik	0	0	0	0	0	0	0	0	0	0	0	0	0	0	0	0	0	0	0	0	0	0	0	0	0	0	0	13.66	0	0	0	0	0	0	0	0	0	0	0	0	0	0	0	0	0	0	0	0	0
5430427M07Rik	0	0	0	0	0	0	0	0	0	0	0	0	0	0	0	0	0	0	0	0	0	0	0	0	0	0	0	0	0	0	0	0	0	0	0	0	0	0	0	0	0	0	0	0	0	0	0	0	0
5430427O19Rik	0	0	0	0	0	0	0	0	0	0	0	0	0	0	0	0	0	0	0	0	0	0	0	0	0	0	0	0	0	0	0	0	0	0	0	0	0	0	0	0	0	0	0	0	0	0	0	0	0
5430431A17Rik	0	0	20.05	0	1.68	0	0	0	0.44	0.35	0	0	0	0	0	11.34	0	0	0	0	0	0	0	0	0	0	0	0	0	0	0	12.69	0	0	0	0	0	0	0	78.17	0	57.43	0	0	0	0	0	1.14	1.51
5430435G22Rik	86.09	0	0	46.32	53.1	0	9.36	71.04	113.91	0.28	373.42	6.69	10.84	0	0.48	0	0.34	0	229.93	12.19	0	0.15	0	0	0	0	20.39	7.62	0.19	0	0	52.35	13.13	0	0	0	0	0	0	0	32.1	0	1.02	0	137.71	0.62	1.45	0	0
5430437J10Rik	0	0	0	0	0	0	0	0	0	0	0	0	0	0	0	0	0	0	0	0	0	0	0	0	0	0	0	0	0	0	0	0	0	0	0	0	0	0	0	0	0	0	0	0	0	0	0	0	0
5430440P10Rik	0	0	0	0	0	0	0	0	0	0	0	0	0	0	0	0	0	0	0	0	0	0	0	0	0	0	0	0	0	0	0	0	38.91	0	0	0	0	0	0	0	0	0	0	0	0	0	0	0	0
5530601H04Rik	10.71	0	0	4.81	0	0	0	0	0	0	0	0	33.24	0	1.9	0	5.59	0	0	0	0	0	0	0	0	0	9.61	0	0	0	0	0	0	0	0	0	0	0	1.53	31.71	27.92	0	0	0	0	0	0	0	0
5730403I07Rik	0	0	0	0	0	0	0	0	0	0	0	0	0	0	0	0	0	0	0	0	0	0	0	0	0	0	0	0	0	0	0	0	0	0	0	0	0	0	0	0	0	0	0	0	0	0	0	0	0
5730405O15Rik	0	0	0	0	0	0	0	0	0	0	0	0	0	0	0	0	0	0	0	0	0	0	0	0	0	0	0	0	0	0	0	0	0	0	0	0	0	0	0	0	0	0	0	0	0	0	0	0	0
5730408K05Rik	0	0	0	0	0	0	0	0	86.92	33.79	0	0	0	0	0	0	0	0	0	0	0	0	0	0	0	179.92	0	0	4.68	0	0	0	0	0	0	58.46	0	0	0	0	0	0	0	0	0	3.26	0	0	0
5730409E04Rik	0	0	0	0	0.36	0	0	0	0.56	0	0	0	0	0	16.06	0	4.48	0	0	0	0.13	0	0	0	0	1.15	0	0	0	0	0	0	0	0	0	0	0.72	0	0	0	0.8	0	0	0	0	0	0	0	0
5730409K12Rik	0	0	0	0	0	0	0	0	0	0	0	0	0	0	0	0	0	0	0	0	0	0	0	0	0	0	0	0	0	0	0	0	0	0	0	0	0	0	0	0.3	0	0	0	0	0	0	0	0	0
5730412P04Rik	0	0	0	0	0	0	0	0	0	0	0	0	0	0	0	0	0	0	0	0	0	0	0	0	0	0	0	0	0	0	0	0	0	0	0	0	0	0	0	0	0	0	0	0	0	0	0	0	0
5730416F02Rik	0	0	0	0	0	0	0	0	0	0	0	0	0	0	0	0	0	0	0	0	0	0	0	0	0	0	0	0	0	0	0	0	0	0	0	0	0	0	0	0	0	0	0	0	0	0	0	0	0
5730419F03Rik	0	0	0	0	0	0	0	0	0	0	0	0	0	0	0	0	0	0	0	0	0	0	0	0	0	0	0	0	0	0	0	0	0	0	0	0	0	0	0	0	0	0	0	0	0	0	0	0	0
5730420D15Rik	0	0	0	0	0	0	0	0	0	0	0	0	0	0	0	0	0	0	0	0	0	0	0	0	0	0	0	0	0	1.8	0	0	0	0	0	0	0	0	0	0	0	0	0	0	0	0	0	0	0
5730422E09Rik	0	0	0	0	0	0	0	0	0	0	0	0	0	0	0	0	0	0	0	0	0	0	0	0	0	0	0	0	0	0	0	0	0	0	0	0	0	0	0	0	0	0	0	0	0	0	0	0	0
5730455P16Rik	0	0	32.1	0	0.7	0	0	0	0	0	14.05	0	0	0.54	15.73	0	0	0	0	0	0	0.22	4.39	0	0	6.43	0	5.01	0	0	1.16	1.36	0	0	0	0	24.19	4.25	0	77.79	0	0	0	18.22	0	109	0	0	0
5730457N03Rik	0	13.07	7.05	11.24	0	0	13.79	11.31	4.86	0	8.03	0	6.17	0	0	10.76	0	0	0	23.38	5.19	0	0	0	0	0	0	0	18.54	0	0	21.44	0	0	2.56	0	0	7.44	0	0	0	11.37	0	9.99	4.06	0	0	7.95	6.86
5730480H06Rik	0	0	0	0	0	0	0	0	0	0	0	9.95	0	0	0	0	0	0	0	0	0	0	3.97	0	0	0	0	0	0	0	0	0	0	0	0	0	0.62	0	0	0	0	0	0	0	0	0	0	0	0
5730507C01Rik	0	0	0	0	0	0	0	0	0	0	0	0	0	0	0	0	0	0	0	0	0	0	0	0	0	0	0	0.6	0	0	0	0	0.17	0	0	0	0	0.81	0	0	0	0	1.65	0.36	0	0	0	0	0
5730508B09Rik	0.46	0	0	0	0	0	0	0	0	0	1.03	28.33	0	0	0	0	0	0	0	0	0	0	0	119.03	0	114.51	0	6.82	0	0	0	0	0	0	0	0	0	0	0	0	12.89	0	1.85	0	0	0.31	0	0	0
5730522E02Rik	0	0	0	0	0	0	0	0	0	0	0	0	0	0	0	0	0	0	0	0	0	0	0	0	0	0	0	0	0	0	0	0	0	0	0	0	0	0	0	0	0	0	0	0	0	0	0	0	0
5730559C18Rik	0	0	7.27	0.76	0	189.29	1.52	0	0.22	0	0	0	25.61	7.86	0	0	11.73	0	0	0	0	0	0.83	0	0	3.6	0	0	0	0	0	0	0	0	0	0	0.57	0	3.5	0	0	0	0	0	8.69	36.58	0.2	0	0
5830415F09Rik	1.19	0	41.77	0	10.07	0	0	0	0	0	0	11.96	0	0	0	0	0	232.19	0	64.45	0	0	0	0	0	0	0	0	0	0	0	0	0	0	0	0	0	0	0	0	0	0	0	0	0	0	0.57	0	16.01
5830416P10Rik	0	0	0	0	0	0	0	0	0	0	0	0	0	0	0	0	0	0	0	0	0	0	0	0	0	0	0	0.27	0	0	0	0	0	0	0	0	0	0	0	0	0	0	0	0	0	0	0	0	0
5830417I10Rik	4.86	8.37	0	0	5.49	24.5	1.42	1.22	31.21	5.15	6.99	102.71	2.53	12.11	19.63	0	0	0	1.3	4.2	0.73	56.38	0.06	2.93	1.62	9.68	0	121.06	0.71	160.54	79.65	34.35	0	0	1.05	85.44	54.24	4.3	1.14	185.96	1.32	0	120.42	3.1	19.19	127.4	21.18	3.13	61.98
5830418K08Rik	1.18	8.6	24.9	13.2	0.16	0	0.12	0	11.28	31.52	0.18	10.04	2.23	0	8.89	0	0.9	0	25.8	14.52	15.73	0.5	4.75	2.16	0.24	3.6	23	64.01	0	2.44	0	6.21	16.09	0.59	0.03	0	1.09	30.2	0.05	0.73	6.14	16.59	0.19	0.47	0.08	0	0.25	1.14	5.75
5830418P13Rik	0	0	0	0	0	0	0	0	0	0	0	0	0	0	0	0	0	0	0	0	0	0	0	0	0	0	0	0	0	0	0	0	0	0	0	0	0	0	0	0	0	0	0	0	0	0	0	0	0
5830428H23Rik	2.03	23.28	7.92	14.36	16.1	92.74	5.41	0	35.82	11.15	24.07	5.86	10.09	369.39	26.36	0.33	0	37.77	15.94	48.03	6.85	5.81	6.74	236.95	59.3	70.24	0.1	11.34	76.41	73.81	186.56	76.92	91.54	67.04	23.61	22.57	6.64	40.14	5.21	0	67.67	127.12	4.42	0.16	15.18	33.98	279.7	5.34	3.31
5830428M24Rik	0	0	0	0	0	0	0	0	0	0	0.45	0	0	0	0	0	0	0	0	0	0	0	0	0	0	1.76	0	0	0	0	55.48	0	3.98	0	0	0	0	83.99	0	0	0	0	0	0	0	0	0	0	0
5830432E09Rik	0	0	0	0	0	0	0	0	0	0	0	0	0	0	0	0	0	0	0	0	0	0	5.85	0	0	0	0	0	0	0	0	0	0	0	0	0	0	0	0	0	0	0	0	0	0	0	0	0	0
5830433I10Rik	0	0	0	0	0	0	0	0	0	0	0	0	0	0	0	0	0	0	0	0	0	0	0	0	0	0	0	0	0	0	0	0	0	0	0	0	0	0	0	0	0	0	0	0	1.54	0	0	0	0
5830444B04Rik	0	0	0	0	0	0	0	0	0	0	0	0	0	0	0	0	0	0	0	0	0	0	0	0	0	0	0	0	0	0	0	0	0	0	0	0	0	0	0	0	0	0	0	0	0	0	0	0	0
5830454E08Rik	0	0	0	0	0	0	0	0	0	0	1.46	0	0	0	0	0	0	0	0	0	0	0	0	0	0	0	0	0	0	0	0	0	0	0	0	0	0	0	0	0	0	0	4.82	0	0	0	0	0	0
5930403L14Rik	0	0	0	0	0	0	0	0	0	0	0	0	0	0	0	0	0	0	0	0	0	0	0	0	0	0	0	0	0	0	0	0	0	0	0	0	0	0	0	0	0	0	0	0	0	0	0	0	0
5930412G12Rik	0	0	0	0	0	2.05	0	0	0	0	70.44	0	0.51	242.67	0	0	50.82	0	0	0	0	0	0	0	0	0	0	0	0	0	0	0	0	0.24	0	0	0	0	0	0	0	0	0	0	0	0	0	0	0
5930422O12Rik	0	0	0	0	0	0	0	0	0	0	0	0	0	0	0	0	0	0	0	0	0	0	0	0	0	0	0	0	0	0	0	0	0	0	0	0	3.18	0	0	0	0	0	0	0	0	0	0	0	0
5930438M14Rik	0	0	0	0	0	0	0	0	0	0	0	0	0	0	0	0	0	0	0	0	0	0	0	0	0	0	0	0	0	0	0	0	0	0	0	0	0	0	0	0	0	0	0	0	0	0	0	0	0
6030407O03Rik	6.68	12.45	0	0.73	0.36	0	0	0	3.04	0	0	0	0	0.26	1.48	0	0.15	0	0	0	0.19	0.12	0	0	0	0	0	0	0	0	0.85	0	0	0	0	0	0	0	0	0	0.43	0	0	0	6.63	0	0.24	0	20.55
6030408B16Rik	0	0	0	0	0	0	0	0	0	0	0	0	0	0	0	0	0	0	0	0	0	0	0	0	0	0	0	0	0	0	0	0	0	0	0	0	0	0	0	0	0	0	0	0	0	0	0	0	0
6030419C18Rik	10.27	0	0	0	0	0.78	0	0	0	0	0	0	0	0	0	0	0	0	0	0	0	0	0	0	0	0	0	0	0	0	0	0	0	0	0	0	0	0	0	0	0	0	0	0	0	0	0	0	0
6030440G07Rik	0	0	0	0	0	0	0	0	0	0	0	0	0	0	0	0	0	0	0	0	0	0	0	0	0	0	0	0	0	0	0	0	0	0	0	0	0	0	0	0	0	0	0	0	0	0	0	0	0
6030443J06Rik	0	0	0	0	0.83	0	0	0	0	0	92.33	0	0	0	0	0	0	0	0	0	0	0	0.41	0.75	0	0	0	0	0	0	0	0	0	0	0	0	0	0	0	0.35	67.51	1.83	0	37.99	0	1.11	0	0	0.1
6030458C11Rik	3.27	0	0	0	0	0.4	0	0	0	0	0	0.32	0	0	0	0	0	0.82	0	50.47	0	0	1.33	0	0	0	0	7.22	0	0	0.1	0.27	0	0	0	0	8.16	16.68	0	0	5.1	0	0	0	0.42	14.39	0	36.71	0
6030466F02Rik	0	0	0	0	0	0	0	0	0	0	0	0	0	0	0	0	0	0	0	0	0	0	0	0	0	0	0	0	0	0	0	0	0	0	0	0	0	0	0	0	0	0	0	0	0	0	0	0	0
6230400D17Rik	0	0	0	0	0	0	0	0	0	0	0	0	0	0	0	0	0	0	0	0	0	0	0	0	0	0	0	0	0	0	0	0	0	0	0	0	0	0	0	0	0	0	0	0	0	0	0	0	0
6330403A02Rik	0	0	0	0	0	0	0	0	0	0	0	0	0	0	0	0	0	0	0	0	0	0	0	0	0	0	0	0	0	0	0	0	0	0	0	0	0	0	0	0	0	0	0	0	0	0	0	0	0
6330403K07Rik	0	2.72	0	0	0	0	0	0	0	0	0	0	0	0	0	0	0	0	0	0	0	0	0	0	0	0	0	0	0	0	0	0	0	0	0	37.44	0	0	0	0	0	0	0	0	0	0	0	0	0
6330407A03Rik	0	0	0	0	0	0	0	0	0	0	0	0	0	0	0	0	0	0	0	0	0	0	0	0	0	0	0	0	0	0	0	0	0	0	0	0	0	0	12.59	0	0	0	0	0	0	0	0	0	0
6330408A02Rik	0	0	0	0	0	0	2.44	0	0	0	0	0	0	0	0	0	0	0	0	0	0	198.46	0	0	0	0	0	0	0	0	0	0	0	0	0	0	0	0	0	0	0	0.74	0	0	0	0	0	0	0
6330411D24Rik	0	0	0	0	0	0	0	0	0	0	0	0	0	0	0	0	0	0	0	0	0	0	0	0	0	0	0	0	0	0	0	0	0	0	0	0	0	0	0	0	0	0	0	0	0	0	0	0	0
6330415B21Rik	0	0	0	0	0	0	0	0	0	0	0	0	0	0	0	0	0	0	0	0	0	0	0	0	0	0	0	0	0	0	0	0	0	0	0	0	0	0	0	0	0	0	0	0	0	0	0	0	0
6330416G13Rik	0	0	0	0	0	0	0	0	0	0	0	0	0	0	1.34	0	0	0	0	0	0	0	0	0	0	0	2.9	0	0	0	0	0	0	0	0	0	0	0	0	0	0	0	0	0	0	0	0	0	0
6330418K02Rik	0	0	0	0	0	0	4.44	0	0	0	0	0	0	0	16.59	0	1.5	44.04	0	0	0	20.43	0	0	0	0	0	0	0	0	0	156.24	0	0	0	0	0	0	0	0	0	0	0	0	0	0	0	0	0
6330419J24Rik	0	0	0	0	0	0	0	0	0	0	0	3.86	0	0	0	0	0	0	0	0	0	0	0	0	0	0	0	0	0	0	0.13	0	0	0	0	0	2.01	0	0	76.06	68.91	0	0	0	0	3.86	0	0	0
6330420H09Rik	0	0	0	0	0	0	0	0	0	0	0	0	0	0	0	0	0	0	0	0	0	0	0	0	0	0	0	0	0	0	0	0	0	0	0	0	0	0	0	0	0	0	0	0	0	0	0	0	0
6330549D23Rik	0	0	0	0	0	0	0	0	0	0	0	0.22	0	0	0.46	0.45	0	0	0	0	0.14	0	0.37	0	0	0	0.4	0	0	0	0	0	0	0	0	0	0	0.37	0	0	0	0	0	0	0	0	0	0	0
6430411K18Rik	0	0	0	0	0	1.1	0	0	0	0	0	0	0	0	0	0	0	0	0	0	0	0	0	0	0	0	0	0	0	0	0	0	0	0	0	0	0	0	0	0	0	0	0	0	0	0	0	0	0
6430531B16Rik	0	0	0	0	2.43	0	0	0	0	0	0	0	0	0	0	0	0	0	0	0	0	0	0	0	0	0	0	0	0	0	0	0	0	0	0	0	0	0	0	0	0	0	0	0	0	0	0	0	0
6430548M08Rik	1.55	0.24	0	0.24	0	0	0	0.18	0	0	0	0	0	0.21	0	0.21	0	0	0	0.75	0	0	34.04	0	0	0	0	0	0	0	0	0	0.07	7.11	0	0	0	0	0	0	0	0	0	0	0	0	0	0	0
6430550D23Rik	0	0	0	0	0	0	0	0	0	0	0	0	0	0	0	0	0	0	0	0	0	0	0	0	0	0	0	0	0	0	0	0	0	0	0	0	0	0	0	0	0	0	0	0	0	0	0	0	0
6430562O15Rik	0	0	0	0	0	0	0	0	0	0	0	0	0	0	0	0	0	0	0	0	0	0	0	0	0	0	0	0	0	0	0	0.35	0	0	0	0	0	0	0	0	0	0.87	0	0	0	0	0	0	0
6430571L13Rik	0	0	0	0	0	0	0	0	0	0	0	0	0	0	0	0	0	0	0	0	0	152.36	0	0	0	0	0	0	0	0	0	0	0	0	0	0	0	0	0	0	0	0	0	0	0	0	0	0	0
6430573F11Rik	0	59.11	0	0	0	0	0	0	0	0	0	0	0	0	0	0	0	30.52	0	0	0	0	0	0	0	0	0	0	0	0	4.89	0	0	0	0	0	0	0	0	0	0	0	0	0.44	0	0.78	0	105.93	0
6430590A07Rik	2.89	0	0	0	0	0	0	0	0	0	0	0	0	0	0	0	4.06	0	0	0	3.47	0	15.26	0	0	0	0	0	0	0	0	0	0	0	2.16	0	14.74	0	1.11	0	0	10.63	44.05	0	0	0	3.15	0	0
6430628N08Rik	0	0	0	0	0	0	0	0	0	0	0	0	0	0	0	0	0	0	0	0	0	0	0	0	0	0	0	0	0	0	0	0	0	0	0	0	0	0	0	0	0	0	0	0	0	0	0	0	0
6430710C18Rik	0	0	0	0	0	0	0	0	0	0	0	0	0	0	0	0	0	0	0	0	0	0	0	0	0	0	0	0	0	0	0	0	0	0	0	0	0	0	0	0	0	0	0	0	0	0	0	0	0
6530401F13Rik	0	0	0	0	0	0	0	0	0	0	0	0	0	0	0	0	0	0	0	0	0	0	0	0	0	0	0	0	0	0	0	0	0	0	0	0	0	0	0	0	0	0	0	0	0	0	0	0	0
6530403H02Rik	0	0	0	0	0	0	0	0	0	0	0	0	0	0	0	0	0	0	0	0	0	0	0	0	0	0	0	0	0	0	0	0	0	0	0	0	0	0	0	0	0	0	0	0	0	0	0	0	0
6720401G13Rik	8.65	4.1	6.99	321.59	72.17	2.92	77.1	26.32	211.04	13.9	105.61	1.55	0.51	465.87	15.28	0.87	52.86	0	0	151.08	0	9.06	5.4	20.67	14.52	58.84	0	153.34	0.19	139.94	8.41	59.43	0	88.62	167.84	0	13.15	49.22	0.14	1.71	57.75	0	194.87	28.84	0.21	0	163.7	0	29.38
6720468P15Rik	0	0	0	0	0	0	0	0	0	0	0	0	0	0	0	0	0	0	0	0	0	0	0	0	0	0	0	0	0	0	0	0	0	0	0	0	0	0	0	0	0	0	0	0	0	0	0	0	0
6720483E21Rik	0	0	0	0	0	0	0	0	0	0	0	0	0	0	0	0	0	0	0	0	0	0	0	0	0	0	0	0	0	0	0	0	0	0	0	0	0	0	0	0	0	0	0	0	0	0	0	0	0
6720489N17Rik	0	0	0	0	0	0	0	0	0	0	0	0	0	0	0	0	0	0	0	0	0	0	0	0	52.7	0	0	0	0.27	0	0	0	0	0	0	42.88	0.65	0	0	0	1.07	0	0	0	0	0	0	0	0
6820408C15Rik	0	0	0	1.59	0	0	0	0	0	0	0	0	0	0	0	0	3.75	0	0	0	0	0	0	0	0	0	0	0	0	6.06	0	0	0	0	0	0	0	0	0	0	0	0	0	0	0	0	0	0	0
6820431F20Rik	46.24	10.38	0	0	3.88	0	0.42	0	0.31	3.49	0	4.79	0	0	0	0	0	0	12.7	1.28	8.8	0.36	0	0.41	1.43	0	0	0	0.71	0.76	0	0	5.28	0	0	0	0	8.1	0	0	1.69	0	0.2	0	0.08	0	4.55	47.78	12.61
7420700N18Rik	0	0	0	0	0	0	0	0	0	0	0	0	0	0	0	0	0	0	0	0	0	0	0	0	0	0	0	0	0	0	0	0	0	0	0	0	0	0	0	0	0	0	0	0	0	0	0	0	0
7530416G11Rik	0	39.24	0	23.14	0.95	122.25	0	2.94	0.69	0	0	2.83	0	1.43	0	1.12	0	1.13	0.25	0.74	0	0.37	1.17	0	0.11	1.89	0	0	183.57	0	1.89	0.53	0	0	4.51	2.04	0	1.73	0	0	0	0	0	60.12	0	2.1	2.23	0.72	0.65
8030423F21Rik	0	0	0	0	0	0	0	0	0	0	0	0	0	0	0	0	0	0	0	0	0	0	0	0	0	0	0	0	0	0	0	0	0	0	0	0	0	0.34	0	0	0	0	0	0	0	0	0	0	0
8030443G20Rik	0	0	0	0	0	0	0	0	0	0	0	0	0	0	0	0	0	0	0	0	0	0	0	0	0	0	0	0	0	0	0	0	0	0	0	13.01	0	0	0	0	0	0	0	0	0	0	0	0	0
8030451A03Rik	0	0	0	0	0	0	0	0	0	0	0	0	0	0	0	0	0	0	0	0	0	0	0	0	0	0	0	0	0	0	0	0	0	0	0	0	0	0	0	0	0	0	0	0	0	0	0	0	0
8030453O22Rik	0	0	0	0	0	0	0	0	0	0	0	0	0	0	0	0	32.25	0	0	0	0	0	36.36	0	45.61	0	0	0	0	0	0	66.04	0	0	0	0	0	0	0	0	0	0	0	0	0	0	0	0	0
8030455M16Rik	0	0	0	0	19.41	0	0	0	0	0	0	0	0	0	0	0	0	0	0	0.16	0	0	0	0	0	0	0	0	0	0	0	0	0	0	0	0	0	0	0	0	0	0	0	0	0	0	0	0	0
8030462N17Rik	0	0	27.69	0.42	0	0	0	0	0	0	0	96.66	0	0	0	0	0.25	0	3.14	0	7.3	0	0	0	37.54	0	0	0	0	67.3	6.36	0	0	0	0	0	22.24	0	0	0	0.34	42.25	0	0	0	0	11.39	0	0
8030474K03Rik	0	0	0	0	0	0	0	0	0	0	0	0	0	0	0	0	0	0	0	0	0	0	0	0	0	0	0	0	0	0	0	0	0	0	0	0	0	0	0	0	0	0	53.06	0	0	0	0	0	0
8430408G22Rik	25.07	0	0	0	0	0	0	0	0	0	0	0	0	76.27	0	0	0	0	0	0	0	0	0	0	0	0	0	0	0	0	0	0	0	0	0	0	0	0	0	0	0	0	0	0	0	0	0	0	0
8430419K02Rik	0	0	0	0	0	0	0	0	0	0	0	0	0	0	0	0	0	0	0	0	0	0	0	0	0	0	0	0	0	0	0	0	0	0	0	1.83	0	0	0	0	0	31.89	79.19	0	0	0	0	0	0
8430419L09Rik	0	0	0	0	0	0	0	0	0	0	0	0	0	0	4.47	0	0	0	0	0	0	0	0	0	0	0	0	0	0	36.46	0	0	0	0	0	76.82	0	0	0	0	0	0	0	0	0	0	0	0	0
8430422H06Rik	0	0	0	0	0	0	0	0	0	0	0	0	0	0	0	0	0	0	0	0	0	0	0	0	0	0	0	0	0	0	0	0	0	0	0	0	0	0	0	0	0	0	0	0	0	0	0	0	0
8430427H17Rik	48.52	69.62	0	0	3.23	7.58	2.39	0	0	0.78	33.45	11.64	0	0	0	0	77.66	0	0	0	0	0	0	0	0.78	0	0	0	21.84	0	0.4	0	0	0	14.1	0	9.57	0	0	8.81	0	0	1.85	0	1.3	25.45	0	0	29.7
8430429K09Rik	0	0	0	0	0	0	0	0	0	0	0	0	0	0	7.59	0	2.15	0	0	16.76	142.07	0	0	0	0	68.07	0	0	0	0	21.27	0	0	0	0	0	0	23.58	5.26	0	7.91	0	25.5	0	0	0	0	0	0
8430430B14Rik	0	0	0	0	0	0	0	0	0	0	0	0	0	0	0	0	0	0	0	0	0	0	0	0	0	0	0	0	0	0	0	0	0	0	0	0	0	0	0	0	0	0	0	0	0	0	0	0	0
8430431K14Rik	0	0	0	0	0	0	0	0	0	0	0	24.63	0	0	0.84	0	0.6	0	0	0	0	0	2.59	0	0.3	0	0	0	0	0	0	0	0	0	0	0	0.36	0	0	0	0	0	0	0	0	0	0	0	0
9030025P20Rik	0	0	0	0	0	0	0	0	0.17	15.23	0	43.94	0	5.95	2.18	0	0	0	0	0	2.56	0	9.04	0	0	30.21	0	9.07	0.56	13.17	0	0	0	0	0	0	113.64	9.94	0.63	1.53	3.42	1.42	0.39	0	0	0	0.84	0	38.02
9030204H09Rik	0	0	0	0	0	0	0	0	0	0	0	0	0	0	0	0	0	0	0	0	0	0	0	0	0	0	0	0	0	0	0	0	0	0	0	0	0	0	0	0	0	0	0	0	0	0	0	0	0
9030404E10Rik	0	47.75	0	0	0	0	0	0	0	1.36	0	0	0	0	3.35	0	0	0	0	0	0	0	0	0	0	0	0	0	0	0	0	0	0	0	0	0	0	0	0	16.01	10.61	0	0	0	0	0	0	0	0
9030407P20Rik	0	0	0	0	0	0	0	0	0	0	0	0	0	0	0	0	0	0	0	0	0	0	0	0	0	0	0	0	0	0	0	0	0	0	0	0	0	0	0	0	0	0	0	0	0	0	0	0	0
9030612E09Rik	0	0	0	0	0	0	0	0	0	0	0	0	0	0	0	0	0	0	0	0	0	0	0	0	0	0	0	0	0	0	0	0	0	0	0	0	0	0	0	0	0	0	0	0	0	0	0	0	0
9030617O03Rik	0	0	0	0	0	0	0	0	0	0	0.23	0	0	0	0.37	0	0	39.36	0	0	0.11	66.67	0	0	0	0	0	0	0	18.72	0	0	0	0	0	0	0	0	0	0	0	0	0	0	0.13	0.48	0	0	0
9030622O22Rik	0	0	0	0	0	0	0	0	0	0	0	0	0	0	0	0	0	0	0	0	0	0	0	0	0	0	0	0	0	0	0	0	0	0	0	0	0	0	0	0	0	0	0	0	0	0	0	0	0
9030624G23Rik	0	0	0	0	0	0	0	95.2	0	0	0	0	0	0	0	0	0	0	0	0	0	0	0	0	0	0	0	0	0	0	0	0	0	0	1.52	0	0	0	0	0	0	1.23	0	0	0	0	0	0	0
9030624J02Rik	1.4	3.63	6.78	308.77	23.89	0	0	7.26	4.77	35.62	93.32	11.63	159.46	102.56	164.57	33.38	0.89	0	0	69.21	0	130.13	1.85	47.2	1.76	1.01	6.15	0	0	162.92	15.18	8.67	0	0	50.19	11.43	0	0	0	7.12	0	0	0	16.3	0	5.52	3.78	0	69.41
9130008F23Rik	0	0	0	7.89	0	139.56	39.64	0	0	0	0	0.29	2.59	0	0	0	0	0	0	0	0	0	0	159.04	0	0	0	8.35	0	45.86	0.39	0	0	0	0	1.86	0	0	0	0	0	1.95	0	0	90.85	0	101.03	0	0
9130011E15Rik	0	0	6.99	0	0	0.43	0	11.01	64.1	36.17	0	105.94	23.65	0	0.67	0	0	0	0.32	0	5.95	0	9.55	0.38	2.04	7.18	0	0	0	0	14.44	0	0.11	0	0	63.97	0.27	0	0	0	0	0	0.41	0	0	0	0.19	0	0
9130015A21Rik	0	0	0	0	0	0	0	0	0	0	0	0	0	0	0	0	0	0	0	0	0	0	3.2	0	0	0	0	0	0	0	0	0	0	0	0	0	0	0	0	0	0	71.99	0	0	0	0	0	0	0
9130019O22Rik	0	0	0	0	0	11.73	24.87	0	0	0	0	0	38.68	0.91	0	0	0	0	0	0	15.14	0	0	0	0	0	0	0	0	0	0	0	0	0	0	0	23.4	0	0.35	0	0	0	0	0	0	24.03	0	0	0
9130019P16Rik	4.22	0	0	0	0.77	0	0	0	0	1.18	0	20.83	1.23	0	2.96	0	20.63	0	3.67	0	0	0	0	0	1.4	0	0	0	0	0	0	0	0	0	0	0	0	0	0	0	1.69	0	0	18.01	0	6.33	0	0	0
9130024F11Rik	0	0	0	0	0	0	0	0	0	0	0	0	0	0	0	0	0	0	0	0	0	0	0.91	0	0	0	0	0	0	0	0	0	0	0	0	0	0	0	0	0	0	0	0	0	0	0	0	2.65	0
9130208D14Rik	0	0	0	0	0	0	0	0	0	0	0	0	0	0	0	0	0	0	0	0	0	0	0	0	0	0	0	0	0	0	0	0	0	0	0	0	0	0	0	0	0	0	0	0	0	0	0	0	0
9130221H12Rik	0	0	0	0	0	0	0	0	0	0	0	0	1.54	0	0	0	0	0	0	0	0	0	0	0.76	0	0	0	0	0	0	0	0	0	0	1.04	0	0	0	0	0	0	0	0	0	0	0	0	0	0
9130227L01Rik	0	0	0	0	0	0	0	0	0	0	0	0	0	0	0	0	0	0	0	0	0	0	0	0	0	0	0	0	0	0	0	0	0	0	0	0	0	0	0	0	0	0	0	0	0	0	0	0	0
9130230L23Rik	0	0	7.64	0	0	35.61	0	0	0	0	0	0	0	0	0	149.04	0	0	0	0	0	0	0	0	0	0	8.61	0	0	59.08	0	0	0	0	0	0	4.16	0	0	0	0	0	0	0	0	0	0	0	25.97
9130401M01Rik	12.98	5.16	20.61	73.9	4.77	0	0.34	0	0	0	117.35	138.52	15.6	0	0.32	0.23	156.68	60.41	0	79.03	17.48	77.58	27.42	0	4.46	10.19	49.77	0	0	0	43.27	0	0	0	0	0	63.05	0	8.44	2.82	37.08	0	35.37	0	0	157.38	0	0	0
9130409I23Rik	0	0	0	0	0	0	0	0	0	0	0	0	0	0	0	0	0	0	0	0	0	0	0	0	0	0	0	0	0	0	0	0	0	0	0	0	0	0	0	0	0	0	0	0	0	0	0	0	0
9230019H11Rik	0	0	0	0	0	0	0	0	0	0	0	0	0	0	0	0	0	0	0	0	0	0	0	0	0	0	0	0	0	0	0	0	0	0	0	0	0	0	0	0	0	0	0	0	0	0	0	0	0
9230020A06Rik	0	0	0	0	0	0	0	0	0	0	0	0	0	0	0	0	0	0	0	0	0	0	0	0	0	0	0	0	0	0	0	0	0	0	0	0	0	0	0	0	0	0	0	0	0	0	15.34	0	0
9230110C19Rik	0	0	0	0	0	0	3.2	0	0	0	0	0	0	2.39	0	0	45.2	0	0	0	0	0	0	103.05	0	0	0	0	0	0	0	0	0	0	0	0	0	0	0	0	0	0	0	0	0	0	0	0	0
9230112J17Rik	0	0	0	0	0	0	0	0	0	0	0	0	0	0	0	0	0	0	0	0	0	0	0	0	0	0	0	0	0	0	0	0	0	0	0	0	0	0	0	0	9.41	0	0	0	0	0	0	0	0
9230114K14Rik	0	94.94	0	0	93.15	5.27	0	0	0	0	0	0	0	0	0	0	0	0	0	0	0	0	0.97	0	0	0	0	0	0	0	0	0	0	0	0	0	0	0	0	0	0	0	0	0	0	0	0	0	0
9230116L04Rik	0	0	0	0	0	0	0	0	0	0	0	0	0	0	0	0	0	0	0	0	0	0	0	0	0	0	0	0	0	0	0	0	0	0	0	0	0	0	0	0	0	0	0	0	0	0	0	0	0
9230116N13Rik	0	0	0	0	0	0	0	0	0	0	0	0	0	0	0	0	0	0	0	0	0	0	0	0	0	0	0	0	0	0	0	0	0	0	0	0	0	0	0	0	0	0	0	0.66	0	0	0	0	0
9230117E06Rik	0	0	0	0	0	0	0	0	0	0	0	0	0	0	0	0	0	0	0	0	0	0	0	0	0	0	0	0	0	0	0	0	0	0	0	0	0	0	0	0	0	0	0	0	0	0	0	0	0
9330020H09Rik	0	0	0	0	0	0	0	0	0	0	0	0	0	0	1.04	0	0	0	0	0	0	0	0	0	0	0	0	0	0	0	0	0	0	0	0	0	0	0	0	0	0	0	0	0	0	0	0	0.46	0
9330101J02Rik	0	0	0	0	0	0	0	0	0	0	0	0	0	0	0	0	0	0	0	0	0	0	0	0	0	0	0	0	0	0	0	0	0	0	0	0	0	0	0	0	0	0	0	0	0	0	0	0	0
9330102E08Rik	0	0	0	0	0	0	0	0	0	0	0	0	0	0	0	0	0	0	0	0	0	0	0	0	0	0	0	0	0	0	0	0	0	0	0	0	0	0	0	0	0	0	0	0	0	0	0	3.63	0
9330104G04Rik	0	0	0	0	0	0	0	0	0	0	0	0.76	0	0	0	0	0	0	0	0	0	0.34	0	0	0	0	0	0	0	0	0	0	0	0	0	0	0	0	0	0	0	0	0	0	0	0	0	0	0
9330117O12Rik	0	0	0	0	0	0	0	0	0	0	0	0	0	0	0	0	0	0	0	0	0	0	0	0	0	0	0	0	0	0	0	0	0	0	0	0	0	0	0	0	0	0	0	0	0	0	0	0	0
9330133O14Rik	0	0	0	0	0	0	0	0	0	0	0	0	0	0	0	0	0	0	0	0	0	0	0	0	0	0	0	0	0	0	14.88	0	5	0	0	0	0	0	0	0	0	0	0	0	0	0	0	0	0
9330136K24Rik	0	0	0	0	0	0	0	0	0	0	0	0	0	0	0	8.77	0	0	0	0	0	0	0	0	0	0	0	0	0	0	2.12	0	0	0	0	0	0	0	0	0	29.48	0	0	0	0	0	0	0	0
9330151L19Rik	0	0	0	15.01	25.44	0	0	0	0	0	0	0	0	0	0	0	0	0	0	0	0	0	0	0	0	0	0	0	0	0	0	0	0.18	0	0	24.18	0	0	0	0	0	0	0	0	0	0	0	0	0
9330154J02Rik	0	0	0	0	0	0	0	0	0	0	0	0	0	0	0	0	0	0	0	0	0.63	0	0	0	0	0	0	0	0	0	0	0	0	0	0	0	24.43	0	0	0	0	0	0	0	0	0	0	0	0
9330159M07Rik	0	0	0	0	0	0	0	0	0	0	0	0	0	0	0	0	16.58	0	0	0	0	0	0	0	0	0	0	0	0	0	0	0	0.36	0	0	0	0	0	0	0	0	0	0	0	0	0	0	3.85	1.43
9330162012Rik	0	0	0	0	0	0	0	0	0	0	0	0	0	0	0	0	0	0	0	0	0	0	0	0	0	0	0	0	0	0	0	0	0	0	0	0	0	0	0	0	0	0	0	0	0	0	0	0	0
9330162B11Rik	0	0	0	0	0	0	0	0	0	0	0	0	0	0	0	0	0	0	0	0	0	3.59	0	0	0	0	0	0	0	0	0	0	0	0	0	0	0	0	0	0	0	0	0	0	0	0	0	0	0
9330175E14Rik	199.2	0	0	0	16.84	317.19	0	0	0	0	0	47.57	0	0	6.72	115.21	1.33	88.67	9.53	0	4.89	0	0	0	0	14.37	0	42.41	0	10.52	157.26	0	0	0	0	0	0	199.96	0	0	1.79	230.68	3.65	0	215.24	11.27	0	131.94	0
9330175M20Rik	0	0	0	0	0	0	0	0	0	0	0	0	0	0	0	0	0	0	0	0	0	0	0	0	0	0	0	0	0	0	0	0	0	0	0	0	0	0	0	0	0	0	0	0	0	0	0	0	0
9330182L06Rik	0	0	0	0	0	0	0	0	0	0	0	0	0	0	0	0	0	0	0	0	0	0	0	0	0	0	0	0	0	0	0	0	0	0	0	0	0	0	0	0	0	0	0	0	0	0	0	0	0
9330188P03Rik	0	0	0	0	0	0	0	0	0	0	0	0	0	0	0	0	0	0	0	0	0	0	0	0	0	0	0	0	0	0	0	0	0	0	0	0	0	0	0	0	0	0	0	0	0	0	0	0	0
9430008C03Rik	0	0	0.6	3.29	0	0	0	0	0	0	0	0	0	0	0	0	0	0	0	0	0	0	0	0	0	0	0	0	0	0	0	0	1.56	0	0	0	0	0	0	0	0	0	0	0	0	0	0	0	0
9430014N10Rik	0	0	0	0	0	0	0	0	0	0	0	0	0	0	0	0	0	0	0	0	0	0	0	0	0	0	0	0	0	0	0	0	0	0	0	0	0	0	0	0	0	0	0	0	0	0	0	0	0
9430015G10Rik	0	0	1.38	4.18	0	0	0	0	4.65	114.28	0.05	0	0	0	0	0	0	0	0	0.07	0	0	0	0	0.22	0	0	0	0	0	0	0	0.65	0	0	0	25.14	0	0	0	93.37	0	0	7.87	0	0	0	0	0
9430016H08Rik	1.84	0	0	247.98	0	0	0	0	0	0	4.25	71.27	7.96	77.69	27.99	45.91	13.5	0	135.76	0	0	0	0	0.58	0	0	0.89	4.87	0	0	17.52	0	0.36	0	0	0	1.7	75.32	0	6.52	0	0	0	0	0	8.64	0	0	53.71
9430018G01Rik	0	0	0	0	0	0	0	0	0	0	0	0	0	0	0	0	0	0	0	0	0	0	0	0	0	0	0	0	0	0	0	0	0	0	0	0	0	0	0	0	0	0	0	0	0	0	0	0	0
9430020K01Rik	0	0	0	0	0	0	0	0	0	0	0	0	0	0	0.17	0	0	0	0	0.86	0	2.07	0	0	0.61	0	0	9.4	0	0	0	0	0	0	0	3.13	0	1.96	0	0	0	0	0	0	0	0	0	0	0
9430021M05Rik	0	0	0	0	0	0	0	0	0	0	0	0	0	0	0	0	0	0	0	0	0	0	0	0	0	0	0	0	0	0	0	0	0	0	0	0	0	0	0	0	0	0	0	0	0	0	0	0	0
9430023L20Rik	73.62	330.25	0	0	0	82.4	89.77	134.98	26.71	268.13	1.08	126.2	131.88	4.34	28.6	0	62.04	0	5.09	3.64	3.35	0	52.3	0	4.57	0	172.48	0	59.62	317.13	2.8	23.03	1.6	0	0	0	44.61	15.74	0	84.75	73.91	46.9	0	0	69.54	0	22.59	0	23.87
9430024E24Rik	0	0	0	0	0	0	0	0	0	0	0	0	0	0	0	0	0	0	0	0	0	0	0	0	0	0	0	0	0	0	0	0	0	0	0	0	0	0	0	0	0	0	0	0	0	0	0	0	0
9430037G07Rik	6.77	0	0	0	0	0	0	0	0	0	0	0	0	0	0	0	0	0	0	0	0	0	0	0	0	0	0	0	1.04	0	0	0	0	0	0	0	0	0	0	0	0	0	2.57	0	0	0	0	0	0
9430038I01Rik	4.5	2.74	0	0	0	0	101.78	0	0	0	0	0	15.1	25.08	0	1.22	12.16	0	0	0	0	0	6.82	0	0	4.39	0	0	0	71.04	0	0	0	0	0	97.37	0	12.64	0	0	0	1.48	0	0	72.11	60.5	0	17.09	0
9430041J12Rik	23.2	15.43	3.35	0	0	11.71	0	0.8	0	0.54	0	28.01	1.62	9.98	49.38	0	0.97	11.42	0	0	48.27	9.34	31.15	26.74	1.61	52.02	35.99	37.25	0	4.14	0.31	4.34	6.81	0	0.5	6.97	1.18	14.8	0	0	10.75	9.86	0.83	2.34	0	1.05	0.14	1.42	0
9430060I03Rik	0	0	24.84	0	0	0	0	0	0	0	0	0	0	0	0	0	0	0	0	0	0	0	0	0	0	0	0	0	0	0	0	0	0	0	0	0	0	0	0	0	0	0	0	0	0	0	0	0	0
9430065F17Rik	0	0	0	0	0	0	0	0	0	0	0	0	0	0.34	0	0	0	0	0	0	0	0	0	0.38	0	0	0	0	0	0	0	0	0	0	0	0	0	0	0	0	0	0	0	0	0	0	0	0	0
9430076C15Rik	0	0	0	0	0	0	0	0	0	0	0	0	0	0	0	0	0	0	0	0	0	0	0	0	0	0	0	0	0	0	0	0	0	0	0	0	0	0	0	0	0	0	0	0	0	0	0	0	0
9430078G10Rik	0	0	0	0	0	0	0	0	0	0	0	0	0	0	0	0	0	0	0	0	0	0	0	0	0	0	0	0	0	0	0	0	0	0	0	0	0	0	0	0	0	0	0	0	0	0	0	0	0
9430078K24Rik	0	0	0	0	0	0	0	0	0	0	0	0	0	0	0	0	0	0	0	0	0	0	0	0	0	0	0	0	0	0	0	0	0	0	0	0	0.81	0	0	0	0	0	0	0	0	0	0	0	0
9430083A17Rik	6.72	0	0	0	0	0	0	186.99	0.13	0	0	0	0	42.21	0	0	0	0	0	13.77	0	0	0	0	29.72	0	0	0	0.57	0	0	0	0	1.11	0	0	0	0	0	0	0.38	0	0.12	0	0	0	0	15.45	0
9430085M18Rik	0	0	0	0	0	0	0	0	0	0	0	0	0	0	0	0	0	0	0	0	0	0	0	0	0	0	0	0	0	0	0	0	0	0	0	0	0	0	0	0	0	0	0	0	0	0	0	0	0
9430091E24Rik	133.54	76.14	9.67	15.22	50.85	19.57	149.6	66.13	1.19	49.95	8.57	55.79	0.71	2.83	54.12	11.45	3.76	78.34	182.05	158.35	40.81	2.01	138.02	4.41	53.87	13.36	4.8	184.8	226.53	52.35	130.02	81.66	52.22	2.31	2.58	172.49	43.85	4.23	0.72	117.12	10.1	64.78	123.46	0.26	22.93	35.45	18.26	126	15.21
9430097D07Rik	0	0	0	0	0	0	0	0	0	0	0	0	0	0	0	0	0	0	0	0	0	0	0	0	0	0	0	0	0	0	0	0	0	0	0	0	0	0	0	0	0	0	0	0	0	0	0	0	0
9530004M14Rik	0	0	0	0	0	0	0	0	0	0	0	0	0	0	0	0	0	0	0	0	0	0	0	0	0	0	0	0	0	0	0	0	0	0	0	0	0	0	0	0	0	0	0	0	0	0	0	0	0
9530014B07Rik	0	0	0	0	0	0	0	0	0	0	0	0	0	0	0	0	0	0	0	0	0	0	0	0	0	0	0	0	0	0	0	0	0	0	0	0	0	0	0	0	0	0	0	0	0	0	0	0	0
9530026P05Rik	0	0	138.41	0	0	0	0.97	0	0	0	0	13.46	0	0	0	0	0	0	0	0	0	0	0	0	0	0	0	0	0	0	0	0	0	0	0	0	0	0	0	0	2.71	0	0	0	0	0	0	11.65	0
9530027J09Rik	0	0	181.45	0	0	0	0	0.54	0	0	0	3.57	0	0	0	0	0	0	0	0	0	0	0	0	0	0	0	0	0	0	0	0	0	0	0	0	0	0	0	0	0	0	0	0	0	0	0	0	10.71
9530034E10Rik	0	0	0	0	1.85	0	0	0	0	0	0	0	0	151.67	0	0	0	0	0	0	0	0	0	0	0	0	0	0	0	0	26.27	0	0	0	0	0	0	0	0	0	46.86	0	0	0	0	0	0	0	0
9530036M11Rik	0	0	0	0	0	0	0	0	0	0	0	0	0	0	0	0	0	0	0	0	0	0	0	0	0	0	0	0	0	0	0	0	0	0	0	0	0	0	0	0	0	0	0	0	0	0	0	0	0
9530051G07Rik	0	0	0	0	0	0	0	0	0	0	0	0	0	0	0	0	0	0	0	0	0	0	0	0	0	0	0	0	0	0	0	0	0	0	0	0	14.81	0	0	0	0	0	0	0	0	0	0	0	0
9530053A07Rik	0	0	0	0	0	0	0	0.35	0	0	0	0	0	0	0	0	0	0	0	0	0	0	0	0	0	0	0	0	0	0	0	0	0	0	0	0	0	0	0	0	0	10.3	5.24	0	0	0	0	0	0
9530053H22	0	0	0	0	0	0	0	0	0	0	0	0	0	0	0	0	0	0	0	0	0	0	0	0	0	0	0	0	0	0	0	0	0	0	0	0	0	0	0	0	0	0	0	0	0	0	0	0	0
9530057J20Rik	0	0	0	0	0	0	0	0	0	69.08	0	0	0	0	0	0	0	0	0	0	0	0	0	0	0	0	0	0	0	0	0	0	0	0	0	0	0	0	0	0	0	0	0	0	0	0	0	0	0
9530059O14Rik	0	0	0	0	0	0	0	0	0	0	0	0	0	0	0	0	0	0	0	0	0	0	0	0	0	0	0	0	0	0	0	0	0	0	0	0	0	0	0	0	0	0	0	0	0	0	0	0	0
9530068E07Rik	285.62	30.35	163.14	1.62	76.44	5.72	91.01	0.63	11.79	352.51	16.59	250.11	28.04	106.95	46	8.46	7.04	0.99	0.34	14.15	29.05	300.22	52.9	0	0.5	1.28	0	0	3.55	0	14.38	33.63	29.61	769.67	0	25.51	39.89	3.42	0.75	147.23	38.17	5.64	0	2.61	126.75	6.57	1.72	0	0.46
9530077C05Rik	0	0	0	0	0	0	0	0	0	0	0	0	0	0	0	0	0	0	0	0	0	0.61	0	0	0	0	0	0	0	0	27.92	195.31	0	0	0	0	0	0	0	0	2.08	0	0	0	0	0	0	0	0
9530080O11Rik	0	0	0	0	0	0	0	0	0	0	0	0	0	0	0	0	0	0	0	0	0	0	0	0	0	0	0	0	0	0	0	0	0	0	0	0	0	0	0	0	0	0	0	0	0	0	0	0	0
9530091C08Rik	0	0	0	0	0	0	0	0	0	0	6.61	0	0.17	0	12.24	0	0	0	0	0	0	0	0	0	0	0.08	0	0	0	0	0.08	0	0	0	0	0	2.14	0	0	0.48	5.19	0	0	0.67	0	0	0	0	0
9630001P10Rik	0	0	0	0	0	0	0	0	0	0.18	0	0	0	0	2.69	0	0	0	0	0	0	0	0	0	0.3	0	0	0	0	0	0	0	4.93	0	0	0	0	0	0	0	0	0	0	0	0	0	0	0	0
9630002D21Rik	0	0	0	0	0	0	0	0	0	0	0	0	0	0	0	0	0	0	0	0	0	0	0	0	0	0	0	0	0	0	0	0	0	0	0	0	0	0	0	0	0	0	0	0	0	0	0	0	0
9630013A20Rik	0	0	0	0	0	0	0	0	0	0	17.36	0	0	0	0.6	0	0	0	0	0	0	3.52	0	0	0	0	0	0	0	0	0	0	0	0	0	0	0	0	0	0	0	0	0	0	0	0	0	0	0
9630013D21Rik	0	0	0	0	0	0	0	0	0	0	0	0	0	0	0	0	0	0	0	0	0	0	0	0	0	0	0	0	0	0	0	0	0	0	0	0	0	0	0	0	0	0	0	0	0	0	0	0	0
9630013K17Rik	0	0	0	0	0	0	0	0	0	0	0	0	0	0	0	0	0	0	0	0	0	0	0	0	0	0	0	0	0	0	0	0	0	0	0	0	0	0	0	0	0	0	0	0	0	0	0	0	0
9630015K15Rik	0	0	0	0	0	0	0	0	0	0	0	0	0	0	0	0	0	0	0	0	0	0	0	0	0	0	0	0	0	0	0	0	0	0	0	0	0	0	0	0	0	0	0	0	0	0	0	0	0
9630028B13Rik	0	0	0	0	0	0	0	0	0	0	0	0	0	0	0	0	0	0	0.08	0	0	0	0	0	0	0	0	0	0	0	0	0	0	0	0	0	0	0	0	0	0	0	0	0	0	0	0	0	0
9630028I04Rik	0	0	0	0	0	0	0	0	0	0	0	0	0	0	0	0	0	0	0	0	0	0	0	0	0	0	0	0	0	0	0	0	0	0	0	0	0	0	0	0	0	0	0	0	0	0	0	0	0
9630033F20Rik	1.54	0	0	0	0	39.82	0.33	0	0	0	0	0.5	0	0	0	1	0.24	0	0	0	0	0	0.27	0	0	0	0	0	0	0	0	0	0	0	0	0	0	0	0	0	1.27	0	0	104	0.09	0	0	0	0
9830107B12Rik	0	0	0	0	0	0	0	0	0	0	0	0	0	0	0	0	0	0	0	0	0	0	0	0	0	0	0	0	0	0	0	0	0	0	0	0	0	0	0	0	0	0	0	0	0	0	0	0	0
9830132P13Rik	0	0	0	0	0	0	0	0	0	0	0	0	0	0	0.26	0	0	0	0	0	0	0	0	0	0	0	0	0	0	0	0	0	0	0	0	0.12	0	0	0	0	0	0	0	0	0	0	0	0	0
9830147E19Rik	0	0.45	0	0	17.67	0	0	2.96	0	0	0	0.55	1.61	0	0	0	0	0	0	0	0	0	0	0	0	0	0	1.45	0	0	0	0	0.14	0	0	0	21.22	0.32	0	0	2.63	0	0.08	97.92	0	0	0	0	23.97
9930012K11Rik	0.58	19.18	0	129.27	9.21	0	0	0	0	0	31.93	0	0	0	0	0	0	0	0	0	0	0	39.58	0	0	0	0	0	0	0	0	0	1.8	0	0	0	0	0	0	0	0	0	0	0.46	0	0	264.05	0	0
9930013L23Rik	1.33	0.37	0	0	0.18	0	0	0	0	0.84	0	0	0	6.44	52.78	0	0	151.57	0	0	0.1	0	0	0	8.81	0	0	0	0.12	0	0	0	0	0	0.14	0	0	0	0	0	0	0	0.05	0	0	0.91	0.05	0	0
9930014A18Rik	0	0	0	0	0	0	7.66	0	0	0	0	0	0.73	0	0	0	0	0	0	0	0.42	0	0.91	0	0	0	0	0	1.28	0	0	0	0	0	0	0	0	0	0	0	0	0	0.42	0	0.09	0.04	0	0	0
9930021J03Rik	0	0	0	5.3	0	7.65	0	0	0	0	28.96	12.1	0.08	0.15	0	0.15	1.48	0	0.04	0	20.02	0	0.07	0	0	26.96	0	2.32	0.21	10.33	23.58	13.38	7.85	81.6	0	0	0	86.07	0	0	10.18	0	0	0	0	17.56	0.67	0	0.59
9930104L06Rik	0	0	0	0	0	0	0	0	0	0	0	0	0	0	0	0	0	16.95	0	1.35	0	0.25	0	0	19.93	0	0	0	0	0	0	42.66	0	0	0	0	0	0	0	0	0	0	0	0	0	0	0	0	0
9930111H07Rik	0	0	0	0	0	0	0	0	0	0	0	0	0	0	0	0	0	0	0	0	0	0	0	0	0	0	0	0	0	0	0	0	0	0	0	0	0	0	0	0	0	0	0	0	0	0	0	0	0
9930111J21Rik1	15.37	0	10.33	6.87	36.23	5.8	49.07	7.16	59.06	8.36	37.1	54.02	25.31	25.56	17.37	27.81	1.72	7.97	7.16	20.45	20.4	0	33.14	2.62	1.27	16.18	26.19	25.69	2.91	56.71	40.13	58.94	21.39	15.86	13.25	32.69	5.26	7.74	1.94	22.79	16.58	16.27	18.06	4.23	17.52	43.54	34.13	8.51	17.81
A030001D20Rik	1.84	0	0	0	0	0	6.99	16.97	15.34	0	1.08	4.1	0	36.85	4	0	0	0	0	53.93	1.43	0	0	0	6.28	51.73	0	109.47	5.82	0	1.81	119.04	19.99	0	14.56	0	0	12.82	0	0	16.46	0	0	7.43	0.22	16.88	0	0	0
A130010J15Rik	0	0	0	0	0	0	0	1.56	0	0	0	15.6	0	101.24	2.94	0	0	0	47.15	0	0	0	8.63	0	0	0	0	0	0.23	0	0	0	0	0	0	0	0	71.94	0	24.95	6.55	0.37	9.74	0	0	33.25	0	0	0
A130023E24Rik	0	0	0	0	0	0	0	0	50.5	0	0.08	0	0	0	0.25	0	0	0	0	0	0	0	0	0	26.28	0	0	0	0	0	0	0	0	0	0	0	0	0	0	0	0	0	0	0	0	0	0	0.33	0
A130051J06Rik	0	0	0	0	0	0	0	0	0	0	0	0	0	0	0	0	0	0	0	0	0	0	0	0	0	0	0	0	0	0	0	0	0	0	0	0	0	0	0	0	0.33	0	0	0	0	0	0	106.88	0
A130077B15Rik	0	0	0	0	0	0	0	0	0	0	0	0	0	0	0	0	0	0	0	0	0	0	0	0	0	0	0	0	0	0	0	0	0	0	0	0	0	0	0	0	0	0	0	0	0	0	0	0	0
A1cf	0	0	0	0	0	0	0	0	0	0	0	0	0	0	0	0	0	0	0	0	0	0	0	0	0	0	0	0	0	0	0	0	0	0	0	0	0	0	0	0	0	0	0	0	0	0	0	0	0
A230006K03Rik	0	0	0	0	0	0	0	0	0	0	0	0	0	0	0	0	0	0	0	0	0	0	0	0	0	0	0	0	0	0	0	0	0	0	0	0	0	0	0	0	0	0	0	0	0	0	0	0	0
A230020J21Rik	0	0	0	0	0	0	0	0	0	0	0	0	0	0	0	0	0	0	0	0	0	0	0	0	0	0	0	0	0	0	0	0	0	0	0	0	0	0	0	0	0	32.45	0	0	0	0	0	0	0
A230028O05Rik	0	0	0	0	0	0	0	0	0	0	0	0	0	0	0	0	0	0	0	0	0	0	0	0	0	0	0	0	0	0	0	0	0	0	0	0	0	0	0	0	0	0	0	0	0	0	0	0	0
A230045G11Rik	0	0	0	0	0	0	0	0	0	0	0	0	0	0	0	0	0	0	0	0	0	0	0	0	0	0	0	0	0	0	0	0	0	0	0	0	0	0	0	0	0	0	0	0	0	0	0	0	0
A230046K03Rik	2.16	0	0	0	2.02	9.54	40.57	0	54.26	0	3.41	5.4	14.57	2.08	0	33.57	0.18	0	5.03	58.31	0	3.17	6.26	0	17	0	61.37	1.91	0.99	0.39	10.02	4.05	17.67	4.34	0.64	7.9	1.35	17.86	0.14	0	3.45	7.97	14.57	8.77	2.58	0	0.23	0	0
A230050P20Rik	0	0	0	0	0	0	0	0	0	0	0	0	0	34.38	0	0	0	0	0	0	0	0	0	0	0	29.49	0	0	0	0	0	0	0	0	0	0	0	0	0	0	0	0	0	0	0	0	0	0	0
A230056P14Rik	0	0	0	0	0	0	0	0	0	0	0	0	0	0	0	0	0	0	0	0	0	0	0	0	0	0	0	0	0	0	0	0	0.74	0	0	0	0	0	0	0	0	0	0	0	0	0	0	0	0
A230057D06Rik	0	0	0	0	0	0	0	0	0	0	0	0	0	0	0	0	0	0	0	0	0	0	0	0	0	0	0	0	0	0	0	0	0	18.08	0	3.69	0	0	0	0	0	0	0	0	0	0	6.9	0	0
A230065H16Rik	0	238.58	0	91.39	96.34	0	18.19	0	0	0	13.46	0	0	0	0	0	0	81.69	0	0	88.7	1.76	0	0	38.02	0	0	0	0	0	83.18	10.57	0	0	0	0	2.22	0	0	0	0	0	0	0	0	74.13	1.62	10.18	0
A230072C01Rik	55.56	0	0	0	4.47	0	0	0	0	0	0	0	0	0	32.4	0	11.63	0	0	0	0	0	0	0	0	0	0	0	40.16	0	0	0	10.91	0	0	0	4.65	0	0	0	12.47	0	0	0	14.74	0	0	0	0
A230072E10Rik	0	0	0	0	0	0	0	0	0	0	0	0	0	0	0	0	0	0	0	0	0	0	0	0	0	0	0	0	0	0	0	0	0	0	0	0	0	0	0	0	0	0	0	0	0	0	0	0	0
A230077H06Rik	0	0	0	0	0	0	0	0	0	0	0	0	0	0	0	0	0	0	0	0	0	0	0	0	0	0	0	0	0	0	0	0	0	0	0	0	0	0	0	0	0	0	0	0	0	0	0	0	0
A230083G16Rik	0	0	0	3.08	0	0	0	0	0	0	0	0	0	0	0	0	0	0	0	0	0	0	0	0	0	0	0	0	0	0	0	0	0	0	0	0	0	0	0	0	0	0	0	0	0	0	0	0	0
A230087F16Rik	3.8	16.62	0	1.46	0	5	0	0	0	0	7.12	0	0	0	0	0	5.08	0	0	16.89	1.54	0	7.11	0	0	0	0	0.4	0.44	2.9	0	0	0	0	0	0	0	0	0	0	1.21	1.45	0	0	5.96	0	0	18.76	20.29
A230103J11Rik	0	0	0	0	0	0	0	0	0	0	0	0	0	0	0	0	0	0	0	0	0	0	0	0	0	0	0	0	0	0	0	0	0	0	0	0	0	0	0	0	0	0	0	0	0	0	0	0	0
A230103O09Rik	0	0	0	0	0	0	0	0	0	0	0	0	0	0	0	0	0	0	0	0	0	0	0	0	0	0	0	0	0	0	0	0	0	0	0	0	0	0	0	0	0	0	0	0	0	0	0	0	0
A230107N01Rik	0	0	0	0	0	0	0	0	0	0	0	0	0	0	0.39	0	0	0	0	0	0	0	0	0	0	0	0	0	0	0	0	0	0	0	0	0	0	0	0	0	0	0	0	0	0	0	0	0	0
A2m	0	0	0	0	0	0	0	0	0	0	0	0	0.13	0	0	0	0	0	0	0	0	44.85	0	0	0	0	0	0	0	0	0	0	0	0	0	0	0	0	0	0	0	0	0	0	0	0	0	0	0
A330009N23Rik	0	9.19	0	86.88	0	0	0	0	91.06	9.22	0	0	0	0	12.6	0	0	0	0	0	0	0	27.39	0	0	0	0	0	0	0	0	0	0	0	0	0	0	32.88	0	0	0	0	5.85	0	0	0	0	0	5.29
A330021E22Rik	0	0	0	0	0	0	0	0	0	0	0	30.75	0	0	4.66	0	0	0	0	0	0	0	0	0	0	0	0	0	0	0	0	0	0	0	0	0	0	0	0	3.83	0	0	0	0	0	0	0	0	0
A330023F24Rik	0	0	0	0	0	0	0	0	0.97	0	0	0	0	0	0.45	3.82	0	0	0	0	0	0	0.45	4.96	0	0	0	0	0	0	0	0	0	0	0	0	1.73	0.55	0	0	0	19.23	0	0	0	16.88	0	0.1	0
A330032B11Rik	3.85	138.85	0	0.75	12.88	181.21	1.06	58.26	0	0	1.54	10.71	56.76	99.95	11.1	100.17	1.12	0	0	0	87.92	0	2.86	0	0	12.76	1.4	5.67	0	0	1	21.65	99.82	0	6.97	54.11	51.8	0	0.42	0	21.04	9.21	0.18	0	27.26	74.69	0	0	16.4
A330033J07Rik	102.18	41.79	0	37.76	11.23	19.64	0	0	27.86	34.14	31.27	14.83	80.22	74.19	25.47	22.27	1.44	55.12	7.55	14.47	2.24	49.06	1.18	200.39	114.88	51.29	33.04	19.41	5.93	1.49	8.11	31.9	3.99	119.41	0	11.59	39.7	0	0	55.48	47.74	1.5	2.1	10.25	2.27	5.12	0	27.13	11.03
A330035P11Rik	0	0	0	0	0	0	0	0	0	0	0	0	0	0	0	0	0	0	0	0	0	0	0	0	0	0	0	0	0	0	0	0	0	0	0	0	0	0	0	0	0	0	0	0	10.41	0	0	0	0
A330040F15Rik	0	0	0	0	0	0	0	0	25.95	0	0	0	0	0	0	0	0	0	0	16.1	0	0	0	0	0	0	0	0	0	0	0	0	0	0	0	0	0	0	0	0	0	0	0	0	0	0	0	0	0
A330041J22Rik	0	0	0	0	0	0	0	0	0	0	0	0	0	0	0	0	0	0	0	0	0	0	0	0	0	0	0	0	0	0	0	0	0	0	0	0	0	0	0	0	0	0	0	0	0	0	0	0	0
A330041K01	0	0	0	0	0	0	0	0	0	0	0	0	0	0	0	0	0	0	0	0	0	0	0	0	0	0	0	0	0	0	0	0	0	0	0	0	0	0	0	0	0	0	0	0	0	0	0	0	0
A330048O09Rik	56.36	2.72	99.78	19.12	25.57	0	28.36	0	0	0	15.41	15.38	0	106.32	0	0	0	0	13.11	0	0	0	121.9	0	14.91	0	0	0	0	0	0	0	50.27	0	0	0	0	5.7	0	0	6.63	0	15.58	0	7.23	0	0	0	43.44
A330049N07Rik	0	0	0	0	0	0	0	0	0	0	0	0	0	0	0	0	0	0	0	0	0	0	0	0	0	0	0	0	0	0	0	0	0	0	0	0	0	0	0	0	0	0	0	0	0	0	0	0	0
A330069E16Rik	0	0	0	0	0	0	0	0	0	0	0	0	23	0	0	0	0	0	0	0	0	0	0	0	0	0	54.17	0	0	0	1.19	0	0	0	0	0	0	0	0	0	0	3.77	0	0	0	0	0	0	0
A330070K13Rik	0	0	0	0	0	0	0	0	0	0	0	0	0	0	0	0	0	0	0	0	0	0	0	0	0	0	0	0	0	0	0	0	0	0	0	0	0	0	0	0	0	0	0	0	0	0	0	0	0
A330076C08Rik	0	0	0	0	0	0	0	0	0	0	0	0	0	0	0	0	0	0	0	0	0	0	0	0	0	0	0	0	0	0	0	0	0	0	0	0	0	0	0	0	0	0	0	0	0	0	0	0	0
A330076H08Rik	0	0	0	0	0	0	0	0	0	0	0	0	0.22	174.46	0	0	1.66	1	0	0	0	0	0	0	0	0	0	0	0	0	0	0	0	0	0	12.47	0	2.11	0	0	0	0	0	0	0	0	0	0	0.9
A3galt2	0	0	0	0	0	0	0	0	0	0	0	0	0	0	0	0	0	0	0	0	1.2	0	0	0	0	0	0	0	0	0	0	0	0	0	13.4	0	0	0	0	0	0	0	0	0	0	0	0	0	0
A430005L14Rik	138.05	0	0	0	98.01	0	0	0	97.99	81.39	0.97	0	0.63	0	0	20.17	11.62	246.98	0	167.43	139.06	0.89	112.21	0	0	0	0	0	0	30.84	0.52	37.89	74.35	0	1.89	113.13	0	45.07	0.76	60.65	3.62	307.17	13.06	0	0	177.88	0	82.57	120.86
A430010J10Rik	0	0	0	0	0	0	0	0	0	0	0	0	0	0	0	0	0	0	0	0	0	0	0	0	1.08	0	0	0	0	0	0	0	0	0	0	0	0	0	0	2.04	0	1.79	0	0	0	0	0	0	1
A430033K04Rik	0	0	4.66	0	0.32	0	0	0	0	0	0	0.37	0	0	0	0	0	532.64	0	0	0	0	0	0	0	1.02	0	0	0	0	0	0	0	0	0	0	47.05	2.43	0.99	0	0.36	0	0	0	0.11	0	0	0	0
A430035B10Rik	0	0	0	0	0	0	0	0	0	0	0	0	0.32	66.44	0	0	0	0	0	0	4.05	0	0.54	0	0	0	0	0	0	0	0	0	0	0	0	0	0	0	1.71	0	0	0	0	0	0	1.24	0	0	0
A430046D13Rik	0	0	0	0	0	0	0	0	0	0	0	0	0	0	0	0	0	0	0	0	0	0	0	0	0	0	0	0	0	0	0	0	0	0	0	0	0	0	0	0	0	0	0	0	0	0	0	0	0
A430057M04Rik	2.05	0	0	0	0	0.8	0	0	0	0	1.36	0.54	0	1.05	0	0	0	0	0	0	0.67	0	0	0.3	0	0	0	0	0	0	0	0	0	0	0	0	0	0	0	0	0	0	0.5	0	0	0	0	0	0
A430078G23Rik	0	0	0	0	0	0	0	0	0	0	0	0	0	0	0	0	0	0	0	0	0	0	0	0	0	0	0	0	0	0	0	0	0	0	0	0	0	0	0	0	0	0	0	0	0	0	0	0	0
A430078I02Rik	0	0	0	0	0	0	0	0	0	0	0	0	0	82.51	0	0	0	0	0	0	0	0	0	0	0	0	0	0	0	0	0	0	0	0	0	0	0	0	0	0	0	0	0	236.34	0	0	0	0	0
A430085M09Rik	0	0	0	0	0	0	0	0	0	0	0	0	0	0	0	0	0	0	0	0	0	0	0	0	0	0	0	0	0	0	0	0	0	0	0	0	0	0	0	0	0	0	0	0	0	0	0	0	0
A430088P11Rik	0	0	0	0	0	0	0	0	0	0	0	0	0	0	0	0	0	0	0	0	0	0	0	0	0	0	0	0	0	0	0	0	0	0	0	0	0	0	0	0	0	0	0	0	0	0	4.91	0	0
A430090L17Rik	0.94	68.4	0	0	1.38	24.96	0.83	0	1.12	0	5.5	0	0	0	0	0	3.63	1.33	0	0	0	0	0.14	0	0	0	0	0	0	0	16.21	0	0	0	0	0	0.88	0	0	0	0	0	0	0	0	0	4.41	0	0
A430105I19Rik	0	0	0	0	0	0	0	0	0	0	0	0	0	0	0	0	1.81	0	0	0	0	0	0	0	0.32	0	0	0	0.16	0.34	0	0	0	0	0	0	0	0.19	0	0	0	0	0	0	1.93	0	0.34	0	0
A430105J06Rik	0	0	0	0	0	0	0	0	0	0	0	0	0	0	0	0	0	0	0	0	0	0	0	0	0	0	0	0	0	0	0	0	0	0	0	0	0	8.65	0	0	0	0	0	0	0	0	0	0	0
A430108G06Rik	0	0	0	0	0	0	0	0	0	0	0	0	0	0	161.65	0	102.97	0	0	0	0	0	0	0	0	0	0	0	0	0	0	0	0	0	0	0	0	0	0	0	0	0	0	0	0	0	0	0	0
A430110L20Rik	3.71	0	0	0	0	0	0	0	0	0	0	0	0	0	0	0	0	0	0	0	0	7.51	0	0	0	0	0	0	0	0	0	0	0	0	0	0	0	0	0	0	0	0	0	0	0	0	0	0	0
A4galt	18.91	21.72	0	0	0	0	0	0	0	0	0	0	0	0	0	0	0	0	0	0	0	0	0	0	0	0	0	0	0	0	0	0	0	0	0.11	218.8	0	0	0	0	9.81	0	0	0	0	0	59.39	0	12.52
A4gnt	0	0	0	0	0	0	0	0	0	0	0	0	0	0	0	0	0	0	0	0	0	0	0	0	0	0	0	0	0	0	0	0	0	0	0	0	0	0	0	0	0	0	0	0	0	0	0	0	0
A530006G24Rik	0	0	0	0	0	0	0	0	0	0	0	0	0	0	0	0	0	0	0	0	0	0	0	0	0	0	0	0	0	0	0	0	0	0	0	0	0	0	0	0	0	0	0	0	0	0	0	0	2.56
A530013C23Rik	0	0	0	0	0	0	0	0	0	0	0	0	0	0	0	0	0	0	0	0	0	0	0	0	0	0	0	0	0	0	0	0	0	0	0	0	0	0	0	0	0	0	0	0	0	0	0	0	0
A530032D15Rik	0	4.29	0	0.7	0	0	0	2.01	0	0	0	0	0	0	0	0.61	0	0	0	0	0	0	0	23.76	0	0.36	0	0	0	1.21	0	0	0	0	0	0	0	0	0	1.58	0	1.36	11.96	0	0	0	0	0	9.11
A530053G22Rik	0	0	0	0	0	5.63	0	0	0	0	0	0	0	0	0	0	3.04	0	0	0	0	0	0	0	0	0	0	0	0	0	0	0	0	0	0	0	3.46	0	0	5.58	0	0	0	0	0	0	0	0	0
A530054K11Rik	0	0	0	27.02	0.87	0	0	0	0	0	0	0	0	0	16.97	0	0	0	0	0	5.13	96.37	1.21	0	0	18.74	0	0	116.16	0	0	0	0	7.89	0	0.26	0.85	7.15	0	0	0	0	0	0	0	0.33	0.43	0	0
A530058N18Rik	0	0	0	0	0	0	0	0	0	0	0	0	0	0	0	0	0	0	0	0	0	0	0	0	0	0	0	0	0	0	0	0	0	0	0	0	0	0	0	0	0	0	0	0	0	0	0	0	0
A530064D06Rik	0	0	0	0	0	0	0	0	0	0	0	0	0	0	0	0	0	0	0	0	0	0	0	0	0	0	0	0	0	0	0	0	0	0	0	0	0	0	0	0	0	0	0	0	0	0	0	0	0
A530065N20Rik	178.69	1042.62	236.62	280.05	283.96	206.83	137.54	180.83	256.06	194.17	153.11	385.91	485.09	1288.13	172.21	0	339.44	268.75	158.44	19.55	282.64	52	127.65	87.4	178.8	558.16	118.65	530.41	3.85	439.29	126.25	1034.85	579.42	106.81	233.39	151.54	397.18	109.33	3.97	488.48	268.94	302.56	0.52	841.05	134.61	82.38	92.01	281.52	357.85
A530072M11Rik	0	0	0	0	0	0	0	0	0	0	0	0	0	0	0	0	0	0	0	0	0	0	0	0	0	0	0	0	0	0	0	0	0	0	0	0	0	0	0	0	0	0	0	0	0	0	0	0	0
A530088E08Rik	0	0	0	0	0	0	0	0	0	0	0	0	0	0	0	0	0	0	0	0	0	0	0	0	0	0	0	0	0	0	0	0	0	0	0	0	0	0	0	0	0	0	0	0	0	0	0	0	0
A530099J19Rik	0	0	0	0	0	0	0	0	0	0	0	0	0	0	0	0	0	0	0	0	0	0	0	0	0	0	0	0	0	0	0	0	0	0	0	0	0	0	0	0	0	0	0	0	0	0	0	0	0
A630001G21Rik	0	0	0	0	35.64	0	0	54.54	8.37	8.34	0	0	0	0	6.01	0	0	0	0	0	0	0	0	5.51	0	0	0	0	0	0	0	0	0	0	0	0	0	0	0.34	0	31.59	0	0	0	0	0	8.03	0	0
A630007B06Rik	12.9	0.2	1.37	1.18	2.84	0	0.41	0	6.51	4.89	65.77	10.59	0	0	86.63	0	114.95	128.47	0.33	2.63	0.42	0	0	85.92	87.41	113.69	1.8	0.29	1.48	23.91	11.43	3.81	0	50.61	0	1.36	1.78	0	0	0	0.32	73.56	21.73	0.69	75.69	0.6	0	0.3	5.82
A630019I02Rik	0	0	0	0	0	0	0	0	0	0	0	0	0	0	0	0	0	0	0	0	0	0	0	0	0	0	0	0	0	0	0	0	0	0	0	0	0	0	0	0	0	0	0	0	0	0	0	0	0
A630020A06	0	0	0	0	0	0	0	0	0	0	0	0	0	0	0	0	10.54	0	0	0	0	0	0	0	0	0	0	0	0	0	0	0	0	0	0	0	0	0	0	0	0	0	0	0	0	0	0	0	0
A630023A22Rik	0	0	0	0	0	0	0	0	0	0	0	0	0	0	0	0	0	0	0	0	0	0	0	0	0	0	0	0	0	0	0	0	0	0	0	0	0	0	0	0	0	0	0	0	0	0	0	0	0
A630023P12Rik	0	0	0	0	0	0	0	0	0	0	0	0	0	0	0	0	0	0	0	0	0	0	0	0	0	0	0	0	0	0	0	0	0	0	0	0	0	0	0	0	0	0	0	0	0	0	0	0	0
A630031M04Rik	0	0	0	0	0	0	0	0	0	0	0	0	0	0	0	0	0	0	0	0	0	0	0	0	0	0	0	0	0	0	0	0	0	0	0	0	0	0	0	0	0.58	0	0	0	0	0	0	0	0
A630033H20Rik	0	0	0	0	0	0	0	0	0	0	0	0	0	0	0	0	0	0	0	0	0	0	0	0	0	0	0	0	0	0	0	0	0	0	0	0	0	0.33	0	0	0	0	0	0	0	0	0	0	0
A630066F11Rik	27.61	42.54	0	111.07	0	0	0	0	0	0	0	0	0	0	0	0	0	0	0	0	0	0	0	0	0	0	0	16.92	0	0	0	0	0	0	0	0	0	0	0	0	0	0	0	0	0	0	0	0	0
A630072L19Rik	0	0	0	0	0	0	0	0	0	0	0	0	0	0	129.37	0	0	0	0	0	0	0	0	0	0	0	0	0	0	0	0	0	0	0	0	0	0	0	0	0	0	0	0	0	0	0	0	0	0
A630072M18Rik	0	0	7.37	0	0	3.18	0	0	0	0	0	0	0	0	0	0	0	0	0.05	0	0	0	0	0	0	8.62	0	0	0	0	0	0	0	0	0	0	0	0	0	0	0	0	0	0	0	0	1.15	0	0
A630075F10Rik	0	0	0	0	0	0	0	0	0	0	0	0	0	0	0	0	0	0	0	0	0	0	0	0	0	0	0	0	0	0	0	0	0	0	0	0	0.56	0	0	0	0	0	0	0	0	0	0	0	0
A630076J17Rik	0	0	0	2.74	0	0	0	0	0	0	0	0	0	0	0	0	0	0	0	0	0	0	0	0	0	0	0	0	0	0	0	0	0	0	0	0	0	0	0	0	0	0	0	0	0	0	0	0	0
A630077J23Rik	0	0	0	0	0	0	0	0	0	0	0	0	0	0	0	0	0	0	0	0	0	0	0	0	0	0	0	0	0	0	0	0	0	0	0	0	0	0	0	0	0	0	0	0	0	0	0	0	0
A630081J09Rik	0	0	0	0	0	0	0.4	0	0	0	0	0	0	0	0	0	0	0	0	0	0	0	2.52	0	0.43	0	0	0	0	0	0	0	0	0	0	0	0	0	0	0	0	17.28	0	0	0	0	0	0	0
A630089N07Rik	0	0	0	3.06	0	0	0	0	0	0	0	29.76	0	1.31	0	0	0	61.63	0	0	0	0	0	0	9.55	0	0	96.74	5.77	0.31	0	0	0.66	0	0	0	2.37	0	0	1.95	26.08	0	0	18.75	0	0	0	0	0
A730004F24Rik	0	0	0	0	0	0	0	0	0	0	0	0	0	0	0	0	0	0	0	0	0	0	0	0	0	0	0	0	0	0	0	0	0	0	0	0	0	0	0	0	0	0	0	0	0	0	0	0	0
A730017C20Rik	11.52	0	0.51	51.91	91.83	93.78	0	0	0.23	0	0	0	0	1.38	0	158.15	141.79	0	0	20.39	27.15	0	0	0	40.06	0	0	0	0	0	15.55	275.66	0.5	1.2	0	0	150.71	0	0	187.37	5.8	21.39	179.79	0	0	0	0	0	0
A730017L22Rik	0	0	0	0	0	0	0	0	0	0	0	0	0	0	0	0	0	0	0	0	0	0	0	0	0	0	0	0	0	0	0	0	0	0	0	0	0	0	0	0	0	7.17	0	0	0	0	0	0	0
A730020E08Rik	3.97	0	0	0	0	0	0	0	0	0	0	10.04	0	4.74	0	3.62	0	0	0	0	0	0	0	0	0	4.27	5.71	0	0.87	0	5.52	0	16.85	0	0	0	0	0	0	0	0	0	0.22	0	0	0	0	0	0
A730020M07Rik	0	0	0	0	0	0	0	0	0	0	0	0	0	0	0	0	0	0	0	0	0	0	0	0	0	0	0	0	0	0	0	0	0	0	0	0	0	0	0	0	0	0	0	0	0	0	0	0	0
A730049H05Rik	0.23	51.9	0	0	2.41	0	0	0	0	0	1.74	18.08	0	8.67	0.38	0	18.46	19.37	0	0	0	0	0.29	0	17.51	0	2.84	13.27	0	69.01	16.23	0	0.09	0.23	1.06	0	0	0	0	45.18	0.22	0	0	17.58	9.66	18.33	0.38	0	3.03
A730067D02Rik	0	0	0	0.6	0	0	0	0	0	0.57	0	0	0	1.04	0.59	0	0	0	0	0	0.2	0.9	0	0.6	0	0	12.35	34.18	0	0	0	0	0	0	0.08	0	0	0	0	0	0	0	0	0	0	0	0	1.71	0
A730085K08Rik	0	0	0.14	0	0	1.32	0	0	0.9	0	0	0	0	0	0	0	1.27	0	0	0	0.06	0	0.36	0	0	0	0	0	0	0	0	0	1.98	0	0	0	2.51	0	0	0	0	0	0	0	0	0	0	0	0
A730090H04Rik	0	0	0	0	0	0	0	0	0	0	0	0	0	0	0	0	0	0	0	0	0	0	0	0	0	0	0	0	0	0	0	0	0	0	0	0	0	0	0	0	0	0	0	0	0	0	0	0	0
A730090N16Rik	0	0	0	0	0	4.78	0	0	0	0	0	0	0	0	0	0	0	0	0	0	0	0	0	0	0	0	0	0	0	61.69	0	0	0	0	0	0	12.06	0	0	0	0	0	0	0	0	0	0	0	0
A730098P11Rik	0.32	2.31	0.43	0.37	0.64	0	1.96	20.21	0.77	5.28	0.53	11.86	1.52	7.29	0.36	0.37	1.14	0	0.08	1.38	0.76	0.14	0.39	0	0	1.56	0.17	1.76	0.27	2.17	2.43	0.71	3.76	0	0	4.78	0	1.11	0	1.28	0	2.13	1.47	0.8	1.97	5.79	0.38	0	2.42
A830005F24Rik	0	0	0	0	0	0	0	0	0	0	0	0	0	0	0	0	0	0	0	0	0	0	0	0	0	0	0	0	0	0	0	0	0	0	0	0	0	0	0	0	0	0	0	0	0	0	0	0	0
A830009L08Rik	0	0	0	0	0	0	0	0	0	0	0	0	0	0	0	0	0	0	0	0	0	0	0	0	0	0	0	0	0	0	0	0	0	0	0	0	0	0	0	0	0	0	0	0	0	0	0	0	0
A830010M20Rik	0	0	0	0	29.24	0	0	0	0	0	0	0	0	0	0	0	0	0	0	2.08	0	0	0	0	0	0	0	0	0	0	0	0	0	0	0	0	0	27.51	0	0	0	0	0	0	0	0	0	0	0
A830011K09Rik	0	0	0	0	0	0	0	0	0	0	0	0	0	0	0	0	0	0	0	0	0	0	0	0	0	0	0	0	0.2	0	0	0	0	0	0	0	0	0	0	0	0	0	0	0	0	0	0	0	0
A830018L16Rik	4.45	0	0	0	24.89	4.12	4.44	0	24.28	70.97	16.51	31.74	6.87	0	9.74	0	5.19	0	0	122.83	9.69	0	5.59	0	13.91	15.73	41.39	2.5	0	0	56.36	7.81	8.23	0	0	0.09	0	0	0	47.65	126.06	20.04	0.96	0	0	12.68	0.37	0	23.76
A830019P07Rik	0	0	0	0	0	0	0	0	0	0	0	0	0	0	0	0	0	0	0	0	0	0	0	0	0	0	0	0	0	0	0	0	0	0	0	0	0	0	0	0	0	0	0	0	0	0	0	0	0
A830035A12Rik	0	3.56	0	0	0	0	0	0	0	0	0	0	0	0	0	0	0	0	0	0	0	0	0	0	0	0	0	0	0	0	0	0	0	0	0	0	0	0	0	0	0	0	0	0	0	0	0	0	0
A830035O19Rik	0	0	0	0	0	0	0	0	0	0	0	0	0	0	0	0	0	0	0	0	1.1	0	3.62	0	0	0	0	0	0	0	0	0	0	0	0	0	0	0	0	0	0	0	0	0	0	0	0	0	0
A830049F12Rik	0	0	0	0	0	0	0	0	0	0	0	0	0	0	0	0	0	0	0	0	0	0	0	0	0	0	0	0	0	0	0	0	0	0	0	0	0	0	0	0	0	0	0	0	0	0	0	0	0
A830052D11Rik	0	0	0	0	0	0	0	0	0	0	0	0	0	0	0	0	0	0	0	0	0	0	0	0	0	0	0	0	0	0	0	0	0	0	0	0	0	0	0	0	0	0	0	0	0	0	0	0	0
A830080D01Rik	67.73	0	0.5	0	0.42	0.41	0	0	0.2	0	0	7.11	0	104.31	33.05	156.76	12.76	13.05	47.13	3.03	0	0.35	0	0	0.83	0	0	44.07	0	87.71	2.34	0	0.23	0	0	0	0.42	39.02	0	250.91	89.8	0.55	0.74	0	0	29.06	0	0.67	6.9
A830082K12Rik	1.15	0	0	0	2.83	0	0.54	0.23	16.14	9.07	0	0	107.54	0	5.07	0	64.4	179.16	0	293.01	6.63	9	2.26	1.48	0	40.43	20.46	28.68	1.57	49.83	20.77	0	0	0	3.98	0	3.29	0	0	10.42	75.4	0	5.17	0	15.91	0	5.79	7.35	48.75
A830082N09Rik	0	0	0	0	0	0	0	0	0	0	0	0	0	0	0.15	0	0	0	0	0	0	0	0	0	0	0	0	0	0	0	0	0	0	0	0	7.97	0	0	0	0	0	0	0	0	0	0	0	0	0
A830083F22	0	0	0	0	0	0	0	0	0	0	0	0	0	0	0	0	0	0	0	0	0	0	0	0	0	0	0	0	0	0	0	0	0	0	0	0	0	0	0	0	0	0	0	0	0	0	0	0	0
A830092H15Rik	0	0	0	0	0	0	0	0	0	0	0	0	0	0	0	0	0	0	0	0	0	0	0	0	0	0	0	0	0	0	0	0	0	0	0	0	0	0	0	0	0	0	0	0	0	0	0	0	0
A930001A20Rik	0	0	0	0	0	0	0	0	0	0	0	0	0	0	0	0	0	0	0	0	0	0	0	0	0	0	0	0	0	0	0	0	0	0	0	0	0	0	0	0	0	0	0	0	55.26	0	0	0	0
A930001C03Rik	0	0	0	0	0	0	0	0	0	0	0	0	0	0	0	0	0	0	0	0	0	0	0	0	0	0	0	0	0	0	0	0	0	0	0	0	0	0	0	0	23.78	0	0	0	0	0	0	0	0
A930002C04Rik	0	0	0	0	0	0	0	0	0	0	0	0	0	0	0	0	0	0	0	0	0	0	39.73	0	0	0	0	0	0	0	0.12	0	0	0	0	0	0	0	0	0	0	0	0	0	0	0	0	0	0
A930003O13Rik	0	0	0	0	0	0	0	0	0	0	0	0	0	0	0	0	0	0	0	0	0	0	0	0	0	0	0	75.28	0	0	0	0	0	0	0	0	0	0	0	0	10.59	0	0	0	0	0	0	0	0
A930004D18Rik	0	23.41	0	0	2.54	0	0	0	0	0	0	0.18	0	0	0	0	0	0	0	0	0	1.93	0	0	0	0	0	0	0	0	0	0	0.26	0	0	0	0.32	0	0	0	2.79	0	0	0	0	0	0	0	0
A930005H10Rik	0	0	15.24	0	0	0	2.55	0	0	0	0	117.36	31.11	0	0	0	13.39	47.81	0	0	3.19	217.66	107.03	0	0	53.9	2.02	126.21	50.55	0	116.05	289.41	24.09	0	0	0	1.88	9.77	0	0	0.18	6.3	0	0	0	89.18	0	0	76.79
A930006I01Rik	0	0	0	0	0	0	0	0	0	0	0	0	0	0	0	0	0	0	0	0	0	0	0	0	0	0	0	0	0	0	0	0	0	0	0	0	0	0	0	0	0	0	0	0	0	0	0	0	0
A930006K02Rik	0	0	0	0	0	0	0	0	0	0	0	0	0	0	0	0	0	0	0	0	0	0	0	0	0	0	0	0	0	0	0	0	0	0	0	0	0	0	0	0	0	0	0	0	0	0	0	0	0
A930007A09Rik	0	0	0	12.85	0	0	0	0	0	0.65	0	0.27	3.4	0	0	0	0	0	0	0	0	0	0	0	0	0	0	0	0	0	0	0	0	0	0	0	0	0	0	0	5.54	0.32	0	0	0	0	0	0	0
A930007I19Rik	0	0	0	0	0	0	0	0	0	0	0	0	0	0	0	0	0	0	0	0	0	0	0	36.58	0	0	0	0	0	0	0	0	0	0	0	0	0	0	0	1.05	0	0	0	0	0	0	0	0	0
A930009A15Rik	0	0	0	0	0	0	0	0	0	0	0	0	0	0	0.86	0	0	0	0	0	0	0	0	0	0	0	0	0	0	0	0	0	0	0	0	0	0	0	0	0	0	0	0	0	0	0	0	0	0
A930011G23Rik	0	0	0	0	0	0	0	0	0	0	0	0	0	0	0	0	4.27	0	0	32.36	0	0	0	0	25.58	0	0	0	0	0	0	0	0	0	0	0	0	0	0	0	0	0	0	0	0	0	0	0	0
A930012L18Rik	0	0	0	0	0	0	0	0	0	0	0	0	0	0	0	0	0	1.94	0	0	0	0	0	0	0	0	0	0	0	1.06	0	0	0	0	0	0	0	0	0	0	0	0	0	0	0	0	0	0	0
A930012O16Rik	0	0	0	0	0	0	0	0	0	0	0	0	0	0	0	0	0	0	0	0	0	0	8.2	233.1	0	0	67.71	0	0	0	0	165.05	0	0	0	0	2.83	3.99	0	0	4.82	18.61	0	0	0	0	0	0	0
A930013F10Rik	0	0	0	0	0	12.14	0	5.49	0.5	0	0	0	0	0	0	0	2.83	0	0	0	0	0	0	0	0	0	0	33.95	0	0	0	0	3.91	0	0	505.38	0	0	0	0.87	0	0	0	0	0.85	0	0	0	0
A930015D03Rik	0.79	0	0	0	1.5	21.86	0	0	0	0	0.28	0	0.43	1.7	4.03	0	0	1.22	0	0	0.92	0	0	1.48	0.6	3.87	0	0	0	0	0	0	0	0.4	0	0	14.07	2.07	0	0	0	0	0	0	0.25	0.67	0	0	0
A930016O22Rik	0	0	0	0	0	4.06	0	0	0	0	0.5	0	0	0	0	0	0	0	0	0	0	1.81	0	0	0	0	0	0	0	0	0	0	0	0	0	1.91	0	0	0	0	41.32	0	0	0	0	0	8.24	0	0
A930017K11Rik	0	0	0	0	0	0	0	0	0	0	0	0	0	0	0	0	0	0	0	0	0	0	0	0	0	0	0	0	0	0	0	0	0	0	0	0	0	0	0	0	0	0	0	0	0	0	0	0	0
A930017M01Rik	0	0	0	0	0	0	0	0	0	0	0	0	0	0	0	0	0	0	0	0	0	0	0	0	0	0	0	0	0	0	0	0	0	0	0	0	0	0	0	0	0	0	0	0	0	0	0	0	0
A930018P22Rik	0	0	0	0	0	0	0	0	0	0	0	0	0	0	0	0	0	0	0	0	0	0	0	0	0	0	0	0	0	0	0	0	0	0	0	0	0	0	0	0	0	0	0	0	0	0	0	0	0
A930019D19Rik	0	0	0	0	0	0	0	0	0	0	0	0	0	0	0	0	0	0	0	77.23	0	4.64	0	0	0	0	0	0	0	5.74	0	0	0	0	0	0	0	0	0	0	0	0	0	0	0	0	12.31	0	0
A930024E05Rik	0	0	0	23.53	0	0	4.56	3.51	0	0	0	1.33	0	0	0	0	0	0	0	0	0	0	0	0	0	0	0	0	0	0	0	0	0	0	0	0	0	0	0	0	0	0	0	0	0	0	0	0	0
A930028N01Rik	0	0	0	0	0	0	0	0	0	0	0	0	0	0	0	0	0	0	0	0	0	0	0	0	0	0	0	0	0	0	0	0	0	0	0	0	0	0	0	0	0	0	0	0	0	0	0	0	0
A930033H14Rik	0	0	0	0	0	0	0	0	0	0	0	0	0	0	0	0	0	0	0	0	0	0	0	0	0	0	0	0	0	0	0	0	0	0	0	0	0	0	0	0	0	0	0	0	1.37	0	0	0	0
A930035D04Rik	0	0	0	0	0	0	0	0	0	0	0	0	0	0	0	0	0	0	0	0	0	0.26	0	0	0	0	0	0	0	0	0	0	0	0	0	0	0	0	0	0	0	0	0	3.62	0	0	0	0	0
A930038B10Rik	0	0	0	0	0	0	0	0	0	0	0	0	0	0	0	0	0	0	0	0	0	0	0	0	0	0	0	0	1.01	0	0	0	0	0	0	0	0	0	0	0	0	0	0	0	0	0	0	0	0
A930041C12Rik	0	0	0	0	0	0	0	0	0	0	0	0	0	0	0	0	0	0	0	0	0	0	0	0	0	0	0	0	0	0	0	0	0	0	0	0	0	0	0	0	0	0	0	0	0	0	0	0	0
AA386476	0	0	0	0	0	0	0	0	0	0	0	0	0	0	0	0	0	0	0	0	0	0	0	0	0	0	0	0	0	0	0	0	0	0	0	0	0	0	0	0	0	0	0	0	0	0	0	0	0
AA388235	0	0	0	0	0	0	0	0	0	0	0	0	0	1.21	0	0	0	0	0	0	0	0	3.72	0	0	0	0	0	0	0	0	0	0	0	0	0	0	0	0	0	0	0	0	0	0	0	0	0	0
AA413626	0	0	0	0	0	0	0	0	0	0	0	0	0	0	0	0	0	0	0	0	0	0	0	0	0	0	0	0	0	113.66	0	0	0	0	0	0	0	0	0	0	0	0	0	0	0	0	0	0	0
AA414768	0	0	0	0	0	0	0	0	0	0	0	0	0	0	0	0	0	0	0	0	0	0	39.64	0	0	0	0	0	0	0	0	0	0	0	0	0	0	0	0	0.99	0	0	0	0	0	0	0	0	0
AA415398	0	0	0	3.34	0	0	0	0	0	0	0	0	0	0	0	0	2.62	0	0	0	0	0	0	0	0	0	0	0	0	0	0	0	0	0	0	0	0.35	0	0	0	0	20.09	0	0	0	0	0	0	0
AA465934	0	0	0	120.21	22.28	0	29.73	0	7.44	0	0.18	0	0	0	0	0	0	0	0	0	0	0	3.33	0	1.21	0	0	7.06	0	0	0	0.41	0	0	0	0	0	59.01	0	122.57	23.88	0	0	188.19	0	117.25	2.18	0	0
AA467197	0	0	72.12	61.15	0	0	1.73	0	0	0	9.34	0.67	0	0	0	0	0	0	48.58	39.28	0.41	196.4	1.11	0	0	18.4	42.16	0	14.72	0	0.91	0	0	229.09	0	12.37	0	13.25	0	3.34	1.22	13.19	0	0	0	20.89	0	0	12.31
AA474331	0	0	0	0	1.74	0	0	0	0	0	0	0	2.91	4.35	0	0	0	0	0	0	0	0	0	0	0	0	0	0	0	0	0	0	0	0	0	0	0	0	0	1.31	0	0	0	0	0.1	0	0	78.52	0
AA543186	0	0	0	0	0	0	0	0	0	0	0	0	0	0	0	0	0	0	0	0	0	0	0	0	0	0	0	0	0	0	77.2	0	0	0	0	0	0	0	0	0	0	0	0	0	5.58	0	0	0	0
AA623943	0	0	0	0	0	0	0	0	0	0	0	0	0	0	0	0	0	0	0	0	0	0	0	0	0	0	0	0	0	0	0	0	0	0	0	0	0	0	0	0	0	0	0	0	0	0	0	0	0
AA986860	219.86	8.31	0	200.68	192.32	223.84	0.27	0.73	12.07	404.87	75.89	334.55	15.15	0	0	145.3	59.66	0	5.75	270.53	107.02	0	22.45	0	20.98	0	11.6	0	93.74	0	5.68	156.35	14.75	0.24	85.44	143.44	9.21	313.78	0	241.38	21.72	111.04	68.43	0	0	56.35	0.25	65.8	4.21
AA987161	0	0	0	0	9.42	0	0	0	0	0	0	0	0	0	2.38	0	0	0	0	4.1	0	0	0.1	0	0	0	0	0	0	0	0	0	0	0.46	0	0	0	0.72	0	0	0	0	9.58	0	0	0	0.08	0	0
Aaas	0	124.06	0.65	0	132.4	0	0	3.99	0	67.65	91.61	358.03	0	119.51	0.89	0	29.99	0	287.58	0.84	16.15	49.61	8.72	0.52	0	19.36	125.43	30.4	0	0	31.67	342.69	210.26	0	69.38	0	29.48	0	0	2.32	0	0	0	83.03	0	0	0	162.11	87.77
Aacs	0	0	0.43	0	342.08	0	0	0.85	0.75	0.35	0	0	0	23.95	0	0	2.36	3.66	0	0	13.53	0	8.34	30.48	0.41	0	0	0	0	0	0.65	0.27	0.4	0	384.25	0	0	0	0	0	0	2.54	3.8	95.76	0	24.05	13.65	0.67	108.33
Aadat	0	0	0	0	0	0	0	0	0	0	0	0	0	0	0	0	0	0	0	0	0	0	0	0	0	0	0	0	0	0	0	0	0	0	0	0	0	0	0	0	0	0	0	0	0	0	0	0	0
Aaed1	1.88	2.78	0	0	3.17	0.55	28.89	0	0	0	0	100.34	0	0	2.28	0.76	3.48	0	93.19	22.39	1.91	0	36.84	0	0	34.72	80.83	63.79	0.59	94.54	1.53	0.94	9.03	0	0	235.34	0	37.93	0	34.05	0.39	78.55	6.07	9.55	161.73	88.41	0	0	17.44
Aagab	21.41	35.55	0	84.3	10.66	53.46	0	0	0	0	0.15	137.51	0	0.47	0	0	0	115.19	0	334.4	0.15	17.8	66.29	0	4.03	0	0	13.32	50.34	0	0	0	0	0	0	0	40.37	52.09	0.25	173.93	152.96	0	0	6.28	77.81	57.33	0	0	4.75
Aak1	4.05	8.46	0.54	84.02	8.66	15.26	1.82	2.99	0	75.32	8.06	75.64	4.62	0	26.47	39.39	55.08	0.39	0.06	39.68	59.9	4.26	54.96	0.13	1.04	0	1.08	7.17	0.18	239.46	0.58	0.25	2.51	69.82	10.73	14.78	33.92	12.04	12.21	83.62	56.52	10.45	48.58	18.61	0.69	26.53	3.23	2.67	0.32
Aamdc	21.44	0	34.69	494.98	18.48	950.55	90.24	40.86	0	0	2.65	152.87	7.43	407.18	6.27	320.21	23.16	0	303.04	0	2.95	8.56	55.39	28.6	0	2.76	2.92	364.86	9.43	481.47	132.44	94.8	16.95	0	0	0	10.23	192.25	0	268.42	249.65	40.03	0	0	304.45	156.45	0	0	16.64
Aamp	269.86	13.32	0.51	0.8	110.69	166.4	103.75	19.67	19.42	80.57	57.02	23.39	44.58	142.62	28.45	181.14	238.9	1.93	5.35	114.79	22.69	111.87	21.96	0	3.41	43.42	81.56	16.88	17.89	180.99	59.21	160.12	47.47	12.01	2.15	426.31	18.38	0	2.57	167.84	87.32	63.95	200.9	1.53	21.2	7.77	13.91	6.17	151.83
Aanat	0	0	0	0	0	0	0	0	0	0	0	0	0	0	0	0	0	0	0	0	0	0	0	0	0	0	0	0	0	0	0	0	0	0	0	0	0	0	0	0	0	0	0	0	0	0	0	0	0
Aar2	0	0	0	0	0.3	15.75	0	3.75	0.16	0	0	56.6	4.02	9.7	0	0	0	2.48	0	0	0.11	36.35	7.73	68.83	88.15	0	23.33	2.37	0	0	0	0	0.68	0	0	19.14	44.34	0.56	0	0.63	0	0	0	29.23	0	22.91	0	0	121.72
Aard	0	11.04	0	0	0	0	0	0	0	0	0	0	0	0	0	0	0	0	0	0	0	0	0	0	0	0	0	0	0	0	0	0	0	0	0	0	0	0	0	0	0	0	0	0	0	0	0	0	0
Aars	101.57	180.73	0	0	0	0	0.9	0	1.08	0	0	122.3	0.64	0	4.28	0	0	0	0	0	83.52	0	0.55	0	0	0.66	0	0	0	0	0	25.13	57.14	0	0	0	0	102.98	0	10.91	16.28	177.95	4.25	1.11	55.92	0	0	0	140.06
Aars2	0	0	0	0	0.39	0	0	0	0	0	0	30.9	0	0	0	0	0	0	0.11	0	0.42	0	0	0	0	0	0	0	0	0	0	0	0.16	0	0	0	0	0	0	0	0	0	0	0	0	0	0	0	0
Aarsd1	0	101.74	0	7.01	26.95	0	0	0	107.9	197.77	7.5	71.26	0	4.31	119.12	0	0	0	0	74.17	86.32	0	11.07	0	46.53	36.41	8.53	41.54	0	0	1.8	27.98	39.84	0	0	2.07	2.28	28.6	1.39	3.42	48.05	4.06	0	0	9.12	11.91	0	0	14.16
Aasdh	0	0	0	0	10.34	0	0	0	0	10.65	40.29	0.32	0	24.44	0	0	6.94	0	0.15	0	118.98	0	0	0	7.29	0	0	3.9	0	0	0	0	0	0	0	12.86	0	0	0	9.91	0	0	0	0	0	0	0	0	0
Aasdhppt	0	0	0	0.87	45.63	148.58	0	0	0	0	70.77	0	0	0	39.41	0	0	1.32	0	0	1	0	36.35	0	0	0	48.96	29.58	22.76	0	0	0	0	0	0	0	42.4	0.75	0	4.89	0	63.39	0	0	98.4	137.57	0	17.03	0
Aass	0	0	0	0	0	0	0	0	0	0	0	0	0	0	0	0	0	0	0	0	0	0	0	0	0	0	0	0	0	0	0	0	0	0	66.48	0.23	0	0	0	0	0	0	0	0	0	0	0	0	0
Aatf	14.83	0	0	0	0	49.95	0	0	0	0	0	0	0.72	0	0	0	0	0	0	0	10.13	0	0.55	0	0	0	0	0	0	0	0	0	0	0.21	1.33	0	0	0	0	0	0	1.63	0	0	21.77	18.81	0	0	1.18
Aatk	7.53	0	0	0	0	0	0.51	0.69	0	1.98	0	0	0	1.09	0.69	0	0	0	0	0.63	0	0	0	0	0	0.67	0.2	0	0.16	0	0	0	0.23	0	0	0.64	0	0	0	0	0	0	0	0.19	0	0	0	0	0
AB124611	0	20.65	0	0	0.96	14.93	0	0	0	5.08	0	0	0	0	0	0	0	0	0	0	0	105.05	3.47	0	0	0	0	108.87	0	0	0	0	5.99	0	0	0	0	0	0	0	0	0	0	0	0	213.5	0	0	0
Abat	0.96	0.89	0	2.53	0	9.89	0	0	0	0	4.6	0	0	0	0.79	0	1.29	0	13.79	0	0	0	0	0	0	0	0.23	33.09	0.19	0	0	1.67	99.04	0	0	0	0	0	0	0.34	0	0	0.08	0	0	74.23	0	0	0
Abca1	0	0	12.74	0	0	0	0	0	0	0	3.32	0	0	8.96	0.29	2.9	0	0	0	0	0.35	0	0	0	0.81	0	0	0	0	0	7.38	0.06	0	0	7.4	28.28	0	0	0	0	0	0	0	0	0	0	0	0	0
Abca12	16.83	0	0	0	0	0	0	0	0	0	0	0	0	0	0	0	0	0	0	0	0	0	0	0	0	0	0	0	0	0	0	0	0	0	0	0	0	0	0	0	0	0	0	0	0	0	0	0	0
Abca13	0	0	0	0	0	0	0	0	0	0	0	0	0	0	0	0	0	0	0	0	0	0	0	0	0	0	0	0	0	0	0	0	0	0	0	0	0	0	0	0	0	0	0	0	0	0	0	0	0
Abca15	0	0	0	0	0	0	0	0	0	0	0	0	0	0	0	0	0	0	0	0	0	0	0	0	0	0	0	0	0	0	0	0	0	0	0	0	0	0	0	0	0	0	0	0	0	0	0	0	0
Abca16	0	0	0	0	0	0	0	0	0	0	0	0	0	0	0	0	0	0	0	0	0	0	0	0	0	0	0	0	0	0	0	0	0	0	0	0	0	0	0	0	0	0	0	0	0	0	0	0	0
Abca17	0	0	0	0	0	0	0	0	0	0	0	0	0	0	0	0	0	0	0	0	0	0	0	0	0	0	0	0	0	10.7	0	0	0	0	0	0	0	0	0	0	0	0	0	0	0	0	0	0	0.47
Abca2	4.59	0	0	8.37	1.48	0	0.05	0	0	0	10.19	1.75	0.22	0.86	0	0.29	1.42	0	0	0.39	0	0	0	0	47.57	0	0	7.95	0	0	0	0.13	2.82	2.83	0	0	2.87	1.87	0.08	0	0	3.3	4.07	0	2.9	0	0	0	0
Abca3	1.39	0.62	1.03	0	10.1	5.04	0	85.92	0	0	0	0	0	0	1.9	8.29	0	0	1.45	3.66	0.9	0	1.48	0.21	0	0	138.04	0	0	38.76	4.42	0.25	0	0	0	0	68.32	4.19	0	0	0.36	158.88	0	0	105.12	0	0	0	0.49
Abca4	0	26.09	0	1	2.97	0	24.61	75.12	2.9	10.11	0	0	0.32	45.8	37.09	3.86	0	0	0	0.59	0.1	3.59	0.22	0	5.87	0	28.12	4.19	0.61	27.17	5.91	0	0.83	0.1	43.28	0	7.59	0.88	0.69	29.73	1.01	0.24	0	0	0	14.92	0	0	11.82
Abca5	0	0	0	1.29	0	33.36	7.53	0	0	0	0	0	0	0	0	0	0	0	0	9.12	0	0	0	0	0	0	0	0	0	0	0.05	0	0	0	0	0.29	0	0	0	0	0	0	0	0	0.04	0	0	0	0
Abca6	0	0	0	0	0	0	2.33	0	0	0	0	0	0	0	0	0	0	0	0	21.01	0	0	0	0	0	0	0	0	0	0	0	0	0	0	0	0	0	0	0	0	1.57	0	0	0	0	0	0	0	0
Abca7	0	68.54	0	0	2.86	17.92	0	0	0	25.23	0	0	3.82	0.21	0	0.18	0	133.4	0.06	0	2.14	0	2.54	0	0	0	0	0	0	0	0	0	0	0	0	0	0	0	0	0	52.66	0	0	0	0	0	0	0	0
Abca8a	0	0	0	0	0	0	0	0	0	0	0	0	0	0	0	0	0	0	0	0	0	0	0	0	0	0	0	0	0	0	0	0	0	0	0	0	0	0	0	0	0	0	0	0	0	0	0	0	0
Abca8b	0	0	0	0	0	0	0	0	0	0	0	0	0	0	0	0	0	0	0	0	0	0	0	0	0	0	0	0	0	0	0	0	0.97	0	0	0	0	0	0	0	0	0	0	0	0.55	0	0	0	0
Abca9	0	0	0	0	0	0	0	0	0	0	0	0	0	0	0	0	0	0	0	0	0	0	0	0	0	0	0	0	0	0	0	0	0	0	0	0	0	0	0.1	0	0	0	0	0	0	0	0	0	0
Abcb10	0.9	46.06	0	0.56	1.69	0	0	0	0	0	3.12	0.49	0	0	7.86	0	11.46	0	0	46.97	0	22.66	6.86	0	10.72	0	0	81.21	0	0	2.34	0	3.83	0	0	0	0	79.14	0	12.12	0	0	0	0	0	159.02	0	0	28.47
Abcb11	0	0	0	0	0	0	0	0	0	0	0	0	0	0	0	0	0	0	0	0	0	0	0	0	0	0	0	0	0	0	0	0	0	0	0	0	0	0	0	0	0	0	0	0	0	0	0	0	0
Abcb1a	0	0	0	0	0.58	0	0	0	0	0	0	0.44	0	0	0.45	0	0	0.93	0	0	0	0	0	0	0	0	0	1.36	0.64	0	0.08	0.2	0	0	0	0	0	0	0	0	0	0	0.2	0	2.71	0	0	0	0
Abcb1b	0	0	0	7.37	0	0	2.32	0	0	0	0	0	0	0	0	0	0	0	0	0	0	0	0	0	0	0	0	0	0	0	0	0	0	0	0	0	0	0	0	0	0	0	0	0	0	0	0	0	0
Abcb4	9.02	10.71	41.44	0	66.81	0	0	0	0	3.61	113.21	31.99	0	3.71	110.84	75.69	23.65	0	0	0	0	0	8.11	0	10.31	0	0	67.59	0	26.94	188.09	0	0	0	23.86	0	0	142.44	0	0	0	30.03	6.46	3.37	50.35	4.69	8.52	0	0
Abcb5	0	0	0.22	0	0	0	0	0	0	0	0	0	0	0	0	0	0	0	0	0	0	0	0	0	0	0	0	0	0	0	0	0	0	0	0	0	0	0	0	0	0.56	0	0	0	0	0	0	0	0
Abcb6	0	0	0	0	0	0	0	0	0	0	0	0	0	0	0	0	0	0	0	30.56	0	0	0	0	0	0	0	0	0	0	50.13	0	0	0	0	2.48	36.91	0	0	0	0	0	0	0	0	0	0	0	0
Abcb7	0.15	3.53	1.52	5.62	0	22.46	1.98	6.89	0	3.06	3.89	19.26	8.47	4.82	6.26	20.83	1.42	0.63	0	15.58	27.45	21.02	0.86	0	0.69	60.06	0.83	7.59	4.55	73.6	7.34	0.16	4.08	10.8	0.08	2.5	5.61	14.88	0.54	6.38	79.07	3.21	0.1	0.36	0.62	0.42	5.41	6.59	3.87
Abcb8	0.37	0	0.3	0	0	208.79	0.79	0	0	0.19	27.68	23.8	0	0	38.12	0	0	0	0.19	4.09	0	0	0	0	0	0	0	3.22	0	2.85	0.82	0	140.67	0	0	0.19	0.32	0	0	0	5.73	0	0	0	4.51	97.64	0.12	0	3.4
Abcb9	0	0	0	0	0	0	0	0	0	0	0	0	0	0	0	0	0	0	0	0	0	0	0	0	4.14	0	0	0	0	0	0	0	0	0	0	0	0	0	0	0	0	0	0	0	19.97	0	0	0	0
Abcc1	3.25	0	0	0	2.18	0	13.43	0	0	0	0	0	0	0	25.6	0	0	0.4	0.9	0	0.08	0	22.88	0	0	0	0	0	11.61	0	0	0	0	0	0	0	0	10.33	0	0	0.48	0	4.12	0	1.79	0	0.31	0	0
Abcc10	0	0	0	0	0	0	0	0	0.12	0	0	0	0	0	0	0	0	0	0.28	0	0	0	0	0	0	0	0	0	0	0	0	0	0	0	0	0	0	0	0	0	0	0	0	0	0	0	0	0	0
Abcc2	0	0	0	0	0	0	0	0	0	0	0	0	0	0	0	0	0	0	0	0	0	0	0	0	0	0	0	0	0	0	0	0	0	0	0	0	0	0	0	0	0	0	0	0	0	0	0	0	0
Abcc3	0	0	0	0	0	0	4.89	0	0	0	0.07	16.76	2.11	1.4	0	3.47	0	0	0.36	52.18	0	0	27.54	0	0	1.29	0	0	0	0	15.46	0.11	12.39	0	0	0	1.21	0	0	0	0	0	0	0	0	0	0.45	0	0
Abcc4	0	0	0	9.75	0	0	14.23	30.87	0	0	0.25	0	0	62.15	0	15.21	0	0	0	0	0	0	0	0	5.57	0	0	0	0	0	0	0	0	0	0	0	0	0	0	0	0	0	0	0	0	0	0	0	0
Abcc5	13.78	7.99	0	6.51	0.32	0.5	2.29	0.45	0	0.22	0	2.75	0.79	38.53	6.82	1.26	11.55	0	0	0	0	0	0	0	7.61	0	0	0.45	3.16	0	0	1.77	0.45	14.42	0	4.75	0	0.63	0.2	0.42	1.21	0	2.7	0	0.07	0	2.59	0	0
Abcc6	0	0	0	0	0	0	0	0	0	0	0	0	0	0	0	0	0	0	0	0	0	0	0	0	0	0	0	0	0	0	0	0	0	0	0	0	0	0	0	0	0	0	0	0	0	0	0	0	0
Abcc8	147.17	0	50.97	89.84	8.18	111.2	2.9	49.69	30.43	81.81	0	0	32.67	0	39.48	0	114.81	81.44	0	3.52	27.05	37.21	28.53	0	0	0	0	29.16	0	0	11.42	0	1.06	0	134.79	0	2.23	138.09	1.35	0	13.38	253.69	2.71	20.88	0.81	0	0	416.12	16.34
Abcc9	0	0	0	0	0	0	0	0	0	0	0	0	0	0	0	0	0	0	0	0	0	0	0	0	0	0	0	0	0	0	0	0	0	0	0	0	0	0	0	0	0	0	0	0	0	0	0	0	0
Abcd1	0	0	0	0	0	0	0	0	0	0	0	0	0	0	0	5.49	0	0	0	25.11	0	69.76	0	0	0	0	0	0	0	0	0	0	0	0	0	1.05	0	0	0	5.44	6.28	0	0	0	0	0.21	0	0	49.48
Abcd2	0	0	0	0	0	0	0	0	0	0	0	0	0	0	0	0	0	0	0	0	0	0	0	0	0	0	0	0	0	0	0	0	0	0	0	0	0	0	0	0	0	0	0	0	0	0	0	0	0
Abcd3	64.75	3.96	0.92	18.14	34.25	3.32	1.69	0	0.37	127.6	39.2	14.99	0.62	173.01	1.4	176.04	17.94	1.45	0	1.8	1.08	0.61	0	0	42.97	3.38	23.99	138.12	5.41	0	8.85	2.76	1.73	0	0	0	73.8	0	0.93	19.96	21.1	112.9	4.64	1.79	25.01	127.43	11.22	0	36.75
Abcd4	0	44.34	0	112.48	0.36	0	0	0	0	0.35	0	0	0	0	0	0	0	0	0	0	0	0	0	0	0	0.54	0	0.72	0.85	0	0	0	0	0	0	0	0	0	0.63	0	0	0	0	0	0.34	0	0	0	12.11
Abce1	59.9	94.19	7.7	156.76	153.73	9.6	5.86	112.7	1.88	114.09	0	121.3	30.21	269.78	98.5	121.14	0.23	0	11.74	0	0	39.23	64.07	250.86	9.56	102.22	0	0	1.28	0	82.78	53.54	65.02	0	0	48.64	136.35	2.8	0	146.47	1.7	0	6.23	158.75	9.72	62.14	6.27	228.73	2.27
Abcf1	3.32	11.97	1.32	16.04	22.7	52.61	15.46	8.03	0.36	31.1	6.3	19.95	0.79	1.08	4.34	117.09	47.88	18.02	0	40.2	21.61	61.05	10.16	29.51	25.5	64.9	148.28	16.08	133.89	1.31	3.86	11.41	4.55	0	15.45	5.06	2.48	19.59	0.2	17.8	6.08	0	10.22	44	0.22	20.79	1.21	11.75	0.7
Abcf2	0	0	29.62	0	32.55	124.94	0	0	70.53	10.57	0.34	11.02	106.83	0	63.35	0	0	0	1.1	489.03	8.43	0.62	26.1	0	0	106.57	0	10.34	236.47	60.54	0	0	0.5	0.49	33.74	525.82	11.44	0	0	0	0	0.4	58.92	0	0.1	117.65	51.31	0	0
Abcf3	7.1	0	0	0	0	8.29	22.63	123.28	8.63	10.72	1.46	50.63	0	36.56	1.64	0	0	0	0.1	0	1.08	12.64	0.29	0	16.02	0	114.54	0	8.89	0	0	151.11	0	0	0	32.9	127.95	0	0	0	15.46	0	0	159.57	0	0	0.25	0	10.44
Abcg1	35.27	0	1	0	29.37	112.25	0	0	0	4.71	0	40.66	0.4	0	0	0	0	0.47	0	0	0.06	0	19.65	0	0	0	0	12.91	15.12	35.06	0	0	0.83	0	0	0	0	0	0	0	0.32	126.28	8.26	0	0	5.02	0	0	0
Abcg2	0.51	14.94	0	0	0	0	0	0	0	0	0	0	0	0	0	0	0	0	0	0	0	0	0	0	0	0	0	0	0	0	0	0	0	0	0	89.57	0	0	0	0	0	0	0	0	0	0	0	0	0
Abcg3	0	0	0	0	0	0	0	0	0	0	0	0	0	0	0	0	0	0	0	0	0	0	0	0	0	0	0	0	0	0	0	0	0	0	0	0	0	0	0	0	0	0	0	0	0	0	0	0	0
Abcg4	0	0	0	0	0	0	0	0	0	0	0	0	0	0	0	0	0	0	0	0	0	0	0	0	0	0	0	0	0	0	0	0	0	0	0	0	0	0	0	0	0	0	0	0	0	0	0	12.33	0
Abcg5	0	0	0	0	0	0	0	0	0	0	0	0	0	0	0	0	0	0	0	0	0	0	0	0	0	0	0	0	0	0	0	0	0	0	0	0	0	0	0	0	0	0	0	0	0	0	0	0	0
Abcg8	0	0	0	0	0	0	0	0	0	0	0	0	0	0	0	0	0	0	0	0	0	0	0	0	0	0	0	0	0	0	0	0	0	0	0	0	0	0	0	0	0	0	0	0	0	0	0	0	0
Abhd1	1.13	3.47	0	52.19	0	0	0	7.59	0	0	0	2.15	0	0	0	0	0.87	83.46	0.3	0	0	0	0	0	0	0	0	58.5	1.76	0	0	0	15.56	0	0.11	0	0	0	0.32	0	0	0	0.56	0	0.87	0	0	0.27	1.98
Abhd10	0	421.58	0	0	0	12.89	0	0	20.98	0	0	35.09	0	0	0	0	9.46	0	15.21	0	3.81	0	0	0	0	0	0	32	0	0	0	0	0	0	0	0	0	0	0	0	2.18	0	114.13	1.11	0	0	0	1.37	0
Abhd11	0	0	95.27	72.66	49.98	0	6.91	287.69	25.9	76.71	54.93	327.17	40.16	64.59	0	150.08	184.99	31.77	0	0	38.48	36.25	35.4	0	0	0	6.56	0	57.46	0	7.52	119.67	0.51	0	0	276.34	1.17	50.11	5.81	32.54	1.32	0	6.58	0	57.66	59.37	0	359.76	0
Abhd11os	7.05	0	0	112.06	3.32	1.99	1.45	11.47	1.4	256.91	3.29	68.5	62.47	0	0	3.76	28.01	0	0.74	0	1.14	163.84	1.66	0	105.69	2.66	6.34	50.66	0	0	3.61	1.88	0	0	0	5.04	1.25	11.52	0	0	0	0	16.31	0	3.01	3.66	15.62	836.55	4.77
Abhd12	36.87	40.94	5.63	0	42.61	1.24	40.88	0	21.17	60.69	13.53	2.28	0	137.97	77.64	0	47.19	31.35	120.78	0	20.6	305.14	19.07	0.42	0	91.44	20.88	77.87	278.4	1.13	58.6	198.56	206.74	59.81	0.68	332.5	59.35	19.78	7.54	167.4	163.19	113.96	0.29	1.66	17.28	119.49	37.92	0	3.32
Abhd13	2.94	0	7.71	2.65	0.98	0	18.13	57.43	1.57	0.53	0	12.45	0	0	27.54	0	0	0	0	0.94	7.25	0	16.33	0	0.32	37.67	0	0	0	37.52	2.15	0.31	0.4	0	0	0	58.7	4.28	0	0	1.51	0	3.16	0.16	0.26	11.16	0	0	1.04
Abhd14a	0	55.04	0	0	0	0	0	0	0	0	0	0	0	137.76	6.51	0	0	0	0	0	0	0	0	0	0	18.08	58.06	0	0	0	0	0	0	0	0	0	60.05	0	0	0	0	0	0	0	13.43	8.31	0	0	157.29
Abhd14b	0	0	363.89	16	139.36	0	26.45	49.38	0	0	40.32	79.88	54.98	72.06	1.72	19.67	1.04	621.88	3.64	0	2.21	121.39	50.11	0	0	21.92	0	68.55	0	0	40.75	81.08	1.94	121.3	0	0	75.84	0	0	0	395.88	0	194.2	0	80.81	0	22.17	0	0
Abhd15	0	0	0	0	0	0	0	0	0	0	0	0	0	0	0	0	0	0	0	0	0	0	0	0	0	0	0	0	0	0	0	0	0	0	0	0	0	0	0	0	0	0	0	0	0	0	0	0	0
Abhd16a	93.91	96.72	1.33	0	8.87	56.49	18.06	0	0	40.62	0.61	21.49	1.76	193.37	0	0	25.04	0	0.46	0	0	0	44.52	0	0	0	0.57	68.79	5.85	43.2	0	44.01	0	226.37	0	0	3.05	2.86	2.84	59.37	0	88.43	0	0	5.89	0	0	0	0
Abhd16b	0	0	0	0	0	0	0	0	0	0	0	0	0	0	0	0	0	0	0	0	0	0	0	0	0	0	0	0	0	0	0	0	0	0	0	0	0	0	0	0	0	0	0	0	0	0	0	0	0
Abhd17a	51.61	55.67	0.91	0	138.18	34.05	3.32	2.83	11.73	75.71	0.4	122.57	62.69	3.09	1.05	110.2	72.13	267.49	0.85	0.99	84.23	2.37	40.51	370.84	78.05	13	33.76	12.76	11.68	90.15	16.56	38.55	75.53	0.38	0	0	54.07	31.93	0	23.32	532.9	164.72	58.27	11.39	8.78	116.74	0	260.64	1.1
Abhd17b	9.97	64.81	0.61	19.07	0	74.02	0.28	24.14	4.75	0	46.34	27.28	0	0	8.33	0	0	0	13.32	0.39	80.51	0	0	0	0	0	13.27	32.57	0	286.48	0	12.59	2.1	0	4.13	0	1.42	0	0	0	3.95	0	2.57	0	49.19	3.1	0.76	0	22.17
Abhd17c	2.02	0.62	0	0	6.15	0	0	0	0	0	0	0	0	1.63	0	0	1.17	0	0	0.25	0	0	0	0	40.62	0	0	0	0.79	0	0	0.51	0	0	0	0	0	75.06	0	0	0.52	0	0	0.4	0	0.42	131.57	0	0
Abhd2	0	0	0	0	0	0	113.36	0	0	0	0	0	0	0	0	0	0	4.59	0	0	0	0	0	0	0.29	0	0	0	0	0	0	0	0	0	0	0	0	0	0	0	0	0	0	0	0	0	0	0	0
Abhd3	21.39	0	8.27	0	5.75	0	0	0	24.99	0	0	3.01	3.67	0.66	0	0	213.7	0	0	0	0	61.16	8.02	0	0	0	95.15	88.96	2.38	37.29	1.14	109.35	0	0	0	0.31	0	8.04	0	156.31	31.45	35.55	64.29	0	0	32.83	0.2	0	0
Abhd4	138.4	102.66	26.8	325.23	8.49	0	38.61	251.07	9.91	82.8	56.41	4.86	122.28	455.46	3.1	0.89	165.08	0	4.77	343.4	0.28	126.48	4.42	0	0	0	0.79	12.44	0	0	5.47	0.58	1.8	0	0	0	169.22	114.6	0	0	159.61	44.81	48.03	0.66	200.7	2.79	1.09	7.13	5.47
Abhd5	0.73	0	0	0	1.5	0	0	0	3.14	0	0	0	0	8.65	16.58	0	69.63	0	0	0	2.71	6.61	11.33	0	0	79.87	0	0	0	0	9.36	0	0	0	69.37	0	13.61	0	0	0	0	57.21	0	0	24.39	0	0.13	0	0
Abhd6	6.43	0	123.82	0.71	3.72	2.96	121.6	0	0	0	32.92	0	0	0	6.59	0	23.4	0	0	0	0	131.05	0.26	155.15	0	10.08	0	0	161.2	3.33	0	0	0	0	0	0	0	2.95	0	23.81	0	0	0	0	23.2	60.66	0	0.34	0
Abhd8	0	85.54	0	0	0	0	0	0	0	0	6.49	0	0	0	0	0	0	0	0	0	0	0	0	0	0	0	0	0	0	0	0	0	0	0	0	0	0	0	0	0	0	0	0	133.02	0	0	0	3.24	0
Abi1	10.82	0	0	105.65	0	57.83	4.43	5	0	0	7.69	28.23	105.18	53.35	6.66	0	59.15	75.21	0	0	0.2	0	0	0	21.92	84.62	21.56	18.97	0	17.95	98.47	0	17.09	0	87.87	59.92	88.55	0.3	0	17.27	11.74	30.18	1.45	18.08	0	5.9	0	2.11	13.82
Abi2	25.35	38.2	41.48	0	24.04	5.71	2.48	0.35	0.14	11.94	17.33	8.78	49.77	0	4.26	29.21	33.72	8.37	0	0	43.59	24.02	31.43	0	2.86	66.42	17.51	30.74	58.94	21.16	24.01	13.62	24.4	0	14.98	6.05	49.95	17.82	9.64	1.39	40.03	1.08	18.91	197.48	3.56	88.52	1.51	0.21	33.18
Abi3	0	0	0	0	0	0	0	25.45	0	0	0	0	0	0	0	0	0	0	0	0	0	0	0	0	8.9	0	0	0	0	0	0	0	0	0	0	0	0	0	4.14	0	0	0	0	0	0	0	0	0	0
Abi3bp	0	0	0	0	0	0	0	0	0	0	0	0	0	0	0	0	0	0	0	0	0	0	0	0	0	0	0	35.26	0	0	0	0	0	0	0	0	0	0	0	0	0	0	0	0	0	0	0	0	0
Abl1	42.99	22.29	0	0.68	10.94	0.53	0.5	15.61	0.13	0	0	7.74	0	0	1.56	45.52	0.14	0	0	82.15	0.18	0	0	0	0	5.11	79.51	0	3.33	0	0.18	0	5.12	0	0	0.09	0	0.25	0	6.33	28.24	0	0.06	0.14	573.01	1.89	0.7	0	54.94
Abl2	0.65	0	0	30.24	0	0	0	0.38	0	0	0	0	13.32	20.52	0	0	0	0	0.17	0	2.99	0	64.91	0	0	4.1	25.32	0	0.08	2.14	1.13	0	0	0	0.08	0	22.21	101	0.42	0.92	0	0.25	0	1.35	0	0	0	0	0
Ablim1	0	17.83	0	6.64	0	0	0	0	0.12	0	3.07	0	0	0	0	0	0	0	0	0	0	0	1.99	0	0	0	0	0	0.82	22.39	2.51	0.13	63.01	0	0	140.62	0	0	0	0	0.34	0	0	0	0	15.28	0	0	14.69
Ablim2	0	0	0	0	0	0	14.73	0	0	0	0	0	0	0	0	0	0	0	0	0	0	0	0	0	0	0	0	0	0	0	0	0	0	0	0	0	0	0	0	0	0.34	0	0	0	0	0	0	0	0
Abo	0	0	0	0	0	0	0	0	0	0	0	0	0	0	0	0	0	0	0	0	0	0	0	0	0	0	0	0.86	0	0	0	0	0	0	0	0	0	0	0	0	0	0	0	0	0	0	0	0	0
Abr	0.29	0	0	0	11.59	60.22	0	127.12	3.47	84.78	3.54	6.66	1.3	0	9.65	0	0	0	0	0	1.39	0	0	0	16.34	12.89	109.58	150.7	15.13	2.42	6.82	0	0	0	5.99	0	0.55	0	0	0	0	1.29	0	0	0	12.42	0	7.9	0
Abra	0	0	0	0	0	0	0	0	0	0	0	5.07	0	0	0	0	0	0	0	0	0	0	0	0	0	0	0	0	0	0	0	0	0	0	0	0	0	0	0	0	0	0	0	0	0	0	0	0	0
Abracl	55.11	8.33	168.84	16.79	134.48	87.35	59.53	13.93	130.84	198.47	53.59	24.15	8.12	0	7.41	109.79	100.94	53.35	119.61	78.28	65.86	287.68	133.54	0	12.77	341.23	145.14	4.53	178.64	158.84	157.02	160.43	111.15	0	0	0	89.16	146.56	0	0	158.38	199.48	173.34	67.86	14.84	49.64	0	0	86.74
Abt1	0	21.48	0	3.16	0	1.48	27.06	0	0	0	0	19.53	0	9.28	0.27	0	0	0	3	0	0.24	0	25.33	0	0	0	0	0	32.13	0	0	0	3.69	183.39	2.19	0.13	0	0	0.57	33.71	12.37	3.86	0.41	0	1.11	10.27	3.88	0.12	0.18
Abtb1	0	0	33.9	0	0	59.61	0	0	0	0	0	0	0	0	0	14.69	132.96	0	0	0	0	0	33.59	0	0	5.45	0.5	0	0.72	0	0	0	1.1	0	0.74	0	0	0	1.73	0	0	0	0	0	0	0	0	0	0
Abtb2	0	0	0	0	0.22	0	0	23.71	0	2.53	0	0.13	0.91	0	0	0	7.42	0	0	0.12	59.32	0.15	0.1	0	0	0	0	0	0	0	26.68	0	0	0	0	0	0	0.62	0	0	6.28	0	0.08	0	1.16	0	64.61	0	0.17
Acaa1a	69.02	9.47	5.02	0	175.21	128.42	26.99	88.47	0	14.14	9.49	3.08	1.5	2.26	0	14.45	4.33	15.99	25.45	136.14	40.68	0	46.27	0.44	3.74	180.1	1.35	42.58	16.39	42.86	24.51	0	17.9	0	0	23.87	26.69	0	0	64.5	3.4	0	0.47	0	140.41	49.39	30.2	26.85	0
Acaa1b	0	0	0	1.27	0	0	0	0	23.13	0	0	0	0.05	0	12.27	0	0	0	0	4.5	0	0	27.17	0	0	4.36	0	1.48	0	0	0	16.14	50.44	0	0	0	0	0	0	0	14.26	0	0	0	3.45	0	0	0	0
Acaa2	154.4	116.96	70.88	0	60.48	206.04	0.86	99.2	236.25	116.48	73.12	234.66	206.8	661.91	0	273.27	27.6	0	0	0	332.92	22.67	137.18	0	43.55	0	129.41	195.65	158.67	0	3.6	504.33	16.85	0	396.95	0	0.74	210.37	0.46	75.4	258.95	0.99	380.61	1.92	48.13	324.82	9.25	0	210.65
Acaca	19.08	4.61	19.86	0	0	0	1.46	0	0	0	0	0	57.86	2.37	3.4	0	0	82.51	0	0	0.85	0.15	0	0	0	0	0	73.64	3.08	34.34	0.08	97.89	10.6	0	0	0	0	1.93	0	81.95	8.39	2.87	12.59	1.92	0.07	0	0	0	33.9
Acacb	0.24	0	0	0	0	0.36	0	0	0	0	0.83	0	0	0	0.54	0	0	0	0	0	0	0	0	0	0	0	0	0	0	0	0	0	0	0	0	5.38	0	0	0	0	0	0	0	0	0	0	17.1	0	0
Acad11	0	0	0	0	0	160.25	0	12.11	0	0	0	26	0	0	0	2.45	6.98	0	0	0	0	0	0	0	0	0	0	2.22	0	0	0	0	0	0	0	15.67	3.25	6.43	0.14	0	0	0	0	0	120.78	0	1.2	0	0.3
Acad12	0	0	0	0	0	0	0	0	0	0	0	0	0	0	0.59	98.76	0	0	0	0	0	0	0	0	0	0	0	0	0	0	0	0	12.85	0	0.11	181.74	14.15	0	7.49	0	11.67	0	0	25.53	2.69	0	0	0	0
Acad8	0	0	47.19	0	0	139.3	31.15	0	0.9	0	0	0	0	28.46	0	0	315.93	0	0	0	0	0	0	0	8.07	0.96	3.52	87.43	29.15	4.43	0	0	0	0	0	0	0	57.45	11.25	0	0	0	0	0	0	0	0	0	0
Acad9	16.43	267.57	2.71	351.52	31.57	0.82	0	0	0	15.77	2.76	3.49	0	39.08	0	0	0	143.33	0.07	0	242.78	0	5.38	0.17	0	0	0	0.37	22.35	0	12.12	0.28	236.83	1.97	151.98	0	0	36.46	0	0	6.35	0	0.09	14.96	234.51	277.81	0	15.83	4.69
Acadl	13.56	0	87.81	40.51	53.64	76.08	30.3	26.65	19.4	6.86	11.5	71.1	0	16.5	0	1.28	227.66	44.69	2.47	59.19	57.75	41.18	42.34	0	3.61	85	19.26	77.25	40.41	216.73	3.08	0.9	11.23	4.19	11.22	52.99	57.04	11.9	2.72	6.67	120.14	97.03	0	10.85	77.57	3.46	119.82	4.84	12.8
Acadm	22.68	4.76	88.56	260.06	55.5	0	28.18	0	8.04	9.07	168.82	109.64	3.84	16.09	0	0	150.91	98.89	0	259.33	19.6	178.84	83.76	0.36	0	0	0.56	8.05	215.81	136.36	17.47	63.58	0	0.56	5.15	2.52	76.73	39.03	0.64	11.59	71.15	3.42	0.39	2.34	157.09	0.25	0.37	0.57	0
Acadsb	0	0	0	0	2.12	5.8	21.77	9.78	0	0	6.04	0	0.72	12.18	0	0	4.36	53.12	0	0	0	0.36	0	6.64	0	0	22.75	0	0	0	14.03	0	0.44	0.29	0	63.57	30.6	36.25	0	6.4	14.73	0	6.95	107.06	0	2.84	19.83	0.17	6.34
Acadvl	243.09	385.5	267.59	729.73	227.37	602.97	304.54	657.57	64.02	335.2	308.85	233.66	40.13	16.75	179.69	412.54	247.26	288.17	284.58	274.04	205.86	1005.32	258.43	214.94	0	151.03	90.89	352.26	218.54	748.73	304.27	318.57	554.36	67.16	366.63	451.58	156.76	329.39	17.42	199.89	483.89	353.1	383.74	396.13	334.73	385.59	120.22	6.29	161.12
Acan	0	0	0	0	0	0	0	0	0	0	0	0	0	0	0	0	0	0	0	0	0	0	0	0	0	0	0	0	0	0	0	0	0	0	0	0	0	0	0	0	0	0	0	0	0	0	0	0	0
Acap1	0	0	0	0	0	0	0	7.43	0	0	0	0	0	0	0	0	0.44	0	6.99	0	0	0	0	0	0	0	0	0	0	15.65	0	0	0	0	0	0	0	0	0	0	0	0	0	0	0	0	0	0	0
Acap2	73.89	0	0.13	17.86	8.56	0	9.78	14.15	0	0	2.21	138.82	21.52	0	48.88	15.37	0.38	0	4.28	1.28	2.62	79.68	5.39	0	200.79	213.56	15.98	31.24	0	15.71	0.47	0	2.02	1.89	0	0	9.89	13.74	0.08	5.75	0	23.01	1.29	10.62	0.15	23.71	5.65	25.55	4.08
Acap3	3.25	0	0	0	0	0	0	0	0	0	0	0	0	0	0	0	0	0	0	14.93	0	0	0	0	5.29	0	0	0	0	0	5.84	0	0	0	0	1.67	3.67	21.63	0	16.09	3.59	0	0	0.65	0	0	0	0	0
Acat1	12.76	3.19	12.06	4.63	94.74	7.13	121.8	39.83	3.77	105.5	13.95	186.58	2.59	1.76	12.47	0	8.06	0	18.97	53.69	139.17	283.15	15.52	0.2	0.25	196.3	100.25	0	164.57	20.17	193.19	271.58	44.81	1.15	0	0.63	20.72	211.95	3.54	6.07	62.75	38.42	5.76	28.29	65.59	359.42	8.35	0	1.83
Acat2	33.53	267.92	24.83	0	14.14	0.93	0.78	114.35	1.15	1.33	3.87	2.43	3.37	4.06	0	9.15	157.46	1.72	6.12	1.59	17.59	1.9	59.9	8.08	3.63	67.61	24.17	8.09	3.67	4.15	22.36	126.58	0.82	0.56	1.56	20.78	6.75	28.68	0	156.19	34.14	108.41	0.28	0.99	0.87	1.82	1.23	1.49	121.08
Acbd3	2.84	0	6.38	0	3.59	7.37	0.67	0	1.16	1.26	0.35	1.06	2.98	20.8	1.94	0.97	0	41.08	0.55	202.77	2.4	0.52	13.13	3.25	86.28	0	1.81	0	3.49	4.73	0.36	33.58	15.27	0	1.32	54.05	60.6	25.08	0.33	162.11	46.74	0	0.87	322.12	24.44	0.48	1.53	2.67	2.39
Acbd4	0	0	0	0	3.09	0	0	0	0	0	0	0	0	0	0	22.93	0	0	0	0	0	0	0	0	0	0	0	0	0	29.82	0	0	0	0	0	0	4.88	0	0	0	16.1	0	0	0	0	0	0	0	0
Acbd5	106.65	2.86	0	1.1	5.95	0	0	0	4.44	0	6.68	193.55	4.02	2.36	0	0	3.49	0	6.07	9.07	3.11	43.42	29.78	73.9	0	14.17	2.9	37.29	0.49	0	0	19.99	27.9	0	5.78	2.32	6.5	0	3.71	5.57	1.8	60.75	0.2	0	69.59	0.55	3.79	28.27	0.64
Acbd6	0	27.24	0	0	0	3.84	19.44	59.54	1.15	0	29.01	0	0	0.85	0	0	2.68	0	0	65.06	2.51	1.75	0	0	0	0	32.47	2.28	69.08	0	3.08	33.34	79.14	0	0	80.63	13.82	19.21	0	3.73	1.01	2.16	2.84	0	0	0	0	0	1.2
Acbd7	0	278.94	0	0	0	0	0	0	0	0	0	0	0	0	0	0	0	0	0	0	0	0	0	0	11.01	0	0	0	0	0	0	0	0	0	0	0	0	0	0	0	0	0	2.89	0	0	0	0	0	0
Accs	0	48.92	15.7	0	0	0	116.34	0	0	0	0	4.21	74.78	6.76	0	0	18.31	4.34	0	0	0	5.1	0	0	0	103.88	0	6.83	0	15.11	0	0	0	0	0	45.57	82.55	33.56	0	0	29.85	0	0	0	0	0	1.61	0	0
Accsl	0	0	0	0	0	0	0	0	0	0	0	0	0	0	0	0	0	0	0	0	0	0	0	0	0	0	0	0	0	0	0	0	0	0	0	0	0	0	0	0	0	0	0	0	0	0	0	0	0
Acd	43.58	0	0	22.92	140.58	0	216.55	0	0	0	0	133.85	0	260.61	6.68	80.99	0	0	0	190.68	41.44	132.84	15.79	307.16	1.17	0	0	164.38	0	9.57	23.37	0	0	0	54.85	1.6	0	0	0	0	2.83	0	1.3	0	0	0	27.01	0	0
Ace	0	0	0	0	0	0	0	0	0	0	0	0	0	0	0	0	0	0	0	0	0.12	0	2.5	0	0	0	0	0	0	0	0	0	0	0	0	0	0	0	0	0	0	0	0	0	0	0	0	0	0
Ace2	0	0	0	0	0	0	0	0	0	0	0	0	0	0	0	0	0	0	0	0	0	0	0	0	0	0	0	0	0	0	0	0	0	0	0	0	0	0	0	0	0	0	0	0	0	0	0	0	0
Acer1	0	0	0	0	0	0	0	0	0	0	0	0	0	0	0	0	0	0	0	0	0	0	0	0	0	0	0	0	0	0	0	0	0	0	0	0	0	0	0	0	0	0	0	0	0	0	0	0	0
Acer2	107.47	0	0	0	29.98	124	113.17	494.33	0	27.7	0	100.63	0	0	0	85.18	0	0	0.46	30.42	18.11	0	44.57	101.16	0	35.52	0	2.21	0	73.08	14.65	113.6	0	0	0	0	62.51	8.57	3.79	147	0	0	0	0	0	0	170.99	0	24.31
Acer3	22.28	26.96	132.18	0	38.6	0	3.36	0	0	0	0.32	56.99	0	1.2	0	0	5.97	0	0	0	0	0	32.46	0.17	0	0	52.91	4.88	67	0	27.61	0	0	0	0	0	0	10.04	0	31.24	36.94	112.82	20.95	0	0	1.37	25.82	0	1.26
Ache	0	0	0	0	0	0	0	0	0	0	0	0	0	0	0	0	0	0	0	0	0	0	0	0	0	0	0	0	0	0	0	0	0	0	0	0	0	0	0	0	0	0	0	0	0	0	0	0	0
Acin1	18.34	29.89	4.75	4.34	14.5	9.12	27	0.95	45.59	21.54	34.3	63.82	4.45	19.12	1.04	2.76	8.57	196.46	10.06	0.31	8.58	4.86	2.11	75.12	5.19	109.07	5.12	14.73	2.89	45.16	0.57	34.51	31.16	103.96	18.67	1.19	41.42	52.58	0	100.8	12.92	0	1.41	1.72	7.05	18.75	9.52	0.24	50.68
Ackr3	0	0	0	0	0	0	0	0	0	0	0	0	0	0	0	0	0	0	0	0	0	0	0	15.23	0	0	0	0	0	0	0	0	0	0	0	0	117.9	0	0	6.34	0	0	0	0	0.35	0	0.18	0	0
Ackr4	0	0	0	0	0	2.55	0	2.35	0	0	1.36	125.79	70.06	0.58	0	271.37	3.7	311.17	3.07	4.91	33.42	0	0.73	0	7.86	0	0	184.04	0	31.98	0	0	1.05	0	0	0	20.14	157.85	0	0	0.81	100.75	26.52	13.17	10.36	47.1	0	0	98.11
Acly	69.99	9.95	16.04	102	7.14	47.53	32.29	254.95	1.99	68.33	149.51	220.63	0.27	71.39	87.24	42.08	12.54	0	7.65	31.02	49.44	40.58	132.82	495.35	30.82	42.51	32.26	20.91	184.72	85.87	42.47	70.89	43.5	0	6.87	212.98	94.85	7.17	16.89	109.24	79.46	0	39.38	34.94	164	23.08	30.63	8.81	4.96
Acmsd	0	0	0	0	0	0	0	0	0	0	0	0	0	0	0	0	0	0	0	0	0	0	0	0	0	0	0	0	0	0	0	0	0	0	0	0	0	0	0	0	0	0	0	0	0	0	0	0	0
Acn9	36.83	0	0	0	0	0	305.73	0	0	0	0	0	0	0	0	0	4	84.39	0	1.14	0	0	0	0	282.85	0	2.95	0	0	0	0	3.42	0	0	0	0	0	9.23	0	0	0.77	0	0	0	0	0	0	0	3.94
Acnat1	0	0	0	0	0	0	0	0	0	0	0	0	0	0	0	0	0	0	0	0	0	0	0	0	0	0	0	0	0	0	0	0	0	0	0	0	0	0	0	0	0	0	0	0	0	0	0	0	0
Acnat2	0	0	0	0	0	0	0	0	0	0	0	0	0	0	0	0	0	0	0	0	0	0	0	0	0	0	0	0	0	0	0	0	0	0	0	0	0	0	0	0	0	0	0	0	0	0	0	0	0
Aco1	4.31	0	0	0	0	0	0	0.47	0	182.06	0	0	0	0	0	0	0	93.94	0	0	8.44	0	0	0	0	0	0	0	64.08	13.05	0	0	7.15	0	0.05	0	0	0	0	0	0	33.97	0	0	35.82	0	0	0	1.58
Aco2	105.81	47.15	0.32	0.5	57.4	55.83	29.82	31.44	40.37	0	0	4.05	0	70.23	136.89	36.8	169.47	34.66	0.13	118.22	0	0.16	162.85	37.91	0	106.81	1.15	54.28	39.36	300.48	107.73	366.22	0.29	0.4	5.44	856.53	0	1.41	0	149.49	95.77	175.35	126.53	0	0.46	0.59	38.49	0	110.89
Acot1	129.57	0	0	0	15.02	0	31.77	1.11	0	4.47	2.14	2.93	119.94	0.82	0	0	0	0	0	0	0.79	0	0.69	0	0	5.24	0	83.32	0	0	0	0	0	0	0	0.78	0	0	0	0	0	0	0	0.61	0	0	0	0	0
Acot10	0.79	0	0	0	0	0	0	0	0	0.5	0	0.85	0	0	0	0	0	1.19	0	0.79	0	0	0	0	0	0	0	0	0.61	0	0.58	0	0	0	0	0	0	0	0	0	0	0	0	0	0	0	0	0	0
Acot11	0	0	0	0	0	0	0	0	0	0	0	0	1.04	0	0	0	0	0	0	0	0	0	0	0	0	0	0	0	0	0	0	0	0	0	0	0	0	0.63	0	0	0	0	0	0	15.32	7.33	0.12	0	0
Acot13	13.06	0	371.8	199.62	75.69	62.72	0	204.37	30.36	225.11	48.76	10.45	0	15.75	0	229.86	45.24	0	34.33	14.29	27.29	290.37	41.23	0	44.64	4.14	213.06	251.07	0	0	231.1	60.21	40.8	0	0	76.96	180	126.16	0	122.85	222.52	0	56.92	1.81	220.54	0	0	0	16.4
Acot2	82.04	0	4.13	24.73	23.54	355.73	5.89	28.23	0	153.41	41.92	42.74	58.01	68.48	40.41	37.52	14.02	176.85	0.23	36.32	0	0.56	27.04	203.3	30.88	34.83	0	108.9	0	44.44	28.23	0	78.12	22.21	21.13	4.01	3.2	14.33	0	106.55	56.2	33.27	108.77	16.73	0	83.16	1.73	0	2.42
Acot3	0	0	0	16.32	0	0	0	0	0	0	0	0	0	0	0	0	0	0	0	0	0	0	0	0	0	0	0	0	0	0	0	0	0	0	0	0	0	0	0	0	1.22	0	0	0	0	0	0	0	0
Acot4	0	0	0	0	0	0	0	0	0	0	0	0	0	0	0	0	0	0	0	0	0	0	0	0	0	0	0	70.52	0	0	0	0	0	0	0	0	0	0	0	0	0	0	0	0	0	0	0	0	0
Acot5	0	0	0	0	0	0	0	0	0	0	0	0	0	0	0	0	0	0	0	0	0	0	0	0	0	0	0	0	0	0	0	0	0	0	0	0	0	0	0	0	0	0	0	0	0	0	0	0	0
Acot6	0	0	0	0	0	0	0	0	0	0	0	0	0	0	0	0	0	0	0	0	0	0	0	0	0	0	0	0	0	0	0	0	0	0	0	0	0	0	0	0	0	0	0	0	0	0	0	0	0
Acot7	145.82	101.07	0	1.11	103.51	0	100.45	1.73	77.77	477.64	6.99	158.98	24.22	80.62	0	0	0	0	0	155.79	116.03	0.79	55	0	0	158.17	253.24	324.04	68.64	72.33	13.85	141.82	214.66	0	0.24	367.63	34.54	78.13	0	0	253.11	71.27	217.44	0.72	0	0	78.15	284.79	23.24
Acot8	6.56	89.14	56.13	0	0	108.96	0	0	0	10.73	3.04	79.29	57.54	12.36	1.81	35.51	2.74	0	8.87	177.27	55.24	19.56	0	90.65	1.37	98.86	180.6	11.19	3.94	0	0	67.23	0.78	0	7.62	84.98	28.9	0	5.83	176.13	0	0	17.11	27.75	8.88	222.18	8.02	297.95	66.08
Acot9	45.2	87.41	4.57	5.73	14.7	0	0	17.09	1.85	167.08	26.27	133.17	367.03	0	0	4.99	18.18	77.38	0.33	57.62	0	0	0	0	0	0	0.74	5.07	199.07	0	142.59	301.36	0	0.32	0	3.57	0	59.99	0	0	3.95	320.81	0	0	0	0	20.99	300.66	0
Acox1	74.36	12.56	8.37	0.4	119.91	10.29	92.74	13.91	33.88	0.2	0.66	27.51	12.84	51.69	0	0.69	2.21	0	11.64	17.41	10.5	0	0.75	0	10.21	4.74	6.64	8.43	68.58	103.24	11.23	0	91.47	0	0	0	6.55	1.89	0	10.8	27.36	34.91	0	24.54	21.08	65.69	0	89.51	50.37
Acox2	0	0	0	0	0	0	0	0	0	0	0	0	0	0	0	0	0	0	0	0	0	0	0	3.45	0	0	0	0	0	0	0	0	0	0	0	0	0	0	0	0	0	0	0	0	0	0	0	0	0
Acox3	0	0	0	1.05	0	0	53.05	0	120.39	0	0	0	74.06	0	7.67	0	2.57	0	0	0	0	0	0	5.4	0	0	2.4	0	0.22	9.58	0	9.55	0.11	0	0	0	0	8.86	49.06	0	0	0	0	96.89	0	145.44	0	0	0
Acoxl	1.56	0	0	29.01	10.7	4.61	0.19	9.14	0	71.08	0	1.79	0	13.12	0	0	0	0	0	3.99	0	0	1.52	3.38	36.72	0	0	11.57	0	0	0	0	0	0.97	0	1.45	0	0	0	41.45	9.02	3.78	0.37	0.18	0	0	0	0.23	0
Acp1	30.36	56.24	32.67	0.47	112.35	104.31	0.27	182.32	53.32	63.43	143.34	128.96	86.23	27.61	1.54	100.64	41.34	30.03	75.57	170.05	18.23	92.48	93.21	115.46	34.21	327.23	2.52	48.19	12.92	0	12.06	312.5	85.84	0	0	28.79	2.64	21.83	0.22	33.23	184.83	63.86	198.86	12.85	17.21	81.2	8.9	10.63	142.15
Acp2	6.07	117.96	0.37	0	7.22	0	0	0	0.4	1.41	0	0.19	0	0	5.03	0	0	3.75	0	0	3.57	3.14	0	0	0.34	0	0	0	0	41.09	0	0	0	0	0	0.18	1.29	0	0	0	0	0	0	0	0	0.11	8.92	1.57	0.33
Acp5	202.27	0	0	844.6	4.16	84.2	35.69	439.11	485.58	0	175.2	146.68	135.92	129.97	2.89	176.17	189.92	284.7	96.2	251.42	73.74	164.06	28.66	0	73.25	155.55	35.28	343.95	84.43	4.4	111.47	202.57	5.58	0.91	288.18	0	143.74	169.03	2.03	206.69	0	62.78	91.66	0.71	0.28	6.93	62.29	422.15	17.98
Acp6	2.04	0	0	0	69.46	88.26	0	0	0	0	0	0	1.42	0.71	54.4	150.96	27.78	0	0	5.79	0	0.46	0	0	0	0	0	32.19	0	0	1.99	0	0	0	0	0	135.51	0.63	0	0	0	0	0	0	0	6.64	0	28.76	0
Acpl2	0	0	0.47	0	0	0	0.59	0	0	132.47	0	3.48	0	17.68	0	91.93	0.88	167.47	0	0.3	12.2	0	0	0	0.45	70.54	0	12.41	0	0	3.79	2.47	22.7	0	17.21	1.38	3.23	5.7	0	122.58	0	0	0	11.18	34.4	0	17.06	0	114.41
Acpp	72.4	0	25.9	21.96	222.73	0.61	13.27	0	8.13	43.56	108.64	26.19	5.43	102.64	0.26	2.85	3.31	25.8	14.22	0	8.8	0.6	79.18	0	4.45	13.32	74.2	11.4	263.31	28.59	76.01	0	14.28	0	0.05	0	23.06	20.53	0.28	470.87	376.07	181.15	23.59	29.02	0	0	82.51	0	131.56
Acpt	0	11.43	0	1.99	0	0	35.62	1.63	0	0	0	0	9.21	6.28	0	0.72	0	0	0	13.81	0	0	63.41	0	0	0	0	0	6.85	0	0	0	0	0	0	0	0	0	1.56	0	4.75	0	1.13	0.54	0	0	0	0	0
Acr	0	0	0	0	0	0	0	0	0	0	0	0	0	0	0	0	0	0	0	0	0	0	0	0	0	0	0	0	0	0	0	0	0	0	0	0	0	0	0	0	0	0	0	0	0	0	0	0	0
Acrbp	1.96	0	0	0	0	0	0	0	0	0	0	0	0	0	0	0	0	0	0	0	0	0	0	0	0	0	0	0	0	0	0	0	0	0	0	0	0	0.85	0	0	0	0	0	0	0	127.7	0	0	46.96
Acsbg1	0	0	0	0	0	0	0	0	0	0	0	0	0	0	0	0	0	0	0	0	0	0	0	0	0	0	0	0	0	0	0	0	0	0	0	0	0	0	0	0	0	0	0	0	0	0	0	0	0
Acsf2	3.64	0	0	0	1.37	0	0	0	0	0	0	0	0	0	0	0	0	0	0	0	0.39	0	0	0	0	0	0	0	0	0	0	0	0	0	0	0	1.02	0	0	0	0	0	0	0	0.34	0	0	0	0
Acsf3	0	17.89	0	0	0	0	0	0	2.81	0	0	0	4.27	11.2	0	0	0	0	0	23.5	0	2.65	0	0	0	0	0	0	0	0	0.58	119.66	0	0	0	0	0	0.46	0	0	0	0	0	53.53	0	0	0	0	0
Acsl1	0	8.62	0	0	0	0	0	53.65	0	0	0	0	0	0	0	0	0	0	0	0	0	0	2.58	141.7	0	0	0	0	0	0	0	0	0	0	0	0	1.36	0	0	0	0.59	0	0	0	0	0	0	0	0
Acsl3	0	0	0	0	0	0.34	0	0	0	0.14	0	0	0	0	0	0	0	0	15.47	0.06	0	0	0.17	0	0	0	0	0	0	0	0	0	0	0	0	0	0	0	0	0	0	0	4.99	0	0	0	0	0	0
Acsl4	17.32	1.46	0	0.49	18.49	129.59	30.34	17.46	0	0	12.76	113.41	54.45	5.11	5.58	82.42	35.49	19.03	0.1	56.53	31.17	0.62	100.88	52.3	6.35	96.47	14.94	12.7	12.21	4.06	85.67	17.96	11.99	1.99	0	0	25.01	127.96	0	38.99	10.08	48.17	7.27	0	69.74	51.43	5.24	74.76	28.69
Acsl5	17.58	257.02	0.78	0	3.11	60.56	2.31	0	22.15	119.67	251.5	53.94	0	1.59	7.22	0.8	57.13	3.94	73.44	36.55	34.11	0.28	4.12	0	0	13.77	2.2	37.74	151.05	70.66	1.25	73.5	162.42	0	0	1.34	27.55	39.71	0	0	104.84	7.55	0	12.9	0.08	0	10.59	0	0.64
Acsl6	0	0	0	0	0	0	0	0	0	0	0	0	0	0	0	0	0	0	0	0	0	0	0	0	0	0	0	0	0	0	0.2	0	0	0	0	0	0	0	0	0	0	0	0	0	0	21.38	0	0	0
Acsm2	0	0	0	0	0	0	0	0	0	0	0	0	0	0	0	0	0	0	0	0	0	0	0	0	0	0	0	0	0	0	0	0	0	0	0	0	0	0	0	0	1.83	0	0	0	0	0	0	0	0
Acsm3	0	29.96	0	0	0	0	0	0	0	0	0	0	0	0	0	0	0	0	0	0	0	0	0	0	0	0	0	0	0	0	0	0	0	0	0	0	0	0	0	0	0	0	0	1.97	0	0	3.52	0	0
Acss1	0	0	0	0	0	76.56	0	5.13	0	0	0	0	0	0	0	30.31	0	0	0	0	0	0	0	1.93	0	0	0	0	0	0	0	0	0	0	0	0	0	0	0	0	0	0	0	0	0	0	0	0	0
Acss2	0	0	0	0	0	1.41	7.16	28.89	0	0	0	0	0	52.33	15.47	0	25.85	0	0	0	83.21	0	40.84	0	7.6	57.57	0	0	0	0	9.37	5.18	0.37	0.23	0	0	0	0	0	72.65	0	0	0	145.52	0	158.74	0	0	0
Acss2os	0	0	0	0	0	0	0	0	0	0	0	0	0	0	0	0	0	0	0	0	0	0	0	0	0	0	0	0	0	0	0	0	0	0	0	0	0	0	0	0	0	0	0	0	0	0	0	0	0
Acss3	0	0	0	0	0	0	0	0	0.35	0	1	40.17	0	114.29	0	0	0	0	0	2.92	0	0	0	0	0	0	0	0	0	0	0.2	0	0	5.41	72.52	0	0	0	0	0	0	0	11.8	0	0	0	0	0	0
Acta1	0	0	0	0	0	0	0	0	0	0	0	0	0.44	0	0	530.72	0.62	0	0	0	0	0	0	0	0	0	0	0	0	0	0	0	0	0	0	0	0	0	0	0	0	0	0	0	0	0	0	0	0
Acta2	0	0	0	0	0	0	0	0	0	0	45.35	0	0	0	0	0	0	0	0	0	0	0	0	0	0	0	0	0	0	0	0	0	0	0	0	0	0	0	0	0	0	0	0	0	0	0	0.36	0	0
Actb	3420.37	2840.99	1388.61	5075.03	3423.64	2818.84	2002.66	2646.16	1811.69	4771.97	4960.49	5515.06	1738.35	1873.83	2015.55	5386.95	2642.17	8708.95	245.33	3423.06	3562.82	2340.74	2702.22	3948.46	295.56	2653.49	1964.54	3711.34	2507.1	4283.32	3347.54	4046.57	2292.11	19.9	1040.55	5086.34	2206.44	2952.98	77.69	4623.21	3778.86	4695.84	3094.15	4072.73	1336.94	4186.51	1692.76	4633.78	1280.43
Actg1	2571.79	2095.86	1039.92	1373.8	2342.11	1724.07	2014.32	3071.13	2197.52	3473.95	4293.75	3454.05	2392.01	1746.3	985.6	4354.65	2239.76	10595.39	513.48	2687.04	4038.93	2456.02	2736.8	1263.92	1213.01	1527.48	3327.63	2829.84	1258.35	3886.39	4598.37	4619.38	1815.36	786.09	1621.69	3552.7	3313.68	2812.12	97.8	2868.59	3105.24	4287.39	1678.89	1146.36	693.24	4693.82	1623.39	2293.89	2697.74
Actl6a	55.59	6.79	22.67	122.29	47.53	139.02	213.54	1.52	167.41	50.4	229.64	320.96	11.05	23.26	0	140.47	0	16.78	36.17	31.43	6.75	8.24	109.64	63.34	32.96	69.83	71.09	180.14	13.3	14.5	5.46	101.79	160.09	0	0	36.07	5.07	101	0.67	8.05	12.59	122.76	85.98	38.65	0	46.88	74.84	0	59.04
Actl7a	0	0	0	0	0	0	0	0	0	0	0	0	0	0	0	0	0	0	0	0	0	0	0	0	0	0	0	0	0	0	0	0	0	0	0	0	0	0	0	0	0	0	0	0	0	0	0	0	0
Actl9	0	0	0	0	0	0	0	0	0	0	0	0	0	0	0	0	0	0	0	0	0	0	0	0	0	0	0	0	0	0	0	0	0	0	0	0	28.65	0	0	0	0	0	0	0	0	0	0	0	0
Actn1	44.96	21.75	14.07	45.24	20.25	36.41	0.85	17.71	23.01	8.57	37.5	74.47	49.9	13.4	13.92	19.96	19.96	1.7	7.91	31.29	22.1	31.9	8.04	15.13	0.87	5.22	7.2	38.3	86.51	35.08	12.71	38.9	2.89	0	9.52	29.97	47.18	66.94	0	6.9	59.06	55.67	63.56	13.46	6.49	31.06	30.75	0	11.87
Actn2	0	0	0	0	0	0	0	0	0	0	0	0	0	0	0	0	0	0	0	0	0	0	0	0	0	0	0	0	0	0	0	0	0	0	0	0	0	0	0	0	0	0	0	0	0	0	0	0	0
Actn4	30.3	241.92	62.43	153.87	2.53	112.23	0.84	77.25	124.23	195.16	28.39	115.21	73.36	0	40	52.33	2.46	244.16	1.25	86.8	10.27	0.93	91.45	0	9.35	0	29.22	49.03	0	0	94.69	18.98	27.09	16.72	0	33.84	79.16	29.76	0	0	0	34.56	3.83	0	0	129.22	172.17	0	29.45
Actr10	50.77	0	129.9	0.67	35.46	0.43	19.54	110.34	18.88	0.17	17.64	69.43	61.64	3.85	60.84	191.5	48.69	12.93	17.64	40.13	71.45	0	29	153.13	1.03	158.72	0.85	63.63	86.54	16.27	69.67	65.44	72.31	0	2.32	0	20.85	0	0	58.16	63.62	1.66	155.48	40.91	18.53	2.44	1.84	1.16	25.74
Actr1a	69.13	102.74	4.52	0	5.68	133.05	78.25	2.06	0	147.73	57.97	5.36	47.92	0	157.54	0	0.55	331.14	0	1.44	0	0	41.8	0	0	111.96	0	63.93	23.94	237.69	3	33.77	60.78	0.72	0	135.27	153.78	81.33	0	0	12.08	0	222.8	704.04	0.87	361.39	0	155.87	17.87
Actr1b	13.07	79.04	27.01	219.95	119.3	11.03	77.78	502.11	112.84	269.86	15.22	48.5	0	0	81.3	8.42	46.3	133.13	8.66	289.1	4.41	23.62	56.33	320.16	0	66.67	0	25.66	30.6	6.52	32.94	4.34	2.97	0	0	30.2	1.22	23.53	5.24	290.22	39.52	209.52	24.33	702.15	1.88	27.85	2.61	159.56	96.55
Actr2	37.05	4.72	68.52	13.8	34.59	38.1	3.5	6.06	7.13	146.5	17.15	131.38	14.37	20.96	90.89	39.58	45.59	111.39	3.74	72.06	14.93	9.47	46.1	14.82	2.48	73.73	21.63	25.13	5.95	22.46	13.98	11.02	26.14	0	2.15	26.15	3.6	39.59	176.75	23.79	27.07	60.81	6.35	0	3.43	8.17	16.96	0	21.56
Actr3	61.69	57.56	13.36	133.92	234.86	19.95	261.72	88.86	5.75	494.65	349.42	315.52	131.48	31.11	77.33	145.14	91.53	219.47	19.68	90.96	296.89	46.42	158.01	138.87	0	316.78	6.45	53.08	85.19	168.7	20.82	198.39	21.82	3.73	0	100.48	3.87	45.05	1.17	60.98	132.75	90.03	10.28	207.54	0	266.83	40.77	78.9	79.84
Actr3b	0	4.19	0	0	0	0	0	0	0	0	0	0	0	0	0	0	0	0	0	0	0	0	0	0	0	10.09	0	0	0	0	0	0	0	0	0	0	0	0	0	0	0	0	0	0	0	0	0	0	0
Actr5	0	0	0	0	0	0	0	34.47	0	0	0	34.02	0	0	0	0	0	0	3.74	0	0	0	0	0	0	0	0	0	0.69	0	28.2	0	0	0	0	0	0	0	0	0	0	0	0	0	1.79	0	0	0	0
Actr6	2.27	186.22	0	38.16	1.15	0	0	0	39.76	35.52	0	0	0	169.61	9.87	94	1.2	0	0	2.79	0	0	7.62	0	0	108.15	12.39	0	0	12.12	0	21.66	24.08	0	5.88	23.58	2.25	77.55	0	0	0	7.36	2.51	0	0	0	0	0	0
Actr8	121.76	1.98	0	0	16.59	5.25	20.03	173.64	0	16.95	0	15.29	0	0	25.68	1.74	38.7	0	0	0	0	0	0.24	0	0	0	0	214.56	0	0	7.18	0	0	0	0	0	0	168.27	0	0.76	18.75	0	0	0	0	0	0	0	0.25
Actrt3	0	0	0	0	0	0	0	0	0	0	0	0	0	0	0	0	0	0	0	0	0	0	0	0	0	0	0	0	0	0	0	0	0	0	0	0	0	0	0	0	0	0	0	0	0	0	0	0	0
Acvr1	231.22	454.28	329.03	354.74	158.02	0	208.48	1.83	57.83	77.05	37.99	68.2	6.15	51.77	223.12	0	118	285.16	0.73	36.24	0.27	502.73	18.24	0	31	0	37.54	135.17	4.12	5.01	53.62	16.78	119.54	518.88	0.1	4.62	13.95	80.56	0.22	185.3	135.73	26.28	6.36	117.55	0.32	0	76.95	0	47.76
Acvr1b	0	2.14	0	0	2.55	0	0	0	0	0.31	0.08	0.13	0	0	2.71	0	0	1.05	0	0.98	0.67	0	0.11	0	0	0	0.47	16.1	0	0	0.09	4.31	0.57	0	0	0	0	0	0	2.1	0	1.53	0	4.92	0	0.61	0.23	0	0
Acvr1c	0	0	0	0	0	0	0	0	0	0	0	0	0	0	0	0	0	0	0	0	0	0	0.35	0	0	0	0	0	0	0	0	0	0	0	0	0	0	0	0	0	0	0	0	0	0	0	0	0	0
Acvr2a	20.63	0	0	0.28	0.18	0.33	21.84	0	0.14	0	0	0	0	4.25	0.24	0.21	0	0	0	0	5.58	0	9.42	0.94	0	0	6.89	23.68	0	0	0	0	7.04	0	0	0	22.94	6.24	0	0	0	0	0.2	0.16	0	0	2.67	0	0
Acvr2b	0	0	0	0.25	0	1.4	0	0	0	0	0.17	16.34	0	8.31	53.35	0	0	0	0	20.15	0	0	0	0.06	50.13	0.3	0	0.4	0	29.52	0	0	0	0	0	0.05	0	0	0	0	0.2	4.44	0	0	0	1.22	0	0	0
Acvrl1	0.3	0	0	0	5.7	0	0.54	0	0	35.78	0	13.72	0	0	0	0	0	0	0	0	0.1	0	0	0	0	0	0	49.19	0	0	0	0	0	0	0	0	35.3	0.81	0	0	0	0	0	0	0	0	0	0.73	0
Acy1	0	0	0	0	0	0	70.1	0	0	1.64	0	23.06	0	0	0	0	0	0	0	0	0	0	0	0	0	9.82	0	0	2.59	0	4.1	0	0	0	0	0	97.63	0	0	0	0	0	0	0	0	0	0	0	0
Acy3	9.39	0	0	0	0	0	0	0	0	0	0.37	123.88	0	0	0	0	0	0	0	94.75	0	0	0	0	3.15	0	0	0	0	0	0	33.28	0	0	0	14.1	0	0	7.99	371.25	96.69	0	0	0	0	0	0	0	0
Acyp1	37.16	0	0	17.07	0	3.4	163	86.2	0	27.12	2.72	31.59	1.21	0	25.26	0	3.64	0	87.03	0	53.74	0	31.03	0	0	33.61	4.59	151.76	11.05	7.98	1.95	0	23.86	0	0	0	42.36	77.12	0	13.35	0	20.64	8.56	274.1	0	0	0.83	0	43.65
Acyp2	71.05	16.16	0	203.15	3.62	0	0.87	0	69.02	15.15	0	5.42	0	294.27	0	4.14	0.53	0	5.61	0	1.56	0	21.46	0	2.73	87.52	0	13.82	0	0	0	0	0	0	0	48.62	92.8	79.15	0	0	0	123.23	5.66	0	17.75	14.32	0	0	1.54
Ada	0	0	20.96	2.78	128.19	0	0	26.48	0	0	0	7.09	5.61	25.28	0	0	7.67	0	2.74	2.16	1.1	0.44	3.75	0	0	4.07	0	0	1.55	0	0	33.66	3.29	0	0	0	3.59	0	0	14.65	24.68	0	0	0	0	1.74	0.23	0	0
Adad1	0	0	0	0	0	0	0	0	0	0	0	0	0	0	0	0	0	0	0	0	0	0	0	0	0	0	0	0	0	0	0	0	0	0	0	0	0	0	0	0	0	0	0	0	0	0	0	0	0
Adal	0	95.96	59.46	0	0	0	0	0	0	0	7.11	0	0	0	0	0	0	0	0	0	0	172.4	46.65	0	0	0	0	1.21	0	0	0	0	19.06	0	0	24.5	0	0	0	0	0	0	0	0	0	0	0	0	0
Adam10	62.26	129.54	34.49	195.78	23.09	31.59	49.22	0	78.77	46.54	32.09	78.71	136.39	101.54	45.77	46.03	12.47	22.99	4.89	99.64	24.71	84.64	43.91	273.8	19.39	391	92.37	25.2	4.73	12.5	22.69	65.75	56.49	0.25	4.4	385.91	325.06	40.07	0.29	106.2	121.3	115.1	78.03	72.78	253.01	64.92	0.08	1.71	14.56
Adam11	0	0	0	0	1.75	0	0	0	0	0	0	0	0	0	0	0	0	0	0	0	0	0	0	0	0	0	0	0	0	0	0.09	0	0	0	0	0	1.31	0	0	0	0	0	0	0	0	0	0	0	0
Adam12	0	0.86	0	0	0	0	0	0	0	0	0	0	0	0	0	0	0	0	0	0	0	0	0	0	0	0	0	0	0	0	0	0	0	0	0	0	0	0	0	0	0	0	0	0	0	0	0	0	0
Adam15	49.88	200.04	42.48	0	161.01	52.9	84.54	0	0.28	5.83	95.77	54.84	86.23	105.11	68.43	111.44	2.66	23.47	0	31.8	89.53	319.2	40.57	10.82	50.41	143.89	0	132.4	34.47	18.34	47.05	20.81	10.33	0.2	0	39.22	30.93	11.07	0	44.28	6.4	31.15	11.23	50.39	48.96	118.88	0.64	0	0
Adam17	27.6	0.3	25.67	4.64	31.81	0	4.29	9.19	10.77	0	12.83	2.11	1.12	0	14.95	38.56	3.65	0	0	77.33	40.88	0.3	3.15	0.63	2.27	0	40.11	30.19	243.34	13.81	38.79	16.61	10.8	0.13	31.59	7.1	0	53.08	0	0.33	1.21	1.16	0.26	15.89	73.87	14.79	2.65	0.24	17.99
Adam19	0	5.48	0	0	0	0	0	0	0	0.29	0	0	0	0	0	0.49	0	0	0	0	0	0	0	0	0	0	0	0	0	0	0	0	0	0	0	17	0	0	0	0	0	0	0	0	0	0	0	0	0
Adam1a	0	0	0	0	0	0	0	0	0	0	0	0	0	0	0	0	0	0	0	0	0	0	0	0	0	0	0	0	0	0	0	0	0	0	0	0	0	0	0	0	0	0	0	0	0	0	0	0	0
Adam1b	0	0	0	0	0	0	0	0	0	0	0	0	0	0	0	0	0	0	0	0	0	0	0	0	0	0	0	0	0	0	0	0	0	0	0	0	0	0	0	0	0	0	0	0	0	0	0	0	0
Adam2	0	0	0	0	23.62	0	0	0	2.8	0	1.82	74.97	0.23	106.02	0	0	0	9.71	0	0	0	39.71	0	0	0	0	0	0	0	86.18	3.39	42.88	0	0	108.56	0	0	24.35	0	0	4.07	0	0	0	0	14.77	0	0	0
Adam21	0	0	0	0	0	0	0.4	0	0	0	0	0	0	0	0	0	0	0	0	0	0	0	0	0	0	0	0	0	0	0	0	0	0	0	0	0	0	0	0	0	0	0	0	0	0	0	0	0	0
Adam22	0	0	0	0	0	0	0	0	0	0	0	0	0	0	0	0	0	0	0	0	0	0	0	0	0	0	0	0	0	0	0	0	0	0	0	0	0	0	0	0	0	0	0	0	0	0	0	0	0
Adam23	0.32	0	0	0	0	0	0	0	0	0	0	0	0	0	0	0	0	0	0.17	0	0	2.82	22.57	0.19	57.89	0.24	0.23	0	1.05	0	0	6.34	0	0	0	0	0	0	0	0	4.62	0	6.68	1.02	0	0	5.98	0	0
Adam28	0	0	0	0	0	0	0	0	0	0	0	0	0	0	0	0.29	0	0	0	0	0	0	0	0	0	0	0	0	0	0	0	0	0	0	0	0	0	0	0	0	0	0	0	0	0	0	0	0	0
Adam29	0	0	0	0	0	0	0	0	0	0	0	0	0	0	0	0	0	0	0	0	0	0	0	0	0	0	0	0	0	0	0	0	0	0	0	0	0	0	0	0	2.08	0	0	0	0	0	0	0	0
Adam3	0	0	0	0	0	0	0	0	0	0	0	0	0	0	0	0	0	0	0	0	0	0	0	0	0	0	0	0	0	0	0	0	0	0	0	0	0	2.21	0	0	0	0	0	0	0	0	0	0	0
Adam32	0	0	0	0	0	0	0	0	0	0	0	0	0	0	0	0	0	0	0	0	0	0	0	0	0	0	0	0	0	0	0	0	0	0	0	0	0	0	0	0	0	0	0	0	0	0	0	0	0.12
Adam33	0	0	0	0	0	0	0	0	0	0	0	0	2	0	0	0	0	0	0	0	0	0	0	0	0	0	0	0	0	0	0	0	0.4	0	0	0.18	0	0	0	0	0	0	0	0	0	0	0	0	0
Adam4	0	0	0	0	0	0	0.17	0	0	0	0	0	0	0	0	0	0	0	0	0	0	0	0	0	0	0	0	0	0	0	0	0	0	0	0	0	0	0	0	0	0	0	0	0	0	0	0	0	0
Adam5	0	0	0	0	1.99	0	0	0	0	0	0	0	0	0	0	0	0	0	0	0	0	0	0	0	0	0	0	0	0	0	0	0	0	0	0	0	48.68	0	0	0	0	0	0	0	0	0	0	0	0
Adam7	0	0	0	0	0	0	0	0	0	0	0	0	0	0	0	0	0	0	0	0	0	0	0	0	0	0	0	0	0	0	0	0	0	0	0	0	0	0	0	0	0	0	0	0	0	0	0	0	0
Adam8	0	0	0	0	0	0	0	0	0	0	0	0	0	0	8.3	0	0	0	0	0	0	0	0	0	0	0	0	0	0	0	0	0	0	0	0	0	0	0	0	0	0	0	0	0	0	0	0	0	0
Adam9	7.8	0	4.12	0	8.66	6.79	72.3	0.51	0	0	2.42	3.64	53.37	11.19	0.3	0	0	79.73	0	12.27	4.74	171.58	6.98	0.16	42.68	0	107.58	0	1.27	6.68	76.26	0	2.34	0.14	0	0	0	0	1.75	33.02	1.67	204.5	109.14	0.55	8.94	58.96	13.56	0.13	16.42
Adamts1	0.38	30.64	0	0.83	0.35	2.89	23.9	463.21	0	0	0.52	0	0	0	0	0	4.93	11.93	0	0	0	0	0	0	0.58	0	0.72	166.55	0	32.45	33.16	0	0	0	0	66.86	9.84	0	0	5.32	0	0	0	0	0	0	0	0	95.36
Adamts10	189.92	9.85	0	202.77	133.01	3.71	33.5	3.01	41.29	9.15	3.49	168.3	13.27	12.28	9.18	0	0	48.33	0.88	6.53	0.14	8.29	65.72	118.3	21.15	4.45	0.81	16.72	11.57	0	9.65	111.55	72.94	0	0	0	1.5	14.84	0.24	3.57	4.76	14.56	184.54	5.7	0	8.58	0	18.21	9.45
Adamts12	2.28	27.82	0.26	0	3.71	0	20.45	0	0.25	3.25	1.7	0.94	0.74	0	2.21	0	0.5	0	0.36	113.28	5.27	0.1	26.24	0	2.89	0	0.15	0	0	0	44.51	11	72.79	47.44	0	8.07	12.45	0.71	0	2.73	2.48	0.2	0.51	0	0	16.58	19.67	0.08	3.63
Adamts13	0	0	0	0	0	1.19	0	28.83	0	0	0	0	0.3	0	0	3.59	0	0	0	0.19	0	0	0	0.16	0	0	0	1.07	0	0	0	0	0	0	0	0	0	0.24	0	0	0	0	0	0	0	15.01	0.09	0	0
Adamts14	0	0	0	0	0	0.36	0	0	0	0	0	0	0	0	0	0	0	0	0	0	0	0	0	0	0	0	0	0	0	0	0	0	0	0	0	0	0	0	0	0	0	0	0	0	0	0	0	0	0
Adamts15	0	60.92	0	0	0	5.46	0.08	6.81	0	0	0	0	0	9.48	0.22	0	2.86	132.35	0	0	0	0	0	0	0	0	2.3	0	0	0	0	0	4.34	0	0	0	1.02	0	0	0	0	0	0	0	0	0	0	0	0
Adamts16	0	0.36	0	0	0	0	0	0	0	0	0	0	0	124.8	0	0	0	0	0	0	0	0	0	0	0	0.29	0	0	0	0	0	0	0	0	0	0	0	24.44	0	0	0	0	0	0	0	0	0	0	0
Adamts17	0	0	0	0.69	0	0	0	0	0.06	0	0	0	0	0	0	0	0	0	0	0	0	0	0	0	0	0	0	0	0	0	0	0	0	0	0	0	11.78	0	0.21	0	0	0	0	0	0	0	0	0	0
Adamts18	0	0	0	0	0	0	0	0	0	0	0	0	0	0	0	0	0	0	0	0	0	0	0	0	0	0	0	0	0	0	0	0	0	0	0	0	0	0	0	0	15.91	0	0	0	0	0	0	0	0
Adamts19	0	2.28	0	0	0	0	0	0	0	0	0	0	0	0	0	0	0	0	0	0	0	0	0	0	0	0	0	0	0	0	0	0	0	0	0	0	0	0	0	0	0	0	0	0	0	0	0	0	0
Adamts2	0.15	31.92	0	0	0	0	0	0	0	0	0	0	0	0	0	0	0	0	0	0	0	0	0	0	0	0	0	0	0	0	0	0	0.06	0	0	51.15	0	0	0	0	0	0	0	0	0	0	0	0	0
Adamts20	0	0	0	0	0	0	0	0	0	0	0	0	0	0	0	0	0	0	0	0	0	0	0	0	0	0	0.3	0	0	0	0	0	0	0	0	0	0	0	0	0	0	0	0	0	0	0	0	0	0
Adamts3	88.82	64.6	0	5.19	1.14	5.21	13.1	6.58	0	2.15	0	0	28.84	0	0	0	10.7	5.96	11.98	11.94	0.67	0	0	0	0	53.8	0	0	0	9.54	3.14	92.58	1.94	3.42	0	0	0	49.88	0	0	0	0	0.08	0	0.88	68.81	0	1.67	5.27
Adamts4	0	0	0	0	0	0	0	0	0	0	0	0	0	0	0	0	0	0	0	0	0	0	0	0	0	0	0	0	0	0	0	0	0	0	0	0	0	0	0	0.84	0	0	0	0	0	0	0	0	0
Adamts5	0.13	8.69	0	4.24	3.76	7.43	0	0	0	3.5	0	0	0.07	75.34	0.14	0	67.57	0	4.43	0	13.94	2.81	19.53	0	0.1	57.08	0.12	23.62	83.35	0.21	0.66	0	0.27	1.53	0	50.16	2.19	0	0	6.41	5.45	10.53	0	0	0.43	0	0	0	0
Adamts6	0	0	0	0	0	0	0	0	0	0	0.23	0	0	0	0	0	0	0	0	0	0	0	0	0	0	0	0	0	0	0	0	0	0	0	0	0	0	0	0	28.72	0	59.02	0.16	0	0	31.7	0	0	0
Adamts7	0.25	1.54	0	0	0	0	0	0.12	0	0	0.09	0	0	0	0	0	0	24.07	0	0	0	0	1	0	0	0	0	0	0	0	0	22.14	0	0	0.88	0.37	2.11	0	0	0	0.77	0	0	0	18.13	0	0	0	0
Adamts8	0	0	0	0	0	0	0	0	0	0	0	0	0	0	0	0	0	0	0	0	0	0	0	0	0	0	0	0	0	0	0	0	0	0	0	0	0	0	0	0	0	0	0	0	0	0	0	0	0
Adamts9	0	93.3	0.12	0	5.64	0	18.98	0	0	0	16.51	0	0.17	143.2	0	0	33.87	0	0	2.14	3.46	0	1.44	0	38.43	4.32	11.98	10.02	0	6.31	0	0	1.3	40.08	0.05	9.66	17.45	4.12	0	0	1.77	10.69	0.16	0.2	0.62	0	51.24	40.68	15.61
Adamtsl1	89.54	23.04	64.05	16.59	32.66	12.09	0	0.22	0.71	0	0	0	8.52	135.9	0	0	13.76	0	0.59	35.84	0.08	57.5	0	0	63.42	0	4.94	0	3.51	0	5.67	0	0.4	40.35	0.1	61.62	0.37	28.17	0.21	1.11	5.51	33.38	0	0	0	0	0.68	0	0.13
Adamtsl3	0	0	0	0	0	50.6	0	0	0	0	0	0	0	0	0	0	0	0	0	0	0	0	0	0	0	0	0	0	0	0	0	0	0	0	0	84.1	0	0	0	0	0	0	0	0	0	0	0	0	0
Adamtsl4	0	0	0	0	0	0	0	0	10.77	0	0	0	0	0	0	0	0	0	0	0	0	0	0	0	0	0	0	0	0	0	0	0	0	0	0	0	0	0	0	0	0	0	0	0	0	0	0	0	0
Adamtsl5	0	0	0	0	0	0	0	0	0	0	0	0	0	0	6.31	0	0	0	0	0	0	0	0	0	0	0	0	0	0	0	0	0	0	0	0	0	0	0	0	0	0	0	0	0	0	0	0	0	0
Adap1	33.49	0	0	337.14	0	11.01	0	0	0	0	23.33	3.11	84.65	0	84.64	39.8	32.85	0	0	0	9.52	18.15	0	0	50.12	0	0	0	6.81	3.27	18.2	0	0	0	0	0	0	0	0	0	23.76	70.01	43.12	2.14	0	135.28	0.9	0	8.72
Adap2	0	0	0	0	0	0	0	0	0	0	0	0	0	0	0	0	0	0	0	0	0	0	0	0	0	0	0	0	0	0	0	0	0	0	0	0	0	0	0	0	0	0	0	0	0	0	0	0	0
Adar	3.28	47.98	0	20.4	0	0	70.43	0	0.07	0.12	6.79	53.66	8.8	11.54	3.64	0	5.21	0	0	0.1	0	12.74	8.26	151	9.49	0	56.82	0	0.9	8.23	24.14	0	0.44	0.19	0	0	29.26	0	0	18.85	14.48	0	8.89	57.93	0.06	22.41	0.19	0.09	22.67
Adarb1	0	0	0	0	0	0	0	0	0	0	0	0	0	0	0	0	0	0	0	0	0	0	0	0	0	0	0	0	0.13	0.27	0	0	0	0	0	0	0	0	0	0	0	0	0	0	0	0	0	0	0.11
Adarb2	0	0	0	0	0	0	0	0	0	0.14	0	0	0	0	0	0	0	0	0	0	0	0	0	0	0	0	0	0	0	0	0	0	0	0	0	0	0	0	0	0	0	0	0	0	0	0	0	0	0
Adat1	0	102.8	0	0	0	0	0	0	0	0	0	0	0.45	0	0	0	0	0	0	0	0	0	0	0	0	0	0	0	0	0	0	0	0	0	0	0	0	0	0	0	0	0	0	5.23	0	0	0	0	0
Adat2	3.01	0	19.05	0	7.75	0	0	0	0	63.81	0	0	0	1.77	65.47	2.68	0	0	0	0	0	0	0	0	0	0	0	6.47	0	0	0	0	0	0	0	0	0	1.26	0	0	0	0	0	0	205.25	0.49	0	0	0
Adc	0	0	0	0	0	22.27	1.41	0	0	0	0	0	0	0	0	0	103.77	0	0	0	0	0	0	0	0	0	0	0	0	0	0	0	0	160.93	0	0	0.71	0	0	63.25	0.79	0	0	0	0	0	0	0	0
Adck1	0	5.32	15.29	0	0	0	0	0	0	0	255.87	0.31	0	25.97	0	0.67	0	0	0.27	28.79	10.37	2.38	0	0.24	0	0	0	0.82	0	0	0	0	229.62	0	0	0	0	0	0.35	298.59	0	0	0	0	0	0	0	64.08	0
Adck2	160.69	272.81	7.18	61.2	212.2	159.33	275.15	418.16	251.47	146.08	141.13	334.05	17.71	290.65	106.35	106.21	73.32	12.36	45	93.24	23.69	54.62	68.56	478.59	16.08	55.65	60.83	97.82	308.27	155.95	414.61	78.67	207.05	14.55	80.96	218.21	13.13	6.29	22.74	74.67	77.3	64.8	26.74	54.79	211.12	27.78	9.39	36.13	7.49
Adck3	0	0	0	0	6.7	0	29.13	0	3.15	0	0.51	0	0	5.07	6.74	0	0	0	3.81	0	0	0	36.44	0	0	0	0	0	0.23	0	0.82	0	1.95	8.98	16.34	13.46	1.54	6.69	0	0	0.43	0	13.43	0.77	0	0	0.05	0	0
Adck4	17.14	0	3.22	0	1.92	0	0	0	0	173.89	0	0	40.19	2.12	0	0	105.54	0	0	0	0	4.23	0	0	0	0	0	26.8	0	3.43	0.83	0	1.95	0	14.03	0	0	0	0	5.77	3.05	170.48	0	0	0	0	0.71	0	0
Adck5	0.56	128.3	8.74	49.28	0.61	144.68	167.83	9.35	0.17	0	25.74	25.45	42.17	0	52.72	3.06	32.24	118.93	36.17	10.14	32.39	0	28.08	56.56	1.72	200.68	13.39	17.49	223.42	0	79.56	37.22	41.98	0	137.82	0	9.11	16.45	283.7	79.99	72.2	44.14	96.99	126.48	0	23.45	84.77	0	0.79
Adcy1	0	0	0	0	11.42	0	0	0	0	0	0	0	0	0	0	0	0	0	0	0	0	0	0	0	0	1.27	0	0	0	0	0	0	0.45	0	0	0	0	0	0	32.24	0	0	0	0	0	0	0	0	0
Adcy10	344.45	383.29	45.42	553.7	57.55	59.75	0	0	15.86	126.48	0	30.98	262.94	1.53	238.54	127.56	5.62	0	0	190.93	60.19	0	153.62	0	106.35	119.85	0	105.22	2.6	59.53	36.47	0	90.15	0	0	4.7	164.33	141.91	0	0	41.72	268.56	2.56	437.5	18.06	0	2.97	108.65	124.84
Adcy2	0	153.35	0.42	0	0	0	0	0	0	0	0	0	0	0	0	0	0	0	0	0	0	0	0	0	0	0	0	0	0	0	0	0	0	0	0	0	0	0	0	0	0	0	0	0	0	0	0	0	0
Adcy3	0	0	0	0	0	3.04	0	43.46	0	8.58	0	0.83	0.3	0	0	0	0	1.83	0.21	0	0.73	0	0	0	5.11	15.87	0.26	8.74	12.49	0	0.49	0	8.85	0	1.58	8.19	0	0	0	6.08	9.37	17.95	0	0.56	0	12.54	0	0	0
Adcy4	0	0	0	0	0	0	0	0	0	0	0	0	0	0	0	0	0	0	0	0	0	0	0	0	0	0	0	0	0	0	0	0	0	0	0	0	0	0	0	0	0	0	0	0	0	0	0.88	0	0
Adcy5	141.46	147.62	0	144.68	19.62	0	4.19	0	23.66	28.1	123.95	2.74	218.67	17.1	16.91	0	38.94	0	0	0.77	4.44	0	92.36	0	0	45.06	2.86	21.18	0	132.32	267.56	0	13.72	1.55	0	56.82	87.08	7.23	0	0	151.55	0	0	211.35	0	91.63	0	0	10.84
Adcy6	0	0.69	0	0	0	0	0	0	5.52	0	7.12	0.12	0	0	0	0	8.63	0.17	0	0	0.36	0.07	1.77	0	0	0	0	0	0	9.72	0	0	0.85	0	0.55	0	10.32	3.99	0	0	1.21	0	0	5.41	0	0	1.6	0	0.47
Adcy7	2.61	8.19	0	0	18.94	0	0	0	0	0	0	7.67	0	0	0	0	0	11.41	0	0.25	0	13.71	0	13.81	0	0	0	0	0	0	0	16.39	7.91	0	0	0	0	2.53	0	21.4	0	0	0	7.51	0	0	0	0	0
Adcy8	0	0	0	0	0	0	0	0	0	0	0	0	0	0	0	53.57	0	0	0	0	0	0	0	0.37	0	0	0	60.94	0	0	0	0	0	0	0	0	0	0	0	0	0	0	0	0	0	0	0	0	0
Adcy9	0	0	0	0	0	0	0	0	1.57	1.3	0	0	0	0	0	0	0	0	0	0.07	1.52	0.83	0	0	0	0	0	0	0	0	0	0	0	0	0	0	0	0.39	0	0	0	0	0	0	0	0.12	0	72.19	0
Adcyap1	0	0	0	0	0	0	0	0	0	0	0	0	0	0	0	0	0	0	0	0	0	0	0	0	0	0	0	0	0	0	0	0	0	0	0	0	0	0	0	0	0	0	0	0	39.45	0	0	0	0
Add1	158.71	0	0	76.92	35.72	131.35	8.03	126.16	0.45	13.18	216.46	57.38	115.7	49.35	186.22	43.26	358.89	103.1	164.97	217.3	13.88	461.13	4.51	0	271.3	221.68	170.77	22.44	10.8	101.73	41.04	414.82	315.98	5.47	42.74	304.8	60.74	44.2	0	306.36	24.68	249.55	14.2	62.74	18.7	146.22	154.04	14.74	227.92
Add2	0	0	0	0	0	0	0	0	0	0	0	0	0	0	0	0	0	0	0	0	0	0	1.32	0	0	0	0	0	0	0	0	0	0	0	0	0	0	0	0	0	0	0	0	0	0	0	0	0	0
Add3	6.59	14.01	0	0	8.32	10.08	0.27	44.96	5.52	0	24.44	17.92	6.64	0	0	12.39	19.94	0.38	0	52.48	5.11	9.91	0	0.77	4.19	241.11	43.5	41.03	118.81	71.13	7.62	59.85	2.36	0	12.88	3.04	39.03	5.39	0	12.2	2.87	0	28.51	19.69	39.67	0	0	0.12	23.39
Adgb	0	0	0	0	0	0	0	0	0	0	0	0	0	0	0	0	0	0	0	0	0	0	0	0	0	0	0	0	0	0	0	0	0	0	0	0	0	0	0	0	0	0	0	0	0	0	0	0	0
Adh5	235.18	34.33	275.7	0	171.35	39.58	27.51	235.41	231.64	194.74	26.78	314.02	316.07	14.46	146.66	318.25	192.6	335.89	0.44	92.44	247.41	0	177.67	790.95	0.59	0	14.83	367.87	362.98	382.48	81.19	294.52	603.72	0	0	53.42	163.82	95.62	0	136.9	92.24	254.3	2.34	0	4.25	463.36	9.59	0	1.73
Adhfe1	0	0	0	0	0	0	0	0	0	0	0	0	0	0	0	0	0	0	0	0	0	0	0	0	0	0	0	0	0	0	2.25	0	0	0	0	0	0	0.48	0	0	0	0	0	0	0	0	0	0	0
Adi1	34.6	0	0	0	53.17	0	117.96	4.91	0	69.23	0	0.78	0.54	1.07	0	0	0	0	0.27	4.97	168.15	27.56	68.97	0	15.92	0	0	234.46	0	6.66	0	0	0	0	0	42.86	3.54	58.95	0	1.42	41.42	181.72	0	0	64.77	0	5.1	0	32.88
Adig	0	0	0	0	0	0	0	0	0	0	0	0	0	0	0	0	0	0	0	0	0	0	0	0	0	0	0	0	0	0	0	108.73	0	0	0	0	0	0	0	0	0	0	0	0	0	0	0	0	0
Adipoq	0	0	0	0	0	0	0	0	0	0	0	0	0	0	0	0	0	0	0	0	0	0	0	0	0	0	0	0	0	0	0	0	0	0	0	0	0	0	0	0	0	0	0	0	0	0	0	0	0
Adipor1	1.35	60.46	0	4.94	0	42.18	0	0	0.74	0	1.11	11.91	0	0	0	0	0	46.47	0	359.63	102.85	0.56	0	23.06	58.33	0	0	42.58	265.1	0	126.53	0	72.78	0	0	0	0	12.36	5.21	70.29	66.66	3.62	0.25	0	0	1.35	3.43	284.55	0
Adipor2	8.57	3.12	13.43	55.17	51.89	26.44	36.34	2.51	0.9	17.77	1.54	1.15	2.41	62.66	0	63.25	0	3.36	2.24	1.69	0	0	1.48	0	2.79	39.84	0	134.21	34.65	0	0	0	11.58	4.97	0	0	0.85	45.33	1.15	0.61	24.16	32.07	1.06	10.84	8.2	0	3.07	136.04	19.16
Adk	0	2.01	11.52	0	0	0	0	0	0	0	1.23	0	0	0	11.35	0	0	0	0	23.76	0	0	54.46	0	0	0	0	19.7	13.7	0	0	112.15	4.32	0	0	0	4.73	57.39	0	0	0	80.13	3.5	0	1.05	0	0	0	21.26
Adm	0	0	0	0	0	0	0	0	0	0	0	0	0	0	0	0	4.06	0	0	0	0	0	0	1.66	0	0	0	0	0	0	0	0	0	508.64	0	0	0	0	0	3.72	0	0	0	0	0	0	0	0	7.34
Adnp	8.95	123.58	5.55	34.25	32.64	1.81	3.87	44.3	52.97	12.02	29.32	24.45	8.64	43.24	100.7	15.47	2.36	0	0.6	4.96	0.88	66.22	4.24	122.89	32.86	2.59	30.96	15.81	1.76	0.34	1.94	0	7.75	1.33	1.68	0.37	31.94	127.33	12.69	5.79	20.62	59.07	2.1	30.31	0.88	9.93	0.37	73.77	1.19
Adnp2	0	0	0	0	0	0	0	0	0	0	0	0	0	3.51	0	0	0	0	0	0	0	0	0	0	0	0	0	0	0	0	0	0	0	0	0	0	0	0	0	0	0	0	0	0	0	0	0	0	0
Adora1	0	0	0	0	0	0	0	0	0	0	59.59	0	0	0	0.76	0	16	0	0	0	7.36	0	0	0	0	0	55.24	0	0	0.3	0.26	0	0.8	0	0	0	0	4.34	0	0	0	0	0	0.56	0	0.67	14.15	0	1.31
Adora2a	0	0	0	0	0	0	0	0	0	0	0	0	0	0	0	0	0	0	0	0	0	0	0	0	0	0	0	0	0	0	0	0	0	0	0	0	0	0	0	0	0	0	0	0	0	0	0	0	0
Adora2b	0	0	0	0	0	0	0	0	0	0	0	0	0	0	0	0	0	0	0	0	0	0	0	0	0	0	0	0	0	0	0	0	0	0	0	0	0	0	0	0	0	0	0	0	0	0	0	0	0
Adora3	92.11	0	1.47	23.98	117.82	344.21	13.99	68.05	45.5	0	57.12	64.64	0	0	0	36.95	40.79	8.12	0	103.38	21.87	46	60.39	203.81	242.4	0	16.1	52.18	68.65	0	0	0	0	193.84	2.62	34.33	33.19	241.29	0	0	73.77	0	19.64	32.53	55.15	27.6	13.57	47.53	75.13
Adpgk	4.53	0	0	0	7.22	0	0.96	12.34	0	0	0	0.25	0	0	0	0	0	0	0	0	0	121.32	0	0	0	0	0	0	0	0	6.88	0	0	0	0	41.08	0	0.4	0.52	0	0	29.67	11.07	0.72	0.14	7.17	0.15	0	0
Adprh	13.01	0	0	0	1.01	0	0	0	0.27	0	0.26	26.26	0	11.21	0	0	0	0	2.54	0	3.21	0	0	0	0	182.54	0	7.73	0	121.01	0	0	0	0	0	0	12.86	4.72	0	0	0	0	0.28	0	0	0	99.45	0	57.73
Adprhl2	1.77	0	366.38	0	0	10.19	0	0	2.09	0.37	0	15.52	0	0	0	0	0	0	0	0	2.37	0	0	0	0	0	0	0	0	0	0	0	10.39	0	0	0	0	128.11	0	0	0	0	0	0.93	0	16.74	0	0	0
Adprm	25.49	6.87	6.65	6.97	56.95	23.81	0	0	2.04	0	17.76	35.09	0	20.57	2.27	55.36	5.55	14.04	0	0	0	4.67	9.57	0	0	0	17.37	35.99	0	1.74	1.21	11.95	43.87	0	0	0	18.74	89.79	0.6	87.87	24.88	0	18.55	7.61	0	194.65	2.93	3.5	23.58
Adra1a	0	0	0	0	0	0	0	0	0	0	0	0	0	0	0	0	0	0	0	0	0	0	0	0	0	0	0	0	0	0	0	0	0	0	0	0	0	0	0	0	0	0	0	0	0	0	0	0	0
Adra1b	0	0	0	0	0	0	0	0	0	0	0	0	0	0	0	0	0	0	0	0	0	0	0	0	0	0	0	0	0	0	0	0	0	0	0	0	0	0	0	0	0	0	0	0	1.37	0	0	0	0
Adra2a	0	0	0	2.15	0.8	0	84.09	1.08	0	38.14	2.05	0	0	0	0.31	0	0	111.13	1.99	0	0	52.84	25.13	0	53.77	24.63	1.09	0	63.6	0	0	0.28	0	0	0	0	0	0	0	10.07	11.12	50.98	0	0	0	0.12	0.09	36.96	3.2
Adrb1	0	0	0	0	0	0	0	1.29	0	0	0	0	0	0	0	0	0	0	0	0	0	0	0	0	0	0	0	0	0	42.81	0	2.26	0	0	0	0	0	0	0	12.06	0	0	0	0.36	0	0	0	0	2.52
Adrb2	19.89	0	0	0	0	0	0	0	0	0	0	0	0	0	0	0	0	0	0	0	0	0	17.2	1.84	0	0	0	0	3.87	0	0	0	0	0	0	0	2.32	0	0	0	0	0	0	0	62.67	0	0	0	0
Adrb3	0	0	0	0	0	0	0	0	0	0	0	0	0	0	0	0	0	0	0	0	0	0	0	0	0	0	0	0	0	0	0	0	0	0	0	0	0	0	0	0	0	0	0	0	0	0	0	0	0
Adrbk1	0	0.52	0	4.73	35.35	0	0	1.67	0.3	3.73	3.49	4.63	0	0	0	26.88	0	0	0	0.84	0	0	4.29	0	0	0	0	79.17	0	0	10.39	0	0	0	0	0	7.72	3.69	0	0	0.43	0	0	0.55	5.25	0.17	0	0	15.55
Adrbk2	0.52	28.24	0	0	14.18	0	0	0	0	0	0	0	50.51	0.4	0	277.7	0.28	33.25	0	0	0	0	0.16	0	0	0	0	19.86	0	3.51	1.93	0	0	0	0	5.37	0	0	0	0	0	2.98	0	0.59	0	34.44	0	0	0
Adrm1	44.5	0	0	0	9.2	10.15	0	2.05	104.15	0	62.48	176.19	0	28.98	22.84	0	20.79	0	3.27	0	1.75	37.94	62.5	0	0.69	0.89	0.82	169.59	53.34	35.92	26.32	0	16.33	0	27.17	0	64.06	0	4.18	0	0	0	27.88	56.93	1.97	173.27	5.55	105.95	15.14
Adsl	102.97	222.47	26.72	0	205.67	0	3.67	57.55	1.6	255.57	11.46	198.26	206.05	53.25	104.5	177.29	240.22	18.05	0	50.5	191.58	0	2.11	28.84	0	584.56	92.81	150.96	38.49	0	146.08	22.7	201.65	0	0	0	4.22	289.3	2.77	262.69	357.35	19.4	0	26.6	1.28	12.81	0	0	0
Adss	100.5	347.34	0	0	34.87	14.73	151.85	1.1	57	5.83	105.92	34.08	100.3	0	0	0	10.61	70.39	2.69	48.15	109.16	37.62	39.61	2.41	205.43	0	22.71	23.67	37.1	1.86	105.93	19.45	24	47.45	0.29	39.21	5.16	1.94	0.64	68.17	73.67	54	12.56	0.91	0	0	12.69	14.84	7.74
Adssl1	0	0	0	2.43	0	0	0	0	0	0	0	0	0	0	0	0	0	0	0	10.83	0	0	0	0	0	0	0	0	0	0	0	0	0	0	0	0	3.01	0	0	0	0	0	0	0	0	0	0	0	0
Adtrp	3.67	0	0	0	16.36	18.86	0	2.57	0	0	0	14.84	54.64	2.64	250.01	69.99	2.15	0	163.85	0	32.15	2.07	155.63	1048.97	0	35.25	130.29	109.52	1.01	369.21	4.19	0	362.87	0	0.71	0	14.77	126.75	0	0	6.69	75.12	0	0	10.14	54.29	5.03	0	104.28
Aebp1	0	6.94	0	7.77	4.24	0	0.2	0	0	0	0	0.21	0	0	0	39.8	0	51.65	0	3.26	0	28.56	0.25	0	0.86	0	0.54	0	0	0	1.2	0	1.97	0	1.79	58.16	0.59	0	0.33	3.99	0	0	0	0	0	0	0	0	1.31
Aebp2	73.11	1.02	2.15	0	35.21	12.19	3.05	2.64	13.88	132.99	57.56	6.46	0.41	142.62	0	0.67	0	0	65.83	10.14	9.71	0.13	12.52	4.38	0	9.08	17.8	0	0	45.68	2.55	40.09	0	0	8.47	47.41	0	12.85	0	0	0	1.95	1.01	32.2	13.37	0.26	11.51	0	2.48
Aen	62.89	0	0	0	4.74	48.83	0	51.61	0	0	0	0	11.89	0	0	0	0	0	0	0	30.84	0	0	0	0	0	0	0	2.36	0	0	0.82	0	0	0	0	0	0	0	0	0	0	79.45	0	0	186.39	0	0	0
Aes	50.31	122.01	29.43	204.28	25.2	171.26	72.1	22.28	52.34	23.14	46.61	58.19	0	21.43	46.51	62.46	11.46	0	46.66	19.79	9.37	46.18	1.22	101.24	6.33	61.82	28.05	42.89	0	104.68	1.23	6.64	5.14	7.76	25.6	31.67	29.6	31.35	8.19	2.92	6.41	1.11	2.73	20.52	52.25	6.6	2.15	1.04	117.73
AF251705	0	0	0	0	0	0	0	0	0	0	0	0	0	0	0	0	0	0	0	0	0	0	0	0	0	0	0	0	0	0	0	0	0	0	0	0	0	0	0	0	0	0	0	0	0	0	0	0	0
AF357399	0	0	0	0	0	0	0	0	0	0	0	0	0	0	0	0	0	0	0	0	0	0	0	0	0	0	0	0	0	0	0	0	0	0	0	0	0	0	0	0	0	0	0	0	0	0	0	0	0
AF366264	0	0	0	0	0	0	0	0	0	0	0	0	0	0	0	0	0	0	0	0	0	0	0	0	0	0	0	0	0	0	0	0	0	0	0	0	0	0	0	0	0	0	0	0	0	0	0	0	0
AF529169	0	0	0	0	0	0	0	0	0	0	0	0	0	0	0	0	0	0	0	0	0	0	0	0	0	0	0	0	0	0	0	0	0	0	0	0	0	0	0	0	0	0	0	0	0	0	0	0	0
Afap1	3.12	18.09	0	13.42	3.12	1.69	2.78	0	0	0.3	8.78	0	0.09	0.17	0	0	0	206.68	0	0	0.94	0	0	0	1.35	8.68	0	0	0	6.76	5.38	0	3.04	0	0	0.08	0.15	0	0.1	1.57	0.68	5.88	0	0	0	0	0	0	0
Afap1l1	0	0	0	0	0	0	0	0	0	0	0.11	0	0	0	0	0	0	0	0	0	0	0	0	0	0	0	0	0	0	0	4.01	0	0	0	0	0	0	0	0	0	0	0	0	0	0	0	0	0	0
Afap1l2	0.82	163.39	0	0	0	0	7.97	6.25	0	0	0	0	0	0	0	0.44	0	0	0	7.78	0	0.26	0	0	0	22.33	0	0	6.23	0	0	8.21	0.16	0	122.75	0	0	80.14	0	0	0.84	0	0	0	38.86	28.9	0	0	102.62
Aff1	7.49	53.94	2.28	1.18	0.3	0	1.67	0	1.09	0	5.38	0.28	29.69	92.3	0.47	7.64	3.8	147.44	0	0	6.46	2.66	8	0	3.74	0	9.8	60.42	0	8.09	4.36	3.96	8.76	253.37	1.71	0	106.55	7.07	0.14	4.65	8.96	11.58	25.17	0	1.66	22.7	0.92	1.91	9.43
Aff2	0	0	0	0	0	0	0	0	0	0	0	0	0	0	0	0	0	0	0	0	0	0	0	0	0	0	0	0	0	0	0	0	0	0	0.38	0	0	0	0	0	0	0	0	0	0	0	0	0	0
Aff3	0	2.75	0	0	0	44.24	0	0	0	0	0	0	0	0	0	0	9.19	0	0	0	0	0	0	0	0	0	11.03	0	0	0	0	0	4.81	0	0	0	0	13.29	0	1.64	0	0	0	0	0	0	0	0	0.55
Aff4	186.5	152.43	689.22	371.48	67.94	551.79	128.35	299.41	164.35	275.01	248.55	732.34	132.34	247.41	212.87	1044.14	210.77	204.7	32.39	184.54	141.43	74.75	201.57	524.91	143.51	140.94	166.86	500.1	244.3	53.71	11.12	706	354.44	167.29	31.6	213.54	355.35	141.12	19.09	146.39	34.24	690.62	52.07	157.54	162.6	6.62	156.65	22.57	148.41
Afg3l1	2.33	0	0	0	1.37	1.91	0	0.25	0	0.15	0.09	0	0	2.11	0.53	0.26	96	0	75.97	30.39	0.08	0	0	0.16	0	0	0	0	6.86	0	2.58	0	0.99	70.83	0	15.92	4.13	0.65	0	0	34.71	0.3	0	0	0	0.2	0	2.98	1.82
Afg3l2	0	0.35	28.94	8.12	0.18	0.24	0	0	0	0	0	35.28	53.78	0.17	5.88	0	5.82	0	0	0	0.36	0	0.42	0	0	0	0.31	0.48	2.8	0	65.88	0	0	0	2.36	1.08	0	1.27	0	0	0	0	3.31	0	0	38.92	1.29	15.69	25.74
Afm	0	0	0	0	0	0	0	0	0	0	0	0	0	0	0	0	0	0	0	0	0	0	0	0	0	0	0	0	0	0	0	0	0	0	0	0	0	3.48	0	17.6	0	0	0	0	0	0	0	0	0
Afmid	0	109.38	0	0	0	0	0	0	0	0	0	0	80.16	4.69	2.63	0	0	0	0	0	0	0	0	0	0	0	0	0	0	15.31	41.55	1.96	0	0	0	0	0	0.42	0	0	0	31.62	0	8.47	0	0	15.54	0	0
Aftph	1.41	12.12	3.05	0	9.25	0.42	5.56	2.41	118.18	0	4.06	37.66	16.25	0	7.39	0	170.34	0	2.05	0	3.04	0	75.55	1.37	21.97	23.61	6.78	12.34	3.07	12.96	156.99	27.13	0.31	0	0	0.59	69.39	74.54	2.61	0	0	0	0	1.35	0.17	6.53	0	0.14	8.2
Aga	209.76	8.14	16.63	121.47	223.34	0	54.17	49.73	64.99	16.46	309.75	377.11	155	30.26	0	41.22	55.75	0	0	621.9	70.05	3.2	62.36	0	51.14	187.26	11	129.75	249.11	126.19	221.79	12.24	95	37.7	0	0	414.58	67.79	0	177.65	130.39	0	93.94	18.96	116.03	152.26	35.89	0	256.69
Agap1	9.63	18.24	3.13	56.1	2.39	88.04	13.59	3.6	0	0	4.37	19.82	0	8.33	12.36	22.11	24.5	0	0	0.16	19.88	3.33	0	9.56	3.86	0.11	1.49	16.17	6.38	11.97	0	0.11	0.71	0.11	0.04	0	1.87	0	0	3.85	0	0	3.14	0	41.58	17.89	4.35	12.89	6.02
Agap2	27.91	11.95	0	6.67	0	0	0	0	0	0	0	0	0	0	0	0	0	32.22	0	0	0	0	0	0	0	0	1.09	0	0	0	0	0	0	0	0	9.48	1.83	5.07	0	23.06	0	0	0	0	0	0	0	0	6.64
Agap3	0	0	0	0	0	0	0	0	0	0	3.26	0	0	0	0	0	0.91	0	0	0	0.31	0	0	0	1.68	0	0	0	0	0	0	0	0	0	0.21	0	5.12	49.97	0	0	44.95	0	0	0	0	0.38	0	0	0
Agbl2	0	0	4.98	0	10.22	4.41	0.78	1.6	95.29	0	0.76	1.18	0	0	1.95	0	0	0	0	0	0	0	2.24	0	0	0	0	0	0	54.43	0.83	0	0	0	0	0	6.93	0	0	33.17	2.53	22.54	0	0	0	0	10.95	0.91	0
Agbl3	0	0	0	0	0	2.74	0	0	0	0	0	0	0	27.01	0	0	0	0	0	0	0	0	0	0	0	0	0	0	0	0	0	0	0	0	0	0	0.46	158.86	0	4.49	0	0	0	0	0	165.39	0.2	0	0
Agbl4	0	0	0	0	0	47.35	0	0	0	0	0	0	0	0	0	0	4.32	0	0	0	0	0	0	0	0	0	0	0	0	0	0	0	0	0	0	0	0	0	0	0	0	0	0	0	0	0	0	0	0
Ager	0	107.84	45.59	172.15	0	5.55	59.12	0	40.47	12.26	0	2.07	0	72.18	7.58	4.11	50.41	24.9	8.33	6.19	2.37	0.41	0	0	54.02	0	0	1.67	0	63.57	0.47	0	4.43	782.5	5.76	0.47	2.02	58.88	0	0.89	233.04	0	15.03	6.57	9.52	20.56	221.55	4.27	1.83
Agfg1	28.85	4.79	0	0	0.98	0	12.52	0	0.13	2.19	1.02	6.39	0	3.78	12.7	5.31	0.14	0	0.22	0	2.05	2.21	2.34	0	0	7.63	0	0	1.3	6.31	2.87	0	1.21	0	0.45	0	0	1.25	0.48	19.2	0	0	0	0	0	0	0.66	0	2.46
Agfg2	0	0.59	3.77	0.86	39.9	0	0	0.22	0	43.98	3.58	26.56	0	0.25	2.36	104.02	61.54	14.81	0.55	0	0.16	43.38	1.59	0	5.25	1.43	0	0.39	0	5.71	41.37	0	18.6	0	0	0	0	46.87	0	0	65.45	0	2.47	26.43	0	69.39	5.57	0	2.18
Aggf1	0.41	0	0	0	0.31	0	0	43.48	9.29	16.05	0	3.86	0	0	1.24	0	17.6	0	0	0.8	0	0	0.15	0	1.08	32.71	0	0	0	0.55	0	43.77	0	0	0.07	0	0	4.45	0	17.08	0.35	0	0	0	0.12	0.17	0.55	12.84	0.26
Agk	0	0	0	0	0	0	0	0	42	0	0	0	0	36.82	0	0	2.87	0	2.17	0	0	0	117.06	0	0.41	0	1.08	275.72	0	0	0	49.14	147.72	0	0	41.41	6.95	0	0	0.75	0.55	0	0	70.55	0	116.67	10.66	0	0
Agl	3.72	0	8.36	0	38.39	0	2.91	22.74	0	43.44	0.75	6.55	0	0	18.1	12.62	0	18.85	99.78	0	15.28	25.38	32.77	0	0.22	9.79	16.22	3.07	0.11	4.29	89.19	5.21	3.77	0	0	17	6.22	2.28	0	0.82	16.86	75.06	0	28.36	66.62	87.37	0.07	85.63	0.1
Agmat	0	0	0	0	0	0	0	0	0	0	1.03	0	0	0	0	0	0	128.09	0	0	6.98	0	0	0	0	4.98	0	0	0	4.46	0	0	0	0	0	0	0	0	0	7.45	0	0	0	0	0	0	0	1.36	0
Agmo	0	0	0	0	0	0	0	0	0	0	0	0	0	0	0	0	0	0	0	0	0	0	4.5	0	0	0	0	0	0	0	0	0	0	0	0	0	0	0	0	39.48	0	0	0	0	0	0	0	0	0
Ago1	8.28	0	0	0	7.83	1.37	0	0.11	0	1.76	5.39	3.23	0	2.27	2.03	0	0	54.47	0.3	0.12	0	0	8.94	0	0.36	28.41	0	4	6.14	1.3	14.25	0	39.11	0	1.74	50.75	0.65	0	1.21	0	0	27.49	2.28	0	0	0	1.24	0	2.94
Ago2	7.17	37.45	0	0	1.72	0.82	2.7	0.06	2.17	2.45	0.04	15.5	4.62	0	25.6	1.38	5.89	0.2	0.02	29.52	12.16	0.1	2.55	74.54	0.35	0.08	3.92	8.35	0.81	0.13	0.41	16.34	0.1	1.23	0	31.1	0.97	5.46	0	18.49	0.33	0	0.08	0.95	0.78	3.33	0.81	36.97	0.62
Ago3	6.8	0	0	27.92	0	7.03	0.92	0	0.5	0	69.93	0	0	0	1.78	0	0	0.1	0	8.91	0	0	1.78	0.04	59.35	0	8.84	12.28	0	0	1.12	0.21	0	0	14.36	43.59	0	75.78	0.1	0	4.42	0	0.09	0	0.08	49.6	11.81	0	0
Agpat1	0.73	0	0	0	0	33.83	0.24	0	0	0	0.5	0	0	0	0	0	0	0	0	0	0	0	0	0	12.42	18.46	0	0	0	0	0	0	0	0	0	3.19	0	0	0	0	0	0	0	0	0	0	91.46	0	43.22
Agpat2	112.86	62.7	0	86.15	0	0	31.9	179.57	0	98.57	3.17	64.65	62.97	0	77.65	0	7.54	0	16.84	0	0	0	25.05	0	3.43	1.48	10.13	0	0	0	0.57	0	0.29	0	0	0	0	3.29	0	0	0	111.8	1.76	1.21	1.17	10.17	112.27	0	0
Agpat3	5	49.52	28.58	16.13	0	0	0.13	360.45	0.26	0	0	18.72	0.3	102.28	7.7	0.55	0	1.39	0.05	0	0.34	8.64	0.49	0	0	56.21	0.17	14.92	0.43	0	96.76	119.06	0	0	0.11	0	0.17	33.25	0	0.44	0	0	0	0	52.33	0.61	0	0	0
Agpat4	0.66	14.67	0	0.8	0	0.97	22.82	0	0	0	1.37	0	0	0	0.72	57.67	2.31	13.97	0	0	0	0	0	140.77	0	0	0	83.91	0	0	0	0	0	0	0	0	0	6.98	0	0	0	0	0	0	0	0	3.07	0	0
Agpat5	0.87	10.11	2.15	1.26	4.23	0	0	0	0	6.82	2.03	5.15	0	0	11.41	56.4	12.19	0	3.81	3.79	0	0	2.38	8.06	28.31	2.25	0	0.37	3.96	0	0	0	0	0	0	0	0.53	10.22	0	0	0.29	90.71	0	0.22	2.05	0	0	0	0
Agpat6	26.93	0	0	0	0	0	2.55	41.94	0	5.36	0.56	18.02	0	0	0	0.26	1.9	0	0.94	1.22	0	0	0	0	0	0	0	11.25	3.62	0	3.72	0.12	0	0	0	0	0	0.97	0	0	0.5	77.09	0	0.3	0.45	1.2	0	0	52.77
Agpat9	1	0	0	69.61	1.28	0	0.99	0	0	0	0	0	0	5.33	14.32	0	0	9.17	1.59	8.24	88.17	160.54	12.46	5.28	1.51	0	0	0	0.99	0	0	0	1.23	0	0	0	1.12	0.87	0	89.97	0	0	0	0	10.98	0	0.67	0	0
Agps	67.34	2.84	168.38	238.34	25.94	0	0.92	1.55	78.22	18.09	0.54	0.17	30.52	133.62	1.86	0.18	63.85	233.77	2.01	0	63.27	15.33	44.63	0	0.25	34.44	56.33	315.9	63.09	17.71	22.48	0	22.74	0	0.03	0	29.72	0.5	0	33.15	6.6	119.74	3.3	0	0	4.5	0	0	45.54
Agr2	0	0	0	20.56	157.45	0	0	0	10.07	0	4.22	69.87	0	0	0	0	0	0	247.75	0	0	248.47	0	0	0	23.43	0	0	0	0	5.29	0	0	0	0	0	35.75	0	0	0	0	0	0	18.59	0	0	6.48	0	0
Agr3	0	0	0	0	0	0	0	0	0	0	0	0	0	0	0	0	0	0	0	0	0	0	0	0	0	0	0	0	0	0	0	0	0	0	0	0	0	0	0	0	0	0	0	0	0	0	0	0	0
Agrn	65.52	187.19	2.93	417.1	99.29	79.43	12.39	102.93	12.84	134.05	108.11	134.5	110.46	355.92	22.99	22.95	185.48	243.75	193.51	467.95	50.8	24.01	128.68	0	122.86	60.49	10.65	336.68	72.51	83.97	48.23	76.97	55.15	61.57	31.39	23.32	177.03	183.49	1.05	233.59	445.39	114.24	46.05	441.94	158.22	18.15	91.27	190.03	303.37
Agrp	0	0	0	0	0	0	0	0	0	0	0	0	0	0	0	0	0	0	0	0	0	0	0	0	0	0	0	0	0	0	0	0	0	0	0	0	0	0	0	0	0	0	0	0	0	0	0	0	0
Agt	490.86	227.19	29.56	735.97	603.78	73.78	548.37	506.14	378.57	917.01	504.65	696.58	462.56	560.15	202.65	319.91	268.2	532.73	29.04	749.71	926.47	499.39	803.95	32.79	466.09	345.16	211.7	562.86	123.01	120.39	713.28	669.92	188.71	829.09	1131.52	161.35	101.76	567.6	6.15	258.14	141.84	204.05	263.09	170.35	225.54	231.3	108.5	217.88	187.68
Agtpbp1	0	62.33	22.12	127.6	1.12	10.17	0.59	0	0	0	0	9.09	0	0	0	0	6.64	6.56	0.13	0	0	0	8.88	0.23	0.62	10.77	0	0	0	0	2.3	0	0	0	0.65	0	0	0.44	0	92.93	0	1.02	0.62	0	0	9.63	0	1.03	0.57
Agtr1a	0	0	0	0	0	0	0	0	0	0	0	0	0	0	0	0	0	0	0	0	0	0	0	0	0	0	0	0	0	0	0	0	0	0	0	0	0	0	0	0	0	0	0	0	0	0	0	0	0
Agtr1b	0	0	0	0	0	0	0	0	0	0	0	0	0	0	0	0	0	0	0	0	0	0	0	0	0	0	0	0	0	0	0	0	0	0	0	0	0	0	0	0	0	0	0	0	0	0	0	0	0
Agtr2	0	0	0	0	0	0	0	0	0	0	0	0	0	0	0	0	0	0	0	0	0	0	0	0	0	0	0	0	0	0	0	0	0	0.19	0	75.88	0	0	0	0	0	0	0	0	0	0	0	0	0
Agtrap	21.08	0	0	0	58.23	130.3	25.25	91.15	40.7	1.55	3.83	2.19	5.22	0	22.94	30.79	63.6	0	5.76	1.84	4.25	0	24.43	30.54	11.71	95.88	104.68	36.9	0.46	42.23	1.02	64.5	0	0	0	0	4.26	94.01	63.1	0	42.64	0	51.25	42.57	54.99	69.63	41.42	64.54	90.2
Ahctf1	0	0	0	0.36	37.17	0.43	0	33.5	0	0	0	0	0	0	0	0	0	0	0	0	0.68	0	2.19	0	0	22.73	0	0	0	26.58	0	0	0	0	11.45	0	0	0	0.17	0	14.55	0	0	0	3.56	0	2.65	0	0
Ahcy	0	88.33	20.7	7.15	185.22	0	0	0.21	0	299.29	155.18	40.46	10.91	0.47	0.96	1.58	31.26	399.73	0.11	24.63	20.2	0	37.67	0	0	29.65	0	5.77	168.06	77.85	138.2	33.28	80.57	0	14.01	0	0	19.72	0	14.44	6.32	0	48.99	0	0	0	0	0	2.02
Ahcyl1	2.37	19.66	7.37	27.36	38.74	17.38	0.09	2.12	14.74	3.91	0	23.82	0	2.42	0.7	0	0	3.17	0.27	0.13	9.05	12.69	0.12	1.12	0	24.39	0.31	65.04	0.61	0.52	60.31	8.24	5.39	3.92	0	5.65	13.5	0.47	0.15	0	28.41	0	0	0	38.54	0	0.09	0	2.22
Ahcyl2	164.21	0.27	27.66	0	2.88	0	0	0	30.7	6.52	18.64	83.06	3.6	234.03	0	0.24	2.03	0	64.58	64.62	93.01	0.14	26.82	0.82	37.41	100.47	119.09	0	0	1.24	12.3	0	0	0	0	0.44	66.44	0	0.34	0.62	0.9	0	0	2.09	28.27	1.95	0.71	3.48	80.04
Ahdc1	11.42	8.17	2.78	4.15	2.25	2.92	0.26	0.37	0.89	17.66	0.84	0.38	0.36	1.09	25.55	2.88	2.56	3.03	17.28	0	2.05	0.43	18.24	0.84	0	0	6.99	6.98	9.51	1.12	0	0.68	3.37	0	0	0.68	0	1.11	0	0	0.93	0	2.76	4.91	22.15	0.28	12.78	7.73	0.47
Ahi1	0	0	0	0	0	0	0	0	0.9	0	0	0	0	0	0	0	0	13.75	0	0	0	0	0	0	0	0	0	0	0	0	0	0	0	0	0	0	0	0	0	0	0	0	0	0	11.34	0	0	0	0
Ahnak	39.22	16.93	3.77	65.97	30.12	0.55	16.51	86.69	19.61	24.21	29.17	12.97	1.33	8.66	105.9	0	3.2	34.24	38.33	19.49	27.32	20.24	16	0.11	5.39	1.57	12.1	33.23	0.54	30.12	83.25	24.49	2.14	5.09	6.79	8.89	10.73	23.62	1.11	12.35	9.5	37.43	15.23	11.78	19.19	56.45	2.35	6.28	9.38
Ahnak2	0	0	0	0	0	0	0	0	0	0	0	0	0	1.43	0	0	0	0	0	0	0	0	0	0	0	0	0	0	0	0	0	0	0	0	0	0	0	0	0	0	0	0	0	0	0	0	0	0.29	0
Ahr	16.89	0	14.72	2.44	47.37	0.31	8.52	0	0	124.01	28.72	0.95	1.21	104.34	1.23	114.68	16.3	20.73	185.97	38.36	10.3	1.38	20.45	0	6.92	14.12	0	0	0.15	0.71	0	55.4	1.65	0	9.43	0	2.22	0	0	0	9.23	96.32	1.15	0	7.06	19.89	25.73	0	0
Ahrr	0	0	0	0	0	0	0	0	0	0	0	0	0	0	0	0	0	0	0	0	0	0	0	0	0	0	0	0	0	0	0	0	0	0	0	0	0	0	0	0	0	0	0	0	0	0	0	0	0
Ahsa1	16.27	21	0.72	0	46.79	0	0.33	9.83	3.99	329.99	3.2	299.86	96.82	0.99	0.98	0	241.04	0	120.95	310.12	7.38	102.92	13.31	0	0	25.68	0	105.05	0	0	113.6	175.5	2.85	0	0	0	300.71	28.57	0	60.22	150.27	0	37.75	66.25	0	250.67	0	114.91	74.36
Ahsa2	20.15	82.46	0	18.9	15.16	0	7.86	2.24	0	0	26.4	55.59	324.75	157.96	57.32	75.31	31.95	0	8.54	0	0	258.79	19.1	0	0	0	0	10.18	0	0	9.42	0	9.84	0	0	0	0	0	0	0	0	7.93	2.45	0	62.35	13.2	1.31	0	0
AI118078	0	0	0	0	0	0	0	0	0	0	0	0	0	0	0	0	0	0	0	0	0	0	0	0	0	0	0	0	0	0	0	0	0	0	0	0	0	0	0	0	0	0	0	0	0	0	0	0	0
AI182371	0	0	0	0	0	0	0	0	0	0	0	0	0	0	0	0	0	0	0	0	0	0	0	0	0	0	0	0	0	0	0	0	0	0	0	0	0	0	0	0	0	0	0	0	0	0	0	0	0
AI197445	0	0	0	0	0	0	0	0	0	0	0	0	0	0	0	0	0	0	0	0	0	0	0	0	0	0	0	0	0	0	0	0	0	0	0	0	0	0	0	0	0	0	0	0	0	18.86	0	0	0
AI314180	80.11	3.04	20.35	42.31	39.33	0.21	15.54	31.95	11.92	36.83	33.75	58.36	0	3.09	25.4	0	68.03	0.24	9.06	1.28	1.01	68.66	22.29	0	15.36	7.04	0.48	156.3	16.75	260.23	56.73	115.66	0.17	0	73.97	1.02	1.75	25.25	9.26	20.59	14.28	82.41	13.91	0	13.09	0.19	0.05	30.02	213.95
AI314278	0	0	0	0	2.65	0	0	0	0	0	0	0	0	0.51	0	0	0	0	0	0	0	0	0	0	0.73	0	0	0	0	0	0	0	0	0	0	0	0	0	0	0	0	0	0	0	0	0	0	0	0.66
AI317395	0	0	0	0	0	0	0	0	0	0	0	0	0	0	0	0	0	0	0	0	0	0	0	0	0	0	0	0	0	0	0	0	0	0	0	0	0	0	0	0	0	0	0	0	0	0	0	0	0
AI413582	86.08	0	0	0	384.99	199.49	0	0	41.85	0	169.87	111.5	0	87.65	3.05	0	0	0	274.51	0	0	0	14.75	0	0	56.56	137.15	0	20.11	0	32.98	35.54	113.1	0	0	736.3	0	140.13	0	24.28	98	18.18	17.25	208.98	38.41	132.03	0	0	0
AI427809	0	0	0	0	0	0	0	0	0	0	0	0	0	0	0	0	0	0	0	0	0	0	0	0	0	0	0	0	0	0	0	0	0	0	0	0	0	0	0	0	0	0	0	0	0	0	0	0	0
AI429214	0	0	0	0	0	0	0	0.56	0	0	0	0	0	0	0	0	0	0	0	0	0	0	0	0	0	0	0	0	0	0	0	0	0	0	0	0	0	0	0	0	0	0	0	0	0	2.7	0	0	0
AI462493	39.97	0	0	146.17	28.17	0	0	34.39	43.42	57.19	100.72	10.55	0	217.92	102.09	0	55.16	0	11.75	214.6	4.19	0	82.72	231.34	3.71	36.85	0	50.35	110.81	12.35	0	0	77.93	0	250.17	0	24.2	18.43	4.7	0	132.33	0	59.33	0	46.63	36.77	0	0	12.77
AI463170	0	0	0	0	0	0	0	0	0	0	0	0	0	0	0	0	0	0	0	0	0	0	1.66	0	0	0	0	0	0	0	0	0	0	0	0	0	0	0	0	0	0	0	0	0	0	0	2.26	0	0
AI463229	0	0	0	0	0	0	0	0	0	0	0	0	0	0	0	0	0	0	0	0	0	0	0.36	0	0	0	0	0	0	0	0	0	0	0	0	0	0	0	0	0	0	0	0	0	0	0	0	0	0
AI464131	0	0	0	0	0	0	0	0	0	0	0	0	0	0	0	0	0	0	0	0	0	3.01	0	0	0	0	0	0	0	0	0	0	0	0	0	0	0	0	0	0	0	0	0	0	0	0	0	0	0
AI467606	0	0	0	0	0	0	0	0	0	0	0	0	0	0	0	0	0	0	0	0	0	0	0	0	0	0	0	0	0	0	0	0	0	0	0	0	0	0	0	0	0	0	0	47.55	0	0	0	0	0
AI481877	0	0	0	0	0	0	0	0	0	0	0	0	0	0	0	0	0	0	0	0	0	0	0	0	0	0	0	0	0	0	0	0	0	0	0	0	0	0	0	0	0	0	0	0	0	0	0	0	0
AI504432	0	0	0	0	0	0	0	0	0	0	0	0	0	0	0	0	0	0	0	0	0	0	0	0	0	0	0	0	0	0	0	0	0	0	0	0	0	0	0	0	0	0	0	0	0	0	0	0	0
AI506816	0	0	0	0	0	0	0	0	0	0	0	0	0	0	0	0	0	0	0	0	0	0	0	0	5.87	0	0	0	0	0	0	0	0	0	0	0	0	0	0	0	0	0	0	0	0	0	0	0	0
AI507597	0	0	0	0	0	0	0	0	0	0	0	0	0	0	0	0	0	0	0	0	0	0	0	0	0	0	0	0	0	0	0	0	0	0	0	0	0	0	0	0	0	0	0	0	0	0	0	0	0
AI593442	0	0	0	0	0	0	0	0	0	0	0	0	0	0	0	0	0	0	0	0	0	0	0	0	0	0	0	0	0	0	0	0	0.07	0	0	71.09	0	0	0	0	0	0	0	0	0	0	0	0	0
AI597468	340.22	595.77	0.58	73.03	179.94	1.06	310.02	0.7	4.53	13.7	352.48	166	0.39	0	224.8	196.63	82.76	1031.07	0	2.85	56.82	0.94	44	314.17	115.91	234.94	103.98	47.97	76.29	178.41	39.56	315.06	122.54	1.48	0	424.98	33.54	233.41	0	228.84	31.37	0	3.88	50.66	6.55	100.74	200.73	247.31	98.41
AI597479	3.83	0	0	0	0	0	0.14	0	0	0	0	0	0	0	40.11	0	0	0	0	0	0.11	0	0.28	0	0	0	0	0	0	0	0	0	0.62	0	0	9.86	5.72	23.56	0	0	10.08	1.56	0	0	0	6.18	0	0	2.21
AI607873	0	0	0	0	0	0	0	0	0	0	0	0	0	0	0	0	0	0	0	0	0	0	0	0	0	0	0	0	0	0	0	0	0	0	0	0	0	0	1.28	0	0	0	0	0	0	0	0	0	0
AI661453	1.06	0	0	2.94	0	0	0	0	0	0	0	0	0	0	0.23	11.96	0	0	0	0	0	0	0	0.77	0	3.17	0	5.34	1.48	4.17	0.15	0	0.08	0	0	15.09	0	1.69	0	16.19	8.49	0	0	1.35	0	0.61	0	0	1.49
AI662270	0	0	0	0	0	0	0	0	0	0	0	0	0	0	0	0	0	0	0	0	0	0	0	0	0	0	0	0	0	0	0	0	0	0	0	0	0	0	0	0	0	0	0	0	0	0	0	0	0
AI747448	0	0.35	0	0	0	0	0	0	0	0	32.34	0.6	0	0	4	0	0	5.54	0	24.57	0	0	10.37	0	0.43	0	5.4	0	0	0	0	32.65	0.11	0	0	0	0	0	0	0	0	0	0	0.67	0	18.5	0	0	4.05
AI837181	4.62	0	21.42	0	0.73	0	0	1.13	0	0	0	0.86	1.25	0	0	0	2.39	0	0	35.97	0	0	22.93	0	100.6	0	0	1.03	0	113.5	17.66	0	0	0	0	0	0	219.59	0.45	0	89.28	0	0.26	3.74	0	1.31	0	40.27	0
AI846148	21.63	90.01	0	15.99	0	0.51	0	0	0	0	1.7	0.19	0	0	0	0	0	0	0	0	0	1.87	0.34	0	0	0	0	37.38	2.04	57.73	0	0	0	0.17	0	0	0.64	0	0	0	0	0	3.54	0.27	0	0.71	0.45	1.82	0
AI848285	0	0	43.87	6.83	3.72	0	0	0	0	1.1	26.74	0	0	0	0.54	0	0.76	0	0.52	0	0.34	0	1.3	0	0	0.49	0.48	0	0	5.26	0.74	0.25	0.58	0	0	0	0.92	0	0.29	0	5.1	23.92	0.33	0.4	0	0	0	0	3.68
AI854703	0.3	0	0	0	0	0	0	0	0	0	0	0	3.7	0	0	0	0	0	0	0	0	64.74	0	0	0	0	0	1.61	0	0	0	0	3.5	0	0	0	0.28	0	0	0	0	0	0	0	0	1.51	0	0	0
Aida	2.65	0.41	0	19.59	0.31	0	0	35.65	10.09	0	0	17.95	0	0	0	10.08	0	0	0.06	0	9.58	0	1.03	0	0	0	2.55	17.4	0	2.35	44.19	0	0	0	0	0	0	24.04	0.28	0.47	7.48	0	0	0	0	3.25	0	0	0.67
Aif1	6.43	0	3.75	0	42.54	0	0	0	0	0	0	0	0	0	0	6.94	0	0	0	0	0	0	0	0	0	0	0	0	45.28	0	0	0	0	0	0	0	0	0	69.01	0	4.98	24.79	0	0	0	0	0	0	0
Aif1l	32.27	0	0	0	23.61	0	9.57	27.48	0.45	0	7.24	9.68	0	0	0	2.2	14.24	5.09	0	5.79	64.04	16.26	0	0.32	0	35.31	0	190.95	0	49.46	0.5	35.58	0	0	0	0	0	0	0	4.21	9.21	0	1.32	0	0	0	1.62	0	0
Aifm1	8.55	1.86	0	3.19	133.99	2.95	190.98	0.48	0	452.22	1.92	5.74	2.52	0.55	18.64	0	22.88	0	12.88	34.88	1.88	15.73	0	0	63.24	211.12	0	0	0	0	49.73	141.98	0.2	0	53.81	0	1.41	0	0	0	7.25	0	0	0	1.09	57.57	0	14.31	0
Aifm2	0.92	3.37	0	2.28	0	0	206.26	0.78	0.34	0	0	0	0	2.36	0	0	0	0	0	0	0	0	0	0	0	3.87	0	30.28	0	0	99.44	0	0	0	0	0	0	2.4	0	0.78	0	65.23	32.94	0	0	0	0	0	0
Aifm3	0	63.17	0	0	54.35	150.84	0	0	0.78	0	55.42	0	0	0	0	52.78	0	0	0	0	0	0	12.1	0	1.49	0	24.63	2.66	0	0	0	0	0	0	0	12.08	9.14	80.15	0	0	49.54	0	78.81	0	14.5	0	0	0	0
Aig1	1.47	1.09	0	212.47	12.61	19.53	0.26	0	88.01	2.69	0	55.85	67.2	74.82	0	39.79	21.19	63.67	0	81.92	1.72	0	1.72	0	0	74.7	6.37	0	0	0	0	0	1.95	0	0	45.18	1.36	11.41	0	0	2.52	0	13.54	3.02	14.07	0.53	0	466.15	0
Aim1	0	4.9	30.33	0	208.49	0	0	460.23	0.47	0	33.49	4.73	0	0	0	1.13	0.98	0	93.54	0.15	171.87	29.7	0	9.83	0	129.47	0.59	53.41	0	588.72	0.11	290.86	19.53	0	0	0	6.92	23.68	0	182.11	0.23	0	0	0.18	0	0	20.34	0	187.11
Aim1l	23.94	0	0.93	19.92	0	0	6.46	0	0	0	0	0	0	0	0	0	0	0	0	0	0	0	0	0	0	0	0	0	0	0	0	0	0	0	0	0	0	0	0	0.66	0	2.3	0	0	0	0	3.05	0	0
Aim2	0	0	0	0	0	0	0	0	0	0	0	0	0	0	0	0	0	0	0	0	0	0	0	0	0	0	0	0	0	0	0	0	0	0	0	0	0	0	0	0	0	0	0	0	0	0	0	0	0
Aimp1	108.4	110.04	94.03	0	201.39	14.81	164.57	239.4	42.17	2.26	13.35	11.81	24.78	85.07	47.64	2.44	31.32	12.1	0	132.2	224.49	0	83.21	5.05	32.3	159.53	15.24	135.51	127.52	88.16	115.03	58.77	38.61	0	132.5	71.89	140.09	127.82	0.58	68.62	2.33	29.42	230.41	15.53	4.97	276.83	58.73	1.66	317.01
Aimp2	41.68	0	180.56	0	32.98	42.11	6.44	95.63	14.76	101.62	0	60.81	0	0	21.68	0	18.2	0	0	297.32	13.99	0	11	0	0	0	6.1	84.95	2.47	10.82	9.99	6.4	0	0	0	333.89	85.14	0	0	0	7.19	145.84	7.32	0	0.38	3.51	21.89	893.72	197.56
Aip	232.78	0	3.87	356.38	35.43	0	21.13	0	0	0	5.15	125.05	0	0.97	0	251.09	174.81	47.71	0	1.33	152.08	3.82	0.26	149.53	0	91.71	0	123.78	431.54	0	71.45	473.26	331.09	0	0.55	242.61	0	0	0	0	3.07	4.51	0	0	1.77	187.41	0.3	0	75.36
Aipl1	0	0	0	0	3.53	0	0	0	0	0	0	0.88	0	0	0	0	0	0	0	0	0	0	0	0	0	0	0	0	0	0	0	0	0	0	0	0	0	0	0	0	0	0	0	0	0	0	0	0	0
Aire	0	0	0	0	0	0	0	0	0	0	108.1	0	0	0	0	0	0	0	0	0	0	0	0	0	0	0	0	0	0	0	0	0	0	0	0	0	0	0	0	0	0	0	0	0	0	0	0	0	0
Airn	23.49	132.46	0.95	156.4	30.34	108.73	102.9	9.87	31.02	91.18	51.9	38.93	158.39	1003.54	152.71	32.69	8.94	312.38	0.05	28.52	106.72	0.77	231.09	0.37	196.62	0.25	24.42	207.93	98.09	87.19	75.35	0.21	0.27	0	3.71	32.76	79.01	31.92	3.3	121.78	85.15	285.88	0.2	22.51	115.78	28.13	53.94	754.7	48.99
Ajap1	0	0	0.99	0	0	0	0	0	0	0	0	0	0	0	0	0	0	0	0	122.72	0	0	0.18	0	0	0	0	0	0	0	0	0	0	0	0	0	99.75	0	0	0	0	0	0	0	0	0	0	0	0
Ajuba	0	18.65	0	0	0	0	0	0	0	0	0	0	0	0	0	0	0	0	0	0	0	0	0	0	0	14.96	0	0	0	0	0	0	0	0	0	13.54	0	0	0	0	0	0	0	0	0	0	0.11	0	0
Ak1	0	0	0	0	82.25	0	0	0	11.93	1.87	8.24	0	0	29.91	0	0	0	0	0.91	0	0.39	0.37	0	0	0.89	1.72	0	0	0	0	15.23	0	0	0	0.11	0	6.46	1.52	0	121.2	0	42.99	0	0	0	0.49	13.55	0	0.41
AK129341	0	0	0	0	0	0	0	0	0	0	0	0	0	0	0	0	0	0	0	0	0	0	0	0	0	0	0	0	0	0	0	0	0	0	0	0	0	0	0	0	0	0	0	0	0	0	0	0	0
Ak2	281.74	62.5	36.34	380.88	182.42	252.95	25.22	0.9	0	274.34	166.37	439.26	0	24.09	394.13	257.09	156.65	61.77	0	40.39	1.12	54.28	33.1	785.51	0	1.71	177.95	32.76	156.63	43.09	3.55	232.29	137.67	0	0	93.52	0	38.14	3.01	0	227.98	248.22	0	303.59	50.02	93.3	17.1	11.07	0
Ak3	29.74	70.46	0	21.72	107.57	1.77	11.87	43.41	1.88	0	186.23	109.01	3.7	0	14.02	11.36	26.38	0.61	28.04	29.64	26.7	5.37	3.61	0	12.69	29.16	11.21	15.65	23.8	0	98.05	0	2.17	0	0	11.95	1.5	172.63	0.7	244.4	45.2	0	15.8	0	0.34	182.36	0	18.97	5.66
Ak4	0	0	0	0	0	0	0	0	0	0	0	0	0	0	0	0	0	0	0	0	0	0	0	0	0	0	0	0	0	0	0	0	0	0	0	0	0	0	0	0	0	0	0	0	0	0	0	0	0
Ak5	0	0	0	0	0	0	0	0	0	0	0	0	0	0	0	0	0	0	0	0	0	0	0	0	0	0	0	0	0	0	0	0	0	0	0	15.56	0	0	0	0	0	0	0	0	0	0	0	0	0
Ak6	0	0	0	90.91	0	51.37	0	0	0	0	0	32.62	0	0	0	13.71	0	0	0	0	0	0	57.75	0	2.51	0	0	0	0	15.6	0	0	0	0	0	0	0	0	0	0	3.29	0	0	0	0	0	0	0	1
Ak7	0	0	0	0	0	0	0	0	0	0	0	0	0	0	0	0	0	0	0	0	0	0	0	0	0	0	0	0	0	0	0	0	0	0	0	0	0	0	0	0	0	0	0	0	0	0	0	0	0
Ak8	0	0	0	0	0	0	0	0	0	0	0	0	0	0	0	0	0	0	0	0	0	0	0	0	0	0	0	0	0	0	0	0	0	0	0	0	0	0	0	0	0	0	0	0	0	0	0	0	0
Ak9	0	0	0	0	0	0	0	0	0	0	0	0	0	0	0	0	0	0	0	0	0	0	0	0	0	0	0	0	0	0	0	0	0	0	0	0	0	0	0	0	0	0	0	0	0	0	0	0	0
Akap1	0	0	0	0	11.08	0	0	0	0	0	0	0	0	0.32	11.13	0	0	4.78	0	162.67	0	16.18	0.26	0	7.85	0	0	0	0	15.77	0	0	0	0	0	0	0	0	0	0	12.14	0	0	0	0	0	0.19	0.14	0
Akap10	56.65	0.7	0	0	1.06	27.4	2.04	0	106.3	0	0	22.21	1.7	0	0	0	0	2.32	0	22.86	0	420.77	92.78	0	43.73	0.27	125.68	0	2.95	78.3	0	0	0.41	0	0	0	0	8.95	1.78	19.22	0	24.51	0	63.84	0.53	0	0	0	0
Akap11	0	19.01	0	0	0	0	0	1.24	26.87	0	0	0.1	0	0	0	6.24	28.88	0	0	0	0	0.37	1.06	6.16	90.75	0	0	0	0.12	0.32	0.14	0	0	0	0.18	0.1	1.61	0	0	0	0.4	0	10.89	1.24	0.3	4.99	0	0	0
Akap12	24.86	588.66	0.14	89.32	9.7	88.77	2.9	58.64	54.01	217.41	2.77	9.06	3.24	739.24	67.28	0.18	44.05	107	0	291.12	49.74	3.71	0	15.08	58.38	5.46	25.78	0	7.4	7.37	100.82	13.72	23.23	0	356.16	1229.26	23.36	202.76	0	8.85	44.45	26.4	27.29	84.82	0	0	34.82	152.9	0
Akap13	18.77	196.98	0	30.39	1.17	0	15.46	0.1	6.92	77.07	0.11	34.49	4.85	121.46	84.19	0	23.31	16.83	47.71	48.1	10.56	8.4	14.15	0	21.89	59.89	9.82	34.88	1.91	0	1.85	10.11	5.85	0	0.54	0	69.65	57.65	3.08	131.57	84.98	276.39	100.27	12.19	94.23	38.99	12.41	9.48	49.5
Akap14	17.93	11.24	0	0	7.09	0	0.1	0	0	0	0	0	0.46	0	0	2.69	17.86	0	0	0	0	0	0	0	0	0	0	18.61	0	0	0	1.1	0	0	0	0	0	0	0	0	0	0	0	0	0	0	0	0	0
Akap17b	1.88	0	71.71	0	0	0.82	0	0	0	0	0	0	0	0	1.37	0	0	0	15.91	0.1	0	27.92	0	0	0	0	0	0	0	6.71	0	0	0	0	0	0.1	0	15.13	0	0	0.55	0	0	0	0	0	0.07	0	0
Akap2	1.68	0.3	0	0	0.3	24.38	0.05	0	0.69	0	0	0.26	0	0.17	1.21	6.11	0	0	7.16	3.6	0.21	0	0	0	0	0	0	34.79	0	0	4.74	0	0.61	0	0	0	0	8.59	0	0	0	3.81	0	0	10.85	0.06	23.35	0	0
Akap5	0	0	0	0	0	0.23	0	0	0	0	0	0	0	0	0	0	0	0	0	0	0	0	0	0	0	0	0	0	0	0	0	0	0	0	0	0	0	0	0	0	0	0	0	0	0	0	0	0	0
Akap6	0	0	0	0	0	0	0	0	0	0	0	0	0	0	0	0	0	0	0	0	0	0	0	0	0	0	0	0	0	0	0	0	0	0	0	0	0	0	0	0	0	0	0	0	0	0	0	0	0
Akap7	4.32	0	0	0	0	21.35	0	0	0	0	29	0	0.6	0	0	0	0	0	0	11.99	0.62	0	0	23.75	0	1.02	0	0	0	0	0	0	0	0.18	0.42	0	0	53.38	0	0.52	0	0	0	0	1.13	0	0	0	0.73
Akap8	0	0	0	0	0	0	0	0	0	0	0	0.44	0	0	0	12.88	8.5	3.09	0	0	0	0	0	0	0	0	0	0	0	0	0	0	0	0	1.58	0	0.43	3.29	0	0	0	0	0.27	0	0	0	2.28	0	0
Akap8l	40.92	4.2	43.89	9.06	2.61	70.21	0	0	0	0	0	6.38	0.52	166.58	14.07	60.48	181.78	319.89	0	22.31	85.22	3.94	30.19	52.41	106.59	0	62.04	195.96	0	2.27	0	0	0.64	0	0.08	54.46	77.76	92.94	0	2.32	55.18	3.38	45.06	1.31	61.79	0	1.1	7.89	38.74
Akap9	24.68	4.16	11.38	37.56	15.42	2.18	7.47	0.55	0.03	2.78	8.82	24.99	8.87	51.36	4.18	1.13	2.39	0	49.15	5.48	3.4	64.83	13.93	1.25	33.61	6.1	14.84	9.47	0.7	7.73	4.85	9.74	7.93	0	25.86	2.77	26.48	7.63	0.72	0	23.83	52.02	19.74	34.27	32	16.05	27.98	77.61	1.28
Akip1	0	194.56	0	156.02	126.33	163.9	4.22	2.02	59.32	0	24.99	51.45	0	50.42	128.96	0	0	41.96	0	0	37.68	34.19	0.64	0	2.44	13.11	9.78	96.99	0	314.91	53.53	0	0	0	0	0	0	40.08	0	0	1.39	0	0	0	0	78.53	0	0	11.56
Akirin1	2.25	0	0.2	10.09	6.12	29.92	50.56	8.91	18.74	0	13.62	11.91	10.24	0.27	59.39	50.57	0.73	30.34	1.49	0	1.36	0	43.28	37.52	30.74	45.15	5.52	91.68	27.7	0	57.6	44.34	41.68	46.54	0.07	0	29.1	2.22	0.27	53.53	3.09	18.87	3.61	109.97	0.45	16.75	11.07	2.92	36.32
Akirin2	7.94	0	0	5.97	43.52	19.91	0	0.88	13.67	0	0	29.4	0	23.83	0	0	5.37	0	9.82	0	31.14	115.74	0.16	0.42	2.04	0	1.2	0	0	122.27	0	0.19	0.53	0	4.61	77.94	62.73	0	0	0	3.09	0	0	23.97	0	0	0	0	65.88
Akna	0	2.74	0	0	0	0	0	0	0	0	0	9.69	0	1.54	0	0	3.37	0	0	1.5	0	0	0.71	0	0	0	0	0	0	0	0	0	0	0	0	0	0	0	0	0	0	0	0.59	0	0	0	0	0	0
Aknad1	0	0	0	0	0	0	0	0	0	0	0	0	0	0	0	0	0	0	0	0	0	0	0	0	0	0	0	0	0	0	0	0	0	0	0	0	0	0	0	0	0	0	0	0	0	0	0	0	0
Aknaos	0	0	0	0	0	0	0	0	0	0	0	0	0	0	0	0	0	0	0	0	0	0	0	0	0	0	0	0	0	0	0	0	0	0	0	0	0	0	0	0	0	0	0	0	0	0	0	0	0
Akr1a1	924.96	158.7	203.89	186.07	216.89	888.62	1008.92	514.33	179.44	498.17	1282.59	358.27	456.03	199.93	98.29	1782.4	387.79	888.43	41.25	807.87	628.56	71.74	570.18	188.4	79.08	794.77	288.22	613.36	1392.84	485.36	247.41	443.65	786.38	221.04	2.58	569.19	386.19	509.6	99.34	196.59	501.41	1170.7	298.01	214.93	538.23	447.63	202.35	1507.65	270.68
Akr1b3	270.59	85.78	0	76.72	58.15	0	0	0	56.58	369.95	139.87	290.74	136.19	0	195	76.94	72.11	177.64	0	115.95	171.11	0	25.51	0.54	0	0	212.85	0	407.34	0	283.19	0	255.43	0	0	85.91	419.19	0	0.49	104.36	38.16	14.78	308.48	10.75	2.15	16.1	327.62	0	341.47
Akr1b7	0	0	0	0	0	0	0	0	0	0	0	0	0	0	0	0	0	0	0	0	0	0	0	0	0	0	0	0	0	0	0	0	0	0	0	0	0	0	0	0	0	0	0	0	0	0	0	0	0
Akr1b8	100.55	32.88	0	0	149.03	69.02	57.19	0	198.56	0	0	7.23	2.5	18.49	0	0	0.71	0	0	60.43	0.63	279.4	0	0	0	0	7.15	0	0	4.61	6.18	162.89	0.72	0	0	15	34.69	0	0	416.25	1.84	58.39	25.64	79.05	0	112.94	4.64	101.29	20.27
Akr1c12	0	0	0	0	0	0	0	0	0	0	0	0	0	0	0	0	0	0	0	0	0	0	0	0	0	0	0	0	0	0	0	0	0	0	0	0	0	0	0	0	0	0	0	0	0	0	0	0	0
Akr1c13	9.06	0	0	171.75	0	0	0	0	6.12	0	0	0	0	1.07	0	93.67	0	0	146.3	0	0	0	0	0	0	750.06	0.97	0	0	0	0.38	435.18	0	0	0	62.64	20.41	195.95	0.57	0	4.53	0	0	0	0	0	300.77	0.49	0
Akr1c14	0	0	0	0	0	0	0	0	0	0	0	0	0	0	0	0	0	0	0	0	0	0	0	0	0	0	0	0	0	0	0	0	0	0	0	0	0	0	0	0	0	0	0	0	0	0	0	0	0.32
Akr1c19	0	0	0	28.37	0	0	0	0	0	0	0	0	0	0	0	0	0	0	6.35	0	0	0	0	0	0	0	0	0	0	0	0	0	0	0	0	0	0	0	0	0	0	0	0	0	0	0	0	0	0
Akr1d1	0	0	0	0	0	0	0	0	0	0	0	0	0	0	0	0	0	0	0	0	0	0	0	0	0	0	0	0	0	0	0	0	0	0	0	0	0	0	0	0	0	0	0	0	0	0	0	0	0
Akr1e1	15.7	1.67	0	0.85	0	0	0	0.33	0	2.66	0	0.37	0.74	38.09	0	58.96	47.86	68.39	47.14	2.07	160.19	0	23.86	0	0	0.67	0	48.74	6.38	22.53	6.91	167.59	181.9	30.95	231.67	0	43.07	8.36	0	0	0	240.49	158.81	26.81	0	14.37	0	0	7.16
Akr7a5	7.53	40.6	1.8	14.06	4.94	91.5	112.09	0	0	0	7.67	5.81	71.19	110.81	0.78	4.89	5.8	0	0	0	2.07	0	0.34	77.64	17.19	2.96	0	1	0.59	2.49	6.52	0.39	0	8.85	14.7	0	1.21	0	0	13.84	3.88	27.49	0	0	0	13.04	0	0	0
Akt1	6.5	0.56	18.43	0	28.63	237.88	2.89	5.2	0	1.74	49.22	25.52	56.5	18.6	50.43	109.64	20.61	21.25	5.55	17.26	40.81	0.87	20.34	0	121.05	1.8	30.03	17.41	34.24	15.66	54.52	0	25.35	0	0.81	0	19.28	29.95	2.88	4.49	6.06	5.04	1.65	43.04	111.44	13.79	113.68	5.02	39.77
Akt1s1	0	23.03	0	0	0	3.42	0	0	0	0	0	0	0	0	0	0	0	0	0	0	0	0.5	1.78	47.73	0	0	0	1.03	0	0	0	0	0	0	0	51.46	0	0	0	0	0	0	1.3	0	0	0	0.77	0	0
Akt2	5.48	54.42	7.35	1.89	2.48	281.03	4.93	1.65	36.79	34.93	38.21	13.77	0	0	0	0	0	0	0	104.74	0.25	0	10.6	0	0	58.78	20.98	1.5	0	48.36	35.53	0	9.62	0	0	0	0	7.06	0	0	0	144.57	0	72.14	51.26	0	136.84	9.79	0
Akt2-ps	0	0	0	0	0	0.68	0	0	0	0	0	0.27	0	0	0	0	0	0	0	0	0	0	0	0	0	0	0	0	0	0	0.17	0	0	0	0	0	0	1.82	0	0	0	0	0	0	0	0	0.91	0	0
Akt3	6.6	0.58	85.44	1.99	4.41	0	1.24	5.47	6.7	9.72	1.37	26.19	1.52	0	0	0.51	2.09	199.03	0.76	15.1	45.19	0	1.01	0.85	4.74	1.34	3.97	3.56	5.4	6.4	1.58	7.47	45.54	0	0	1.51	0	5.04	0	0	2.9	0	3.1	0.73	0.06	6.95	0.29	16.65	1.53
Aktip	22.74	4.86	0	4.93	28.54	0	0.24	59.68	32.97	0	55.49	0.36	9	43.24	0.72	34.65	0.51	17.99	0.17	80.05	160.66	27.35	0	0	0	17.52	2.94	113.48	0	167.26	4.31	10.02	4.51	10.89	22.13	0	0	14.97	0	0	59.83	21.77	0	6.87	0	142.8	0.17	0	77.57
Alad	252.84	3.47	5.22	38.1	250.75	112.06	62.72	166.45	110.19	125.35	261.3	263.69	24.44	51.52	117.09	40.71	68.84	19.75	0.25	259.24	79.81	0.24	160.72	0	17.21	114.14	177.81	37.61	33.59	202.12	63.31	593.59	140.31	0	48.1	1.96	58.49	82.94	0.54	0	454.83	0	0	23.07	118.66	358.74	76.95	4.16	120.79
Alas1	112.49	170.49	0	0	0.77	10.25	0	9.8	15.92	0	0	2.44	0.69	0.44	3.13	0	1.27	0	0	0	0	0	0	0.25	0	0	16.16	0	0	6.07	67.55	31.93	0	0	0.4	196.58	6.81	63.84	0	6.97	3.38	0	0	0	27.15	5.46	72.86	0	0.58
Alas2	0	0	0	0	0	0	0	0	0	0	0	0	0.33	0	0	0	0	0	0	0	0	0	0	0	0	0	0	0	0	0	0	0	0	0	0	0	0	0	0	0	0	0	0	0	0	0	0	0	0
Alcam	0	45.25	0.23	0	0	52.94	0	10	3.68	0.18	0	6.55	1.74	3.73	0	63.16	1.48	0	0	0	0	0	0	31.85	6.84	0	0	47.06	0	16.45	0	0	3.12	0.14	0	181.13	0.54	53.17	0	0	0	0	0	0	31.93	0.36	0	0	0
Aldh16a1	0	35.34	0	0	0	0	0	0.68	90.6	0	0	0	0	4.06	0	0	0	0	0	1.18	0	0	4.43	0	0	0.93	0	0	0	0	0.35	8.77	0.91	0	0	0	0	0	0	0	0	0	0	2.25	0	0.2	5.72	0	0
Aldh18a1	74.96	0	46.41	22.32	149.91	79.57	24.76	18.82	26.97	214.36	42.04	49.17	120.93	83.38	59.87	197.09	134.12	395.53	11.92	64.88	49.32	12.3	51.59	47.68	87.75	111.95	41.28	64.04	90.63	93.91	63.73	76.47	39.47	306.2	55.99	11.68	0	116.32	2.94	97.18	23.85	100	138.27	15.75	1.19	81.17	0.38	0.43	28.68
Aldh1a1	1188.25	113.06	237.26	196.51	416.28	62.68	115.97	22.41	93.42	760.25	293.74	598.43	46.18	0	120.48	231.06	241.96	113.32	38.92	314.12	266.96	0.36	500.81	0.35	4.42	2022.03	209.07	133.23	741.29	0	707.24	1189.26	184.7	257.41	82.31	3.4	305.34	270.34	0.28	791.92	334.43	11.89	35.32	11.21	275.04	349.59	47.13	1243.63	77.23
Aldh1a2	0	0	0	0	0	0	0	0	0	0	0	0	0	0	0	0	0	0	0	0	0	0	0	0	0	0	0	0	0	0	0	0	0	0	0	0	0	0	0	0	0	0	0	0	0	0	0	0	0
Aldh1a3	0	69.21	0	348.35	2.12	0	0.11	0	62.9	0	27.74	0	0	184.26	0.36	0.36	79.61	0	0	270.3	3.96	0	0	0	0.83	0	4.42	0	0	55.97	2.32	0.31	0	0	250.16	0.19	68.34	22.64	0.19	31.77	8.07	0	0	0	2.72	0	0	0	0
Aldh1a7	0	0	0	31.16	0	0	0	0	23.99	0	0	0	0	0	0	0	0	0	0	76.46	24.35	0	0	0	0	0	0	0	0	0	33.01	0	0	0	0	0	0	0.49	0	0	0	0	0	0	0	3.71	0	0	0
Aldh1b1	0	0	0	0	64.7	0	0	0	0	0	0	0	0	0	0	0	0	0	0	0	0	0	0	0	0	0	0	0	0	0	0	0	0	0	0	0	0	0	0	1.38	0	0	0	0	0	0	0	0	0
Aldh1l1	15.3	0	0.28	78.67	0	106.19	0	0	0	0	0	13.41	0	18.49	0	10.42	0	0	0	26.44	0	0	0	0	0	0	0	16.98	0	1.75	0	0	12.2	0	0	0	0	1.89	0	0	0	0	0	0	23.39	0	0	0	0
Aldh1l2	0	0	0	0	0	2.07	0	0	0	0	0	0	0	0	0	0	0	0	0	0	0.46	0	0	0	0	0.18	0	0	0	0	0	0	0	0	0	0	0	0	0	0	0	0	0	0	8.28	0	0	0	0
Aldh2	0	58.67	0	24.39	0	0	67.62	0	2.96	0	0	0	63.02	0	0	1.11	0	38.82	0	10.57	0.17	0	0	0	0	0	0	10.86	0	0	0	0	0	0	0	0	0	0	0	0	46.1	0	1.53	0	0	0	0	5.19	0
Aldh3a2	0.35	57	0.28	74.33	0.56	0.52	11.15	11.33	0	0	2.29	6.88	0	0	28	55.84	0	0	86.05	40.67	2.95	0	0.56	0	0	0	0	19.49	0	169.06	72.63	5.25	31.4	0	0	140.6	0	0	0	0.99	4.68	0	0.12	3.62	0	2.32	0	0	0
Aldh3b1	0	0	0	0	0	0	0	21.31	0	0	0	63.61	0	0	0	0	0	0	0	0	0	0	4.29	0	0	0	0	14.22	45.28	0	0	0	0	0	0	0	0.52	0	0	0	0	0	10.95	0	0	0	0	0.92	0
Aldh4a1	0	0	0	0	0.61	0	0	0	0	0.21	0.11	0	0	0.7	0	0	0	6.38	0	0	0.11	0	15.18	6.53	0	0	0	0	0	0	0	0	5.5	0	0	0	7.91	0	0	0	26.74	0	0	2.59	0	4.31	0	24.79	0
Aldh5a1	0	0	0	16.34	0	0	0	0	0	0	0	0	0	0.61	0	0	0	0	0	0	0	0	0	0	0	0	0	0.25	0	0	32.18	0	0	6.02	0	0	0	0	0	0	0	0	0	0	0	1.31	0	0	0
Aldh6a1	5.54	0	0	0	0	49.53	0	0	0	19.15	0	68.95	99.02	0	0	208.15	0	0	0	0	0	0	0	0	0	0	0	0	0	0	0	0	0	0	0	1.58	0	198.08	0	0	0	0	0.6	0	0	144.44	0	0	0
Aldh7a1	56.04	48.2	0.33	0	6.68	0.62	0.45	2.2	0	0	0.4	14.27	11.77	171.49	0.46	0	18.73	0	1.21	53.28	0	0.8	0.76	0	0	21.97	81.43	48.85	6.78	25.49	0	31.98	38.34	14.6	18.46	0	88.13	0	0	183.35	120.34	12.95	16.58	6.05	0	0	17.19	0	84.59
Aldh8a1	0	0	0	0	0	0	0	0	0	0	0	0	0	0	0	0	0	0	0	0	0	0	0	0	0	0	0	0	0	0	0	0	0	0	0	0	0	0	0	0	0	0	0	0	0	0	0	0	0
Aldh9a1	32.2	24.13	24.25	16.87	57.81	33.35	2.28	87.79	66.56	45.52	1.12	0	0	0	0	0	29.01	0	0	8.11	24.08	5.15	2.3	386.12	43.43	41.07	0	94.64	0	10.25	59.27	0	71.65	8.05	0	17.21	25.14	69.57	3.47	30.31	32.53	81.47	15.43	0	102.39	11.43	4.69	0	0
Aldoart1	0.56	0	0	0	0	0	0	0	0	0	0	0	0	0	0	0	0	0	0	0	0	0	0	0	0	0	0	0	0	0	0	0	0	0	0	0	0	0.49	0	0	0	0	0	0	0	0	0	0	0
Aldoc	54.77	148.84	0	554.09	77.33	0	175.71	50.42	0	0	203.85	4.73	242.18	450.25	97.88	3.87	200.55	0	0	373.57	0	0	0	0	0	30.07	5.48	75.22	226.26	0	127.64	0.36	504.71	17.84	746.68	815.32	515.27	165.73	33.69	0	67.41	944.2	18.19	0	323.94	494.19	0	0	289.33
Alg1	13.4	0	0	0	0	0	0	0	0	0	1.39	18.65	0	0	97.38	0	0	0	0	2.44	0	0	0	0	0	0	0	0	0	0	0	0	1.81	0	0	0	0	0	0	30.04	0	0	0	0	0	0	0	0	0
Alg10b	14.93	0	0	0.2	26.51	0.23	0	59.15	8.99	0	12.64	11.32	0	59.76	0	0	0.12	0	2.48	20.03	1.95	0	41.11	0.09	0	2.67	0.6	32.79	28.27	0	43.15	16.25	0.18	0	0	0	0.44	5.41	0	33.19	23.05	32.5	0.36	0.11	0	0.26	0	0	0
Alg11	6.23	105.75	0	0.84	0	3.14	4.76	0	15.81	101.65	0.12	1.72	33.91	0	0.39	0	0	3.18	6.75	0	1.38	0	0	0	0.27	7.93	66.95	11.12	0	0.58	24.7	71	0	0.11	62.05	24.23	58.46	0.31	0.13	5.04	9.98	0.44	0.21	6.66	5.14	110.57	1.05	242.73	43.52
Alg12	0	0	0	0	0	0	0	0	0	0	0	0	0	0	0	110.67	0	0	0	35.37	0	0	0	0	0	0	0	69.71	0	0	0	0	0	0	0	0	0	0	0	0	2.19	0	0	0	0	0	0	0.39	0
Alg13	0	9.08	1.08	0	1.9	0.64	0.36	0	6.93	0	0.12	31.19	0	10	5.41	61.54	0.26	0	0	0	61.82	25.53	0.2	0	0.52	8.04	0	0	0	10.66	0.29	0	0	0	0	0	21.21	0.25	0	0	0.69	0	0	1.34	0	6.05	0	0	0
Alg14	44.17	72.61	1.17	0	66.59	0	0	0	0.55	0	0	78.98	0	249.03	0	0	13.39	104.86	0	0	7.35	0	4.6	0	3.02	1.67	359.67	0	111.48	0	24.94	0.79	98.92	0	0.23	0	0	191.61	2.81	0	13.7	20.91	46.85	86.62	0	58.67	4.2	0	25.51
Alg2	1.47	1.36	0	0	0	0	0	0	0	3.06	6.93	0	0	5.19	0	0	5.68	159.77	0	83.37	4.11	9.58	0	0	32.33	0	0	0.49	0	51.38	0.27	0	0	0	0	0.56	0.34	21.49	0	0.52	5.31	0	0	26.43	0	0	51.09	0	0
Alg3	51.96	70.9	0	0	0	0	14.93	481.99	0	61.93	12.34	23.29	94.54	0	0	0	12.7	0	0	0	1.75	0	5.03	0	0	0	107.1	101.64	15.98	0	5.21	178.81	26.03	0	0	32.35	0	0	0	0	4.08	0	0	21.99	0	86.52	0	0	177.53
Alg5	17.92	49.93	0.65	296.51	275.8	0	0	0	0	470.28	1.15	27.95	19.86	89.73	0	9.72	104.79	18.59	0	0	0.28	0	33.54	0	13.61	28.79	129.29	0	0	0	133.23	0	0	0	0.65	0	70.09	8.53	0	28.79	13.44	0	28.45	0	0	56.24	5.41	0	43.78
Alg6	0	0	0	0	0	2.2	0	0	0	0	0	4.84	82.28	0.54	0	0	0	2.27	0	0	3.06	0	83.35	0	0	0	15.85	129.53	0.78	0	3.51	52.06	0	0	0	0	0	1.76	0	1.42	31.39	36.5	0	70.64	0	79.61	0	0	0
Alg8	0	0	0.46	0	0	26.17	0	0	0	78.01	6.56	22.91	0	0.62	102.89	0	0	0	0	0	63.75	0	0	0	0	0	3.9	0	0	0	0	0	0	0	0	0	12.32	0	0	52.93	0	0	0	0	0	177.31	0	0	204.14
Alg9	0	0	0	0	0	0	199.11	10.71	108.33	0	0	125.87	12.77	44.16	47.08	0	0	0	10.83	0	3.49	0	0.18	0	42.52	0	0	119.33	0	67.77	0	280.32	1.32	0	0	0	0	0	0	0	183.51	207.94	0	0	0	34.77	0	0	0
Alk	0	0	0	0	0	0	0	0	0	0	0	0	0	0	0	0	0	0	0	0	0	0	0	0	0	0	0	0	0	0	0	0	0	0	0	0	0	0	0	0	0	0	0	0	0	0	0	0	0
Alkbh1	107.84	91.5	0.47	0	0.55	383.92	7.25	1.05	1.59	4.98	0.41	57.25	0	0.29	0.77	0.87	28.36	0	0	0.3	40.22	0.46	28.01	0	0	0	1.08	0	0.56	0	0	0	0	0	0	0	29.05	0.47	0	0	0	0	8.68	0	0.34	0	0.36	31.36	0
Alkbh2	0	0	0	0	3.43	0	7.5	24.04	0	0	0	5.35	0	0	5.87	0	0	0	0	11.74	10.56	0	0.89	0	0	24.45	0	4.79	0	0	0	0	0	0	0	0	0	0	0	0	0	0	0	0	0	8.11	0	0	0
Alkbh3	1.5	24.46	0.26	0	36.65	16.13	9.9	0	20.9	52.54	280.77	27.45	11.25	5.34	113.95	0	3.05	766.66	0.19	0	281.85	0	249.91	0	3.67	224.15	219.81	135.63	32.04	0	107.01	26.8	0.64	70.24	56.64	0	65.55	341.29	0.77	133.57	20.92	174.54	228.84	0	1.44	490.9	46.39	0	0
Alkbh4	0	0	0	0	0	39.72	0	0.34	35.42	0	0	0	0	0	0	0	0	0	0	0	0	0	0	0	0	0	0	0.76	0	0	0	0	0	0	0	179.97	0	0	0	71.56	0	0	0	0	77.03	5.65	0	0	0
Alkbh5	1.11	0	0	0.49	0.17	21.6	0.06	0	0	0.12	0.25	0.69	0.1	0	0.38	0.41	31.83	0	19.64	0	0.06	0.12	0.08	0	0.81	0.38	0	1.56	0	59.86	0	5.9	0.07	0	0	0	25.86	0.17	0	0	0	0.23	1.18	0	42.28	0	0	22.65	0.13
Alkbh7	0	0	0	62.48	0	8.23	0	32.24	0	92.84	0	6.01	0	0	0	0	0	0	0	0	3.52	0	0	0	0	0	0	0	0	0	0	0	0	0	0	0	0	0	0	30.68	11.68	0	0	0	23.27	0	0	0	0
Alkbh8	0	4.98	5.86	0	17.57	0	0	0.18	0	0	0	0	0	0	0	0	282.12	0	0	53.46	0	0	0	0	0	2.57	0.35	0	0	0	0.11	0	0	0	0	0	0	0	0	0	44.44	24.02	0	0	3.74	0	0	0	9.81
Allc	0	0	0	0	0	0	0	0	0	0	0	0	0	0	0	0	0	0	0	0	0	0	0	0	0	0	0	0	0	0	0	0	0	0	0	0	0	0	0	0	0	0	0	0	0	0	0	0	0
Alms1	0	0	0	0	0	0	0	0	0.19	0	0	0	0	0	0	0	0	0	0	0	0	0	0	0	0	0	0	0	0	0	0	0	0	0	0	0	0	0	0	0	0	0	0	0	0	0	0	0	0
Alms1-ps2	0	0	0	0	0	0	0	0	0	0	0	0	0	0	0	0	0	0	0	0	0	0	0	0	0	0	47.27	0	0	0	0	0	2.02	0	0	0	0	0	0	0	0	0	0	0	1.05	0	0	0	0
Alox12	2.69	0	0	0	0	0	0	0	0	0	0	4.32	0	0	0	208.13	0	0	0	0	8.32	0	0	15.09	0	40.17	0	0	0	2.42	0	64.92	0	0	0	0	0	0	0	5.72	0	0	0	0	21.85	0.26	0	0	0
Alox12e	0	0	0	0	0	0	0	0	0	0	0	0	0	0	0	0	0	0	0	0	0	1.88	0	0	0	0	0	0	0	0	0	0	0	0	0	0	0	0	0	0	0	0	0	0	0	0	0	0	0
Alox15	43.66	0	462.06	0.58	0	0	105.33	0	0	3.28	0.8	23.4	2.81	0	0	0	12.17	301.37	0	0	0	0	5	0	0	5.98	26.31	19.07	0	0	46.67	0.23	53.36	0	0	0	0	22.91	0	303.58	0	92.46	0	3.34	0	49.17	0	0	2.61
Alox5	0	0	0	0	0	0	0	0	0	0	0	0	0	0	0	0	0	0	0	0	0	0	0	0	0	0	0	0	0	0	0	0	0	0	0	0	0	0	0	0	0	0	0	0	0	0	0	0	0
Alox5ap	0	0	0	0	0	0	0	0	0	0	0	0	0	0	0	0	0	0	0	0	0	0	0	0	0	0	0	0	0	0	126.79	0	0	0	0	0	0	0	0	0	0	0	0	0	0	0	0	0	0
Alox8	0	0	0	0	0	0	5.18	0	0	0	0	0	0	0	0	0	3.6	0	0.17	12.81	0	0	0	0	0	0	0	0	0	0	0	0	18.62	0	0	0	0	8.85	0	0	0	0	0	0	0	0	0	0	14.79
Aloxe3	0	0	0	0	0	0	0	0	0	0	0	0	0.37	0	0	0	0	0	0	0	0	0	0	0	0	0	122.81	0	0	0	0	0	0	0	0	0	0	0	0	0	0	0	0	0	3.81	0	0	0	0
Alpk1	4.33	22.47	12.93	100.39	0	123.78	0	0.55	110.07	101.55	52.01	3.99	7.78	6.43	37.74	40.98	0.26	304.47	0	0	38.99	2.21	1.56	253.08	23.5	0	102.69	27.09	0	61.07	337.86	0	8.35	0.58	0	79.24	11.27	307.66	0	1.58	4.59	81.55	14.35	5.29	0	11.55	0	0	2.32
Alpk3	0	0	0	0	0	0	0	0	0	0	0	0	0	0	0	0	0	0	0	0	0	0	0	0	0	0	0	0	0	0	0	0	0	0	0	0	0	0	0	0	0	0	0	0	0	0	0	0	0
Alpl	0	4.61	0	0	0	0	0	0	0	0	2.59	0	0	0	0	0	0	0	0	0	0	0	0	0	0	0	0	0	0	0	0	0	0	0	0	0	0	0	0	0	0	0	0	4.86	0	0	0	0	0
Als2	0	0	0	0	0	0	0	0	0	0	0	0	0	0	0	0	0	0	0	0	0	0	0	0	0	0	0	0	0	0	0	0	0	0	0	0	0	0	0	0	0	0.61	0	0	0	0	0	0	0
Als2cl	0	0	162.5	0	2.27	0	0	1.38	2.42	0	0	10.25	0	1.05	0	0	0	0	0.06	0	0.08	0.92	0.21	0.44	40.45	0	38.22	0.78	0	0	0	0	9.86	0	0.14	0	0.45	0.64	0	0.69	0	0	0.32	21.97	121.03	0.7	0	0	0.34
Als2cr12	2.55	0	0	6.25	0	3.51	0	0	0	0	4.12	5.27	0	0	0	0	0	0	1.05	0	2.46	1.56	4.48	0	0	2.5	0	0	1.94	0	0	5.62	0.94	1.19	0	0	2.61	3.47	0	0	5.15	0	1.59	2.05	0	1	0	1.1	1.79
Alx3	0	321.01	0	29.76	78.79	19.45	0	3.09	0	23.56	0	0	0	0	0	0	0	1.1	0.19	9.56	60.27	0	35.12	0	0	2.85	11.14	49.79	0.56	0	0	0	0.29	0	0	207.18	0.67	0	0	0	18.63	72.04	0	121.43	0	26.58	0	0	0
Alx4	0	0	0	0	0	3.09	0	0	0	0	0	0	0	0	0	0	0	0	0	0	0	0	0	0	0	0	0	0	0	0	0	0	0	0	0	0	0	0	0	0	0	0	0	0	0	0	0	0	0
Alyref	39.29	0.84	42.95	1.3	30.43	0	0	1.28	0.6	0.43	1.72	34.7	96.9	1.46	0.37	70.69	0.95	0	0.17	0.67	5.2	0	0.15	0.2	23.04	42.88	0.31	75.12	0	36.03	4.52	137.09	0.9	0	0	12.19	1.29	43.68	0	0	4.84	0	11.65	72.12	3.46	0.68	2.35	0.16	0.23
Alyref2	0.47	0	0	1.2	19.26	10.93	136.48	0	1.53	0	0	0.76	0	0	0	0	4.47	0	1.03	4.98	0	0	41.19	0	0	6.72	5.58	0	0	0	0.45	0.5	0	0	0	0	0	0	0	0	0	1.15	1.23	0	0	0	0	0.94	0
Ambn	0	0	0	0	0	0	0	0	0.23	130.08	0	0	0	0	0	24.53	0	0	0	0	0	0.4	0	91.82	0	0	0	0	0	0	6.58	0	0	0	0	0	14.18	0	0	0	0	0	0	2.42	0	0	0	0	0
Ambra1	8.84	0	0	11.77	4.47	1.61	0.15	0	6.44	0	0	5.19	0.12	0	11.97	0.23	2.38	0	0.82	5.3	7.31	149.22	113.99	0	22.53	0	0	63.05	0	115.62	1.42	17.19	0	0.22	0	14.09	0	0	0	52.55	7.43	105.8	0	0.51	2.26	0	20.28	1.59	0.25
Amd-ps1	0	0	0	0	0	0	0	0	0	0	0	0	0.21	0	0	0	0	0	0	0	0	0	0	0	0	0	0	0	0	0	0	0	0	0	0	0	0	0	0	0	0	0	0	0	0	0	0	0	0
Amd-ps7	0	0	0	0	0	0	0	0.22	0	0	0	0	0	0	0	0	0	0	0	0.24	0	0	0	1.51	0	0	0	0	0	0	0	0	0	0	0	0	0	0	0	0	0	0	0	0	0	0	0	0	1.32
Amd1	82.39	1.21	41.49	71.81	13.03	93.86	89.19	3.47	17.8	82.71	60.16	265.19	23.12	42.84	61.34	32.72	2.42	65.49	0.09	290.75	45.05	31.19	33.42	133.37	0	0	28.63	30.54	12.78	115.33	17.36	2.55	27.42	0.17	52.75	44.14	137.84	43.03	3.11	86.09	15.6	386.18	0	32.07	19.45	38.22	125.68	214.19	246.97
Amd2	1.02	1.21	0	0	4.18	0	0.27	0.6	1.51	3.92	2.91	6.67	0	0.45	4.78	5.76	0.35	10.24	0	15.24	1.48	0.24	1.14	8.16	1.04	2	0.6	0.37	0.87	1.01	0.22	0.3	2.43	0	1.04	0.48	0	3.01	0	0	0	4.71	0.11	0	0.88	0.18	2.27	8.18	2.59
Amdhd1	0	0	0	0	0	0	0	0	0	0	0	0	0	0	0	0	0	0	0	0	0	0	0	0	0	0	0	0	0	0	0	0	0	0	0	0	0	0	0	0	0	0	0	0	0	0	0	0	0
Amelx	0	0	0	0	0	4.18	0	0	0	0	0	0	0	0	0	0	0	0	0	0	0	0	0	0	0	0	0	0	0	0	0	0	0	0	0	0	0	0	0	0	0	0	0	0	0	0	0	0	0
Amer1	19.89	9.18	0.4	1.72	0	0.36	0	0.82	0.13	0	0	0	0	0	1.22	0	16.19	0.19	2.2	20.23	0	0	2.61	0	0.1	0	8.17	8.04	0	9.31	0	0	0	0	0.02	27.76	0	0	0	0	0	0	0	0	2.31	0	29.49	0	0
Amer2	0	0	0	0	0	0	0	0	0	0	0	0	0	0	0	0	0	0	0	0	0	0	0	0	0	0	0	0	0	0	0	0	0	0	0	0	0	0	0	0	0	0	0	0	0	0	0	0	0
Amfr	11.72	0	0	0.47	1.06	0.56	0	3.96	0.27	68.8	24.27	37.51	0	0	0	0	7.29	0	3.54	1.89	19.3	0.72	20.07	0	0	7.88	7.62	0	2.94	0	0	4.73	3.79	0.19	28.52	6.84	1.77	0.33	0	65.28	5.83	8.88	0.12	5.42	10.86	2.35	14.99	25.59	52.64
Amhr2	0	0	0	0	0	0	0	0	0	0	0	0	0	0	0	0	0	0	0	0	0	0	0	0	0	0	0	0	0	0	0	0	0	0	0	0	0	0	0	0	0	0	0	0	0	0	0	0	0
Amica1	0	12.95	0	0	0	0	0	0	0	0	0	0	0	0	0	0	0	0	0	0	0	0	0	0	0	0	0	0	0	0	0	0	0	0	0	0	0	0	0	0	0	0	0	0	0	0	0	0	0
Amigo1	0	0	0	0	0	0	0	0	0	0	0	0	0	0	0	5.6	0.88	81.43	0	0	0	0	0.25	0	0	0	0	7.61	0	7.83	0	0	0	0	0	0	0	0	0	0	0	0	0	0	0	0	0	0	0
Amigo2	0.39	0	0	83.51	0.73	323.07	0	9.09	0	0	0	0.21	0	0	0	67.12	0	0	0	168.34	0	0	0	80.26	0.3	0	0	67.03	0	1.28	0.29	0	0	0	0	0	0	0	0.9	0	0	0	0	0	19.95	122.83	0	0	0
Amigo3	3.51	0	0	0	0	0	0	0	0	0	0	0	0	0	0	2.85	0	0	0	0	0	0	0	0	0	0	0	0	0	0	8.28	0	0.85	0	0	0	0	0	0	0	0	0	0	0	0	0	0	0	0
Ammecr1	0	0	0	0	0	0	0	0	0	0	0	0	0	0	0	0	0	0	0	0	0	0	0	0	0	0	0	0	0	0	0	0	0	0	0	0	1.1	0	0	0	0	0	0	0	0	0	0	0	0
Ammecr1l	17.49	0	0	42.68	1.68	0	0	4.18	51.51	0	0	0.15	1.91	1.53	60.37	0	3.61	1.51	2.92	0	13.18	0	24.47	0	0	68.99	2.01	45.88	10.59	0	0	0	0	0	0	0	0.98	8.19	0	0	0	1.52	63.69	35.66	0.77	0	6.38	0	7.71
Amn	0.37	0	0	19.75	13.5	100.72	0	0	0	0.05	0	30.74	0	0	10.23	0	0	0	0	0	0	0	0	0	0	0	0.55	0	0	0	0.07	0	0	0	0	0	0	2.65	0	0	0.96	26.69	0	0	0.86	6.31	0	0	0
Amn1	9.91	0	2.74	1.55	0	0	0	0.62	0	0	0	0	6.76	0	121.86	0	26.69	0	0	0	56.89	203.96	28.12	0	1.51	0	0	0	0	0	2.44	0	0	2.62	24.22	0	1.16	0	1.43	0	0	406.81	0.43	0	0	78.32	0	0	29.76
Amot	0.13	0	0.14	0	0.16	0	0	2.52	0	3.36	0	0	0	0	0	0	6.22	0.78	0	0	38.46	0.86	0	0	0	0	11.36	24.15	0	0	11.79	0	0	0	0	0.43	2.74	3.66	0	0.73	0	0	0	3.68	0	5.37	0	0.66	0
Amotl1	53.51	0.78	62.78	127.42	0.17	0	0	7.33	5.32	10.91	4.01	14.34	7.67	0.39	0	0	40.48	0	0	63.62	0.35	0	52.27	0.11	18.19	15.46	0.19	6.62	0	0	9.88	0.09	12.16	0	93.81	50.68	17.9	0	20.99	3.05	41.4	51.91	11.23	26.29	7.06	0	0	0	0
Amotl2	1.03	177.54	0	7.59	3.32	9.64	0.18	0	0	11.05	24.09	1.65	121.19	3.82	0	83.92	48.69	16.83	23.76	1.78	37.08	52.26	10.45	0	28.66	3.73	143.05	46.53	0	39.85	24.6	104.09	51.11	0	0	2.81	81.96	0	0	12.16	5.2	0	1.67	364.36	143.57	1.48	89.63	0.24	10.21
Ampd1	0	0	0	0	0	0	0	0	0	0	0	0	0	0	0	0	0	0	0	0	0	0	0.86	0	0	0	0	0	0	0	0	0	0	0	0	0	0	0	0	0	0	0	0	0	0	0	0	0	0
Ampd2	24.81	0	31.86	0	4.78	0	0	0	71.94	0	0	0	5.63	130.44	8.27	0	0	0	0	56.96	4.6	0	0	0	18.82	0	0	167.88	0	97.55	39.38	0	0	0	0.26	0	0	0	0	0	0	0	0.44	1.03	19.4	76.92	0	0	0
Ampd3	0	0	0	7.13	2.11	6.63	0	0	0	0	0	0	0	0	0	0	4.47	0	0	0.99	0.19	4.28	0	0	0	0	0	14.18	0	0	0	0	0	0	0	0	0	0	0	6.37	0	4.87	0	0	0	0	0	0	0
Amph	45.9	0	0	76.18	0	0	0.78	0	0	0	0.35	0	0	2.43	0	0	0	0	0	0	15.75	0	0	0	0	0	0.33	0	0	0	0	0	2.62	0	0	0	0	0	0	0.49	0	0	1.13	0	0	3.25	0	0	0
Amt	156.37	72.87	4.98	248.72	136.05	23.96	344.22	25.09	176.16	99.74	5.74	219.57	13.71	42.24	24.65	322.18	23.66	517.08	340.59	115.91	127.04	90.71	81.08	0.71	4.57	26.32	41.71	29.7	281.37	49.56	186.29	225.86	188.3	0	208.74	0	141.65	270.71	0	114.88	124.44	107.2	50.71	2.89	46.11	320.19	477.55	224.52	236.52
Amy2a2	0	0	0	0	0	0	0	0	0	0	0	0	0	0	0	0	0	0	0	0	0	0	0	0	0	0	0	0	0	0	0	0	0	0	0	0	0	0	0	0	0	0	0	0	0	0	0	0	0
Amy2a3	0	0	0	0	0	0	0	0	0	0	0	0	0	0	0	0	0	0	0	0	0	0	0	0	0	0	0	0	0	0	0	0	0	0	0	0	0	0	0	0	0	0	0	0	0	0	0	0	0
Amy2a4	0	0	0	0	0	0	0	0	0	0	0	0	0	0	0	0	0	0	0	0	0	0	0	0	0	0	0	0	0	0	0	0	0	0	0	0	0	0	0	0	0	0	0	0	0	0	0	0	0
Amy2b	0	0	0	0	0	0	0	0	0	0	0	0	0	0	0	0	0	0	0	0	0	0	0	0	0	0	0	0	0	0	0	0	0	0	0	0	0	0	0	0	0	0	0	0	0	0	0	0	0
Amz1	0	0	0	0	0	0	0	0	0	0	0	0	0	0	0	0	0	0	0	0	0	0	0	0	0	2.46	0	0	0	0	0	0	0	0	0	0	0	0	0	0	0	0	0	0	0	0	0	0	0
Amz2	0	122.13	2.07	0	18.46	0	132.9	0	24	0	82.28	10.44	0	0	12.87	40.4	1.51	0	0	0.2	12.24	51.33	1.04	6.62	3.62	0	0	214.01	0	1.29	0	0	0	0	0	0.2	1.64	0	0	0	40.36	6.35	1.01	1.75	105.39	0.16	0.12	12.83	1.81
Anapc1	3.7	27.46	0	3.99	71.13	0	2.05	15.04	49.11	0.17	3.35	26.59	0.15	73.11	1.02	19.67	2.82	0	0	44.16	7.86	2.51	0	39.92	2.24	49.7	0	1.4	0.41	0	2.72	50.57	1.62	0	0	0	0.67	24	1.71	7.85	61.97	0	24.85	2.94	14.4	10.71	7.59	0	5.28
Anapc10	0	78.25	7.67	86.87	1.52	2.34	56.12	0	5.45	0	2.38	18.76	0.85	170.94	5.22	0	34.2	0	0	15.47	4.06	114.58	108.52	0	217.53	0	0	110.78	0	0	78.99	0	0	0	38.12	0	0.98	28.96	0.64	146.02	0	162.96	36.1	3.97	0	127.2	0	0	119.39
Anapc11	2	19.74	7.4	14.75	3.76	8.23	0.19	0	2.85	9.37	4.38	1.71	0.14	0	1.92	0	0.62	8.43	6.56	5.82	5.73	5.84	5.08	0	0	20.71	0.77	0	8.85	0.87	1.47	16.34	2.11	0	1.05	2.66	0.23	3.07	0	4.9	1.59	5.92	1.31	0.42	0.49	9.62	0.09	0	5.13
Anapc13	344.24	244.43	287.07	361.28	529.73	211.97	294.61	338.92	46.79	351.93	143.2	199.48	113.38	83.21	57.64	155.29	142.75	23.85	156	76.35	53.39	311.91	113.27	0	94.01	131.73	29.1	252.85	58.23	213.75	295.53	493.79	236.39	0	153.83	311.1	163.24	206.27	2.75	175.82	229.15	106.33	145.19	132.14	405.89	311.67	159.19	0	261.23
Anapc15	0	0	0	57.71	1.65	0	256.89	0	48.51	0	1.95	386.45	0	0	0	60.96	0	85.22	0	55.61	17.79	0	109.11	0	58.67	0	16.14	0	42.54	2.79	30.82	139.11	0	0	8.62	0	170.39	1.03	0	214.84	0	0	0	0	0	0	2.75	0	16.94
Anapc15-ps	0	0	0	0	0	0	0	0	0	0	0	0	0	0	0	0	0	0	0	0	0	0	0	0	0	0	0	0	0	0	0	0	0	0	0	0	0	0	0	1.27	0	0	0	0	0	0	0	0	0
Anapc16	84.63	0	0.73	0	11.2	5.37	15.29	65.82	32.5	86.41	71.24	18.9	6.07	0	7.97	219.7	1.85	0	91.19	77.23	72.89	0	120.4	0	0	104.36	0	0	5.72	0	22.38	29.56	40.18	0	18.21	0	71.11	0	0	0	52.22	0	73.46	27.38	27.33	34.81	3.32	0	7.54
Anapc2	53.03	381.86	54.17	83.3	100.7	0	0.21	20.22	170.82	0.34	10.03	45.95	127.32	106.09	9.95	87.72	0	0	1.03	2.88	14.27	151.78	0	0	0	161.78	222.5	136.65	37.87	0.96	47.55	0	1.21	316.23	0	1.18	34.06	23.84	0	78.45	1.3	0	0	19.98	19.34	60.03	101.01	0	0.41
Anapc4	38.29	0	1.35	26.11	7.8	0.61	0	35.59	147.36	54.6	0.15	47.12	1.17	9.16	0.91	14.7	0	0	1.19	165	1.86	48.73	1.33	0	0.65	0	6.13	6.62	21.11	28.06	70.35	171.97	0	0.21	0.33	516.75	180.09	63.14	0.73	0	95.48	0.52	0	0	19.57	95.91	71.26	0	13.99
Anapc5	104	4.84	111.54	12.01	100.17	0	0.15	85.91	10.93	80.56	58.38	96.96	132.9	0	3.74	20.72	126.46	196.67	0.64	9.79	43.53	115.94	159.86	0	1.99	26.6	47.98	54.2	3.31	51.5	107.46	33.46	101.43	3.62	0.08	0.87	17.79	1.54	9.75	26.69	0	1.82	26.22	3.57	35.61	91.2	43.3	53.19	0
Anapc7	36.64	4	0.68	283.81	112.85	0	1.14	90.48	57.79	395.9	48.19	14.25	14.57	149.49	35.12	3.93	0.31	2.43	15.11	96.29	45.32	0	155.45	101.09	88.68	45.4	41.35	189.62	76.81	223.87	58.9	147.99	7.89	44.51	0	176.36	48.01	36.59	2.73	38.05	13.87	68.08	14.68	94.07	0	51.24	3.67	0	18.42
Ang	0	178.31	0	116.77	30.48	0	22.6	0	0.57	239.31	4.95	30.87	0	203.26	100.35	30.11	40.22	89.27	0	327.93	13.27	434.08	2.64	0	225.07	0	473.5	0	0	18.11	127.82	0.4	74.79	0.4	0	0	368.52	105.61	9.42	191.42	8.06	0	250.35	2.87	32.94	0.5	7.8	0	62.42
Ang-ps2	0	0	0	0	0	0	0	0	0	0	0	0	0	0	0	0	0	0	0	0	0	0	0	0	0	0	0	0	0	0	0	0	0	0	0	0	0	0	0	0	0	0	0	0	0	0	0	0	0
Ang2	0	0	0	0	0	0	0	0	0	0	0	0	0	0	0	0	0	0	0	0	0	0	0	0	0	0	0	0	0	0	0	0	0	0	0	0	0	0	0	0	0	0	0	0	0	0	0	0	0
Angel1	1.16	0	0	0	0.27	0	0	0	0	0	0	0	0	0	0	0	0	0	0	0	2.46	0	0	0	0	0	0	0	0	0	0	0	0	0	0	0	0.27	0	0	0	0	0	0	0	0	0	0	29.4	0
Angel2	7.01	29.97	0	28.44	72.22	0	27.88	0	0	3.08	0	23.04	4.77	12.03	0	0	12.07	0	0	2.92	0	119.43	0	27.26	0	72.78	34.82	0	44.94	0	14.78	0	28.8	0	0.08	0	2.31	3.27	0.2	0	88.72	6.87	0.27	0	0.13	12.68	31.1	53.11	1.45
Angpt1	0	76.64	0	0	0	44.14	0	0	0	0	0	0	0	0	0	0	0	0	0	0	0	0	0	0	0	0	0	0	0	0	0	0	0	0	0	332.86	0	0	0	0	0	0	0	0	0	0	0	0	0
Angpt2	0	0	0	0	0	0	0	0	0	0	0	0	0	0	0	0	0	0	0	0	0.41	0	0	0	0	0	0	12.95	0	0	0	1.37	0	0	0	0	0	0	0	0	0	0	0	0	0	0	0	0	0
Angptl1	2.61	78.19	0	0	0	0	0	0	0	0	0	0	0	81.98	0	0	0	1.98	0	0	28.24	0	0	0	0	0	0	0	0	0	20.84	0.84	0	0	0.37	0	3.25	0	0	0.92	0	0	0	0	0	0	0	0	0
Angptl2	9.9	0	0	0	7.41	0	0	5.42	0	0	0	0.51	0	0	155.82	0	94.04	0.48	7.12	53.35	198.7	75.57	5.2	0	0	7.97	107.94	0	0.98	0	1.05	73.54	0.36	0	65.15	154.09	0	0	0	128.38	6.18	3.91	0	0	0	41.75	3	0	0
Angptl3	0	0	0	0	0	2.15	0	0	0	0	0	0	0	0	0	0	0	0	0	0	0	0	0	0	0	0	0.71	0	0	0	0	0	0	0	0	0	0	0	0	0	3.79	0	0	0	0	0	0	0	0
Angptl4	0	0	0	0	0	0	0	0	0	0	0	0	0	0	0	0	0	0	0	0	0	0	0	0	0	0	0	0	0	0	0	0	0	0	0	0	0	0	0	0	0	0	0	0	0	0	0	0	0
Angptl6	0	0	0	0	0	0	0	0	0	0	0	0	0	0	0	0	0	0	0	0	0	0	0	0	0	0	0	0	0	0	0	0	0	0	0	0	0	0	0	0	0	0	0	0	0	0	0	0	0
Angptl7	0	0	0	0	0	0	0	195.53	0	0	0	0	0	28	0	0	0	0	0	0	0	0	0	0	0	0	0	0	0	0	0	0	0	0	0	0	0	0	0	0	0	0	0	0	0	0	0	0	0
Ank	90.27	0	0	0	0	0.97	0	269.56	0	0	0	39.03	0	0	0	5.75	0	0	0	0	0	0	18.63	0	0	0	0	13.17	0	139.09	0.51	100.38	147.14	0	0.13	110.04	0	0.58	0	19.71	0	0	0	0	12.63	0	0	0	11.08
Ank1	0	0	0	0	0	0	0	0	0	0.11	0	0	0	0	0	0	0	0	0	0	0	0	0	0	0	0	0	0	0	0	0	0	0	0	0	0	0	0	0	0	0	0	0	0	0	0	0	0	0
Ank2	0	3.39	0	0	0	12.51	0	0	19.52	0	0	0	0	0	0	0	0	0	0	0	0	0	0	0	0.17	0	14.2	0	0	0	0	0	0	0	0	17.39	6.37	0	0	3.21	0	0	0	0	0	0	0	0	0
Ank3	46.58	7.69	22.06	9.02	16.2	16.55	1.93	4.28	1.61	10.49	22.34	98.73	5.84	100.9	27.79	167.43	4.17	92.87	0	14.71	22.56	3.94	2.22	65.18	85.3	133.89	259.14	3.06	1.08	114.49	7.92	0.57	7.78	0	4.09	121.27	12.13	12.15	0	33.68	19.12	60.37	13.91	71.44	142.99	2.09	13.41	27.17	34.09
Ankar	0	0	0	0	0	0	0	0	0	0	0	0	0	0	0	0	51.8	0	0	0	0.26	0	41.76	0	0.58	0.75	0	0	0	0	0	0	0	0	0	0	0	0	0	0	0	0	0	0	0	0.32	0	0	0
Ankdd1b	2.27	0	0.61	3.18	5.68	0	0	0	0	0	26.19	5	0	0	0	0	0	0	1.51	0	14.82	0	4.55	0	0	0	0	0	0.2	0	0	0	0	0	0	0	0.24	0.45	0	0.72	2.34	1.56	2.8	15.26	0	0	0	0	0
Ankef1	0	0	0	0	0	0	0	0	0	0	0	0	0	0	0	0	0	0	0	0	0	0	0	0	0	0	0	0	0	0	0	0	0	0	0	0	0	0	0	0	0	0	0	0	0	0	0	0	0
Ankfn1	0	0	0	0	0	0	0	0	0	0	0	0	0	0	0	0	0	0	0	0	0	0	0	0	0	0	0	0	0	0	0	0	0	0	0	0	0	0	0	0	0	0	0	0	0	0	0	0	0
Ankfy1	0	0	0.54	0	0	7.75	22.76	93.41	0.05	0.17	0	10.7	0	0	0	0	2.63	18.89	0	9.01	0	0	43.81	0	0	0.26	5.45	0	3.17	19.58	6.12	0	4.87	0	0	69.2	17.18	5.53	1.44	32.56	10.66	5.52	0	32.19	4.2	1.94	0	0	0.37
Ankhd1	36.3	26.74	33.62	0.27	196.5	38.97	121.87	141.74	100.96	1.1	4.12	157.59	12.2	90.78	17.03	182.39	62.42	61.84	26.73	4.15	61.64	214.65	92.31	12.58	63.53	43.23	87.24	69.58	36.34	126.77	33.59	364.08	15.01	160.25	5.84	15	58.54	198.48	0.36	173.71	12.68	460.41	246.51	198.82	81.13	67.95	22.76	1.99	76.42
Ankib1	20.13	68.34	0	0	5.14	9.58	2.43	0	0	0.33	0	0	54.69	57.01	23.42	0	17.24	1.01	0.32	147.46	1.74	0	15.59	0	5.59	0	0	0	1.74	5.33	10.64	1.23	0	0	0	0.3	0	0	0	0	0	0	0	0.65	0	0	0	0	0
Ankk1	0	0	0	0	0	0	0	0	0	0	0	0	0	0	0	0	0	0	0	0	0	0	0	0	0	0	0	0	0	0	0	0	0	0	0	0	0	0	0	0	0	0	0	0	0	0	0	0	0
Ankle1	0	146.37	0	0	24.7	0	0	0	4.83	0	0	0	0	0	0	0	0	0	0	0	0	0	0	0	1.47	10.92	71.89	0	0	0	0.89	93.13	4.83	0	0	0	0	0	0	0	7.4	0	0	114.85	0	0	0.47	0	20.86
Ankle2	7.69	1	0	0	14.73	22.87	2.04	0.55	6.47	8.97	0.21	2.69	0	0	0.44	8.64	3.59	0	0.42	5.71	0	0	19.3	0	27.37	20.49	9.64	5.1	2.05	0	16.17	26.61	6.61	0	15.17	0	6.37	25.57	0	0	5.98	12.22	27.52	7.09	0.06	0.58	41.75	0	1.43
Ankmy1	19.14	78.7	0	70.42	20.21	108.01	36.4	31.21	11.62	82.52	0	21.9	0	27.89	61.16	6.69	3.81	0	0.32	24.42	0	43.37	5.31	420.71	6.13	0	2.97	15.52	5.29	0	0	0	0	72.89	1.84	0.31	7.46	1.62	0.36	39.5	68	182.63	1.03	0	70.42	25.67	0	63.81	29.46
Ankmy2	0	0	0	279.92	72.4	38.02	7.63	1.92	0	220.7	127.42	164.31	115.49	0	2.19	221.02	362.44	453.68	0	0	50.44	0	127.6	1.37	0	28.51	72.65	132.96	0	122.64	102.73	207.15	151.83	0	580.92	0	167.49	142.01	5.68	2.86	197.39	2.52	20.28	0	1.3	131.34	0	0	0
Ankra2	0.6	0	0	0	65.34	0	0	0	0	0.33	0	0	0	0.83	0	0	0	0	0	0	5.21	0	0.53	0	3.52	0	0	12.18	0	0	0	0	1.81	0	0.12	0	0	6.93	0	0	0	5.71	1.42	0	0.56	0	0.38	127.41	0
Ankrd1	0	0	0	0	0	0	0	0	0	0	0	0	0	0.66	0	0	0	0	0	0	0	0	0	0	0	0	0	0	0	0	0	0	0	0	0	0	1.22	0	0	0	0	0	0	0	0	0	0	0	0
Ankrd10	1.62	0	0	0	4.76	13.33	0	0	0	0	0	0	4.94	11.69	0	0.21	12.5	0	0	7.62	1.21	0	29.2	101.01	36.19	0	0	0.88	0	44.65	0	0	0	0	0	0	1.43	3.71	0	0	2.17	0	0	0.13	16.44	0	0.88	0	0
Ankrd11	77.7	23.67	6.41	61.89	2.64	81.53	0.13	14.84	43.64	25.81	19.37	16.54	23.88	37.18	27.78	41.25	13.75	10.99	37.37	16.24	36.99	33.51	66.86	13.68	35.48	38.12	17.47	66.36	12.68	39.62	20.4	6.26	6.67	150.7	5.11	32.28	34.79	83.23	0.23	8.94	8.81	53.61	22.79	99.09	5.73	35.64	21.74	4.26	18.56
Ankrd12	10.5	61.35	0	0	0.97	17.91	40.05	0	2.22	0.87	28.35	46.24	2.21	64.95	2.62	16.87	0.64	0	9.06	2.05	10.78	3.94	1.28	0	4.04	1.46	0.44	5.13	0.26	3.97	13.42	0	0.44	0	0	5.92	20.51	30.58	43.13	5.4	27.43	0.19	6.24	0.55	23.68	4.55	3.42	92.5	0
Ankrd13a	0.34	0	0	86.14	0	15.32	0	0	0	0	0.58	1.08	0	98.28	77.39	0	0	0	0	0.33	6.57	0	21.23	0	0.26	0	0.32	45.87	15.44	7.73	0	10.07	19.52	0	0.13	181.48	37.09	0	0	3.8	22.8	88.86	0.22	0	0.62	32.16	0.88	0	0.94
Ankrd13b	0	8.93	0	0	0	0	0	0	0	0	0	0	0	0	0	0	0	0	0	0	0	0	0	0	0.28	0	0	0	11.85	0	0	0	7.54	123.26	0	0	0	0	0.42	0	0	0	0	0	0	0.3	4.98	0	0
Ankrd13c	56.61	6.55	0	17.54	6.89	0.47	0	0	0	34.4	0.97	28.19	0	10.97	100.44	116.08	10.42	100.28	29.01	13.04	3.15	0.77	32.79	9.54	5.1	0	10.45	50.53	13.16	108.43	82.95	35.08	0.92	0	39.6	11.4	28.75	0	0	35.23	46.25	18.02	15.03	0	0.94	31.15	0	24.46	77.02
Ankrd13d	0	0	0	0	0	0	0	0	0.57	6.45	0	0	0	0	0	0	0	0	0	0	0	0	0	0	0	0	0	0	0	0	0	5.33	7.16	0	0	0	0	0	0	0	0	0	0	0	0	0	0	0	0
Ankrd16	0.67	16.45	0.48	0	0	1.96	0.43	0	4.09	0	0	0	0	0	0	0	0	0	3.44	0	0	0	0	0	92.53	0	0	0	0	0	0.68	0	0	0	0	0	1.24	0.59	0	0	0.75	68.64	1.01	0	0	0	0.67	0	2.56
Ankrd17	130.19	136.52	10.17	109.62	31.12	5.08	14.88	138.6	31.44	31.02	2.1	252.43	5.16	21.53	108.24	1.33	7.96	199.45	11.76	28.15	10.86	0.16	40.66	619.43	148.25	280.67	43.14	198.37	82.09	125.3	32.73	207.96	19.08	0	4.23	9.43	149.65	38.75	1.5	231.78	44.24	16.27	2.07	15.94	4.23	126.05	16.66	0.34	189.39
Ankrd2	0.92	0	0	0	0	1.34	0	0	0	0	0	0	0	0	0	0	0	0	0	0	0	0	0	0	14.56	0	0	0	0	0	0	0	0	0	0	100.65	1.69	0	0	3.88	0	0	0	0	0.57	8.36	0	0	0
Ankrd22	0	0	0	0	0	0	0	0	0	0	0	0	0	0	0	0	0	0	0	0	0	0	0	0	0	0	0	0	0	0	0	0	0	0	0	0	0	0	0	0	0	0	0	0	0	0	0	0	0
Ankrd23	106.12	0	1.55	47.89	14.8	0	7.91	29.8	0.71	0	6.59	0	37.81	0	0	0	0.45	0	0.34	0	1.14	0	16.4	0.52	0	10.44	0	9.47	2.62	2.77	0	0.3	0.16	0	0.08	0	0	0	0	1.19	0	74.56	0	0	5.93	0	0	2.03	0
Ankrd24	0	8.06	0	0	6.41	0	7.58	11.05	0	0	0	0	0	0	0	0	0	0	0	0	0	0	0	0	0	0	0	22.24	0	0	0	0	0	0	0	0	0	0	0	0	0	0	0	0	0	0	0	0	4.61
Ankrd26	126.9	0	0	12.19	15.27	0	0.26	0	0	129.4	0	0.5	0.1	0	0	0	0	0	3.12	13.85	0.75	0	0	0	0	0	0	3.21	0	0	109.26	0	0	0	0	0	0	7.26	0	0	10.12	0	0.06	0	19.76	27.16	0	0	0
Ankrd27	0	55.67	0	0	0	37.47	0	0	0	0	0	0	0	0	11.03	0	11.95	113.64	0	0	0	0	16.56	0	0	0	0	0	0	0	0	0	0	0	0	1.07	0	0.32	0	0	0	0	0	0.24	0	0	0	0	9.19
Ankrd28	5.39	0	0	0	0.15	6.21	0	59.53	0	0	0	12.22	0	0	0.79	64.53	0	16.33	0.37	0.49	74.62	0	14.98	0	0.28	48	0	12.03	0	0	56.51	0	0.51	0	0	0	0.19	0	0	0	3.26	78.53	128.94	1.41	0	0	0.2	51.71	0
Ankrd29	33.32	0	99.55	20.92	10.41	0	1.31	0	0	0	0	3.59	0	0	0	0	0	0	0	0	0	0	0	0	0	73.16	2.9	0	0	0	0	0	116.72	0	0.22	0	84.81	0	0	0	0	0	0.24	0	0	0	0	0	0
Ankrd31	0	0	0	0	0	0	0	0	0	0	0	0	0	0	0	0	0	0	0	0	0	0	0	0	0	0	0	0	0	0	0	0	0	0	0	0	0	0	0	0	0	0	0	0	0	0	0	0	0
Ankrd32	35.47	9.79	127.67	24.48	19.84	12.29	14.87	0.2	48.53	7.65	34.23	20.49	7.83	0	0	0	26.02	1.26	0.18	15.32	15.34	197.57	17.66	65.08	49.33	4.12	0	60.99	63.45	0	34.61	15.31	23.34	8.36	105.06	0.13	33.07	27.4	0.69	16.04	10.91	1.27	0.68	2.39	25.62	0	12.86	0	12.83
Ankrd33	0	0	0	0	0	0	0	0	0	0	0	0	0	0	0	0	0	0	0	0	0	0	0	0	0	0	0	0	0	0	0	0	0	0	0	0	0	0	0	0	0	0	0	0	0	0	0	0	0
Ankrd33b	0	0	0	0	0	0	0	0	0	0	0	0	0	0	0	0	0	0	0	0	13.67	0	0.06	0	0	0	0	0	0	0	0	0	0	0	0	0	0	84.5	0	0	0	0	0	0	0	0	0	0	0
Ankrd34b	0	0	0	0	0	0	0	0	0	0	0	0	0	0	0	0	0	0	0	0	0	0	0	0	0	0	0	0	0	0	0	0	0	0	0	0	0	0	0	0	0	0	0	0	0	0	0	0	0
Ankrd35	0	0	0	0	0	0	0	0	0	0	0	0	0	0	0	0	0	0	0	0	0	0	0	0	0	0	0	0	0	0	0	0	0	0	0	0	0	0	0	0	0	0	0	0	0	0	0	0	0
Ankrd36	77.13	0	0	0	23.03	43.64	3.61	43.56	0	85.49	1.81	2.88	0	33.2	15.2	0	10.5	0	0	27.44	0	0	0	0	2.09	0	0	11	0	100.58	21.72	18.61	9.5	0	0	0	0	6.8	0	0	0	0	0	0	0	0	53.09	0	12.34
Ankrd37	4.01	0	0	58.28	2.52	7.87	0	0	0	0	17.2	21.4	8.64	3.49	0	3.93	0	0	123.22	0.92	0	8.18	102.57	0	1.43	0	0	0	0	2.64	0	0	0	0.98	0	0	19.67	0	0	0	0	179.2	0	0	0	0	0	0	2.3
Ankrd40	0	0	0	0	0	0	60.69	0	0.11	17.83	0.96	2.01	3.79	26.33	0	42.07	10.51	0	7.35	7.89	19.09	7.28	0	0	81.21	51.7	0	0	0	1.53	8.55	4.79	0	0	36.28	28.09	0	8.81	0	67.85	0	91.57	0.27	0	0	0.13	0	1.34	24.97
Ankrd42	0	0	0	0	0	112.71	0	58.21	0	0	0	0	0	0	6.73	0	9.72	0	0	26.61	5.33	7.33	31.6	0	0	0	35.21	1.9	25.34	0	3.32	55.84	0.26	0	0	0	0	12.87	0	0	10.27	0	0	56.94	0	0	3.38	11.41	0
Ankrd44	66.52	43.2	0	0	18.55	54.92	49.55	4.44	18.75	10.56	0	17.6	280.08	87.08	6.95	21.87	35.11	0	0.56	0	41.29	4.83	2.75	9.68	195.18	0	20.78	26.84	1.14	2.7	1.82	61.93	14.42	7.93	23.43	0	27.37	58.82	0	5.32	3.21	2.11	0	65.62	0.37	4.33	1.47	12.86	0.12
Ankrd45	0	0	0	0	0	0	0	0	0	0	0	0	0	1.18	0	0	0	0	0	0	0	0	0	0	0	0	0	0	0	0	0	0	0	2.01	0	0	0	0	0	0	0	0	0	0	0	0	0	0	0
Ankrd46	0	0	7.19	0	10.99	3.31	0	0	2.27	0	0	31.98	0	0	0	0	7.3	0	89.32	0	0	0	0	0	3.11	0.45	2.16	0	5.27	0	0	47.41	0	0	0	0	45.44	111.23	0	0	0	39.58	9.54	0	0.42	0	1.63	9.33	0
Ankrd49	9.9	83.27	0	0	0.57	0	0	0	0.72	27.7	0.22	0	0	3.34	0	0	12.37	0	3.55	0.27	0.37	0	0	0	0	30.46	13.12	0	0	0	51.91	0	1.93	0	0	0	71.52	2.37	0	0	0	1.63	2.68	0	0	3.47	0	14.46	0
Ankrd50	0.86	0	0	0	16.18	1.6	18.58	0	0	48.35	8.42	0.46	0	12.56	0	0	0	0	32.52	0	53.23	0.27	0	0.13	0	1.95	0	0	0	0	34.63	0	0.17	47.46	0	0	0.2	9.08	0	0	0	0	0.71	2.01	0	0	0	0	0
Ankrd52	0	0	0	0	0.15	0	0	0	0	0	0	0	0	0	0	0.17	0.12	0	7.08	1.34	0.85	0	3.65	0	0	0.16	0	0.42	0	0	0.12	0	0	0	0	0	0	0	0	0.45	3.28	0	0	0	0	0	0	0	0
Ankrd53	0	0	0	0	0	0	9.62	0	0	0	3.52	0	0	0	0	0	0	0	0	0	0	0	0	0	0	0	0	1.78	0	0	0	0	0	0	0	0	0	0	0	0	0	0	0	0	0	0	0	0	0
Ankrd54	0	6.79	0	10.74	36.44	0	0	0	0	2.86	0	20.48	7.05	0	0	0	0	0	0	129.44	0.49	0	8.89	0	0	1.82	0	0	23.93	11.27	0	27.64	47.11	4.29	0	105.98	0.57	0	0	0	0	0	0	110.2	0	23.22	0	0	25.45
Ankrd55	0	0	0	0	0	0	0	0	0	0	0	0	0	0	0	0	0	0	0	0	0	0.84	0	0	0	0	0	0	0	0	0	0	0	0	0	0	0	0	0	0	0	0	0	0	0	0	0	0	0
Ankrd6	3.03	15.78	0	164.68	10.34	14.81	2.15	0	0.41	148.5	0	29.82	10.27	0	6.62	0	16.47	4.82	0	49.83	39.3	0	22.16	0	92.27	24.69	2.28	1.08	7.51	16.1	0	10.62	1.31	0	19.46	0	9.47	4.76	5.98	0	4.28	11.29	0	0	0	0	0	0	0
Ankrd61	0	0	0	0	0	0	0	0	0	0	0	0	0	0	0	0	0	0	0	0	0	0	0	0	0	0	0	0	0	0	0	0	0	0	0	0	0	0	0	0	0	0	0	0	0	0	0	0	0
Ankrd7	0	0	0	0	0	0	0	0	0	0	0	0	0	0	0	0	0	0	0	0	0	0	10.24	0	0	0	0	0	0	0	0	0	0	0	0	0	0	0	0	0	0	73.99	0	0	0	0	0	0	0
Ankrd9	0.87	0	0	0	2.23	59.17	0	0	0	0	19.87	0	0	0	0	0	7.34	0	1.82	0	0	0	0	0	0	0	0	1.15	0	0	0	0	0	0	0	0	0	0	0.48	0	0	0	0	0	0	0	0	0	0
Anks1	0.09	0	0	0	0.13	0	1.78	0	0	0.62	12.6	45.96	0	0	20.59	0	0	6.41	8.89	0.24	1.66	0.41	4.61	0	0	0	0	0	5.19	0.27	9.27	11.74	0.2	0	0.1	0.81	0.46	0.15	8.12	0	7.07	7.28	0.31	9.49	0.21	0	0.33	0	5.59
Anks1b	0	0	0	0	0	0	0	0	0	0	0	0	0	0	0	0.38	0	0	0	0	0	0	0	0	0	0	0	0	0	0	0	0.05	0	0	0	0	0	0	0	0	0	0	0	0	0	0	0	0	0
Anks3	0	167.82	2.68	0	6.02	0	0	0	0	0	0	4.88	0	0	0	0.61	7.33	0	0	15.99	60.99	0	15.67	0	0.43	0	25.87	0	0.44	0	0.95	28.6	0	0	0	1.14	0	35.59	0	0	0	2.08	0	0	0.5	0	332.1	0	0
Anks6	0	12.8	0	66.59	0	1.64	0.5	0	0	25.09	0	0	0	0	0	0	0	0	0	0	0	0	0	0	0	0	0	0	0	0	0	0	32.87	0	0	0	0	0	0	42.5	1.53	0	0	10.04	0	0	0	0	0
Ankzf1	0	151.33	0	0	0	0	3.83	0	0	0	9.37	0	0.37	0	23.29	0	126.69	0	50.46	0	35.56	0	0	0.24	0	0	0	0	0	18.62	0.31	0	2.42	0	0.1	0	1.27	0	0	42.81	0	0	0	6.29	0	0	2.56	0	1.05
Anln	0	117.76	66.43	0	32.97	0	0	0	34.77	5.2	0.09	61.09	0	0	14.64	0	0	0	28.93	0.1	95.26	0.33	39.05	0	0.46	25.99	58.59	29.01	0.31	0	67.17	135.3	9	0	0	0	1.48	0	0	0.28	8.29	0	0	97.06	0.08	6.21	7.72	0	101.07
Ano1	0	57.54	0	0	0	0	0	161.2	0	0	12.35	0	0	0	0	0	0	0	0	0	0	0	0	0	0	0	0	0	0	0	0	0	0	0	0	0	0	0	0	0	0	0	0	0	0	0	0	0	0
Ano2	0	0	0	0	0	0	0	0	0	0	0	0	0	0	0	0	0	0	0	0	0	0	0	0	0	0	0	0	0	0	0	0	0	0	0	0	0	0	0	0	0	0	0	0	0	0	0	0	0
Ano3	0	0	0	0	0	0	0	0	0	0	0	0	0	0	0	0	0	0	0	0	0	0	0	0	0	0	0	0	0	0	0	0	0	0	0	0	0	0	0	0	0	0	0	0	0	0	0	0	0
Ano4	0	157.6	0	0	0	0	0	0	0	0	0	0	0	0	0	0	0	0	0	0	0	0	0	0	0	0	0	0	0	0	0	0	0	0	0	0	0	0	0	0	0	0	0	0	0	0	0	0	0
Ano5	0	0	0	0	0	0	0	0	0	0	0	0	0	0	0	0	0	0	0	0	0	0	0	0	0	0	0	0	0	0	0	0	0	0	0	0	0	0	0	0	0	0	0	0	0	0	0	0	0
Ano6	64.94	2.6	1.58	7	66.19	2.87	26.58	2.64	125.12	136.32	41.97	84.89	21.83	1.21	19.03	52.56	211.41	110.76	21.79	26.32	98.55	14.18	20.95	77.46	43.79	4.94	0.57	197.59	24.94	43.84	15.78	121.62	9.62	14.69	0.38	4.3	26.9	122.2	6.13	325.23	85.74	5.8	142.17	0	5.68	37.52	12.69	13.66	18.35
Ano7	0	0	0	0	0	0	0	0	0	0	0	0	0	0	0	0	0	0	0	0	0	0	0	0	0	0	0	0	0	0	0	0	0	0	0	0	0	0	0	0	0	0	0	0	0	0	0	0	0
Ano8	30.07	0	18.32	44.36	8.14	95.81	19.11	0	0	0	24.97	2.16	0	3.62	0	0	0	0	0	41.88	45.87	4.96	9.51	0	0	0	7.63	0	0	5.69	14.31	0	1.14	0	0	13.85	0	0	9.19	0	12.88	17.22	1.9	0	0	37.74	39.65	0	0
Ano9	0	212.11	0	1.86	1.04	0	0	47.74	0	0	0	177.44	0.2	0	12.27	0	0	0	0.1	3.89	34.55	0	11.71	0	87.92	0	0	0	0	43.29	0	0	41.47	0.19	0	0	0	0	0	0	2.67	0	0	239.68	0	64.07	0	0	9.53
Anp32a	68.54	13.89	2.63	59.45	122.05	73.04	37.04	0	111.86	19.69	3.47	11.97	0.72	4.98	30.1	112.11	14.71	0	0.52	51.62	66.87	111.9	21.82	205.56	1.51	62.36	10.14	29.64	33.56	3.28	13.64	51.58	3.36	0	11.18	9.45	2.54	23.21	1.42	29.23	76.89	40.15	4.4	5.31	41.67	1.96	0.88	0	89.66
Anp32b	128.56	465.92	172.13	161.18	300.59	90.04	125.01	126.62	103.6	353.24	59.95	90.25	8.17	226.33	67.62	36.89	34.09	178.03	69.45	224.9	87.95	6.79	44.77	51.05	86.12	122.65	2.69	160.38	76.82	137.76	54.7	221.55	84.42	21.77	0	120.75	13.98	33.13	3.79	4.01	128.42	0	10.24	119.36	0.14	101.76	220.81	195.93	33.99
Anp32b-ps1	0	2.97	0	0	0	0	0	0	0	0.79	0	0	0	0	0	0	0	0	0	0.62	0	0	0	1.52	0	0	0	0	0	0	0	0	0	0	0	0	0	0	0	0	1.24	0	0	0	0	0	0	0.58	0
Anp32e	3.05	44.68	14.61	0	62.65	57.19	1.8	0.35	6.07	0.27	3.5	2.94	4.63	48.71	3.59	0	1.76	0	15.42	0.38	59.86	47.2	7.25	25.75	0.33	44	21.55	0	8.51	3.9	7.41	169.35	13.97	0	62.01	0	7.07	0	0	0	2.35	0	15.3	92.23	0	4.36	0	0	66.05
Anpep	38.03	0	3.17	1.79	2.39	3.34	1.4	34.89	4.86	29.92	14.21	40.64	0	36.02	2.27	0	45.1	14.55	0	21.44	23.87	48.57	19.52	6.73	0	24	0	13.17	0	0	5.52	0	10.57	0	0.06	0	1.59	22.36	0	16.47	35.02	0	0	31.82	0.26	80.12	1.48	0	0
Antxr1	0	44.72	0	0.51	0	0	2.77	0	0	0	0	0	0	0	0	6.17	2.18	0	0	7	0	0	0	0	0	0	0	0	0	0	0	0.1	0	23.81	0.12	0	46.64	0	1.45	0	22.02	0	0	0	1.31	0	0	0.1	0.38
[truncated: 23,021 more rows]
[truncated: 383 more columns]
