# Supplementary material for: Molecular architecture underlying fluid absorption by the developing inner ear
Source: eLife. 2017 Oct 10;6:e26851. doi: 10.7554/eLife.26851 (PMC5634787; doi:10.7554/eLife.26851)
Supplement: Source Code 1. [file elife-26851-code1.zip › SourceCode/GeneArrayAnalysis.R]

library(psych)
library(limma)
library(maSigPro)

# Read expresssion data

data<-read.table("GeneArrayRawData.txt",row.names=1,header=TRUE,sep="\t",stringsAsFactors=FALSE)
dim(data)
head(data[,1:6])
GeneSymbol<-data[,1:2]
exp<-as.matrix(data[,c(3,5,7,9,11,13,15,17,19,21,23,25,27,29,31,33,35,37,39,41,43,45,47,49)])
exp<-exp[,c(1,9,17,2,10,18,3,11,19,4,12,20,5,13,21,6,14,22,7,15,23,8,16,24)]
colnames(exp)<-c("HET_E13.5_1", "HET_E13.5_2", "HET_E13.5_3", "HET_E14.5_1", "HET_E14.5_2", "HET_E14.5_3", "HET_E16.5_1", "HET_E16.5_2", "HET_E16.5_3", "HET_E17.5_1", "HET_E17.5_2", "HET_E17.5_3", "KO_E13.5_1", "KO_E13.5_2", "KO_E13.5_3", "KO_E14.5_1", "KO_E14.5_2", "KO_E14.5_3", "KO_E16.5_1", "KO_E16.5_2", "KO_E16.5_3", "KO_E17.5_1", "KO_E17.5_2", "KO_E17.5_3")

## Log-transformation
exp[exp<1]<-1
log.exp<-log(exp,2)

## Normalization (Quantile)
log.exp.unnormalized<-log.exp
exp <- normalizeQuantiles(exp)
log.exp<-log(exp,2)
boxplot(log.exp.unnormalized,main="Box plot before normalization",las=3,cex.names=0.5)
boxplot(log.exp,main="Box plot after normalization",las=3,cex.names=0.5)

## Scatter Plot Matrix (after normalization)
pairs.panels(log.exp[,1:3],hist.col="gray",rug=F,ellipses=F,lm=T)
pairs.panels(log.exp[,4:6],hist.col="gray",rug=F,ellipses=F,lm=T)
pairs.panels(log.exp[,7:9],hist.col="gray",rug=F,ellipses=F,lm=T)
pairs.panels(log.exp[,10:12],hist.col="gray",rug=F,ellipses=F,lm=T)
pairs.panels(log.exp[,13:15],hist.col="gray",rug=F,ellipses=F,lm=T)
pairs.panels(log.exp[,16:18],hist.col="gray",rug=F,ellipses=F,lm=T)
pairs.panels(log.exp[,19:21],hist.col="gray",rug=F,ellipses=F,lm=T)
pairs.panels(log.exp[,22:24],hist.col="gray",rug=F,ellipses=F,lm=T)

## Check cell-specific marker (after normalization)
#Cd34 1416072_at
#Cd44 1423760_at
#EpCAM 1416579_a_at
#Cdh1 1448261_at
barplot(exp["1416579_a_at",],las=3,main="EpCAM",ylab="Intensity",cex.names = 0.5)
barplot(exp["1448261_at",],las=3,main="E-cadherin",ylab="Intensity",cex.names = 0.5)
barplot(exp["1416072_at",],las=3,main="Cd34 (Endothelial cell marker)",ylab="Intensity",cex.names = 0.5)
barplot(exp["1434376_at",],las=3,main="Cd44 (Mesenchymal cell marker)",ylab="Intensity",cex.names = 0.5)

## Remove HET_E13.5_1
exp<-exp[,-1]
log.exp<-log(exp,2)


## Gene Filtering 
## Criteria: PMA calls for Slc26a4∆/+ mice at ages E14.5, E16.5 and E17.5 must be P (present) in all three replicates

PMAcall<-data[,c(4,6,8,10,12,14,16,18,20,22,24,26,28,30,32,34,36,38,40,42,44,46,48,50)]
PMAcall<-PMAcall[,c(1,9,17,2,10,18,3,11,19,4,12,20,5,13,21,6,14,22,7,15,23,8,16,24)]
colnames(PMAcall)<-c("HET_E13.5_1", "HET_E13.5_2", "HET_E13.5_3", "HET_E14.5_1", "HET_E14.5_2", "HET_E14.5_3", "HET_E16.5_1", "HET_E16.5_2", "HET_E16.5_3", "HET_E17.5_1", "HET_E17.5_2", "HET_E17.5_3", "KO_E13.5_1", "KO_E13.5_2", "KO_E13.5_3", "KO_E14.5_1", "KO_E14.5_2", "KO_E14.5_3", "KO_E16.5_1", "KO_E16.5_2", "KO_E16.5_3", "KO_E17.5_1", "KO_E17.5_2", "KO_E17.5_3")
PMAcall<-PMAcall[,-1]
ExpressedProbes<-which(rowSums(PMAcall[,3:11] =="P") == 9)  
log.exp<-log.exp[ExpressedProbes,]
length(ExpressedProbes) # Probe Number

## Regression Analysis by maSigPro
design.matrix <- read.table("DesignMatrix.txt",row.names=1,header=TRUE,sep="\t",stringsAsFactors=FALSE)
design.matrix
design.matrix<-design.matrix[-1,]
design <- make.design.matrix(design.matrix, degree = 2)
design$groups.vector
fit <- p.vector(log.exp, design, Q = 0.01, MT.adjust = "BH", min.obs = 20)
fit$i # Number of probes differenstially expressed
tstep <- T.fit(fit, step.method = "backward", alfa = 0.01)
sigs <- get.siggenes(tstep, rsq = 0.6, vars = "groups")
suma2Venn(sigs$summary[, c(1:2)]) 

expHET<-sigs$sig.genes$HET$sig.profiles
expKOvsHET<-sigs$sig.genes$KOvsHET$sig.profiles
KOvsHETxTime<-intersect(rownames(expHET),rownames(expKOvsHET))
Time<-setdiff(rownames(expHET),rownames(expKOvsHET))
KOvsHETnotTime<-setdiff(rownames(expKOvsHET),rownames(expHET))
expKOvsHETxTime<-expKOvsHET[KOvsHETxTime,]
expTime<-expHET[Time,]
list1<-see.genes(expKOvsHETxTime,design.matrix, show.fit = FALSE,dis =design$dis, cluster.method="hclust",k=5,newX11 = FALSE,color.mode = "gray")
list2<-see.genes(expTime,design.matrix, show.fit = FALSE,dis =design$dis, cluster.method="hclust",k=2,newX11 = FALSE,color.mode = "gray")

DEGenes_KOvsHETxTime<-cbind(sigs$sig.genes$KOvsHET$sig.pvalues[names(list1$cut),],list1$cut)
DEGenes_Time<-cbind(sigs$sig.genes$HET$sig.pvalues[names(list2$cut),],list2$cut)
write.table(DEGenes_KOvsHETxTime,"DEGenes_KOvsHETxTime.txt",row.names=T,col.names=NA,sep = "\t",quote=FALSE)
write.table(DEGenes_Time,"DEGenes_Time.txt",row.names=T,col.names=NA,sep = "\t",quote=FALSE)
