# Supplementary material for: Molecular architecture underlying fluid absorption by the developing inner ear
Source: eLife. 2017 Oct 10;6:e26851. doi: 10.7554/eLife.26851 (PMC5634787; doi:10.7554/eLife.26851)
Supplement: Source Code 1. [file elife-26851-code1.zip › SourceCode/GeneArrayRawData.txt]

Affymetrix Probe ID	Gene Symbol	MRC/RRC	CH5_E13.5_ES Het	CH5_E13.5_ES_Het_Detection	CH6_E14.5_ES Het	CH6_E14.5_ES_Het_Detection	CH7_E16.5_ES Het	CH7_E16.5_ES_Het_Detection	CH8_E17.5_ES Het	CH8_E17.5_ES_Het_Detection	CH1_E13.5 KO	CH1_E13.5_KO_Detection	CH2_E14.5 KO	CH2_E14.5_KO_Detection	CH3_E16.5 KO	CH3_E16.5_KO_Detection	CH4_E17.5 KO	CH4_E17.5_KO_Detection	CH13_E13.5_ES_Het_Bio_Signal	CH13_E13.5_ES_Het_Bio_Detection	CH14_E14.5_ES_Het_Bio_Signal	CH14_E14.5_ES_Het_Bio_Detection	CH15_E16.5_ES_Het_Bio_Signal	CH15_E16.5_ES_Het_Bio_Detection	CH16_E17.5_ES_Het_Bio_Signal	CH16_E17.5_ES_Het_Bio_Detection	CH9_E13.5_KO_Bio_Signal	CH9_E13.5_KO_Bio_Detection	CH10A_E14.5_ES_KO_labeled_Signal	CH10A_E14.5_ES_KO_labeled_Detection	CH11_E16.5_KO_Bio_Signal	CH11_E16.5_KO_Bio_Detection	CH12_E17.5_KO_Bio_Signal	CH12_E17.5_KO_Bio_Detection	CH21_E13.5_Het_labeled_Signal	CH21_E13.5_Het_labeled_Detection	CH22_E14.5_Het_labeled_Signal	CH22_E14.5_Het_labeled_Detection	CH23_E16.5_Het_labeled_Signal	CH23_E16.5_Het_labeled_Detection	CH24_E17.5_Het_labeled_Signal	CH24_E17.5_Het_labeled_Detection	CH17_E13.5_KO_labeled_ES_Signal	CH17_E13.5_KO_labeled_ES_Detection	CH18_E14.5_KO_labeled_ES_Signal	CH18_E14.5_KO_labeled_ES_Detection	CH19_E16.5_ES_KO_labeled_Signal	CH19_E16.5_ES_KO_labeled_Detection	CH20_E17.5_ES_KO_labeled_Signal	CH20_E17.5_ES_KO_labeled_Detection
1415670_at	Copg1	MRC	3453	P	4868.6	P	4887.5	P	4386	P	4856.6	P	5521.5	P	5009.7	P	4626	P	4383.2	P	4931.9	P	4655.4	P	4850.9	P	4443.8	P	4285.6	P	4338.4	P	4293.6	P	4546.8	P	4856.9	P	4849	P	5142.9	P	4493.7	P	4014.1	P	4621.1	P	4908.8	P
1415671_at	Atp6v0d1	--	2694.3	P	2736.8	P	1960.3	P	1574.8	P	2530.5	P	2985.1	P	1678.5	P	2207	P	2433.3	P	2274.2	P	2255.4	P	2427.7	P	2005.1	P	2541	P	1746.1	P	1717	P	2538.2	P	2397.1	P	2328.9	P	2218.2	P	2475.3	P	2191.2	P	1906.9	P	2100.8	P
1415672_at	Golga7	--	2803.3	P	2783.3	P	2306.2	P	2265.4	P	2909.9	P	2208	P	2231.2	P	2582.4	P	3042.7	P	3561.1	P	2999.1	P	3021	P	2967.9	P	1894.1	P	2155.3	P	1912.5	P	2706	P	2182.6	P	2511.2	P	2343.1	P	2332.5	P	2176.1	P	2238.2	P	1848.2	P
1415673_at	Psph	--	602.6	P	915	P	1053.9	P	1006.5	P	782.2	P	956.7	P	1055.4	P	974.9	P	729.7	P	752.1	P	1156.1	P	1168.3	P	879.5	P	1073.1	P	1101	P	879.2	P	1077.3	P	765.2	P	1375.5	P	1126.2	P	999.1	P	999.6	P	1241.7	P	1238.4	P
1415674_a_at	Trappc4	--	900.9	P	1027.3	P	1064	P	1359.8	P	1169.4	P	943.6	P	952.8	P	959.7	P	729.3	P	876.9	P	885.1	P	942.8	P	536.2	P	738.3	P	665.5	P	589.8	P	1020.8	P	823.5	P	760.8	P	1342.8	P	1029.1	P	821.1	P	1031	P	912.2	P
1415675_at	Dpm2	--	1289.1	P	1640.2	P	1300.8	P	1297.3	P	1243.6	P	1932.3	P	1164.8	P	1150.9	P	1195.3	P	1135.5	P	1276.6	P	1118.1	P	1098	P	1941.8	P	1021.7	P	1345.5	P	1424.3	P	1382.2	P	1430.3	P	1092.7	P	1279.6	P	1429.1	P	1806.6	P	1368.4	P
1415676_a_at	Psmb5	MRC	1956.2	P	1740.9	P	1918.2	P	1368.3	P	2042.6	P	1651.7	P	1740	P	2302.1	P	1261	P	1099.6	P	1782.1	P	1836.4	P	1397.1	P	1433.4	P	1398.5	P	1519.1	P	1923.7	P	1747.9	P	1978.4	P	2101.4	P	1906.8	P	1692.8	P	2226.1	P	2345.8	P
1415677_at	Dhrs1	MRC	1487.8	P	1814.3	P	1915.3	P	1574.6	P	1805.1	P	2220.9	P	1841.6	P	1564.4	P	1655.3	P	1642.8	P	1874	P	1855.4	P	1958.2	P	2508.6	P	1653.3	P	1193	P	2091.8	P	1928	P	1867.2	P	2128.9	P	2149.8	P	1965.8	P	1861.7	P	1921.8	P
1415678_at	Ppm1a	MRC	1201.5	P	1249.1	P	1431.7	P	1568.5	P	1494.2	P	1390	P	1606.5	P	1312.4	P	1007.9	P	887.7	P	1326.1	P	1515	P	1200.8	P	1552.4	P	1278.8	P	1438	P	1388	P	1264.5	P	1661.3	P	1418	P	1381.5	P	1704.4	P	1893.6	P	1703.6	P
1415679_at	Psenen	--	4351.8	P	6133.3	P	4773.8	P	4791.4	P	4417.9	P	6264.7	P	4979.7	P	5115.4	P	5391.8	P	4185.6	P	4767	P	5218.4	P	3737.1	P	4816.5	P	4210.8	P	4455.7	P	5301.1	P	4238.1	P	4253.9	P	4663.3	P	5157.7	P	5760.8	P	5504.2	P	4457.5	P
1415680_at	Anapc1	--	758.3	P	872.7	P	709.1	P	1128.6	P	689	P	646.4	P	687	P	707	P	584.6	P	533.4	P	573.7	P	543.2	P	495.7	P	429.8	P	539.5	P	580.9	P	530.9	P	555.1	P	645.4	P	839.1	P	624.7	P	635.4	P	677.9	P	671.4	P
1415681_at	Mrpl43	--	1576.9	P	1451.4	P	1250	P	1238	P	1197.2	P	1148.3	P	1240	P	1837.4	P	1082.4	P	1233	P	1151.3	P	1502.8	P	1036.3	P	2076.1	P	1171.6	P	1150.7	P	1505.1	P	1576.6	P	1448	P	1437.1	P	1951.6	P	1635.2	P	1930.4	P	1775.8	P
1415682_at	Xpo7	--	1299	P	905	P	986.9	P	1529.3	P	1568.9	P	1100	P	946.2	P	1119.6	P	1347	P	1021	P	1062.4	P	1249	P	1387.3	P	1598.4	P	1284	P	1108.1	P	1424.1	P	1217.7	P	1043.5	P	1145.5	P	1768.6	P	1833.3	P	1412.8	P	1282.5	P
1415683_at	Nmt1	--	968.7	P	1027.8	P	1389.7	P	1558.4	P	1021.4	P	1400.9	P	1522.9	P	1362.6	P	964.1	P	864.3	P	1325.2	P	1537.9	P	816.6	P	1040.1	P	1220.9	P	1666.3	P	1233.1	P	1153.3	P	1200.5	P	1363.5	P	993.3	P	1074.9	P	1270.5	P	1066.4	P
1415684_at	Atg5	--	129.5	P	160.8	P	180.5	P	276.2	P	99.8	P	158.5	P	140.2	P	178.6	P	139.9	P	227.4	P	165.9	P	211	P	154.9	P	387.7	P	213.4	P	212.6	P	235.8	P	168.1	P	111.3	P	171.7	P	224.3	P	313.5	P	261.6	P	201.2	P
1415685_at	Mtif2	RRC	576.6	P	443.7	P	469.8	P	635.8	P	549.3	P	610.6	P	603.6	P	500.1	P	778.8	P	682	P	685.2	P	641.2	P	726.9	P	625.5	P	567.6	P	850.9	P	568.6	P	548.3	P	448.4	P	402.9	P	638.9	P	746.7	P	496.8	P	664.3	P
1415686_at	Rab14	--	4176	P	4086.6	P	4135.5	P	4456.2	P	4231.7	P	4231.6	P	4343.1	P	4445.8	P	4458.7	P	4082.9	P	4307.2	P	4320.1	P	3847.1	P	3025.2	P	4304.7	P	3618.3	P	4471.4	P	3852.8	P	4143.3	P	4282.3	P	3746.9	P	3406.5	P	3392	P	4118.8	P
1415687_a_at	Psap	RRC	2645.9	P	4657.2	P	3562.9	P	3754.3	P	3048.6	P	4869.4	P	3375.3	P	2969	P	2969.1	P	2991	P	2877.9	P	2911.3	P	1796.1	P	3461.4	P	2595.6	P	4133.1	P	3187.2	P	2373	P	2243.2	P	2924.9	P	2547.1	P	2864.5	P	2512.1	P	2293.1	P
1415688_at	Ube2g1	--	1610.4	P	2568	P	931.5	P	1640.6	P	1743	P	1969.6	P	901.4	P	859.6	P	2359.9	P	1136.5	P	1197.8	P	1269	P	1185.3	P	1063.2	P	1114.7	P	1148.4	P	1122.5	P	824.7	P	837.7	P	953.3	P	1193.1	P	756.1	P	708.1	P	863.9	P
1415689_s_at	Zkscan3	--	1744.1	P	2012.8	P	647.4	P	1983.2	P	906.6	P	1006.9	P	644.4	P	553.7	P	1847.2	P	518.9	P	457.2	P	629.9	P	792.8	P	733.9	P	479.3	P	362	P	767.6	P	682.2	P	602.1	P	644.1	P	809.9	P	696.1	P	562.2	P	662.9	P
1415690_at	Mrpl27	MRC	651.8	P	550.4	P	753.7	P	450.1	P	543.8	P	616.5	P	681.2	P	825	P	394.9	P	509.2	P	651.1	P	510.3	P	481.3	P	762.3	P	417.8	P	598.9	P	660.1	P	681.2	P	795.2	P	747.6	P	645.4	P	631.9	P	984.7	P	884.9	P
1415691_at	Dlg1	--	1939.1	P	2981.4	P	2473.1	P	2751.8	P	2243	P	2484	P	2677.1	P	1978	P	2915.1	P	2616.5	P	2612.7	P	2392.7	P	2620.8	P	2421.1	P	2774.6	P	2490.5	P	2475.5	P	2145.2	P	2325.7	P	2094.5	P	2068.8	P	2095	P	1963.8	P	1956.8	P
1415692_s_at	Canx	--	2541.8	P	3932.2	P	2962.7	P	2872.9	P	2910.6	P	3565	P	3225.8	P	2130.2	P	3361.7	P	2771.1	P	3088.2	P	2065.9	P	2658.8	P	1994.2	P	2789.5	P	2995.8	P	2945.3	P	2530.4	P	2588.8	P	2325.8	P	2290.9	P	2416.1	P	2418.6	P	2217.1	P
1415693_at	Derl1	--	1239.4	P	2000.8	P	2218.6	P	1637.1	P	984	P	1891.6	P	1418.8	P	1477	P	1076	P	881.8	P	1226.4	P	1234.5	P	907.2	P	921.5	P	1236.4	P	994	P	948.2	P	840.1	P	1398.3	P	1436.6	P	1119.5	P	1049.5	P	1546.6	P	957.7	P
1415694_at	Wars	--	353	P	198.5	P	395.1	P	401.2	P	426.2	P	219.1	P	392.4	P	289.3	P	287.2	P	313.2	P	435.7	P	489.9	P	402.5	P	489.3	P	323.8	P	332.6	P	496.9	P	189.8	P	251.6	P	469.4	P	281.3	P	284	P	301	P	329.8	P
1415695_at	Psma1	--	1514.1	P	1593	P	1479.8	P	2211.8	P	1703.5	P	1606.1	P	1797.8	P	1755.4	P	1625.3	P	2790.2	P	3653.1	P	1861.1	P	1462.2	P	1393.3	P	1665.5	P	1779.9	P	1510	P	1111.6	P	1498.8	P	1555	P	1197	P	1239.2	P	1357	P	1397	P
1415696_at	Sar1a	RRC	3781.5	P	4186.6	P	4134.2	P	3758.5	P	3986.7	P	4311.8	P	4224.1	P	4627	P	3881	P	4005.7	P	3821.2	P	3835	P	3585.8	P	3746.7	P	3416.3	P	3699.4	P	3940.4	P	3993.4	P	4491.2	P	4594	P	3993.1	P	3947.6	P	4141.9	P	4517.8	P
1415697_at	G3bp2	--	2603.6	P	2506.1	P	2723.8	P	2503.3	P	2503.9	P	2400.3	P	2960.9	P	2437	P	2546.7	P	2234	P	2398.8	P	2714.6	P	2132	P	2162.9	P	2727	P	2246.6	P	2367.5	P	2060.7	P	2644.9	P	2275.6	P	2058	P	1717.7	P	2274.5	P	2357.2	P
1415698_at	Golm1	--	1321.1	P	969.8	P	1212.3	P	2175.1	P	1005.8	P	1038.5	P	1395.4	P	903.5	P	775.8	P	952.4	P	755.7	P	948.2	P	1246.2	P	1384	P	944.4	P	1453.1	P	789.3	P	1020.9	P	873.3	P	734.9	P	934.5	P	1536.9	P	1173.5	P	941.3	P
1415699_a_at	Gps1	MRC<RRC	1630.5	P	1405.2	P	1701	P	1579	P	1515.1	P	1440.3	P	1358.7	P	1369	P	1400.1	P	1230.4	P	1361.6	P	1727.3	P	1587.7	P	1775	P	1224.9	P	1680	P	1512.5	P	1520.4	P	1575.6	P	1490.1	P	1540	P	1494.2	P	1694.7	P	1668.7	P
1415700_a_at	Ssr3	--	6553.8	P	7508.6	P	6877.1	P	7947.9	P	7032	P	7581.6	P	7131.2	P	7157.9	P	7564.4	P	7182.4	P	6759.2	P	6839.2	P	7172.6	P	6355.5	P	7453.4	P	6995	P	7035.5	P	7070.8	P	7753.2	P	6658.5	P	7215	P	6623.6	P	6834.7	P	6748.6	P
1415701_x_at	LOC100044627 /// LOC100862455 /// Rpl23	--	7154.4	P	8646.3	P	7840.3	P	7756.8	P	10516.9	P	10303.4	P	9130.3	P	11066.2	P	9533.4	P	11149.5	P	8482.8	P	8986.7	P	8410.7	P	7632.4	P	8507.2	P	8211.4	P	9818.7	P	10415.9	P	8606.6	P	9676.8	P	9016.8	P	7579.7	P	7299.5	P	7940.8	P
1415702_a_at	Ctbp1	--	2260.9	P	1997.7	P	2054.9	P	1699.4	P	2269.2	P	1781.7	P	1711.6	P	2036.1	P	1868.2	P	1441.5	P	1564	P	1832.5	P	1930	P	2548.1	P	1656.3	P	1966.4	P	1883.8	P	1925.2	P	2127.1	P	1828.6	P	1898.4	P	2034.5	P	2262.1	P	2041.8	P
1415703_at	Huwe1	--	2656.7	P	2659	P	3028	P	3224.9	P	2930.9	P	2742.5	P	2935	P	2839.3	P	2068.1	P	2620.4	P	2157.7	P	2156	P	1922.9	P	2939.3	P	2329.4	P	2763.8	P	3300.1	P	2508.3	P	2668.5	P	2399.5	P	3311.1	P	3236.1	P	3041.4	P	2317.5	P
1415704_a_at	Cdv3	--	5327.5	P	4770.9	P	5610.7	P	5326.1	P	6814.5	P	5643.9	P	5252	P	5543.5	P	4473.4	P	4655.6	P	4456.8	P	4995.3	P	4704.4	P	5227.1	P	5074	P	4477.3	P	5306.1	P	5906.9	P	5819.1	P	5423.3	P	5584.2	P	5186.6	P	5161.5	P	5208.4	P
1415705_at	Smim7	--	1376.9	P	966.7	P	1140.2	P	1292.5	P	1034.4	P	951	P	1013.7	P	1017.6	P	761.5	P	741.1	P	1109.5	P	1365.6	P	1257.4	P	865.3	P	1053.5	P	945.3	P	1064.3	P	555.9	P	1198.7	P	1120.4	P	671.9	P	874.1	P	848.1	P	857.4	P
1415706_at	Copa	RRC	4140.5	P	6357.3	P	6078.2	P	6850.2	P	5586.1	P	6416.4	P	5118	P	5818.1	P	5924.2	P	5457	P	4911.3	P	5915	P	5102	P	7082.4	P	5706.5	P	6568.8	P	6978	P	7175.1	P	5713.1	P	5824	P	6302.8	P	6586.2	P	5948.7	P	6498.9	P
1415707_at	Anapc2	--	1706.2	P	1650.9	P	1541.4	P	1042.3	P	1670.1	P	1811.2	P	1627.4	P	1339.6	P	1353	P	1472	P	1495.1	P	1512.2	P	1528	P	2241.7	P	1720.8	P	1532.5	P	2035.4	P	1455.9	P	1514.9	P	1275.3	P	1859.8	P	1777.2	P	1723.1	P	1450.8	P
1415708_at	Tug1	MRC	3180.9	P	3248.1	P	3013.5	P	2866.3	P	3669.4	P	3705.3	P	2845.8	P	2422	P	3550.6	P	3126.6	P	2634.7	P	2624.4	P	3197.7	P	3879.4	P	2607	P	2974.5	P	3596.5	P	3186.2	P	3069	P	2715.4	P	3599.7	P	3407.3	P	2929	P	2845.1	P
1415709_s_at	Gbf1	MRC	1819	P	2078.8	P	1869.7	P	1325.4	P	1909.4	P	1708.2	P	1885.2	P	2160	P	1581.6	P	1972.2	P	1829.3	P	1643.3	P	1490	P	2087.2	P	1562.6	P	2032.1	P	2123	P	1911.4	P	1716.6	P	2247.8	P	2088.2	P	2344.1	P	2451	P	2089.2	P
1415710_at	Cox18	--	837.4	P	799.5	P	470.5	P	548.6	P	462.5	P	550.9	P	555	P	646.1	P	555.2	P	439.4	P	423.9	P	640.8	P	429	P	864.1	P	507.8	P	616.8	P	843.2	P	513.2	P	475.3	P	361.1	P	779	P	592.5	P	579.9	P	447.2	P
1415711_at	Arfgef1	MRC	2402.6	P	2613.8	P	2362.7	P	3386.9	P	2588.7	P	2800.2	P	2592	P	2609.9	P	2249	P	2379.3	P	2704.2	P	2481.8	P	1910.7	P	1724.2	P	2146.1	P	2578.6	P	2463.5	P	2338.6	P	2529.6	P	2132.9	P	2719.2	P	1795.9	P	2528.2	P	2361.4	P
1415712_at	Zranb1	--	2788	P	2210.5	P	1683	P	3593.7	P	2246.8	P	2250.3	P	2134.7	P	2463.8	P	2843.6	P	2222.6	P	2002.5	P	2570.9	P	1956.8	P	2307.8	P	2105.7	P	2470.9	P	2392	P	2702.2	P	2028.5	P	2164.2	P	2676.5	P	2748.5	P	2284.5	P	2315.5	P
1415713_a_at	Ddx24	--	623.9	P	593.2	P	699.4	P	684.8	P	608.7	P	570.2	P	826	P	463.3	P	490.6	P	513	P	616.3	P	618.8	P	743.6	P	1075.8	P	705.2	P	729.7	P	536.5	P	688.9	P	698.8	P	403.3	P	693.2	P	714.6	P	922.9	P	703.8	P
1415714_a_at	Snrnp27	MRC	650.9	P	592.4	P	1109.7	P	875.2	P	791.4	P	747.3	P	1105.9	P	1259.8	P	703	P	1100.5	P	1129	P	1227.2	P	830.6	P	1054.7	P	998.5	P	1003.7	P	1226.6	P	914.9	P	794.3	P	1063.1	P	1040.2	P	1210.5	P	979.2	P	1105.1	P
1415715_at	Tmem129	--	645	P	641.7	P	564.6	P	1200.6	P	410.8	P	589.4	P	694.3	P	567	P	724.5	P	448.8	P	528.8	P	616.7	P	396.5	P	653.5	P	559.8	P	442.3	P	469	P	327.2	P	616.9	P	553.4	P	670	P	552.3	P	631.8	P	708.6	P
1415716_a_at	Rps27 /// Rps27rt	--	10550.8	P	11515.8	P	12507.7	P	10245.6	P	15160.2	P	14886.6	P	12522.4	P	16681.5	P	12844.8	P	17149.2	P	12644.4	P	13757.9	P	12529.7	P	11999.9	P	13184.5	P	12261.4	P	15042.9	P	16321.7	P	13269.5	P	14725.5	P	13568.9	P	11936	P	11403.2	P	11864.4	P
1415717_at	Rnf220	--	734	P	722.9	P	724.9	P	670.4	P	881.4	P	755.1	P	772	P	830.6	P	849.5	P	829.2	P	953.3	P	835.9	P	850.3	P	1188.7	P	684	P	714.4	P	983.1	P	835.4	P	794.7	P	924.7	P	1068.1	P	869.5	P	830.5	P	743.9	P
1415718_at	Sap30l	--	1046.1	P	730.9	P	712.8	P	960.9	P	949	P	723.5	P	729.9	P	844.7	P	667.1	P	608.8	P	635.2	P	775	P	894.2	P	634.2	P	616.7	P	687.8	P	643	P	860.3	P	818.4	P	789.8	P	707.9	P	829.5	P	688.4	P	699.3	P
1415719_s_at	Armc1	MRC	838.5	P	574.9	P	610	P	715.6	P	608.4	P	528	P	574.1	P	572.6	P	351.3	P	438.7	P	585.4	P	564.2	P	551.8	P	747.3	P	714.3	P	684.6	P	473.5	P	773.2	P	807.4	P	629.8	P	617.1	P	524.7	P	675.5	P	736.6	P
1415720_s_at	Mad2l1bp	--	218.3	P	219.9	P	242.1	P	284.5	P	204.2	P	168.9	P	149.7	P	159.1	P	158	P	267.1	P	313.5	P	242.5	P	208.1	P	175.7	P	214.1	P	187.1	P	174.3	P	164.3	P	168	P	206.1	P	213.7	P	201	P	185.9	P	190	P
1415721_a_at	Naa60	--	1335.2	P	1191.6	P	1107.5	P	1501.4	P	1244.5	P	1080.8	P	836.5	P	1067.5	P	911.1	P	1020.3	P	849.8	P	997.6	P	915.1	P	1588.1	P	1121.8	P	1123.4	P	1150	P	1673.6	P	957.8	P	1153.3	P	1591.5	P	1268	P	1024.6	P	1089.7	P
1415722_a_at	Vta1	--	935.3	P	919.6	P	1262.9	P	1376.6	P	1123.9	P	1118.2	P	1168.2	P	1542.7	P	825.9	P	952.2	P	1465.5	P	1445.6	P	1033.4	P	1584	P	1079.6	P	1176	P	1394.1	P	1298.9	P	1780.4	P	1751	P	1162.6	P	1365.1	P	1743.7	P	1462.6	P
1415723_at	Eif5	MRC	4251.1	P	4583.4	P	3676.4	P	5036.6	P	4912.8	P	4533.5	P	4558.3	P	4349.4	P	5845.6	P	4330.8	P	4361.7	P	4684	P	4157.4	P	3362	P	4815.7	P	4482.4	P	3938.9	P	4198.1	P	3821.3	P	4135.8	P	3317.2	P	3373.1	P	3254.8	P	3381.2	P
1415724_a_at	Cdc42	--	2733.1	P	1737.5	P	2393.6	P	1745.7	P	2381.1	P	1946.3	P	2538.5	P	2432.9	P	1798	P	2591.4	P	2915.8	P	2390.9	P	2572.6	P	2166.5	P	2551.9	P	2154.6	P	2737.7	P	2112	P	2321.5	P	2425.8	P	2564.7	P	2884.5	P	2159.1	P	2219.9	P
1415725_at	Rrn3	--	1058.3	P	640.2	P	654.2	P	659.2	P	835.4	P	552.6	P	868.7	P	708.8	P	981.5	P	830.4	P	809.4	P	766.6	P	881.2	P	508.3	P	603.8	P	792.6	P	660.5	P	430	P	613	P	558	P	670	P	543.6	P	644.3	P	579	P
1415726_at	Ankrd17	--	3286.8	P	3158.5	P	2974.2	P	3610.4	P	3015	P	2829.5	P	2705.4	P	2601.4	P	3144	P	3201.7	P	2727.1	P	3159.8	P	2600.3	P	2586.5	P	2979	P	3548.1	P	2861.9	P	2918	P	2559.1	P	2359.9	P	2510	P	2387.7	P	2146.5	P	2163.7	P
1415727_at	Apoa1bp	--	2329.3	P	2643.5	P	2544.7	P	2684.7	P	2417.9	P	2554.2	P	2210.6	P	2679.8	P	1943.9	P	1684.6	P	2270.1	P	2205.9	P	2095.3	P	2816.2	P	2527.8	P	2300.2	P	1920.3	P	1580.7	P	2336.2	P	2319.4	P	2479.8	P	2431.7	P	2630	P	2772	P
1415728_at	Pabpn1	MRC	1433.7	P	1813.7	P	1253.4	P	2449.9	P	2541.2	P	2188	P	1710.7	P	1842.5	P	2308.1	P	1856.6	P	1822.2	P	1649	P	2103.5	P	1844.6	P	2252.1	P	1749.2	P	1750.8	P	2163.6	P	1859	P	2331.5	P	1654.1	P	1941.5	P	1564.9	P	1685.9	P
1415729_at	Pdpk1	--	1018	P	1393.7	P	1024.5	P	1749.6	P	839.7	P	1082.6	P	930.4	P	876.9	P	837.2	P	552.2	P	671.8	P	605.7	P	617.9	P	653.6	P	665	P	781.1	P	903.6	P	751	P	803.5	P	876.7	P	760.7	P	659.2	P	784.1	P	830.9	P
1415730_at	Cpsf7	--	1813.6	P	1263.3	P	1262.6	P	1658.9	P	1468.1	P	1295.5	P	1315.7	P	1596.3	P	1515.2	P	1545.9	P	1665.2	P	1853.4	P	1810.6	P	1405.9	P	1592	P	1511.9	P	1316	P	1689.1	P	1331.9	P	1498.6	P	1335.9	P	1367.6	P	1482.2	P	1565.8	P
1415731_at	Angel2	--	492.7	P	543.9	P	422.2	P	488.2	P	674	P	628.5	P	490.4	P	599.4	P	688.9	P	597.6	P	695.3	P	589.2	P	662	P	588.3	P	529.9	P	508.8	P	400.2	P	683.2	P	534.8	P	528.3	P	514.2	P	586.5	P	513.5	P	400.6	P
1415732_at	Abhd16a	--	952.8	P	1175.1	P	1105.3	P	1238.5	P	654.8	P	1447.9	P	858.6	P	1051.2	P	818.5	P	660.9	P	970.8	P	849.6	P	800.7	P	1609.5	P	987	P	931.2	P	909.4	P	1137.9	P	1253.7	P	1372	P	1775.6	P	1463.6	P	1614.1	P	1439	P
1415733_a_at	Gm8069 /// Tomm5	--	1077.9	P	1062.6	P	1001.1	P	940.7	P	1024.6	P	1203.1	P	1057.7	P	1525.3	P	1056.5	P	1230.2	P	959.6	P	1191.5	P	942.8	P	1073.4	P	1173	P	1174.3	P	1433.5	P	1272.9	P	971.8	P	1197.5	P	1478.2	P	1175	P	1488.5	P	1248.6	P
1415734_at	Rab7	--	3424.7	P	3811.4	P	3518	P	3940.1	P	3795.5	P	3927.2	P	3936.8	P	3896.3	P	3063.9	P	3630.5	P	3697.1	P	3884.1	P	3039	P	3570.7	P	2930.4	P	2997.2	P	3869.5	P	4135.8	P	3748.6	P	3864.5	P	3313.5	P	3197.4	P	3161.2	P	3518.7	P
1415735_at	Ddb1	--	3399.5	P	2212	P	2691.6	P	1058.7	P	3836.5	P	2677.6	P	3483.4	P	3219.5	P	2730.4	P	3046.4	P	2821.8	P	3092.3	P	3035.6	P	3046.1	P	2961.7	P	2916.7	P	3470.6	P	2941.7	P	2796.8	P	2906.3	P	3565.5	P	3262.9	P	3375.7	P	2814.8	P
1415736_at	Pfdn5	--	4446.9	P	3885.6	P	3702.2	P	2405.6	P	3816.5	P	4792.4	P	4142.2	P	5582.5	P	3512.8	P	5147.7	P	4559.3	P	4528.2	P	3613.1	P	3654.5	P	3739	P	3888.8	P	5065.5	P	4626.6	P	3993.2	P	5333.3	P	4347.5	P	3711	P	3971.7	P	4308	P
1415737_at	Rfk	--	1919.2	P	2546	P	3099.7	P	3085.1	P	2663.1	P	2682.9	P	3071.4	P	2675.1	P	2624.5	P	2480.9	P	3669.4	P	3751.3	P	2514.1	P	1618.5	P	2665.1	P	2815.3	P	2988	P	2444.9	P	2807	P	2737.1	P	2008.5	P	2140.1	P	1955.6	P	2086.8	P
1415738_at	Txndc12	--	1856.9	P	2081.6	P	2358.8	P	2763	P	1999.7	P	1994.6	P	2388.1	P	1666.8	P	1566.6	P	1465.7	P	1851.6	P	1865.1	P	2006.7	P	2805.9	P	1900.7	P	2526.8	P	1753.3	P	1353.7	P	1918	P	1538.9	P	1823.3	P	2307.8	P	2649.1	P	2096.5	P
1415739_at	Rbm42	--	1043.3	P	828.2	P	1113.5	P	887.4	P	870.1	P	1118.2	P	910.4	P	1089.5	P	667	P	713.6	P	855.8	P	1011.9	P	772	P	1095.6	P	843.1	P	955.4	P	1045.6	P	937.4	P	1048.4	P	1160.4	P	996.4	P	1172.2	P	1255.3	P	1077.4	P
1415740_at	Psmc5	MRC	2918.2	P	2723.8	P	2592.4	P	2540.5	P	2886.9	P	2427.9	P	2556.9	P	2333.8	P	3048.9	P	2210.2	P	2469.4	P	2603.6	P	2319.9	P	1820	P	2106.8	P	2086.8	P	2310.2	P	2897.5	P	2701.7	P	2583.8	P	2191.6	P	2252	P	2315.3	P	2580.2	P
1415741_at	Tmem165	--	2699.6	P	5794.2	P	4207.2	P	5597.5	P	3728.8	P	6184.7	P	4372	P	3742.3	P	4851.1	P	3924.4	P	3661.8	P	3711.1	P	3635.9	P	3891.9	P	3894.6	P	4530.5	P	3650.4	P	3711.3	P	3465.3	P	3626.2	P	4302	P	4234.3	P	4096.9	P	3622.9	P
1415742_at	Aup1	--	1467.6	P	1712.6	P	2103.8	P	2653.1	P	1068.1	P	2072.6	P	1920.2	P	1938.3	P	1867.7	P	1969	P	1906.9	P	1952	P	1561.1	P	2173.6	P	2287	P	2106.8	P	1383.9	P	1701	P	1906.5	P	1573.8	P	1547.6	P	2372.6	P	2314.1	P	1983.9	P
1415743_at	Hdac5	--	546.2	P	390.2	P	469.4	P	323.6	P	350.2	P	331.8	P	296.6	P	379	P	365.9	P	397.4	P	392.4	P	431.7	P	496.8	P	849.2	P	325.4	P	497.4	P	498	P	485.1	P	524.2	P	558.6	P	701.7	P	585.8	P	511.1	P	592.7	P
1415744_at	Pfdn6	--	1285.1	P	1025	P	1434.4	P	758.5	P	1730.8	P	1209.3	P	1112.5	P	1369.8	P	980.2	P	1048.1	P	1294.6	P	1398.5	P	1205.6	P	1407.8	P	990.4	P	1147.3	P	1114.9	P	1189.9	P	1936.3	P	1744.9	P	1624.9	P	1185.1	P	1523.1	P	1677.3	P
1415745_a_at	Dscr3	--	723.3	P	882.4	P	723.4	P	549.9	P	771.5	P	808	P	596.7	P	671.7	P	890.7	P	931.5	P	810.8	P	861.4	P	704.8	P	871.9	P	747.9	P	672.9	P	703.4	P	807.4	P	703.2	P	643.2	P	590.2	P	662.7	P	560.7	P	585.5	P
1415746_at	Cic	--	517.8	P	940.7	P	818	P	575.2	P	1462.5	P	1059.6	P	825.5	P	925.8	P	921.3	P	975.7	P	800	P	808	P	1312.7	P	1348.9	P	960.7	P	961.4	P	1374.3	P	1287.2	P	979.9	P	1103.3	P	1396.5	P	1292.9	P	1003.4	P	976.5	P
1415747_s_at	Riok3	MRC	890.1	P	1277.4	P	783.9	P	2684.9	P	775.7	P	1036.2	P	704.6	P	582.4	P	937.4	P	886.9	P	841.7	P	881.3	P	635.5	P	1172	P	841.1	P	862.8	P	845.4	P	818.9	P	843.4	P	883.9	P	762.8	P	1281.6	P	827.8	P	872.1	P
1415748_a_at	Dctn5	--	2323.5	P	2223.4	P	2300	P	2152.7	P	2501.6	P	2518.7	P	2203.1	P	2453.9	P	2236.1	P	2161.7	P	2280.9	P	2213.6	P	2212	P	2032	P	1642.9	P	1653.7	P	2237.3	P	2742.8	P	2775.2	P	2278.8	P	2381.8	P	2099	P	2199.6	P	2389.9	P
1415749_a_at	Rragc	MRC	856.8	P	1322.5	P	980.7	P	1174.6	P	1230.7	P	1327.6	P	819.2	P	1002.5	P	1002.4	P	906.1	P	968.1	P	1160	P	785.8	P	1048.1	P	726.2	P	1039.1	P	970.4	P	1192.8	P	1038.5	P	980.4	P	1161.5	P	1047	P	907.2	P	1234.1	P
1415750_at	Tbl3	--	652.2	P	642.6	P	703.9	P	312.3	P	764.5	P	440.3	P	467.4	P	538	P	660.6	P	509.9	P	586.1	P	392.1	P	597	P	835.2	P	464.2	P	670	P	450.9	P	549.6	P	685.6	P	592.1	P	681.4	P	956.2	P	956.6	P	852.5	P
1415751_at	Hp1bp3	RRC	3278.1	P	3513.3	P	3819.5	P	3597.7	P	4013.9	P	2659.8	P	3218.7	P	4228.6	P	4640.7	P	4175.9	P	4193.5	P	4280.9	P	4090.6	P	2589.5	P	4304.4	P	3858.4	P	3972.7	P	4458	P	3901.8	P	4125.1	P	3669.3	P	3194.9	P	2995.6	P	3396.7	P
1415752_at	BC031181	--	2501.1	P	1896.5	P	2143.1	P	2012.3	P	1640.3	P	2260.3	P	2026.7	P	2265.2	P	2118.3	P	1426.9	P	2466.1	P	2163.1	P	2108	P	1165.6	P	2587.9	P	2184.5	P	1706.8	P	1723.1	P	2082.5	P	2121.5	P	1844.2	P	1344	P	1726.4	P	1557.1	P
1415753_at	Abhd17a	--	508.3	P	470.6	P	418.8	P	265.4	P	336.6	P	331	P	372.4	P	387.9	P	356.9	P	326.1	P	400.1	P	402.3	P	341.2	P	760.3	P	424.7	P	363.9	P	459.7	P	499.6	P	323.1	P	432.7	P	455.6	P	492.8	P	442	P	434.8	P
1415754_at	Polr2f	--	1178.7	P	1654.9	P	1753.3	P	1541.9	P	2013.7	P	1923.6	P	1418.1	P	2164.7	P	1838.8	P	3506.1	P	1730.9	P	1930.3	P	1652.5	P	1096.4	P	1737.7	P	1710.6	P	2147.4	P	1812.6	P	1553.9	P	1934.3	P	2202.2	P	1307	P	1747.6	P	1847.3	P
1415755_a_at	Ube2v1	--	1638.4	P	1822.3	P	1995.5	P	1993.9	P	1719.1	P	1682.9	P	1588.1	P	1946.8	P	1436.5	P	1654.1	P	1609.5	P	1918	P	1458.2	P	2513	P	1211.9	P	1584.1	P	2014.1	P	1825.9	P	1738.3	P	2228.6	P	1907.2	P	1879.2	P	2117.1	P	1962.9	P
1415756_a_at	Snapin	--	1698.6	P	1452.9	P	1117	P	1094.5	P	1373.2	P	1579.2	P	1210.9	P	1261.4	P	1184.7	P	1286.9	P	1359.7	P	999.4	P	1105.5	P	1559.1	P	1119.1	P	1079.8	P	1514.4	P	1409.6	P	1015.4	P	1138.9	P	1731.9	P	1913.1	P	1318.6	P	1350.8	P
1415757_at	Gbf1	MRC	604.6	P	725.9	P	647.5	P	728.4	P	532.7	P	506.5	P	648.4	P	790.5	P	368.8	P	580.6	P	573.6	P	477.3	P	494.4	P	912.1	P	395.9	P	627.8	P	801.4	P	379.5	P	514.4	P	708.1	P	844.7	P	1172.4	P	999.5	P	783.4	P
1415758_at	Fryl	MRC	1153.2	P	1490.2	P	1745.2	P	2404	P	1076.6	P	1340.4	P	1591.2	P	1605.9	P	761.6	P	1078.4	P	1265.7	P	1051.1	P	652.8	P	946.1	P	934.2	P	1295.8	P	1161.2	P	1141.6	P	1526	P	1350.2	P	953.1	P	1159	P	1241.5	P	1063.8	P
1415759_a_at	Lamtor5	--	1337.3	P	1638	P	1268	P	2235.8	P	1174.5	P	1460.9	P	1120.8	P	1484.7	P	1191.5	P	840.1	P	1195.9	P	1354.4	P	964	P	1243.7	P	989.9	P	1041.7	P	775.4	P	978.6	P	1240.1	P	1103.8	P	962.5	P	935.7	P	1277	P	1441.9	P
1415760_s_at	Atox1	MRC	1659.2	P	2391.6	P	2210.3	P	2217.5	P	1810.5	P	2939.1	P	2108.6	P	2919.7	P	1911.6	P	2227.7	P	2152	P	2470.6	P	1866.9	P	2440.9	P	1955.2	P	1801	P	2720.8	P	2438.5	P	2605.3	P	2604.1	P	2335.8	P	2304.8	P	2207.1	P	2645.6	P
1415761_at	Mrpl52	--	1867.3	P	1971.7	P	2022.1	P	2026.6	P	1860.4	P	2260.2	P	2227.6	P	2940	P	1887.6	P	2171	P	2332.2	P	2457.6	P	1873	P	2110.7	P	2372.4	P	2319.1	P	2257.9	P	2032.2	P	1984.8	P	2343.6	P	2318.4	P	1906.2	P	2245.7	P	2162.3	P
1415762_x_at	Mrpl52	--	2242.5	P	2802.4	P	2678.4	P	2744.3	P	2680.2	P	2870.9	P	2682.2	P	3748.1	P	2476	P	3273.8	P	2515.9	P	3215.3	P	2255.4	P	2710.4	P	2967.5	P	3131.6	P	3035.1	P	2889.2	P	2935.6	P	3094.2	P	3065.3	P	2722.2	P	2929.3	P	2811.3	P
1415763_a_at	Tmem234	MRC	2399.4	P	2474.8	P	2339.8	P	2300.6	P	2424.8	P	2719.6	P	2415.2	P	2995.6	P	2349	P	2476.3	P	2418.7	P	2565.9	P	2048.7	P	2332.5	P	2283.8	P	2925.2	P	2469.5	P	2882.7	P	2489.5	P	3060.1	P	2780.6	P	2040.2	P	2602.7	P	2634.1	P
1415764_at	Zbed6 /// Zc3h11a	--	1409.2	P	1315	P	1756.1	P	1987.6	P	1645.5	P	1560.5	P	1644.6	P	1475.1	P	1042.2	P	1375.5	P	1289.6	P	1292.5	P	1386.4	P	1627.6	P	1530.3	P	1576.1	P	1228.7	P	1584.8	P	1417.2	P	1115.6	P	1487.9	P	1678.5	P	1772	P	1703.6	P
1415765_at	Hnrnpul2	--	1121.2	P	2189	P	2006.4	P	2764.9	P	2433.7	P	1830.6	P	2681.3	P	2070.9	P	1659.8	P	2284.5	P	2418.9	P	2087.1	P	1925.5	P	1512.7	P	2245	P	2372.4	P	2080.7	P	1483.5	P	2089.8	P	1992	P	1820	P	1711.7	P	2314.7	P	1858.2	P
1415766_at	Sec22b	--	472.6	P	432.4	P	268.6	P	197.4	P	259.1	P	298.6	P	302.8	P	400.6	P	441	P	550.4	P	443.3	P	333.8	P	382.1	P	303.2	P	400.2	P	369.3	P	351.5	P	387.4	P	226.3	P	365.5	P	494.5	P	366.9	P	263.9	P	293.5	P
1415767_at	Ythdf1	--	2032.2	P	1543.1	P	1975.9	P	2082.8	P	2237.5	P	1913.9	P	1714.1	P	1727.7	P	1852.2	P	2140.2	P	1742.3	P	1802	P	2136.7	P	2576.8	P	1505.3	P	1699	P	2283.2	P	1897.6	P	2863.7	P	2039.6	P	3104	P	2925.3	P	2717.9	P	2773.6	P
1415768_a_at	Ube2r2	--	5092.6	P	5044.8	P	5284.2	P	6336.2	P	7062.9	P	5419.9	P	4914.7	P	4015.5	P	5094.6	P	5970.9	P	5396.2	P	5556.9	P	6242	P	7985.7	P	5920.1	P	5596.7	P	6897.2	P	7539.3	P	6098.4	P	5278.4	P	7555.7	P	7364.7	P	6167	P	6240.1	P
1415769_at	Itch	--	784.7	P	1081.3	P	999.5	P	1398.5	P	876.2	P	984.4	P	1031.5	P	1091.3	P	923.2	P	789.1	P	1133.1	P	989.4	P	949.3	P	683	P	850.7	P	905.4	P	1105.5	P	764.2	P	977.8	P	1082.2	P	895.5	P	845.4	P	776.2	P	1003.4	P
1415770_at	Wdr6	--	3704.4	P	2499.2	P	2151.3	P	2100.8	P	2587.3	P	2292.5	P	1771.5	P	1849.1	P	2425.5	P	1862.9	P	1868	P	1973.6	P	2355.7	P	2733.6	P	1882.3	P	2165.8	P	2410.1	P	1993.6	P	2147.7	P	1849.4	P	2365.8	P	2371	P	2137.5	P	2101	P
1415771_at	Ncl	--	5590.6	P	6632.6	P	6530.3	P	7060.9	P	7690.8	P	6358	P	6976.5	P	5464.5	P	5661.3	P	4967.4	P	5171.1	P	6108.4	P	4987.3	P	5111.6	P	5131.5	P	6276.4	P	5804.8	P	4036.5	P	6432	P	5832.5	P	5062.2	P	5338.9	P	5854.3	P	7357.1	P
1415772_at	Ncl	--	1007.6	P	1075.8	P	1439	P	1573.2	P	1241.7	P	870.5	P	1461.1	P	1017.4	P	1035.7	P	788.4	P	1083.8	P	1370.1	P	1164.8	P	923.8	P	1042.6	P	1401	P	1186.2	P	1047.4	P	1486	P	1416.3	P	1393.6	P	1035.4	P	1413.2	P	1397.1	P
1415773_at	Ncl	--	4198.9	P	4103.6	P	6422	P	5394.5	P	5552.9	P	5050.1	P	5952.8	P	6100.7	P	4508.9	P	6020	P	6592.3	P	6383.2	P	6461.8	P	2718.4	P	6466.7	P	5381.7	P	5626.2	P	5255.9	P	6182.4	P	5963.4	P	3425.7	P	3246.6	P	3813.8	P	5047	P
1415774_at	Elp2	--	1305.5	P	702.7	P	1160.1	P	577.9	P	1200.5	P	662.3	P	700.2	P	753.4	P	906.3	P	517	P	651.1	P	715.4	P	941.9	P	1909.4	P	821.9	P	786.8	P	769	P	890.2	P	743.8	P	761.2	P	1103.8	P	919	P	1330.2	P	1206.6	P
1415775_at	Rbbp7	--	4270.3	P	4115.1	P	4768.1	P	5489	P	4398.2	P	4355.4	P	5080.9	P	5135.8	P	5597	P	4544.2	P	4998.8	P	4676.8	P	4188.7	P	4282.6	P	4960.9	P	5101.2	P	4148.2	P	3879.4	P	4292.4	P	4807.4	P	3690.4	P	4097.3	P	4311.6	P	4180.8	P
1415776_at	Aldh3a2	--	805.7	P	1626.1	P	1036.8	P	953	P	757.4	P	1097.9	P	873.9	P	836.6	P	1076.6	P	830.8	P	1264.8	P	1118.9	P	696.9	P	1590.7	P	1272.9	P	1007.1	P	1228.3	P	1030.4	P	1101.6	P	1048.7	P	1215.2	P	1327.2	P	1543.6	P	1295.7	P
1415777_at	Pnliprp1	--	30.1	A	22.9	A	12.9	A	8.7	M	1.9	A	9.9	A	22	A	21.8	A	38.8	A	4.6	A	30.5	A	51.7	P	26.6	A	25.6	A	27.8	A	14.2	A	23.4	A	14.3	A	9.6	A	4.7	A	10	A	3.2	A	22.6	P	9.2	A
1415778_at	Morf4l2	RRC	5364	P	5736.9	P	5860.9	P	7129.5	P	7200.1	P	7411.5	P	6535.7	P	5709.3	P	5965.7	P	6672.7	P	5821.7	P	6872.8	P	6009.6	P	3259.9	P	6080.7	P	5804.3	P	6117.5	P	5937.2	P	6180.1	P	5878.8	P	5499.5	P	4415.7	P	5258.9	P	5817	P
1415779_s_at	Actg1	--	7524.4	P	9468.5	P	9203	P	9441.9	P	10225	P	10064.9	P	10007.5	P	10595.2	P	9359.7	P	11150.1	P	9046.1	P	9760.7	P	9082.9	P	8777.6	P	10087	P	9747.9	P	10444	P	9916.2	P	9008	P	9749.2	P	8278.7	P	9182.9	P	8448.6	P	7512.1	P
1415780_a_at	Armcx2	--	1181.9	P	684.7	P	662.5	P	649.3	P	779.4	P	620.6	P	591.5	P	581.1	P	792.7	P	881.3	P	836.6	P	705	P	1132.4	P	653.9	P	646.3	P	726.3	P	727.4	P	691.4	P	574.3	P	526.3	P	862.7	P	619.2	P	595.7	P	686.6	P
1415781_a_at	LOC101056240 /// Sumo2	--	6153.8	P	6025.3	P	5795.9	P	6480.1	P	7065.1	P	5536.5	P	6985.7	P	6779.1	P	7063	P	8410.4	P	6940.1	P	7226.4	P	7226	P	5435.7	P	8765	P	7344.6	P	6624.2	P	5659	P	6246.9	P	6788.9	P	5714.5	P	5751.6	P	5215.4	P	5526.3	P
1415782_at	LOC101056240 /// Sumo2	--	5066.8	P	4609.7	P	5714.2	P	5579.7	P	7302.3	P	5584.8	P	6086.4	P	6814.9	P	3858.1	P	6053.4	P	5382.6	P	5939.1	P	5370.1	P	5128.9	P	5545.4	P	4761	P	6127.4	P	6399.1	P	6772.4	P	6660.8	P	5992.1	P	5485.6	P	5917.9	P	6180.3	P
1415783_at	Vps35	MRC	2879.5	P	3518.7	P	2646.5	P	3306	P	2805.1	P	3459.7	P	2734.7	P	3043.7	P	3323.6	P	2298.7	P	2855.6	P	2623.7	P	2648.6	P	2364	P	2711.1	P	2849.2	P	2754.2	P	2913	P	2883.3	P	2788.8	P	2197.6	P	2192.1	P	2320.4	P	2271.7	P
1415784_at	Vps35	MRC	1408.5	P	1365.4	P	1474.4	P	1071.2	P	1257.4	P	1279.1	P	1482.3	P	1376.3	P	1406.3	P	1360.3	P	1593.4	P	1410.7	P	1456.5	P	1052.1	P	1303.5	P	1215.9	P	1617.8	P	1102.8	P	2404.1	P	1320.9	P	1237.2	P	1133.4	P	1295	P	1229	P
1415785_a_at	Cct8	--	2102.8	P	1686.5	P	2019	P	2334.5	P	2441.5	P	1560.1	P	2088.9	P	1839.2	P	1715.1	P	1484.9	P	1801.2	P	1683.6	P	2096.2	P	1869.4	P	1632.6	P	1738.6	P	2119.2	P	1538.2	P	2016.6	P	1721.7	P	1868.2	P	2021.4	P	2096.3	P	1613.2	P
1415786_at	Pgc	--	27.9	M	49	A	37.6	P	54.9	P	20.9	M	65.3	P	54.9	P	48.2	M	143.7	P	134.6	P	93.1	P	99.1	P	119.1	P	59.3	P	79.8	P	109.6	P	84.8	P	86	P	51	A	40.2	A	181.7	P	124	P	62.8	P	26.7	P
1415787_at	Ganab	--	1721.5	P	2237.5	P	1916.9	P	2764.8	P	2036.4	P	2340.8	P	1912.5	P	1488.7	P	1734.6	P	1786.3	P	1570.7	P	1355.3	P	1431.4	P	1322.9	P	1150.6	P	1747.6	P	1571.6	P	1596.9	P	1324.1	P	1515.9	P	2006.2	P	1756.4	P	1987.9	P	1662.9	P
1415788_at	Ublcp1	--	643.7	P	333.3	P	342.2	P	631.9	P	405.3	P	338.1	P	300.1	P	451.7	P	353.6	P	424	P	381.9	P	531	P	415.6	P	482	P	400.7	P	495.5	P	463.7	P	501.5	P	482.5	P	449.5	P	543	P	644.1	P	416.9	P	339.5	P
1415789_a_at	Ublcp1	--	965	P	436.8	P	770.5	P	519.1	P	906.2	P	527	P	747.4	P	524.5	P	519.9	P	595.5	P	702.9	P	610.8	P	867.1	P	882.6	P	692.7	P	700.2	P	727.7	P	679.9	P	844.7	P	700.7	P	916.9	P	909.4	P	950.1	P	977.7	P
1415790_at	Ublcp1	--	876.6	P	392	P	646.2	P	558.1	P	760.9	P	393.1	P	621.4	P	368.3	P	471.8	P	566.1	P	952.3	P	602.1	P	857.5	P	847	P	828.5	P	660.5	P	641.7	P	768.4	P	804.9	P	581	P	736.8	P	814.6	P	672.7	P	710.3	P
1415791_at	Rnf34	--	547.5	P	542.4	P	426	P	381.5	P	481.8	P	506.4	P	418.3	P	526.9	P	548.9	P	461.6	P	497.2	P	295.3	P	580.3	P	565.4	P	469.9	P	339	P	586.7	P	382.4	P	493.3	P	569.2	P	503.5	P	471.3	P	470.8	P	430.7	P
1415792_at	Rbck1	--	418.9	P	321.4	P	646.7	P	276.2	P	507.8	P	400	P	327.1	P	425.7	P	409	P	526.1	P	524.8	P	628.6	P	681.4	P	956.5	P	530.7	P	465.6	P	562.7	P	510.3	P	573.9	P	589.5	P	1037.1	P	757.4	P	882.9	P	825.3	P
1415793_at	Pnpo	--	616.6	P	890.2	P	775.2	P	885	P	529.6	P	648.6	P	967.4	P	648.4	P	742.9	P	567.3	P	723.4	P	797.4	P	799.3	P	865.7	P	954.2	P	854.7	P	1109.5	P	1018.1	P	665	P	668.2	P	894.4	P	828.4	P	741.7	P	848.7	P
1415794_a_at	Spin1	MRC<RRC	1709.5	P	2157.2	P	1722.4	P	1866.1	P	2424.2	P	1878.6	P	1950.3	P	1904.8	P	2040.7	P	2373.9	P	2264.3	P	2126.6	P	2221.6	P	1951.6	P	2145	P	1825.3	P	2473	P	1939.4	P	1909.4	P	1693.8	P	2380.6	P	2442.9	P	2104.1	P	1923.3	P
1415795_at	Spin1	MRC<RRC	1864	P	2272.7	P	2852.3	P	2009.7	P	3416.7	P	3122.5	P	2534.2	P	3136.5	P	1964.9	P	2679.4	P	2424.7	P	2478.8	P	2594.4	P	1865.3	P	2593.4	P	2087.9	P	2954.5	P	3136.6	P	2653.9	P	2895.3	P	2525.7	P	1909.1	P	2097.2	P	2160.2	P
1415796_at	Dazap2 /// Gm2444	--	2355.9	P	3851.8	P	2707.5	P	3749.6	P	2690.4	P	3624.6	P	2601	P	3209.5	P	3103.4	P	2283.6	P	3077.2	P	3469.1	P	2259	P	2029.9	P	2527.1	P	2639.7	P	2876.7	P	2522.6	P	2884	P	2976.5	P	2454.3	P	2053.7	P	2194.6	P	2505.4	P
1415797_at	Ddr1	--	3530.7	P	3346.4	P	3254.6	P	2279.1	P	2865.3	P	3588.9	P	2712.7	P	2261.3	P	3444.6	P	3631.4	P	3444.4	P	2898.6	P	3119.8	P	4345.2	P	3268.3	P	2864.9	P	3601	P	3297.2	P	2967.8	P	2933.1	P	3566.1	P	3764.4	P	3584	P	2522	P
1415798_at	Ddr1	--	1466.5	P	1213.6	P	1286	P	588.8	P	1242.4	P	1253	P	1023.7	P	883.3	P	1268.4	P	1373	P	1283.7	P	1146.3	P	1571.5	P	1578.6	P	1145.6	P	1018.5	P	1489.1	P	1029.7	P	991.2	P	1013.3	P	1705.4	P	1454	P	1191.3	P	1108.1	P
1415799_at	Wbp11	MRC	2195.1	P	1233.7	P	1370.5	P	2013.8	P	1756.1	P	885.8	P	1382.5	P	1146.3	P	1539.6	P	1648.2	P	1255.1	P	1492	P	1287.8	P	1285.6	P	1122.3	P	1194.1	P	1817	P	1366.3	P	1624.1	P	1302.6	P	1332.2	P	1739.6	P	1138.8	P	1359.7	P
1415800_at	Gja1	RRC	4115.3	P	6403.1	P	6772.8	P	6455.2	P	5932.9	P	6634.8	P	6601.8	P	4973.4	P	5497.8	P	5215.7	P	7607.1	P	7015.1	P	5586.2	P	4291.9	P	5884.1	P	5880.8	P	5163.9	P	5499.3	P	6331.2	P	6121.2	P	4493	P	5081	P	4579.8	P	4704.5	P
1415801_at	Gja1	RRC	1520.5	P	3738.9	P	4652.8	P	2900.6	P	2361.8	P	3587.8	P	3225.4	P	2153.9	P	1921.4	P	1697.1	P	3294.2	P	2743.8	P	1708.9	P	2660.9	P	1834.2	P	2212	P	1827.2	P	2174.1	P	3944.7	P	4036	P	2092.3	P	2770	P	3283.2	P	2323.7	P
1415802_at	Slc16a1	--	416.9	P	98.1	P	820	P	1041	P	226.7	P	97.8	P	1201.7	P	990.6	P	402.8	P	159.6	P	667.4	P	850.4	P	381.9	P	87.1	P	578.7	P	1523.9	P	269.8	P	152.5	P	496.3	P	1382.3	P	215.4	P	417.5	P	828.1	P	1375.2	P
1415803_at	Cx3cl1	--	199.1	P	289.4	P	338.9	P	176.9	P	49.3	A	337.5	P	357.9	P	387.4	P	153	P	253.8	P	474.2	P	261.4	P	174.7	A	292	P	328.3	P	549.4	P	185.4	P	219.9	P	296.3	P	376.2	P	284.7	P	193.5	P	422.2	P	367.4	P
1415804_at	Cx3cl1	--	470.2	P	858.2	P	1515.7	P	753	P	254	A	1174.6	P	1145.8	P	870.7	P	315.3	P	595.5	P	1148.7	P	873.2	P	562.9	P	1276.1	P	979	P	901.9	P	876.5	P	1052.2	P	1672.1	P	1363.9	P	966.9	P	1163.8	P	1802.3	P	1679.8	P
1415805_at	Clps	--	8.5	A	27.5	A	2.3	A	12.3	A	6.4	A	23.4	A	22.2	A	8.9	A	66.7	A	55.6	A	9.9	A	6.8	A	11.1	A	7	A	28.6	A	7.7	A	7.9	A	57.4	A	33.2	A	34.9	A	6.5	A	4.1	A	16.4	A	4.8	A
1415806_at	Plat	--	722.9	P	389.1	P	88	P	498.6	P	190.8	P	212.4	P	225.9	P	156.6	P	295.4	P	242.8	P	234.6	P	143.9	P	213.3	P	337.7	P	173.1	P	98.3	P	129.7	P	278.4	P	93.5	P	101.4	P	221	P	183.6	P	218.7	P	116.5	P
1415807_s_at	Srsf2	--	1571.3	P	1839.3	P	1661	P	2256.1	P	1699.8	P	1766.5	P	1526.7	P	1509.5	P	1631.5	P	1660.7	P	1375.9	P	1411	P	1546.5	P	1540.4	P	1675.7	P	1412.7	P	1692.3	P	1501.8	P	1966.2	P	1734.8	P	1641.3	P	1857.3	P	2181.2	P	1893.3	P
1415808_at	Tpbpa	--	14.2	A	18.5	P	14.3	P	11.5	A	9.3	A	12.3	P	27.5	P	9	A	16.6	A	37.7	P	39.1	P	18.9	A	25.1	P	29.9	P	20.3	A	34	P	26.6	P	11.8	A	2.5	A	20.1	A	9.1	A	3.4	A	9.9	A	17.8	P
1415809_at	Tpbpa	--	8.7	A	9.5	P	0.2	A	5.7	A	6	A	8.3	A	9.4	P	8	A	28	A	17.7	A	14.5	M	7.4	A	11.8	A	6.3	A	1.5	A	21.7	A	0.6	A	10	A	4.1	A	5.6	A	7.5	A	4.6	A	6.7	A	0.6	A
1415810_at	Uhrf1	--	1083	P	1000.9	P	2627.5	P	2085.3	P	2169.3	P	982.4	P	2855.9	P	1969.3	P	1247.3	P	1016.9	P	2207.2	P	2038.1	P	1280.5	P	1026.1	P	2193.9	P	2107.7	P	1137.7	P	750.7	P	2188.8	P	2178.1	P	821.1	P	944.5	P	1920.2	P	1758.6	P
1415811_at	Uhrf1	--	939.4	P	1090	P	2667.5	P	1365.6	P	1833.8	P	1019.9	P	1946.1	P	1411.1	P	1200.5	P	1200.9	P	1691.4	P	1885.8	P	1553.1	P	2132	P	2348.8	P	2485.9	P	1485.7	P	1687.6	P	2814.4	P	2030	P	2067.5	P	1814.8	P	3202.5	P	2488.2	P
1415812_at	Gsn	MRC	739.1	P	904.2	P	1044.8	P	805.9	P	348.2	P	665.9	P	595	P	1049.5	P	290.1	P	660.8	P	886.3	P	960.6	P	417.9	P	1120.9	P	1022	P	817.3	P	586.9	P	823.8	P	987.2	P	1034.4	P	695.6	P	1057.3	P	1145.3	P	1258.5	P
1415813_at	Api5	--	3677	P	3764.6	P	3856.8	P	4578.1	P	4651.7	P	3884.5	P	3973.4	P	3360.2	P	3890.3	P	3308.2	P	3378.8	P	3318.6	P	3859.3	P	4758.6	P	3639.4	P	3543.7	P	4264.8	P	3959.4	P	4697.9	P	3513.6	P	4443.4	P	4148.3	P	4325.4	P	4294.9	P
1415814_at	Atp6v1b2	--	1686.6	P	1808.5	P	1352.2	P	2125.1	P	1758.6	P	1914.5	P	923.5	P	1190.8	P	1502.2	P	781	P	1142.6	P	911.6	P	884.7	P	1440.8	P	922.4	P	728.8	P	1381.9	P	1255.3	P	1293.2	P	1404	P	1220.5	P	1097	P	1260.2	P	1315.4	P
1415815_at	Trim27	--	44.1	P	71.3	P	59.3	P	22.9	M	101.1	P	81.5	P	128.9	P	134.3	P	97.9	P	144.3	P	145.1	P	117.4	P	178.7	P	136.3	P	106.2	P	110.7	P	85.9	P	101.8	P	110	P	47.1	P	73.4	P	84.8	P	143	P	117.4	P
1415816_at	Cct7	MRC	5730.8	P	5718.4	P	6987.2	P	5340.5	P	7806.9	P	6975.7	P	6494.2	P	7331	P	5286.5	P	6462.9	P	6093.3	P	6470.6	P	6707.5	P	6192.3	P	6187.6	P	6484.1	P	5940.9	P	7100.5	P	7573.7	P	6920.7	P	6086.6	P	5776.3	P	6227.8	P	6646.4	P
1415817_s_at	Cct7	MRC	3370.4	P	2713.5	P	3726.9	P	2078.5	P	3390.9	P	2805.2	P	3126.5	P	2737.7	P	2401	P	2649.8	P	2905.6	P	3021.7	P	3136.2	P	3581.5	P	2474.8	P	2587	P	2946.3	P	2829.2	P	3720.3	P	3186.9	P	3205.1	P	3139.7	P	3572	P	3239.3	P
1415818_at	Anxa6	--	1853.4	P	2782.8	P	3067.3	P	4126.8	P	993	P	2272.7	P	2809.8	P	3135.9	P	1751.9	P	2179.9	P	3527.3	P	3582.8	P	1914.4	P	3147.2	P	3171.1	P	4071.9	P	2429	P	2838.6	P	3173.7	P	3142.9	P	2412.4	P	3141.7	P	3186.7	P	3186.9	P
1415819_a_at	Ppp2r1a	--	3676.6	P	3360	P	3334.8	P	3458.6	P	4146.4	P	3261.4	P	3122.8	P	3234.6	P	2938.6	P	3414.8	P	3346.4	P	3595.5	P	3327.7	P	3300.5	P	3780.2	P	3243.5	P	4296.2	P	3636.7	P	3771.3	P	3424	P	4320.5	P	3458.3	P	3845.2	P	3896.8	P
1415820_x_at	Nono	MRC	5900.4	P	6355.8	P	6127.2	P	6050.7	P	7840.4	P	6393.6	P	7001.1	P	6853.2	P	7384.3	P	7418.4	P	6419.8	P	6825.9	P	6460.4	P	5416.6	P	6224.9	P	5605	P	7443	P	6875.4	P	6302.6	P	6796.5	P	5098	P	4718.5	P	4636	P	5201	P
1415821_at	Nptn	MRC	2070.2	P	3941.2	P	4961.7	P	4840.1	P	2336.1	P	3856	P	4584.7	P	3235	P	2441.6	P	3493.4	P	4461.3	P	4839.3	P	3094.1	P	2859.1	P	4466.9	P	4481.5	P	2976.4	P	2930	P	4708.8	P	3571.9	P	2593.1	P	2957	P	3150.6	P	3510.6	P
1415822_at	Scd2	--	4984.3	P	5002.5	P	6095.1	P	3530.8	P	6082.4	P	4810.5	P	5514.7	P	4105.6	P	5347.8	P	3982.5	P	5321.5	P	4342.9	P	4974.7	P	3250.6	P	4634.3	P	4257.9	P	4324.7	P	4040.7	P	4742.4	P	4573	P	4330	P	3992.8	P	4587.7	P	4211.3	P
1415823_at	Scd2	--	4800.4	P	4399.4	P	4919.8	P	2782.1	P	5139.2	P	4366.3	P	4956.3	P	3511.6	P	4809.3	P	3509.2	P	4555.3	P	3954.6	P	4791.3	P	2563.5	P	4596.5	P	3558.1	P	3702.7	P	3331.1	P	4211.2	P	3825	P	3708.3	P	3174.5	P	3759	P	3410.2	P
1415824_at	Scd2	--	2022.8	P	2320.6	P	2435.6	P	1079.7	P	2820	P	2630.5	P	2821	P	2115.2	P	1853.8	P	2131	P	2218.8	P	1954.4	P	1703.9	P	1268.7	P	2893.3	P	2098.8	P	1499.4	P	1751.2	P	2158	P	1835.1	P	1926.1	P	1211.3	P	1956.6	P	1721.9	P
1415825_s_at	Csnk1d	--	1625.1	P	1048.9	P	1350.2	P	1020.9	P	1321.6	P	915.9	P	978.9	P	902.6	P	1168.4	P	1137.3	P	1396.3	P	1245.9	P	1836.1	P	1703.6	P	1295.3	P	1198.2	P	1239.1	P	1152.8	P	1272.7	P	1065.7	P	1412.3	P	1333	P	1098.3	P	1466.4	P
1415826_at	Atp6v1h	MRC	617.3	P	1247.8	P	1366.7	P	756.3	P	670.8	P	988.1	P	1101.3	P	1390.9	P	585.2	P	710.6	P	1330.3	P	1134.8	P	662.1	P	749.2	P	732.5	P	913.9	P	797.4	P	1130.3	P	1589	P	1348.8	P	904.6	P	846.3	P	1195.9	P	1422.6	P
1415827_a_at	Serp1	--	2467.1	P	2715.1	P	2171.5	P	2592.1	P	2988.1	P	2766	P	2290.4	P	2574.2	P	3068.7	P	2189.6	P	2270.9	P	2286.9	P	2709.7	P	3141.9	P	2433.1	P	2381.5	P	2434.7	P	2649.9	P	2546.9	P	2252.8	P	2632.3	P	2764	P	2783.1	P	2998.7	P
1415828_a_at	Serp1	--	2898.7	P	2871.8	P	2929.8	P	2056.5	P	3395.7	P	3564.6	P	2890.9	P	3463.4	P	2799.6	P	2565.7	P	2455.4	P	2563.4	P	2325.8	P	2928	P	2287.2	P	2123	P	2651	P	2327.8	P	2761.7	P	2739.3	P	2997.8	P	2470.7	P	2990.7	P	3039.4	P
1415829_at	Lbr	--	735.5	P	729.9	P	1782.2	P	1283	P	794.8	P	921.6	P	2361.8	P	1469.4	P	891.6	P	678.4	P	1699.4	P	1482.7	P	1153.1	P	706.4	P	1516.5	P	1732.4	P	764.5	P	587.4	P	1319.6	P	1316.4	P	589.1	P	644	P	1675.4	P	1390.6	P
1415830_at	Orc5	--	189.4	P	353.8	P	215	P	412.9	P	247.8	P	327.8	P	231.2	P	216.8	P	308.2	P	385.4	P	325.7	P	375.5	P	311.3	P	304.4	P	357.5	P	304	P	267.4	P	351.2	P	258.6	P	234.6	P	370.3	P	333.1	P	194.2	P	212.8	P
1415831_at	Psmd2	--	2632	P	2378	P	2978.9	P	2815	P	2808.6	P	2580.9	P	2448.6	P	2809.7	P	1819.3	P	2103.9	P	2333.4	P	2620.2	P	2402.1	P	2543.1	P	2619	P	2633.8	P	2573.2	P	2854.8	P	3176.6	P	2792.3	P	2850.2	P	2485.2	P	2903.9	P	2745.7	P
1415832_at	Agtr2	--	121.4	P	233.9	P	137.9	P	52.4	P	13.7	P	34.5	P	116.9	P	148.5	P	67.9	P	135.9	P	86.1	P	154.7	P	51.7	P	290.9	P	289.6	P	71.8	P	116.6	P	100.8	P	125.7	P	207.1	P	24.3	P	531	P	142.3	P	169.9	P
1415833_x_at	Rps29	--	6709.6	P	8179.6	P	7150.8	P	6608.1	P	8491.6	P	10029.1	P	6610.9	P	10888.3	P	7149	P	8931.7	P	6448.4	P	6946.9	P	6077.8	P	7254.1	P	5052.4	P	6738.7	P	8822.5	P	9340.2	P	8127.3	P	8975.2	P	8555.6	P	6574.6	P	7090.5	P	7872.2	P
1415834_at	Dusp6	RRC	536	P	161	P	186.7	P	237.7	P	464.4	P	82.7	P	143.6	P	196.9	P	126.7	P	159.7	P	108.9	P	145.1	P	172.8	P	89.1	P	306.8	P	124.6	P	216.3	P	172.5	P	148.5	P	236.5	P	89.8	P	177.8	P	123.8	P	168.3	P
1415835_at	Prl3b1	--	21.6	A	15.9	A	9.8	A	16.9	A	2	A	5.9	A	3.3	A	34.4	M	38.6	A	16.1	A	27.8	A	12.8	A	41.1	A	15.5	A	30	A	2.6	A	3.4	A	9.4	A	4	A	4.2	A	14.5	A	33.8	M	17.3	A	6.7	A
1415836_at	Aldh18a1	--	333.4	P	524.8	P	620.7	P	568.9	P	545.8	P	541	P	510	P	531.9	P	501.1	P	545.8	P	381.9	P	373.5	P	640.6	P	1074.9	P	563.3	P	655.7	P	467.5	P	641.3	P	391.8	P	483.3	P	907.8	P	758	P	931	P	578.3	P
1415837_at	Klk1	--	50.5	P	61.8	P	31.8	P	175.1	P	30.6	P	23.2	P	28.7	P	89.4	P	2476.3	P	61.4	P	44.9	A	72.6	P	79.1	P	30.7	P	59.1	P	97.7	P	45.4	P	40.8	P	68.5	P	56.3	P	26	P	52.4	P	29.7	P	30.2	P
1415838_at	Serinc1	MRC	2787.3	P	3873.9	P	3091	P	3087.3	P	2227.7	P	3553.8	P	2801.1	P	1800.6	P	2723.6	P	2137.7	P	2372.8	P	2040.7	P	2381.4	P	2038.9	P	2122.3	P	2155.5	P	2337.4	P	1834.6	P	2604.1	P	2003.4	P	2585.8	P	2824.1	P	2419.4	P	2223.9	P
1415839_a_at	Npm1	--	3013.5	P	2946.3	P	3387.5	P	3053.5	P	4017.9	P	3240.2	P	4192.1	P	4180.8	P	3338.3	P	4224.6	P	4018.7	P	3937.1	P	4189.3	P	2504.2	P	4077.3	P	3752.9	P	3710.5	P	3235.3	P	3214.2	P	3922.1	P	2960.4	P	2934.2	P	3406.4	P	3380.9	P
1415840_at	Elovl5	--	1959.2	P	2332.5	P	2968.1	P	2782.7	P	1910.3	P	2426.6	P	2259.6	P	1758.5	P	1798.3	P	1383.1	P	2027.4	P	1848.7	P	1965.4	P	2524.8	P	2060.3	P	2296.1	P	1816	P	1873.2	P	2461.9	P	2024	P	2188.3	P	2180.1	P	2847.7	P	2650.3	P
1415841_at	Dync1i2	--	1988.9	P	2388.7	P	2263.7	P	3185.8	P	2604.5	P	2473.4	P	2368.5	P	1776.1	P	2507	P	2098.4	P	2708.5	P	2314.2	P	2880.6	P	2758.7	P	2791.9	P	2304.9	P	2327.8	P	2044.2	P	2506.3	P	1990.6	P	2013.9	P	2604.1	P	2278.2	P	2465.9	P
1415842_at	Mlst8	--	230.6	P	325.1	P	299.3	P	181.7	P	543.8	P	251.6	P	191.1	P	198.2	P	332.6	P	288.9	P	256.6	P	284.5	P	467.5	P	301.8	P	311.1	P	240.7	P	421.5	P	413.9	P	341.2	P	392.9	P	374.5	P	420.7	P	192.9	P	190	P
1415843_at	Mlst8	--	155.1	P	140.9	P	233.7	P	83.4	M	172	P	188	P	118.2	P	180.1	P	254.3	P	209.8	P	205.1	P	141.9	P	191.8	P	183.2	P	216.2	P	174.7	P	155	P	272.6	P	163.2	P	287.3	P	217.1	P	133.6	P	139.2	P	147.1	P
1415844_at	Syt4	--	27.5	P	18	P	11.5	A	4.6	A	18.3	A	7.8	A	15.9	A	13.5	A	27.2	M	46.6	P	16.8	A	40.1	P	24.1	A	10.6	A	28.7	P	11.4	A	51.5	P	59.6	P	5.3	A	11.2	A	19.7	M	39.7	P	9.2	A	24.8	M
1415845_at	Syt4	--	74	P	39.7	P	65.6	P	29.1	A	88.5	P	10.1	A	57.6	P	60	P	44.7	P	64.9	P	80.8	P	95.9	P	79.3	P	37.6	P	77.3	P	87.5	P	160.7	P	95.9	P	42.5	P	49.7	P	25.1	P	64.6	P	41.9	P	96	P
1415846_a_at	Ldhc	--	11.4	A	27.4	P	33.5	P	28.1	P	16.1	P	11.4	A	22.2	P	15.4	P	29.4	P	46.4	P	44	P	21.5	A	44.5	P	26.6	P	21.6	A	34.1	P	15	P	8.4	A	42.7	P	13.3	A	22	P	30.4	P	35.2	P	22.6	P
1415847_at	Ldhc	--	7.9	A	33.1	A	59.6	A	23.2	A	17.8	A	50.7	A	32.4	A	13.8	A	11.4	A	45.6	A	71.9	A	35.8	A	72.3	A	45	A	35.9	A	58.9	A	36.4	A	7.6	A	48.3	A	20.6	A	19.9	A	41.4	A	17.7	A	46.2	A
1415848_at	Prl3d1	--	2.5	A	10.4	A	1.7	A	1.1	A	10	A	1.3	A	4.5	A	11.1	A	4.5	A	9	A	5.1	A	8.9	A	5.9	A	9.8	A	1.7	A	4.3	A	5.5	A	3.7	A	6.4	A	8.3	A	3.5	A	2	A	2.2	A	7.7	A
1415849_s_at	Stmn1	--	6071.7	P	5329.3	P	6568.8	P	6637.5	P	8823.9	P	4640.7	P	6565.6	P	7975.9	P	5940.9	P	6335.1	P	6503.5	P	7318.4	P	6052.9	P	4357.4	P	6801.5	P	6469.8	P	6789.5	P	7097.4	P	6848.5	P	7910.6	P	5191.2	P	4918.5	P	5606.2	P	5839.7	P
1415850_at	Rasa3	--	482	P	263.8	P	173.4	P	219.9	P	292.7	P	160	P	183	P	212.8	P	221.5	P	297.8	P	206.9	P	332.7	P	344.1	P	189	P	180.4	P	147.4	P	368.6	P	209.1	P	235.3	P	203.3	P	162.8	P	223.3	P	129.5	P	181	P
1415851_a_at	Gm15210 /// Impdh2	--	1746.2	P	1576.7	P	1483.2	P	2145.4	P	2019.6	P	1498.9	P	1658	P	1629.8	P	1676.1	P	1655.4	P	1380.2	P	1552.9	P	1398	P	1479.8	P	1501.3	P	1345.6	P	1641.7	P	1442.2	P	1255.8	P	1589.6	P	1522	P	1327.2	P	1513.1	P	1443.5	P
1415852_at	Gm15210 /// Impdh2	--	1069.6	P	1225.3	P	1020.9	P	974.7	P	1638.6	P	1098.6	P	1217.1	P	1168.5	P	1300.8	P	1313.4	P	1000.2	P	1100.4	P	1174.8	P	1529.5	P	1166.1	P	1106.9	P	1052.1	P	1165.3	P	1128	P	1161.7	P	1289.7	P	975.8	P	1334.8	P	1177.8	P
1415853_at	Def8	--	506.1	P	623.5	P	526.8	P	197.1	P	341.6	P	265.2	P	424.2	P	281.5	P	321.7	A	335.3	P	407.8	P	599.4	P	457.5	P	852.2	P	327.3	P	456.5	P	417	P	443.4	P	367.4	P	624.5	P	503.7	P	544	P	757	P	663.7	P
1415854_at	Kitl	--	293.5	P	82	P	61.1	P	45.3	P	118.4	P	38.9	P	53.6	P	71.4	P	15.7	A	109	P	37.4	P	75.7	P	65.4	P	31.9	P	61	P	32.3	P	46.2	P	51.5	P	37.1	P	74.6	P	42.5	P	196.7	P	64.8	P	162.9	P
1415855_at	Kitl	--	179.1	P	66.5	P	22.6	P	6.8	A	34	P	15.1	A	25.2	M	41	A	60.7	P	39.6	P	36	P	112	P	4.9	A	62.1	P	48.7	P	37	P	35	P	57.1	P	72.1	P	39	P	21.5	A	86.6	P	30.5	P	51.1	P
1415856_at	Emb	--	1849.6	P	4445.1	P	2758.3	P	3587	P	1742.7	P	4356.8	P	2006.9	P	1183.5	P	3204	P	1833.2	P	1532.4	P	1853.9	P	1190.5	P	2426.3	P	989.5	P	1899	P	1844.4	P	1794.3	P	1813.6	P	1930	P	1259.7	P	2565.7	P	1809.8	P	1288	P
1415857_at	Emb	--	1379.8	P	3642.3	P	3266.3	P	2779.9	P	1718.1	P	3767.7	P	2169.3	P	1173.5	P	2876.9	P	1796.7	P	2251.9	P	1828.3	P	1259	P	3007.5	P	1203.5	P	1785	P	2009.6	P	2120.3	P	2329.2	P	1802.2	P	2387.8	P	3078.7	P	2610.6	P	1943.7	P
1415858_at	Eif3c	--	1855.2	P	2225.6	P	2705.5	P	3140.3	P	2189.8	P	2523.2	P	2404.3	P	2294.2	P	1744.6	P	1742.9	P	2191.8	P	2097.1	P	2188	P	2929.3	P	2469.1	P	2510.4	P	2391.4	P	2465.8	P	2532.6	P	2186.1	P	2478.2	P	2704.4	P	2819.9	P	2507.7	P
1415859_at	Eif3c	--	5928.9	P	5916.8	P	8052.1	P	5182.3	P	7048.6	P	6924.8	P	7406.3	P	8386.9	P	6290.8	P	6673	P	6689.8	P	6919.4	P	6259.4	P	6536.5	P	6759.7	P	7222.8	P	7014.4	P	7225.5	P	7394.6	P	7532.9	P	6154.6	P	5872.3	P	6529.9	P	6810.2	P
1415860_at	Kpna2	--	2463.1	P	1736.7	P	3553.5	P	3875.6	P	2965.6	P	1656.4	P	3463	P	2955	P	2409.1	P	1531.9	P	3728.5	P	4069.1	P	2292.1	P	1738.4	P	3311	P	3039	P	1458.1	P	1669.4	P	3601.8	P	3223.1	P	1553.4	P	2298	P	3391.4	P	3154	P
1415861_at	Tyrp1	--	1.5	A	1.1	A	0.8	A	0.4	A	2.8	A	3.8	A	0.8	A	1.8	A	4.2	A	19.6	A	20.4	A	24.6	M	3.6	A	1	A	3.2	A	45.9	A	8.1	A	11.1	A	7.8	A	1.5	A	7.2	A	7.2	A	3.8	A	8.8	A
1415862_at	Tyrp1	--	5.8	A	5	A	8.6	A	0.9	A	10.7	A	2.2	A	0.8	A	2.3	A	2.1	A	1.4	A	0.9	A	3.1	A	3.8	A	2.2	A	1.7	A	3.8	A	10.2	A	2.9	A	0.4	A	1.4	A	5.8	A	3.1	A	0.4	A	1.6	A
1415863_at	Eif4g2	MRC	5344.6	P	4973.7	P	5341.7	P	5223.8	P	6260.6	P	5008.3	P	5796.7	P	5838.4	P	5467	P	6061.3	P	6288.6	P	6515.4	P	5997.2	P	5221	P	5742.2	P	5488.3	P	5952.1	P	5483.8	P	5995.8	P	5698.4	P	5597.2	P	5360.6	P	5200.2	P	5489.5	P
1415864_at	Bpgm	--	3332	P	963	P	1042.6	P	719.9	P	1734.8	P	1136.4	P	1007.8	P	1269.3	P	1533.3	P	2034.3	P	1424.8	P	2346	P	1698.5	P	1421.5	P	1253	P	689.4	P	2687.9	P	1844.5	P	1477.9	P	1891.3	P	1367.5	P	1145.4	P	1148.5	P	1913.8	P
1415865_s_at	Bpgm	--	4043.4	P	1588.5	P	1763.1	P	1287.7	P	3101.7	P	1589.5	P	1617	P	1881.7	P	1443.1	P	2493.8	P	1516.7	P	2697.8	P	2203.3	P	2134.9	P	1422.6	P	1111.8	P	3152.2	P	2531.9	P	2205.8	P	2731.5	P	2371.9	P	1962.4	P	1842.6	P	3404.5	P
1415866_at	Unc45a	--	433	P	365.3	P	389.4	P	279.7	P	530.7	P	419.4	P	313.7	P	366.3	P	364.9	P	399.9	P	326.6	P	390.3	P	527.4	P	486.6	P	313.2	P	328.3	P	446.1	P	502.6	P	522.5	P	368.6	P	713.4	P	485.2	P	551.1	P	571.5	P
1415867_at	Cct4	MRC	3191	P	2532.3	P	2779.3	P	3197.3	P	3124.3	P	2507.7	P	2998.7	P	2974.5	P	2376.4	P	2289.7	P	2492.7	P	3407.6	P	2916.1	P	2352.8	P	2263.3	P	2544.1	P	2746.5	P	2764.1	P	2754.8	P	2709.6	P	2793.9	P	2404.6	P	2795.9	P	2992.1	P
1415868_at	Cct4	MRC	550.4	P	297.1	P	395.6	P	393.2	P	540.9	P	242.5	P	313.2	P	242.6	P	339.4	P	302	P	260.2	P	287.9	P	409.1	P	499.3	P	267.8	P	300.7	P	349.4	P	381.1	P	373.8	P	212.2	P	404.4	P	303.7	P	343.9	P	235.2	P
1415869_a_at	Trim28	--	2707.1	P	2870.3	P	2533.6	P	2631.7	P	3542.8	P	3270.4	P	2173.6	P	2582.9	P	2787.2	P	2442.6	P	2331.5	P	2527.1	P	2707.3	P	4990.5	P	2960.8	P	2693	P	3219	P	3500	P	2647.7	P	2671.2	P	3737.3	P	4431.4	P	3580.8	P	3213.1	P
1415870_at	Calu	--	2979.1	P	4748.7	P	4318.8	P	3944.5	P	3575.1	P	5224	P	4557.5	P	4013	P	4290.8	P	4080.1	P	3932.7	P	3753	P	3995.5	P	3417.6	P	4269.9	P	4188.6	P	4179.4	P	3632.3	P	4116.4	P	4165.9	P	4106.9	P	3780.9	P	4308.8	P	4153.8	P
1415871_at	Tgfbi	--	2090.8	P	920.4	P	1133.7	P	1063.9	P	2401.2	P	1859.4	P	1103.2	P	777.7	P	1576.3	P	752.6	P	818.6	P	608.6	P	2219.4	P	1945	P	951.2	P	706.2	P	958.2	P	840.3	P	907	P	695.6	P	1181.9	P	1450.9	P	1213.8	P	865.1	P
1415872_at	Hnrnph1	--	4585.5	P	5423.4	P	5153.9	P	6403.1	P	7049.7	P	5729.6	P	5641.8	P	6128.1	P	6879.6	P	6566.4	P	6024.8	P	6109.3	P	7000.4	P	4061.6	P	7276.2	P	6230.7	P	5875.9	P	6026.8	P	5982.6	P	5813.7	P	4725	P	4604.6	P	4656.1	P	5204.9	P
1415873_a_at	Actr1a	--	2099.4	P	2402.4	P	2353.1	P	1902.4	P	2415.9	P	2246.4	P	2254.2	P	2224.8	P	2152.4	P	2290.3	P	2223.8	P	2020.7	P	1991.4	P	3284	P	1856.9	P	1874.8	P	2553.7	P	2491.7	P	2683.1	P	2203.9	P	1966.1	P	2584.4	P	2262.3	P	2395.7	P
1415874_at	Spry1	--	682.6	P	208.4	P	301	P	502.5	P	247.4	P	160.1	P	328.3	P	417.4	P	148.6	A	183.7	P	226.4	P	289.7	P	40.9	A	298.8	P	246.4	P	517.4	P	281.9	P	341.1	P	408.1	P	395.7	P	216.3	P	593.1	P	530.3	P	510.1	P
1415875_at	3010003L21Rik	--	2933.7	P	2311.9	P	2910.6	P	1118.8	P	5464.6	P	3160.5	P	2957	P	2489.2	P	3184.9	P	2577.6	P	2113.9	P	2514.1	P	3530.3	P	1668.8	P	2263.9	P	1788.4	P	3221.4	P	2988.1	P	2253.2	P	2506.7	P	2897.1	P	1643.3	P	2235.5	P	1669.1	P
1415876_a_at	Rps26	RRC	5334.3	P	6519.4	P	5523.6	P	5616.4	P	7794.2	P	7573.5	P	5917.2	P	8318.6	P	6586.6	P	7303.6	P	5832.4	P	6245.4	P	5322.1	P	6103.6	P	5879.3	P	5640.2	P	7092.6	P	7295.5	P	5974.3	P	7265.7	P	6666.2	P	5938.7	P	5534.1	P	6137	P
1415877_at	Dpysl3	--	209	P	43.3	P	131.2	P	18.1	P	495.8	P	66.6	P	77	P	118.4	P	72.9	P	102.7	P	59	A	153.6	P	196.2	P	257.2	P	84	P	68.7	P	244.1	P	268.9	P	193.4	P	240	P	326.4	P	279.6	P	153.7	P	226.8	P
1415878_at	Rrm1	--	1703.9	P	1508.8	P	4049.3	P	3409.8	P	3393.1	P	1615.7	P	4297.8	P	3702.3	P	1624.1	P	1837.2	P	3914.3	P	3842.2	P	2300	P	1962.2	P	3884.3	P	3966.3	P	1777.9	P	1806.1	P	4120.8	P	3553	P	1834.1	P	1957.6	P	4053.6	P	3743.3	P
1415879_a_at	Rplp2	--	7658.6	P	8159.3	P	8839.8	P	5461	P	10986.6	P	11022.2	P	9098.2	P	12881.3	P	8755.5	P	11737.9	P	9097	P	9734.3	P	9010.4	P	8798.7	P	9094.1	P	9275.8	P	10799	P	11562.1	P	9349.8	P	10844.7	P	10418.4	P	8835.8	P	8886.2	P	9058.2	P
1415880_a_at	Lamp1	--	5630.2	P	7945.4	P	7766.4	P	6522.3	P	7168.1	P	8977.9	P	7708.1	P	7490.8	P	7065.6	P	8437.2	P	7413	P	7003.3	P	7175.1	P	6303	P	6993.3	P	7004.4	P	7464.1	P	8456.8	P	8082.6	P	7997.4	P	7017.2	P	6624.7	P	6789.2	P	6710.8	P
1415881_at	Ghitm	--	1589.2	P	1907.5	P	1867.8	P	2676.2	P	1606.6	P	1951.2	P	1785.2	P	1488.1	P	1426.1	P	1520.8	P	1826	P	1888.6	P	1520	P	1075.7	P	1646.4	P	1658.8	P	1572.2	P	1305.6	P	1794.9	P	1649.9	P	1497.3	P	1793.5	P	1564.8	P	1650	P
1415882_at	Ghitm	--	840.3	P	1046.6	P	1372.4	P	1252.1	P	1108.5	P	1095.3	P	1169.1	P	1194.9	P	1052.5	P	1302.7	P	1525.5	P	1587	P	1176.6	P	1153.4	P	1338	P	1272	P	1097.1	P	1074	P	1396.9	P	1227.5	P	1586.6	P	1402.2	P	1303.5	P	1668.9	P
1415883_a_at	Cela3b	--	4.6	A	7.7	A	43.7	A	2.9	A	8.3	A	7.3	A	5.1	A	26.8	A	9.5	A	24.2	A	15	A	21	A	11.2	A	22.1	A	28.7	A	18.3	A	8.1	A	46.9	A	5	A	2.8	A	8.3	A	14.5	A	6.6	A	4.3	A
1415884_at	Cela3b	--	85.3	P	88.8	P	61.2	P	33.8	A	79.4	P	82.6	M	107.4	P	118.6	A	84	A	157.7	M	158	A	73	A	86	A	36.8	A	123.4	A	103.6	A	70.3	P	42.8	A	82.2	A	38.1	A	63.2	A	79.6	A	53	M	53.9	A
1415885_at	Chgb	--	60.2	A	48	A	71.7	A	70.5	P	94.1	P	50.9	A	78.6	M	84.5	A	66.3	A	65.7	A	169.7	A	146.7	P	87	P	12.5	A	79	A	53.9	A	118.7	P	211.1	P	73.5	A	137	P	33.9	P	31.1	A	51.1	M	156.6	P
1415886_at	Sh2d3c	--	404.8	P	197.8	P	200.7	P	194.9	P	237.9	P	208.4	P	125.6	P	143.1	M	186.7	M	142.4	P	127.1	M	171	P	232.5	P	569.1	P	142	A	161.9	P	182	P	358	P	117	P	241.9	P	250.8	P	385.3	P	233.1	P	200.4	P
1415887_at	Tfg	--	3451.8	P	3590	P	2568.5	P	4204.6	P	3009.7	P	2871.4	P	2698.5	P	2912.1	P	3647.6	P	3507	P	3017.6	P	3091.3	P	2947.4	P	3970.8	P	3160.1	P	3471	P	3300.9	P	2975	P	3175.6	P	3020.8	P	3357.7	P	3837.8	P	3647.7	P	2998.6	P
1415888_at	Hdgf	--	3125.6	P	3134.1	P	3933	P	3454.4	P	4299.4	P	3680	P	4028.1	P	4228.3	P	3249.7	P	3395.1	P	4058.6	P	4336.5	P	3902.1	P	3242.1	P	4785.2	P	3743	P	3686.8	P	3585.8	P	4025.6	P	3926.5	P	4020.7	P	3590.4	P	4206.8	P	4064.5	P
1415889_a_at	Hsp90b1	RRC	6548.3	P	8220.2	P	8141.7	P	8224.7	P	9439.7	P	8963.5	P	8979.9	P	6961.4	P	8800.1	P	9650.7	P	8100.9	P	7691.4	P	9204	P	6915	P	8569.5	P	9434.5	P	9029.1	P	8447.9	P	7638.8	P	7444	P	7175	P	7358.8	P	6621.3	P	6632.4	P
1415890_at	Papss1	--	1206	P	2238.8	P	2484.6	P	2709.8	P	1909.9	P	2764.7	P	1946.3	P	1936.5	P	1473.9	P	1614.3	P	1869.5	P	2003.1	P	1911.7	P	4001.6	P	2077.6	P	2313.3	P	2205.8	P	2530.1	P	2466.1	P	2635	P	3065.4	P	2886.2	P	2947.6	P	2944.4	P
1415891_at	Suclg1	MRC	2287.9	P	1245.3	P	1437.2	P	1079.3	P	1546.7	P	1294.2	P	1415.2	P	1524.7	P	1428.7	P	1199.2	P	1655.6	P	1545.1	P	1646	P	2124	P	1579.2	P	1447.2	P	1519.5	P	1065.8	P	1722	P	1751.9	P	1212.8	P	1675.9	P	1444.8	P	1800.8	P
1415892_at	Sgpl1	--	643	P	841.5	P	907.4	P	880.8	P	594.5	P	864.9	P	765.3	P	522.1	P	850.5	P	649.6	P	642.7	P	622.4	P	706.9	P	1007.4	P	639.4	P	651.3	P	565.4	P	565.9	P	595.7	P	604.7	P	940.8	P	819.1	P	731.4	P	625.3	P
1415893_at	Sgpl1	--	564.2	P	803.4	P	999	P	548.3	P	540.9	P	935.6	P	858.2	P	635.5	P	624.2	P	608.6	P	764.8	P	663.3	P	535	P	654.6	P	579.6	P	642.4	P	556.5	P	699.5	P	630	P	580.3	P	917.3	P	686.4	P	814.3	P	543.4	P
1415894_at	Enpp2	RRC	674.5	P	201.3	P	108.7	P	188.3	P	121.1	P	160	P	202.2	P	249.1	P	151.1	P	207.6	P	290.4	P	274.7	P	247.1	P	195.5	P	154.6	P	211.1	P	184.5	P	109	P	246.6	P	205.1	P	108.3	P	57.9	P	70	P	59.7	P
1415895_at	Snrpn /// Snurf	--	2222.2	P	1531	P	819	P	1433.8	P	1881.9	P	1071	P	871.2	P	1011.7	P	817.3	P	823	P	679	P	731.2	P	949.3	P	2605.9	P	534.4	P	544.8	P	1834.8	P	2181.3	P	821.3	P	1075.8	P	1862.1	P	1804.1	P	1286.6	P	1792	P
1415896_x_at	Snrpn /// Snurf	--	1153	P	915.1	P	555.5	P	847.7	P	1124	P	789.7	P	754.8	P	670.9	P	892.8	P	731.4	P	615.1	P	677.3	P	907.1	P	1393.5	P	547.8	P	458.4	A	1151.5	P	1079.7	P	689.9	P	651.5	P	1039	P	960.9	P	777.8	P	1026.2	P
1415897_a_at	Mgst1	MRC	906.5	P	2668.8	P	2789.5	P	3260.1	P	1688.9	P	3164.9	P	3422.8	P	3818.9	P	2660.1	P	3167.6	P	3966.6	P	3526.2	P	2921.9	P	2072.1	P	3781.4	P	3507.5	P	3248	P	2442.4	P	2908	P	3279.7	P	2627.7	P	2626.3	P	2710	P	2683.1	P
1415898_at	Mgst1	MRC	9.8	A	15	P	7.4	A	28.1	P	17.4	P	12.9	A	11.9	P	36.9	P	64.7	P	52.3	P	31.8	P	20.6	A	47.2	P	25	P	33.6	P	84.1	P	29.7	P	13.9	P	23.3	P	38	P	67.6	P	32.7	P	27.1	P	21.7	P
1415899_at	Junb	MRC	114.9	P	171	P	200	P	113.8	P	149.7	P	100.8	P	123.3	P	124.4	P	214.1	P	176.7	P	265.5	P	187.8	P	264	P	124.7	P	255.9	P	207.3	P	152.6	P	211.9	P	156	P	167.3	P	107.5	P	117.5	P	128.4	P	142.1	P
1415900_a_at	Kit	MRC	324.1	P	40.6	M	143.7	P	150.9	P	121.4	P	62.3	P	134.4	P	324.8	P	103.6	P	135.9	A	170.5	P	145.1	P	203.8	P	42.4	P	225.5	P	242	P	120.4	P	97.2	P	166.8	P	241.2	P	239.7	P	101.1	P	185	P	314.8	P
1415901_at	Plod3	--	1046.9	P	2874.5	P	2571	P	2596.5	P	1838.6	P	3002.3	P	1791.4	P	1503.9	P	1568.2	P	1842.4	P	1413.7	P	1441.2	P	1352.1	P	3189.2	P	1571.1	P	1934.2	P	1687.3	P	2421.8	P	2161.4	P	1701	P	2189.2	P	3243.6	P	2330.2	P	2004.5	P
1415902_at	Aldh7a1	RRC	124.8	P	36.4	A	68.1	P	5.3	A	141.7	P	70.4	P	48.8	M	96.8	P	53.1	P	129.5	P	65.1	P	59.2	P	117.4	P	56.6	P	119.4	P	65.5	M	102.8	P	91.3	P	84.5	P	47.2	P	176.9	P	65.5	P	81.6	P	95.9	P
1415903_at	Slc38a1	MRC	1648.9	P	2255.9	P	2490.8	P	1129.5	P	2248.8	P	2532.3	P	2268.9	P	1984.7	P	2287.2	P	2157	P	1991.2	P	2040.8	P	2107.2	P	2552.3	P	1546.6	P	2220.1	P	2482.4	P	2760.5	P	2557.5	P	2004.6	P	2265.2	P	2810.9	P	2689.2	P	2436.5	P
1415904_at	Lpl	--	207.7	P	30.2	M	84.9	P	15.4	A	76.2	P	35.5	P	2.8	A	34.9	A	42.8	A	83.9	P	51.7	A	79.3	A	112.2	P	79.7	P	37.3	M	60.6	P	64.2	P	10.9	A	15.2	P	155.7	P	52.8	P	75.7	P	2.1	A	57.4	P
1415905_at	Reg1	--	1.7	A	23.9	A	3.8	A	1.5	A	2.1	A	9.3	A	13.6	A	2	A	3.4	A	5.4	A	3.4	A	4.9	A	5.6	A	2.9	A	2.9	A	4.9	A	2.2	A	2.3	A	3.2	A	1.8	A	15.2	A	1.9	A	0.9	A	7.3	A
1415906_at	Tmsb4x	--	8991.5	P	10456.8	P	10383.3	P	9700.6	P	11747	P	11914.1	P	10832.6	P	13439.5	P	9929	P	13099.7	P	10968	P	11330.9	P	10693.8	P	9577.1	P	13283.5	P	10252.5	P	11173.1	P	13018.8	P	11120	P	12157	P	10052.7	P	9482.1	P	9419.7	P	10153.9	P
1415907_at	Ccnd3	--	3495.7	P	4107.9	P	3614.7	P	2273.9	P	3421.2	P	3956.3	P	3403.3	P	3175.9	P	3301.6	P	4020.4	P	3457.8	P	3688.7	P	2694	P	4251.7	P	3692.7	P	2658.1	P	3877.4	P	3493.6	P	2808.8	P	2977.3	P	3646.4	P	3721.4	P	3273.1	P	2847.7	P
1415908_at	Tspyl1	--	1036.7	P	1184	P	1128.9	P	917	P	968.4	P	1069.7	P	1153.3	P	848.3	P	1432.7	P	1465.8	P	1645	P	1640.8	P	1858.4	P	895.9	P	1383	P	1265.3	P	1346	P	1088	P	1069.5	P	1067.5	P	813	P	941	P	849.5	P	914.2	P
1415909_at	Stip1	--	1827.3	P	1255.9	P	1782.5	P	2053.4	P	1946.7	P	1194	P	1345.9	P	1121	P	1100.6	P	1346.7	P	1218	P	1120.9	P	1387.6	P	2065.9	P	1131.8	P	1111.4	P	1229.8	P	1656.8	P	1725.3	P	1195.2	P	1150.1	P	1499.3	P	1894.4	P	1583.4	P
1415910_s_at	Ciapin1	--	1890.3	P	1846.8	P	1489	P	1041.7	P	2110.4	P	1667.3	P	1598.7	P	1359.5	P	1896.5	P	1307.2	P	1385.7	P	1671.5	P	1604.1	P	1518.6	P	1904.8	P	1256.7	P	1742.4	P	1910.5	P	1711.6	P	1310	P	1428	P	1342.4	P	1485.8	P	1431	P
1415911_at	Impact	--	300.4	P	160.6	P	108.5	P	81.2	P	181.3	P	140.2	P	98.2	P	120.2	P	156.6	P	226.5	P	86.4	P	114.3	P	261.3	P	213.1	P	110.1	P	125.8	P	194.7	P	158.3	P	107.2	P	130.1	P	79.5	P	164.9	P	63.9	P	96.2	P
1415912_a_at	Gm15483 /// LOC102642137 /// Rps13 /// Rps13-ps4	--	4450.2	P	4490.1	P	4600.2	P	3115.3	P	6244.3	P	5425.3	P	5061.2	P	7024.5	P	4572.1	P	6848	P	5683.9	P	5486.5	P	4806.2	P	4270.7	P	4962.2	P	4573.5	P	5790.5	P	5769	P	4706.1	P	5589.7	P	5524.6	P	4325.4	P	4447.1	P	4720.5	P
1415913_at	Gm15483 /// LOC102642137 /// Rps13 /// Rps13-ps4	--	30	A	70.3	P	72	P	173.3	P	105.9	P	84.6	P	76.4	P	29	A	181.6	M	98.8	M	172.2	P	84.2	P	118	P	69.4	P	130.2	P	147.1	M	59.1	A	71.1	P	31.7	A	34.8	A	63.7	P	154.8	P	91.7	P	66	A
1415914_at	Hnrnpab	--	3577.3	P	3755.1	P	4924.4	P	3954.4	P	6127	P	4900.3	P	5190.8	P	5336.7	P	4160	P	4756.3	P	4828.2	P	5004.4	P	4646.6	P	3912.2	P	4776.6	P	4627.1	P	4749.5	P	4937.8	P	5475.8	P	5327.9	P	4388.4	P	4297.1	P	4649.1	P	4853.1	P
1415915_at	Ddx1	--	2511.2	P	2401.4	P	2557.2	P	2417.3	P	2663.4	P	2190.9	P	2486.3	P	2459.5	P	2273.3	P	2088.9	P	2326.4	P	2194.6	P	2124.3	P	1751	P	1977.7	P	2194.5	P	1950.2	P	2023.5	P	2516.3	P	2639.9	P	2184.2	P	2087.7	P	2465.1	P	2481.3	P
1415916_a_at	Mthfd1	--	595.4	P	367.8	P	786.6	P	1158.5	P	713.9	P	230.3	P	964.5	P	565.8	P	409.3	P	360.4	P	418.2	P	725	P	243.5	P	493.6	P	500.7	P	707.2	P	516.2	P	403.4	P	594.3	P	739.5	P	522	P	336.1	P	812.2	P	717.8	P
1415917_at	Mthfd1	--	244	P	127.2	P	419.1	P	308.5	P	277	P	114.1	M	386	P	301.3	P	266.2	P	274.5	P	269	P	332.3	P	201.4	P	167.6	P	318	P	307.3	P	157.8	P	200.3	P	273.6	P	258.7	P	217.2	P	146.4	P	394.2	P	358	P
1415918_a_at	Tpi1	--	2125.2	P	1597	P	2789.1	P	2262.4	P	1905.6	P	1337.4	P	3032.2	P	3375.9	P	2169.7	P	2326.9	P	3436.8	P	3685.3	P	1626.3	P	2248.7	P	3375.7	P	3177.8	P	2188.6	P	1887.4	P	3000.5	P	3191.4	P	2002.4	P	2441.1	P	3890	P	3315.5	P
1415919_at	Npdc1	--	1271.9	P	2550.7	P	2105.5	P	2528.2	P	1458.4	P	2906.7	P	1909.7	P	1812.8	P	1520	P	1497.1	P	1908.4	P	2038.3	P	1584.1	P	3763.3	P	1862.1	P	2276.9	P	2061.1	P	2419.3	P	1982.5	P	2308.3	P	2432.4	P	2697.7	P	2624.1	P	2437	P
1415920_at	Cstf2t	--	1621.8	P	1724.9	P	1536	P	2045.9	P	1612.1	P	1452.1	P	1566.7	P	1527.6	P	1700.9	P	1335	P	1669.4	P	1843.1	P	1686.2	P	1418.9	P	1474.6	P	2075.3	P	1496.5	P	1775.6	P	1630.2	P	1624.5	P	1453	P	1283.5	P	1412	P	1462	P
1415921_a_at	Tnfrsf19	--	377.8	P	357.2	P	197.6	P	51.4	P	369.3	P	327.5	P	176.4	P	105.7	P	357.4	P	311	P	227	P	250.1	P	437.3	P	313.9	P	126.5	P	165	P	224.6	P	394.5	P	104	P	109.8	P	382	P	246.6	P	126.7	P	81.1	P
1415922_s_at	Marcksl1	RRC	3357.4	P	4234.1	P	3410.9	P	3917.9	P	5372	P	4214.9	P	3798.9	P	3623.2	P	4975.1	P	4330.7	P	3538.6	P	3769.2	P	4281.9	P	4254.9	P	3864.3	P	3585.3	P	4634	P	3722.6	P	3271.1	P	3357.3	P	4439.4	P	4469.2	P	3081.8	P	3537	P
1415923_at	Ndn	--	2275	P	2619.2	P	1490.1	P	1066	P	3462.2	P	2256.2	P	1301.4	P	995	P	3314.5	P	2211.1	P	1570.5	P	1870.3	P	2694.3	P	1987.6	P	1417.6	P	703.3	P	2264.4	P	1363.7	P	1269.2	P	1451.9	P	2042.7	P	1940.8	P	1153.7	P	1179.6	P
1415924_at	Tnp1	--	36.2	M	18.2	A	35.8	A	20.4	A	43.9	M	23.3	A	50.7	A	38.6	A	37.2	A	54.9	A	39.9	A	42.7	A	46.7	P	34.6	A	74.2	A	58.5	A	6.2	A	22.2	A	50.1	P	42.9	A	20.2	M	20.1	A	39.5	P	14.2	A
1415925_a_at	Nup62	--	1868.2	P	1730.5	P	2494.8	P	2271	P	2571.3	P	1927.9	P	2221.9	P	2020.3	P	2159.7	P	1891.7	P	2077.7	P	2799.3	P	2158	P	2653.1	P	2121	P	1806.5	P	2057.1	P	2356.4	P	3205.9	P	2708.3	P	2319.6	P	2616	P	3006.9	P	2823	P
1415926_at	Nup62	--	2354.1	P	2231.1	P	3557.1	P	2787.5	P	2912.7	P	2155.5	P	2493.9	P	2226.6	P	2817.2	P	1782.4	P	2587.4	P	3699.7	P	2479.2	P	2893.5	P	2751.2	P	1730.5	P	1882.2	P	2623.6	P	3340.6	P	2629.5	P	2633.8	P	2900.1	P	3452.5	P	2930.6	P
1415927_at	Actc1	--	174.7	P	2774.7	P	1007.5	P	34.1	A	882.1	P	536.4	P	389.7	P	649.8	P	643.6	P	4809.5	P	621.6	P	2105.9	P	248.2	P	2860.2	P	1123.8	P	384.2	P	2653.5	P	2806.6	P	945.3	P	1868.5	P	400.2	P	2536.9	P	636.1	P	2094.9	P
1415928_a_at	Map1lc3b	--	2906.7	P	3615.2	P	2432.9	P	3472.2	P	3428.2	P	3610.8	P	2301.8	P	3255.5	P	3216.5	P	3390.8	P	2633.2	P	2959.5	P	2009.2	P	2841.3	P	2422.2	P	2301.8	P	3554.7	P	3232.1	P	2522.7	P	2855.5	P	2783.4	P	2448.4	P	1765.9	P	2270	P
1415929_at	Map1lc3b	--	2086	P	2523.9	P	1830.2	P	2410.5	P	2546.2	P	2195.8	P	1714	P	1875.7	P	1957.9	P	2468.9	P	1962.4	P	2189	P	2074.8	P	3046.8	P	2072.8	P	1856.6	P	3362.1	P	3135.3	P	2092.5	P	2700.8	P	2135.1	P	2573.8	P	1464.5	P	1847.8	P
1415930_a_at	Map1lc3b	--	3570.1	P	4092.9	P	4358.7	P	4692.2	P	4616.9	P	4599.6	P	4174.1	P	5698	P	3915.8	P	5233.5	P	4739.6	P	5188.5	P	4558.2	P	3903.6	P	4500.5	P	4394.1	P	5120.5	P	5122.4	P	4434.5	P	5009.2	P	4313.1	P	3415.4	P	3634.2	P	4118.1	P
1415931_at	Igf2	--	11248	P	6994.6	P	8695.1	P	5120.8	P	10746.4	P	4693.2	P	7167.8	P	11006.3	P	5793	P	15507.4	P	8171.7	P	11334.7	P	8612.2	P	9865.1	P	11556.7	P	7407.3	P	12998.8	P	13181.8	P	10609.6	P	13970.2	P	8188.1	P	9109.5	P	7475.7	P	9501.6	P
1415932_x_at	Atp9a	--	919.8	P	2293.5	P	2231.4	P	1801.9	P	1196.3	P	2563.3	P	2232.7	P	1725.1	P	1304.4	P	1537.7	P	1859.9	P	1990.8	P	1394.6	P	2500.7	P	1613.7	P	2243.3	P	2040.7	P	1627.9	P	1972.8	P	1848.7	P	2033.7	P	2247.1	P	2546.9	P	1916.8	P
1415933_a_at	Cox5a	MRC	5176.3	P	5398.4	P	4469	P	5364.8	P	4747.8	P	4227.8	P	5589.3	P	5414.6	P	5682.8	P	5121.9	P	6460.9	P	6910.1	P	4002.5	P	2754.8	P	5877.4	P	5341.7	P	4468.2	P	3711.7	P	4648	P	5285.5	P	3337.4	P	3324.8	P	3699.8	P	3876.7	P
1415934_at	Cops8	--	800	P	498.4	P	698.3	P	613.5	P	788.6	P	595	P	696.8	P	692.4	P	647.5	P	862.4	P	799.1	P	826.5	P	623.8	P	725.8	P	530.2	P	471	P	588.9	P	556.6	P	707.5	P	884.9	P	811.7	P	668	P	633.1	P	677.7	P
1415935_at	Smoc2	--	73.1	P	166.7	P	102.7	P	26	P	118.2	P	134	P	74.6	P	111.3	P	217.2	P	113	P	85.8	P	119.6	P	153.7	P	290.4	P	126.4	P	84.4	P	160.5	P	125	P	82.4	P	140.9	P	90.9	P	232.4	P	117.1	P	154.9	P
1415936_at	Bcar3	--	481	P	422.7	P	614.6	P	844.7	P	160.9	P	379.1	P	527.5	P	498.8	P	246.1	P	366	P	507.1	P	518	P	257.4	P	570.8	P	521.7	P	625.9	P	293.3	P	419	P	467.7	P	672.2	P	410.7	P	723.3	P	673.3	P	725.9	P
1415937_s_at	Pdcd6ip	--	829.9	P	1387.9	P	657.9	P	1051.3	P	998	P	1118	P	816	P	828.8	P	1231.6	P	1028.8	P	821.8	P	776.2	P	822.2	P	589.9	P	640.8	P	678	P	968.1	P	589.5	P	612.8	P	717.3	P	796.8	P	535.3	P	619.7	P	722.2	P
1415938_at	Spink3	--	8.3	A	8.3	A	4.9	A	7.2	A	7.8	A	8.6	A	5.2	A	12.4	A	104.5	P	23.1	A	17.3	A	6.1	A	34.5	P	29.5	P	16	A	23	P	5.1	A	9.5	A	6.2	A	18.4	A	2.8	A	7.9	A	17.7	A	8.5	A
1415939_at	Fmod	RRC	138.9	P	186.5	P	1180.1	P	1415.4	P	60.5	P	405.3	P	1851.8	P	2290.3	P	76.2	P	328.9	P	1199.8	P	1225.3	P	365.9	P	322.9	P	1560.6	P	2905.9	P	105.9	P	254.4	P	1011	P	2134.9	P	157.5	P	429.1	P	2190.6	P	2856.5	P
1415940_at	Zfand2a	--	937	P	503.2	P	535.5	P	651	P	493.2	P	445	P	547.7	P	595	P	925.3	P	838	P	721.2	P	603.9	P	559.7	P	547.2	P	880.3	P	645.3	P	472.9	P	690.5	P	822.4	P	604.1	P	652.9	P	927.2	P	920.6	P	1096.6	P
1415941_s_at	Zfand2a	--	538.8	P	351	P	395.7	P	473.1	P	415.6	P	322.3	P	475.3	P	477.8	P	566.5	P	579.3	P	716.4	P	487.5	P	678	P	524.5	P	576.9	P	534.9	P	369.4	P	504	P	576.8	P	446.8	P	454.6	P	586.2	P	556.9	P	581.5	P
1415942_at	Gm5621 /// Rpl10	--	6730.8	P	8849.5	P	8390.8	P	6309.2	P	10446.7	P	10588.7	P	8531.9	P	11252.1	P	8917.8	P	10979.8	P	8500.2	P	8908.2	P	8168.9	P	8523.7	P	8270.1	P	8833.6	P	11094.3	P	10492.9	P	8788	P	10403.1	P	9675	P	8234	P	7577.1	P	8256.1	P
1415943_at	Sdc1	RRC	763.8	P	1396	P	3263	P	2241.1	P	1515.3	P	2048	P	3038.5	P	2897.2	P	1179.4	P	1097.5	P	2542.8	P	2710.6	P	1502.3	P	2007.6	P	1989.8	P	3027.2	P	1444.8	P	1476.9	P	2985.2	P	2771.2	P	1347	P	1890.2	P	3180.4	P	3072.6	P
1415944_at	Sdc1	RRC	318.9	P	494.9	P	1158.1	P	614.8	P	514.7	P	742.4	P	1212.5	P	1152.1	P	294.1	P	511.5	P	838.3	P	834.5	P	558.1	P	594.2	P	807.1	P	893.8	P	448.5	P	535.7	P	1092.6	P	947.7	P	499.4	P	580.3	P	1082.1	P	1228.8	P
1415945_at	Mcm5	--	374.7	P	475.9	P	1663.4	P	1152.5	P	1150.2	P	417.2	P	1194.2	P	605.1	P	373.9	P	405.2	P	822.4	P	925	P	595.2	P	676.4	P	701.3	P	820.2	P	373.6	P	621	P	2171.6	P	887.9	P	470.4	P	586.8	P	1606.5	P	1469	P
1415946_at	Pigq	--	861	P	461.8	P	591.5	P	444.3	P	374	P	431.4	P	626.7	P	727.2	P	568.8	P	624.1	P	1050.9	P	1015.6	P	621.3	P	597.5	P	641.7	P	833.5	P	635.3	P	320.1	P	601.5	P	684	P	577.7	P	455.6	P	727.9	P	606.7	P
1415947_at	Creg1	--	1153.9	P	1825.4	P	1657.7	P	1528.7	P	793.4	P	1804.8	P	1799.9	P	1904.4	P	1417.2	P	1385.2	P	1420.9	P	1350.1	P	1166.4	P	1587.3	P	1471.2	P	1793	P	1559.8	P	1277.8	P	1715.3	P	1479.9	P	1532.5	P	1415	P	1980.9	P	2094.4	P
1415948_at	Creg1	--	561.2	P	580.2	P	578.2	P	746.4	P	280.3	P	506.5	P	372.5	P	556.7	P	508.5	P	527.4	P	642.5	P	531.7	P	517.5	P	700.2	P	721.5	P	1094.5	P	523.7	P	353.6	P	428.2	P	536.3	P	712.4	P	518.9	P	844.7	P	654.2	P
1415949_at	Cpe	--	2018.1	P	422.3	P	373.5	P	168.3	P	909.7	P	447.2	P	297.3	P	246.7	P	577.3	P	956.3	P	332.2	P	578.1	P	1670.4	P	799.9	P	519.8	P	142.2	P	796.9	P	1403.2	P	445.7	P	564.9	P	1469.4	P	957.3	P	491.1	P	604.1	P
1415950_a_at	Pebp1	--	6840.5	P	7896.6	P	7160	P	6390.5	P	9483.4	P	9119.9	P	7745.3	P	9902.1	P	7790.8	P	10049.2	P	7780	P	8526.4	P	7849.8	P	6995.6	P	8426.7	P	7878	P	8915.6	P	9067.9	P	7947.1	P	9156.3	P	7669.4	P	7100.2	P	6581.2	P	7795.3	P
1415951_at	Fkbp10	--	2027.7	P	1083.1	P	528.9	P	117.1	P	2196.5	P	1165.9	P	415.7	P	675.2	P	1548	P	1562.7	P	579	P	659.5	P	2740.4	P	1615	P	942.3	P	379	P	1766.3	P	1165.1	P	694	P	685.8	P	2072.5	P	1378.2	P	914.9	P	737.3	P
1415952_at	Mark2	--	712.4	P	1270	P	1431.6	P	559.1	P	1269.2	P	1399.2	P	1094.5	P	1219.8	P	1080.8	P	961.7	P	1386.4	P	1612.2	P	1152.2	P	2786.3	P	1240.7	P	1499.9	P	1255.4	P	1558.5	P	1591.4	P	1359.6	P	3120	P	2724.6	P	2603.6	P	3093.1	P
1415953_s_at	Mark2	--	316.9	P	541.8	P	757.3	P	511.4	P	699.3	P	506.3	P	661.7	P	965.7	P	809.5	P	785.1	P	716.1	P	779.9	P	836.9	P	865.5	P	833.8	P	686.9	P	1015.9	P	1018.6	P	984.7	P	1004.7	P	1056.9	P	1180.7	P	1141.6	P	983.6	P
1415954_at	Try4 /// Try5	--	0.8	A	0.4	A	0.1	A	2	A	0.3	A	0.3	A	0.4	A	0.5	A	5.7	A	17.8	A	1.1	A	0.9	A	4.3	A	0.5	A	3.4	A	1.2	A	0.6	A	1.2	A	1.6	A	0.6	A	0.6	A	0.8	A	0.3	A	0.5	A
1415955_x_at	Prm1	--	143.7	P	170.6	P	117.9	A	144.9	M	175.1	P	128.9	P	241.6	P	255.7	P	161.5	P	587.2	P	221	P	197.3	P	183.4	P	115.5	P	340.9	P	203.7	P	141.4	P	454.2	P	145	M	245.9	P	159.7	P	200.6	P	125	P	166	P
1415956_a_at	Cdk16	--	3412.2	P	2942.1	P	3566.6	P	2242.7	P	4411.5	P	3285	P	2937.9	P	3860.3	P	2988.7	P	3544.1	P	3507.9	P	3410.7	P	3227.3	P	5116.5	P	3151.1	P	3234	P	3877.8	P	4649.5	P	3838.5	P	4473.6	P	4703.4	P	4673	P	5024.9	P	4792.5	P
1415957_a_at	Rrp1	--	1771.7	P	1666.6	P	2160.5	P	1652.3	P	1839.3	P	1745.4	P	2078.7	P	2184.6	P	1571.2	P	1672.4	P	1885.9	P	1974.3	P	1975.4	P	1156.9	P	1626.7	P	1606.1	P	1968.3	P	1830.8	P	2049.9	P	2011	P	1753.5	P	1127.1	P	2011	P	1956	P
1415958_at	Slc2a4	--	384.3	P	100	P	130.5	P	156.9	P	107.4	P	18.7	A	79.7	P	87.6	P	184	P	109.5	P	157.5	P	166.6	P	87.9	P	137.4	P	65.7	M	130.9	P	127.9	P	169	P	79.7	P	262.4	P	150.3	P	129.7	P	161	P	81.5	P
1415959_at	Slc2a4	--	254.1	P	71.9	P	163.3	P	73.6	P	152.6	P	29.6	A	102.3	A	78.9	A	67.9	A	118.7	A	58.6	A	111.7	P	101	A	52.3	A	18.1	A	110	A	94.3	A	114.9	A	126.3	A	180.3	P	102	M	73.2	M	66	P	95.6	P
1415960_at	Mpo	--	80.4	P	4.3	A	11.2	A	13.7	A	5.1	A	11.2	A	10	P	6.5	A	44	A	48.6	P	12.7	A	11.8	A	30.4	P	13.3	A	7.8	A	55.8	A	32.8	P	3.7	A	5	A	10	A	23	P	1.7	A	19	P	12.2	A
1415961_at	Itm2c	--	4504.3	P	5180.6	P	3924.5	P	2446.4	P	4992.3	P	4706.3	P	3246.3	P	3098.3	P	4924.2	P	4087.2	P	3203	P	3649.1	P	5605.4	P	5089.2	P	3179.5	P	3465.1	P	4479.6	P	3935.5	P	3459.8	P	3229.5	P	4658.4	P	3655.9	P	3192.5	P	3016.8	P
1415962_at	Eif3h	RRC	4244.1	P	5629.3	P	4972.5	P	5069.1	P	5749.9	P	6087.6	P	5094.4	P	6727.4	P	4514.2	P	5270.2	P	4877.2	P	5423.4	P	3827.6	P	4984.2	P	4374.2	P	4254.2	P	5592.5	P	5435.4	P	4521.8	P	5987.8	P	4840	P	4211	P	4033.9	P	4695.6	P
1415963_at	Hnrnph2	--	2351	P	2076.3	P	2327.5	P	2685.5	P	2855.4	P	2000.9	P	2661.3	P	2287.7	P	2429.8	P	2671	P	2992.7	P	2971.5	P	2781.1	P	1787.8	P	2779.7	P	2521.7	P	2720.4	P	2334.1	P	3281.6	P	2849.5	P	2370.3	P	2216.7	P	2179.6	P	2506	P
1415964_at	Scd1	--	292.2	P	633.3	P	661.3	P	519.3	P	662.1	P	433.8	P	390.6	P	224.4	P	271.1	P	220.6	P	524.4	P	616.3	P	233.4	P	350.2	P	197.3	P	304.8	P	385	P	459.4	P	570.2	P	540.2	P	568.4	P	379.6	P	286.3	P	317.4	P
1415965_at	Scd1	--	253.7	P	641.6	P	1196.8	P	489.2	P	831.2	P	414.4	P	519	P	324.7	P	399	P	430.8	P	1052	P	907	P	356.8	P	389.2	P	347	P	393.2	P	357.5	P	544.4	P	629.8	P	746.7	P	529.8	P	386.6	P	479.4	P	289.7	P
1415966_a_at	Ndufv1	MRC	1730.3	P	2035.8	P	1844.6	P	1575.9	P	1808.7	P	1810	P	1981.8	P	2510.8	P	1861.8	P	1853.4	P	1877.3	P	2057.5	P	1430	P	1624.3	P	1752.5	P	1695.5	P	1946.6	P	2071.9	P	1983.2	P	2293.7	P	1807.4	P	1774.7	P	1796.5	P	2160.7	P
1415967_at	Ndufv1	MRC	1085.1	P	1089.6	P	1173.5	P	574.3	P	1077.9	P	1023.3	P	993.2	P	1398.1	P	896.7	P	1050.4	P	1154.8	P	1289.6	P	1076.5	P	1036.9	P	1019.1	P	1044.2	P	1297.4	P	1324.9	P	1305.7	P	1480.5	P	1241.1	P	1116.5	P	1415.6	P	1600.2	P
1415968_a_at	Kap	--	30.4	M	3	A	1.9	A	12.3	A	13.9	A	16.2	A	16.7	A	25.3	A	52.2	A	49.7	A	31.5	A	93.5	A	67.6	M	21.4	A	56.9	A	85.9	P	3.7	A	9.7	A	6.4	A	9.6	A	14.1	A	2.6	A	24.6	P	6.9	A
1415969_s_at	Kap	--	15.1	A	4.3	A	0.8	A	6.3	A	0.6	A	1	A	1.3	A	2.5	A	3	A	21.4	A	2.3	A	3.4	A	24.8	A	36	P	95.6	P	3.6	A	0.9	A	94.3	P	2	A	2.5	A	1.2	A	0.5	A	61.2	P	2.2	A
1415970_at	Cox6c	MRC	6688.2	P	7583.7	P	7622.7	P	7184.3	P	7874.3	P	8041.5	P	7966.6	P	10111.2	P	6223.1	P	7359.1	P	8274.8	P	8272.9	P	6148.5	P	5817.4	P	7965.3	P	7009.1	P	7704.8	P	7581	P	7744.1	P	9118.2	P	5873.3	P	5475.8	P	6106.5	P	7206.4	P
1415971_at	Marcks	--	6896	P	4337.6	P	4538.6	P	3110.2	P	6864.2	P	3599	P	4775.5	P	4583.3	P	5390.9	P	5806.8	P	4222.6	P	4849.3	P	6563.8	P	4951.7	P	4600.3	P	5179.2	P	5940.7	P	5236.7	P	4734.8	P	4051.8	P	5565.4	P	5498.9	P	5103.1	P	5130.5	P
1415972_at	Marcks	--	5311	P	4195.4	P	3584.2	P	2646.7	P	6031.7	P	3681	P	4778.4	P	4026.5	P	5388.7	P	5794.2	P	4031.4	P	4479.4	P	5320.3	P	1535.9	P	4307.4	P	3958.6	P	4246.6	P	3594	P	2688.9	P	3632.3	P	3166.5	P	2390.3	P	2376.7	P	2696.2	P
1415973_at	Marcks	--	6150.9	P	5087.1	P	3085.9	P	3648.6	P	6786.6	P	3889.3	P	3820.9	P	3741.9	P	6348.6	P	5759.5	P	3563.5	P	4100.5	P	6261.9	P	3363.1	P	4308.1	P	3664	P	4804.9	P	3941.6	P	3151.7	P	3748.2	P	4416.5	P	3692.1	P	2767.4	P	3261.6	P
1415974_at	Map2k2	--	898.9	P	813	P	897.9	P	537.4	P	868.3	P	785.1	P	517.8	P	852.7	P	383	P	696.7	P	663.8	P	956.8	P	892.9	P	1671.8	P	818.8	P	697.9	P	703.4	P	861.7	P	1049.4	P	987.4	P	872	P	1065.4	P	1088.1	P	1205.4	P
1415975_at	Carhsp1	--	959.8	P	888.8	P	1469.7	P	1559.5	P	1397.6	P	790.1	P	1332	P	1458	P	1086.4	P	1065.7	P	1619.4	P	1938.3	P	1190.8	P	663.6	P	1556.5	P	1537.1	P	1044.9	P	905.9	P	1467.7	P	1563.2	P	960.5	P	776.5	P	1552	P	1774.3	P
1415976_a_at	Carhsp1	--	929.7	P	811.5	P	1997.8	P	453.1	P	1381.2	P	866.6	P	1514.7	P	1690.8	P	836.9	P	775.5	P	2190.3	P	2142.4	P	884.8	P	667.1	P	1345.8	P	2015.1	P	1008.5	P	621.3	P	1905.8	P	1901	P	1107.5	P	808.1	P	2026.9	P	2149	P
1415977_at	Isyna1	--	1626.2	P	539.3	P	606.2	P	271.8	P	609.6	P	409.1	P	507.2	P	472.8	P	1342.5	P	546.9	P	451.7	P	430	P	602.9	P	1300.8	P	401.3	P	632.9	P	669.6	P	457.7	P	433.6	P	638.6	P	1086.6	P	1099.7	P	866.6	P	731	P
1415978_at	Tubb3	--	569	P	278	P	181.3	P	38.8	M	2472	P	127	P	43.1	P	135.5	P	328.8	P	302.3	P	69.4	A	303.6	P	393.6	P	266.5	P	187.3	P	89.6	A	717.1	P	1897	P	183.8	P	381.3	P	822.9	P	576.5	P	83.5	P	694.1	P
1415979_x_at	Rpl7	RRC	6088.4	P	7735.7	P	7834	P	6890.9	P	9227.2	P	9084.3	P	8722.1	P	10445.8	P	8416	P	10828.5	P	8608.3	P	9008.3	P	8798.9	P	7201.1	P	9249.3	P	8858.7	P	9985.8	P	9534.5	P	8019.5	P	8910	P	8476.4	P	7405.4	P	7321.8	P	7461.4	P
1415980_at	Atp5g2	--	2288.2	P	2408.3	P	2458.8	P	2149.5	P	3057.7	P	3165.3	P	3195.7	P	4504.4	P	2677.3	P	3374.6	P	3529.9	P	3493.1	P	2399.6	P	2541.8	P	3380.1	P	2971.7	P	3727.8	P	3565.5	P	3002.7	P	4037.8	P	2199.2	P	2622.9	P	2862.1	P	3184.4	P
1415981_at	Herpud2	--	1767.7	P	1648.3	P	844.5	P	1987.2	P	1588.3	P	1419.9	P	795.6	P	867.1	P	2200.3	P	1052.7	P	922.1	P	1131.5	P	1706.5	P	1212.6	P	1319.8	P	1022.1	P	1283.6	P	1182.6	P	1360.5	P	746.4	P	1119.4	P	959	P	934	P	1130.6	P
1415982_at	Herpud2	--	677.6	P	761.2	P	676.2	P	812.9	P	707.1	P	810	P	645.6	P	649.3	P	676	P	647.5	P	755	P	548.1	P	753.4	P	862.7	P	698.3	P	568.7	P	640.9	P	673.6	P	552.8	P	449.4	P	797.6	P	807	P	614	P	594.7	P
1415983_at	Lcp1	--	760.7	P	484.4	P	340.1	P	373.8	P	271.8	P	341.9	P	180.6	P	388.3	P	297	P	349.6	P	575.1	P	360.7	P	359.6	P	300.5	P	472.4	P	315.7	P	317.6	P	574.1	P	241.6	P	354	P	544.7	P	360.2	P	231	P	385.8	P
1415984_at	Acadm	--	3769.3	P	1543.9	P	833.7	P	1555.9	P	614.9	P	1060.5	P	1183.5	P	1171.8	P	1427.5	P	1025.4	P	1264.4	P	971.9	P	834.6	P	721.1	P	942.1	P	1140.1	P	803.5	P	610.8	P	852.6	P	975.3	P	801.2	P	616.8	P	990.9	P	1123.1	P
1415985_at	Sf3b3	--	2703.3	P	3184.3	P	3103.3	P	3165.4	P	3731.1	P	2811.4	P	3076.2	P	2469.4	P	3292.2	P	2746.9	P	2538.6	P	2576.2	P	3106.9	P	3315.2	P	2583.8	P	2805.7	P	3229.8	P	3095	P	2573.2	P	2997.9	P	3169	P	3065.3	P	3379.8	P	2894.2	P
1415986_at	Clcn4-2	--	484	P	1301.4	P	762.2	P	1022.9	P	424.4	P	860.8	P	740.3	P	463.8	P	670.8	P	542.1	P	639.3	P	872.5	P	400.4	P	423	P	413.3	P	563.3	P	497.3	P	372.1	P	463	P	457.3	P	432.4	P	580.7	P	574.8	P	457.8	P
1415987_at	Hdlbp	--	1761.9	P	2269.3	P	2598.1	P	2320.5	P	2228.2	P	2087.9	P	2670	P	2521.6	P	1966.4	P	2506.4	P	2546.4	P	2637.8	P	2022.4	P	3104.1	P	2879.6	P	3040.4	P	2318.7	P	2291.7	P	2822.6	P	2505.5	P	2540.9	P	2530.2	P	2933.6	P	2867.2	P
1415988_at	Hdlbp	--	5272.5	P	6480.7	P	7091.3	P	5796.8	P	6959	P	7777.4	P	6031.5	P	7347.5	P	5652	P	7571.9	P	5983.1	P	6963.4	P	5402.1	P	5874.6	P	6865.2	P	6764.1	P	6403.9	P	7178.9	P	6680.6	P	6732.3	P	6555.5	P	5648.2	P	6247.6	P	6148.3	P
1415989_at	Vcam1	--	994	P	168.6	P	39.2	P	17.1	A	201	P	167.5	P	29.6	P	54.8	P	144.6	P	139.2	P	43.3	P	88	P	607.4	P	498.3	P	168.1	P	48.8	P	149.5	P	560.4	P	94.7	P	70.6	P	42.8	P	785	P	116.1	P	113.4	P
1415990_at	Vdac2	MRC	3924.8	P	5077.3	P	5175.2	P	5548.2	P	4907	P	6174.8	P	4547.1	P	5801.9	P	5132.6	P	4269.9	P	4375.7	P	4275.3	P	3662.7	P	4578.5	P	4215.8	P	3731	P	4799.3	P	5321.7	P	5476.6	P	5958.1	P	4378.6	P	3797.3	P	4705	P	4937.1	P
1415991_a_at	Klhdc3	--	2887.7	P	2913.4	P	2346.4	P	3151.7	P	2855.1	P	2559.3	P	2459.4	P	2642.8	P	2787.8	P	2619.3	P	2058.2	P	2821.7	P	2480.1	P	2475.2	P	2393.3	P	2161.8	P	2780.2	P	2240.7	P	2400.2	P	2279.8	P	2891.4	P	2433.9	P	2047.9	P	2407.3	P
1415992_at	Pigo	--	401.7	P	230.7	P	361	P	309.5	P	232	P	268.7	P	297.6	P	268.2	P	275.8	P	290.4	P	201.5	P	236	P	276.3	P	391.3	P	343.4	P	268.3	P	204.8	P	179.8	P	205.6	P	287.9	P	276.2	P	307.4	P	295.1	P	301.2	P
1415993_at	Sqle	--	1720.1	P	543.4	P	1112.9	P	1074.6	P	1097.6	P	722.9	P	1276.9	P	788.6	P	930.3	P	445.3	P	737.1	P	607.8	P	865.9	P	730.4	P	1072.9	P	840.9	P	502.6	P	545.3	P	723.7	P	522.2	P	620.8	P	833.7	P	1062.8	P	859.9	P
1415994_at	Cyp2e1	--	14.4	A	24.9	A	9.6	A	14.9	A	10.7	A	6.8	A	12.1	A	16.6	A	32.2	A	27.7	A	48.5	A	16.6	A	55	A	6.3	A	31.3	A	15.5	A	7.2	A	15	A	12.1	A	15	A	2.6	A	6.8	A	18	A	2.3	A
1415995_at	Casp6	--	508.7	P	1055.7	P	839.1	P	1238.9	P	930.5	P	1306.6	P	649.6	P	755.3	P	784.3	P	1078.2	P	742.3	P	684	P	949	P	995.3	P	854	P	681.1	P	1103.9	P	978.5	P	756	P	813.2	P	1123.4	P	983.6	P	690	P	758.4	P
1415996_at	Txnip	RRC	1141.8	P	3588.9	P	2301.7	P	3065.1	P	1259	P	3303.2	P	1840.1	P	2649.8	P	2643.8	P	3402.3	P	3251.3	P	2909.1	P	1298.3	P	2193.7	P	1726.9	P	2023	P	2809.5	P	2556.5	P	2649.3	P	3254.4	P	2720.4	P	2360.7	P	1707.3	P	2046	P
1415997_at	Txnip	RRC	598.9	P	2420.7	P	2074.6	P	2603.2	P	616.8	P	2711.4	P	1745.4	P	2281.3	P	1419.5	P	1971.6	P	1999.2	P	2026.9	P	1000.7	P	2374	P	1355	P	2016.1	P	2363.9	P	2075.1	P	2472.3	P	2999.8	P	2527.4	P	2269.9	P	1634	P	1696.9	P
1415998_at	Vdac1	MRC	2396.3	P	2718.3	P	3338.1	P	2826.3	P	3179.7	P	2998.3	P	3595.9	P	3069.4	P	2765.4	P	3061	P	3347.7	P	3081.8	P	3592	P	2521.6	P	3055.9	P	3019	P	4340.6	P	4757.1	P	5826.2	P	5231.4	P	3110.7	P	2963.8	P	3742.7	P	4405.2	P
1415999_at	Hey1	--	359.6	M	448.1	P	344.3	P	193.7	A	1269.5	P	501.6	P	310.5	A	460.4	P	586.5	P	523.8	A	256.7	A	400	P	881	P	595.3	P	508.7	P	178.1	A	571.6	P	458.7	P	326.1	M	412.8	P	906.7	P	354	A	341.7	P	423.7	P
1416000_a_at	Gm21399 /// Prdx1	--	4826.5	P	6550.4	P	7905.5	P	6567	P	6150.5	P	7981.1	P	8125.3	P	9127.5	P	5390.6	P	7137.1	P	8215.8	P	8709	P	6181.9	P	6868.3	P	7928.4	P	8034.2	P	7731.6	P	7638.1	P	8421.5	P	8538.9	P	7895.8	P	7342.6	P	7636.4	P	7871.5	P
1416001_a_at	Cotl1	--	306.9	P	181.1	P	41.5	A	179.6	P	250.9	P	89.7	A	163	P	166.2	P	102.5	A	211.8	A	124.4	A	226.1	P	124	A	23	A	148.8	A	85.7	A	147.1	P	249.7	P	127.6	A	181.7	P	106.8	A	116.3	A	96.3	P	147.6	P
1416002_x_at	Cotl1	--	321.7	P	158.4	P	71.1	A	192.7	P	278.7	P	103.3	A	144.3	P	206.6	P	195.2	A	176.6	A	150.5	A	213.9	P	302.5	A	55.9	A	130.6	A	148.5	A	129.8	P	128.5	P	92.4	P	137.1	P	104.5	P	56.3	A	92	P	80.8	P
1416003_at	Cldn11	--	241.4	P	935.6	P	303.5	P	169.2	P	49.2	P	383	P	1314.9	P	392.5	P	102.7	P	716.7	P	688	P	413.8	P	279.1	P	329	P	919.5	P	208.3	P	391.6	P	655	P	182.2	P	512.2	P	206	P	343.2	P	692.3	P	193.8	P
1416004_at	Ywhah	--	3375.3	P	4629.9	P	4537.7	P	5136.8	P	4861.6	P	5089.1	P	4402.7	P	4442.9	P	4720.6	P	4558.7	P	4800.4	P	4696.2	P	4467.1	P	3906.8	P	4651.1	P	4254.9	P	4628.1	P	4612.8	P	4746.3	P	4866.1	P	3855	P	3622.5	P	3297.2	P	3975.3	P
1416005_at	Psmc1	--	3963.9	P	3616.3	P	4396.4	P	3970.6	P	3982.7	P	3730.3	P	3987.2	P	4100.6	P	3604.2	P	2813.4	P	3715.3	P	3609.9	P	3131.5	P	3037.8	P	3291.5	P	3364.6	P	3263.8	P	2898.3	P	3917.6	P	4365.3	P	3129	P	3204.2	P	3690.1	P	3879.8	P
1416006_at	Mdk	--	6634	P	8014.3	P	5547.4	P	4108.5	P	11124.4	P	9493.5	P	4850.6	P	5103.3	P	8682	P	8998	P	4297.7	P	4455.9	P	8992.7	P	7087.8	P	5355.4	P	3923.1	P	8436.3	P	8567.3	P	5575.5	P	5062.6	P	8496.6	P	6283.9	P	5020.4	P	4610.4	P
1416007_at	Satb1	MRC	832.9	P	1220.8	P	959.5	P	905.9	P	1357.1	P	1098.5	P	839.1	P	606.4	P	562.8	P	884.2	P	719.2	P	713.9	P	1311.2	P	1771.9	P	932	P	951.7	P	1251.9	P	1649.1	P	921.6	P	818.6	P	1254	P	1118.7	P	1180.2	P	1184	P
1416008_at	Satb1	MRC	1468.7	P	1242	P	1055.5	P	1593.1	P	1614.2	P	1292.3	P	1195.6	P	842.3	P	1369.6	P	1347.6	P	945.4	P	1029.3	P	1482.9	P	1634.1	P	1187.5	P	1023.3	P	1398.6	P	1199.4	P	940.7	P	960.3	P	1271.9	P	1097.5	P	1102.9	P	1173.6	P
1416009_at	Tspan3	--	3751.4	P	3390	P	2305.6	P	2936.1	P	2203.6	P	3065.8	P	2697.4	P	2159.7	P	3309.5	P	3168.5	P	2844.9	P	2917.4	P	3076.3	P	2125.9	P	3450.1	P	2701.5	P	2617.1	P	1704.2	P	2196.7	P	2099.4	P	2333.4	P	1935.5	P	2391.1	P	2060.1	P
1416010_a_at	Ehd1	--	3785.5	P	3899.9	P	4683.3	P	5437.9	P	3788.8	P	3988.7	P	4493.2	P	3685.6	P	3549.4	P	3792.6	P	4386.5	P	4612.6	P	3615.3	P	3100.3	P	4236.8	P	4126.5	P	4306.8	P	3551.6	P	4041.8	P	4102.2	P	2450.3	P	3040.1	P	3159.7	P	3139.5	P
1416011_x_at	Ehd1	--	1882.8	P	1960.9	P	2154.2	P	1624.1	P	2799.3	P	1942.6	P	2262.3	P	1619.6	P	1786.3	P	1565.6	P	1811.3	P	1960.3	P	1718	P	1852.3	P	1860.7	P	1674.3	P	2125.9	P	1745.9	P	2099	P	1707	P	1743.2	P	2135.2	P	2500.6	P	1988.6	P
1416012_at	Ehd1	--	248.1	P	264.2	P	236.6	P	158.2	P	273.1	P	223.6	P	303.1	P	320.8	P	281	P	238.8	P	260	P	248.1	P	234.3	M	385.4	P	274.6	P	263.8	P	273.3	P	301.3	P	328.6	P	322.9	P	307.6	P	409.3	P	333.2	P	266.1	P
1416013_at	Pld3	--	2435.6	P	4162.8	P	3489.9	P	2022	P	2720.6	P	4386.3	P	2472.5	P	2622.8	P	2553.9	P	3108.8	P	2627.4	P	2339.4	P	2173.7	P	3940.2	P	2280.3	P	2480.7	P	3658.7	P	3574.2	P	2703.1	P	2573.2	P	3582	P	3631.7	P	2876.6	P	2328.6	P
1416014_at	Abce1	--	1393.8	P	934.6	P	779.9	P	1771.6	P	930.3	P	817.4	P	937.6	P	683.2	P	863.9	P	713.9	P	741.9	P	815.9	P	682.7	P	691.3	P	870.5	P	816.7	P	883.7	P	931.8	P	833.1	P	612.6	P	1007.2	P	780.2	P	1039.8	P	873.6	P
1416015_s_at	Abce1	--	2019.7	P	1239	P	1178.7	P	2235	P	1293	P	978.6	P	1499.6	P	968.9	P	1371	P	1236.8	P	1268	P	1328.2	P	1225.9	P	1015.9	P	1366.6	P	1305.4	P	1338.8	P	1385	P	1285.8	P	946.3	P	1213.9	P	1015.6	P	1441.4	P	1301.7	P
1416016_at	Tap1	--	252.5	P	474.7	P	522.1	P	646.9	P	176.9	P	423.4	P	523.8	P	377.8	P	166.8	P	291.3	P	303.2	P	328.3	P	234.7	P	434.6	P	415.8	P	419.1	P	262.9	P	442.3	P	402.1	P	521.1	P	379.9	P	292.2	P	565	P	540.7	P
1416017_at	Copg1	MRC	1029.6	P	1451.2	P	1059.4	P	1068.7	P	1241	P	1219.1	P	988.3	P	1083.2	P	1096.8	P	859	P	838.3	P	795.5	P	854.5	P	1125.7	P	859.5	P	701.4	P	1403.1	P	1491.2	P	896.2	P	1097.3	P	1499.5	P	1224.6	P	1247.1	P	1088	P
1416018_at	Dr1	--	1551.5	P	1083.2	P	1108	P	1068.2	P	1594.1	P	1047.6	P	1302.8	P	1274.4	P	1499.3	P	1587	P	1604.4	P	1502.7	P	2048.9	P	644.8	P	1541.5	P	1312.9	P	1378.8	P	1071.9	P	1258.9	P	1342.1	P	1043.5	P	951.3	P	985.3	P	1152.3	P
1416019_at	Dr1	--	578.8	P	621.9	P	475.6	P	683.2	P	685.1	P	673.3	P	420.5	P	520	P	591.8	P	253.9	P	348	P	465.9	P	358.7	P	303.5	P	244.7	P	625.1	P	508.9	P	297.6	P	441	P	620.5	P	589.2	P	646.3	P	582.2	P	493	P
1416020_a_at	Atp5g1	MRC	2765.8	P	2763.9	P	3379.2	P	1532.9	P	2697.2	P	3065.9	P	3429.7	P	4439.4	P	2492.9	P	3455.8	P	4107.9	P	4426.2	P	2054.9	P	3177.1	P	3361.2	P	3270.3	P	3367.9	P	4133.7	P	3935.9	P	4557.4	P	3305.4	P	3248.5	P	4195.5	P	3933.1	P
1416021_a_at	Fabp5	--	4651.3	P	5408.6	P	3510.1	P	2653.3	P	9521.7	P	2965.7	P	3991.6	P	3235.8	P	6229.5	P	6063.5	P	2537.5	P	4301.6	P	5688	P	3459.1	P	3675.1	P	2575.7	P	5829.2	P	6010.8	P	2667.5	P	3131.4	P	3210.6	P	5071.6	P	2523.1	P	3172.8	P
1416022_at	Fabp5	--	1620.2	P	1339	P	606.3	P	448.6	P	3890.3	P	639.3	P	1031	P	890.5	P	1907.9	P	1336	P	653.5	P	1038	P	1687.8	P	1096.9	P	933.9	P	617.4	P	1712.9	P	1987.8	P	757.5	P	724.5	P	1308.5	P	2215.1	P	1102.9	P	1082.5	P
1416023_at	Fabp3	--	5307.4	P	1056.5	P	482.9	P	156.6	P	701.9	P	1050.5	P	529.5	P	768	P	1169.3	P	900.5	P	827	P	914.5	P	984.8	P	605.1	P	594.7	P	420.4	P	1430.7	P	892.3	P	611.4	P	523.5	P	1156.1	P	461.6	P	445.8	P	418.7	P
1416024_x_at	Cct3	MRC	3296.4	P	3425.4	P	2790.5	P	2918.9	P	3787.5	P	2586.9	P	2890.9	P	2431.1	P	3433.7	P	2668.1	P	2833.9	P	2614.4	P	2828.3	P	2923.2	P	2415.9	P	3126.9	P	2841.4	P	2555.1	P	2749.4	P	2467.3	P	2899	P	3169.4	P	2872.5	P	2826.1	P
1416025_at	Fgg	--	22.3	A	20.7	A	19.9	A	10.3	A	31.8	P	35.3	P	24.6	P	23.6	A	112.9	P	30.4	M	30.9	P	32.5	P	51.3	P	28	P	35	P	46.6	A	32	P	22.6	P	36.6	P	11.4	A	22.8	A	7.4	A	17.7	M	21.4	A
1416026_a_at	LOC102635048 /// Rpl12	--	4145.1	P	5554.2	P	4681.3	P	3711.9	P	5962.6	P	5731.8	P	4592.9	P	6496.2	P	5336.1	P	6079.4	P	4893.7	P	5099.3	P	4910.6	P	6060.8	P	4492.9	P	4693.5	P	5978.6	P	5982.1	P	4975.4	P	6227.7	P	5265.4	P	4854.6	P	4607.1	P	5210.1	P
1416027_at	Pdcd6	MRC	2182	P	2504.5	P	2126.1	P	3332.9	P	2058.8	P	2346.9	P	2018.5	P	2398	P	2133.9	P	1620.5	P	1995.8	P	2076.7	P	1701.6	P	2272.8	P	1748.4	P	2307.7	P	2210	P	2026.3	P	1991	P	2197.6	P	2101.6	P	1952.4	P	2255.3	P	2013.5	P
1416028_a_at	Hn1	--	1414.6	P	1632.8	P	2855.3	P	2236.1	P	2892.4	P	2012	P	2989.5	P	3232	P	1680	P	1877.6	P	3136	P	3242.7	P	2290	P	1235.9	P	2555.5	P	2624.8	P	2341.4	P	2113.8	P	2988	P	3418	P	2549.7	P	1404.2	P	3193.7	P	3214	P
1416029_at	Klf10	--	602.5	P	1456.2	P	1442	P	2440.1	P	1153.3	P	1935.6	P	1652.1	P	1894.6	P	1217.4	P	1467.5	P	1713.3	P	1794	P	1270.8	P	1555.7	P	1417.1	P	1481.2	P	1705.9	P	1666.7	P	1847	P	1608.2	P	1809.9	P	1980	P	1327.5	P	1493.2	P
1416030_a_at	Mcm7	--	356.4	P	177.8	P	606.8	P	312.1	P	629.3	P	261.1	P	582.9	P	398.8	P	594.6	P	258.9	P	578	P	650.9	P	569.6	P	408.4	P	695.9	P	482.6	P	285.3	P	248.3	P	757.4	P	428.8	P	399.6	P	511.4	P	857.2	P	626.1	P
1416031_s_at	Mcm7	--	994.3	P	860.3	P	2097.9	P	1588.8	P	1831.4	P	847	P	1813.2	P	1555.7	P	911.6	P	878.5	P	1509.4	P	1927.2	P	1172.7	P	1213.6	P	1685.7	P	1544.2	P	869.9	P	791.8	P	1907.4	P	1625.3	P	957	P	1215	P	2119.7	P	1788.3	P
1416032_at	Tmem109	--	1191.1	P	1629.4	P	2861.6	P	1977.4	P	1203.9	P	2053.8	P	1988.4	P	1455.5	P	811.1	P	1010.5	P	1739.5	P	1554.2	P	922.2	P	1865.1	P	1703.5	P	2064.4	P	1495.2	P	1247.6	P	1899.3	P	1461.5	P	1431.5	P	1214.3	P	2027.2	P	1690.7	P
1416033_at	Tmem109	--	118.3	P	194.6	P	311.3	P	129.8	P	180.2	P	299.5	P	282.5	P	229.2	P	148.5	P	196.5	P	236.3	P	264.1	P	204.3	P	90.3	P	310.1	P	211.9	P	183.8	P	157.6	P	246.2	P	246.6	P	117.7	P	83	P	259.3	P	219	P
1416034_at	Cd24a	MRC	5945.9	P	8730.5	P	10271.9	P	8640	P	9638.3	P	10554	P	11766.7	P	11536.7	P	9551	P	12150.7	P	11646.4	P	11968.9	P	11185.1	P	8953	P	12867.6	P	12267.7	P	10925.6	P	10204.7	P	10968.6	P	11483.5	P	9807.7	P	9605.5	P	9075	P	10372.5	P
1416035_at	Hif1a	--	1004	P	818.4	P	668.6	P	809.3	P	1051.7	P	743.4	P	770.3	P	668.6	P	1203.9	P	525.9	P	514.4	P	605.9	P	844	P	865.5	P	618.8	P	740.2	P	690.9	P	506.1	P	575.4	P	573.8	P	813.6	P	753.8	P	519.6	P	727.1	P
1416036_at	Fkbp1a	--	5828.8	P	5612.4	P	5484.7	P	3844	P	6094	P	6000.1	P	5546.1	P	6763.8	P	5007.9	P	6497.2	P	5656.8	P	6429.2	P	4469.1	P	6572.8	P	6055.7	P	5410.6	P	6813.2	P	6712.1	P	6490.4	P	6723.5	P	6832.1	P	6554.3	P	6563.1	P	6370.3	P
1416037_a_at	Cct2	--	2584.2	P	2457.4	P	2393.1	P	2930.2	P	3385.8	P	2834.7	P	2283	P	2703.7	P	2615.9	P	2136.8	P	2273	P	2214.8	P	2380.7	P	2797.6	P	2057.3	P	1978.4	P	2791.4	P	2614.4	P	3105.9	P	2737.7	P	2748.5	P	2917.8	P	2791.9	P	2917.4	P
1416038_at	Snd1	RRC	2106.3	P	3547.2	P	2915.3	P	2300.2	P	2765.9	P	3443.1	P	2488.3	P	2396.9	P	2927.7	P	2347.5	P	2043.4	P	2125.1	P	1982.2	P	2105.5	P	2285.4	P	2220.7	P	2350.5	P	2856	P	2916.2	P	2499.7	P	2489	P	2163.7	P	2485.2	P	2966.7	P
1416039_x_at	Cyr61	RRC	363.3	P	99.5	P	224.8	P	216.5	P	150.1	P	124.6	P	409.2	P	193.6	P	105	P	154.7	P	130.8	P	126.5	P	222.1	P	87.5	P	315.9	P	208.3	P	70.1	P	112	P	166.1	P	303.5	P	28.4	P	171.6	P	285.1	P	230.6	P
1416040_at	Lipf	--	2.5	A	3.3	A	4.6	A	185.4	P	18.5	A	3.8	A	1.3	A	36.2	A	7.6	A	8.1	A	39.7	A	3.1	A	24.2	A	17	A	36.3	A	127.2	A	1.9	A	5.7	A	5	A	71.5	A	14	A	16.3	A	76	P	88	P
1416041_at	Sgk1	MRC	2398.4	P	780	P	906.2	P	1886.6	P	527.9	P	1063.7	P	1032.1	P	1078.6	P	3325.5	P	985.4	P	1510	P	1418.2	P	795.5	P	1073.8	P	1056.8	P	1294.4	P	659.4	P	593.2	P	1338.4	P	1249.9	P	824.6	P	840	P	1158.2	P	1427.9	P
1416042_s_at	Nasp	--	1678.6	P	1187.3	P	1969.5	P	2312.8	P	2901.4	P	1316.6	P	2115	P	1737.8	P	1402.6	P	1420	P	1729.3	P	1758.1	P	1821.9	P	1452.1	P	1832	P	1608.5	P	1529.2	P	1607.8	P	2182.3	P	1722.7	P	1697.9	P	1236	P	2087.4	P	2109.7	P
1416043_at	Nasp	--	1670.7	P	784.1	P	2047.6	P	1774.3	P	4216.3	P	853.9	P	2281.1	P	1658.7	P	1534.1	P	1610.5	P	1919.2	P	1922.8	P	3029.4	P	1320.3	P	2043.9	P	1599.4	P	1645	P	1433.1	P	2641.1	P	1549.1	P	1908.4	P	1285.6	P	2081	P	2011.7	P
1416044_at	Flii	--	1145.6	P	1796.2	P	2083.7	P	1497.9	P	1865.4	P	1736.2	P	1638.3	P	1186.7	P	1299.8	P	1178.5	P	1784.5	P	1806.3	P	1832.7	P	2536.3	P	2005.2	P	1845.5	P	1668.9	P	1527.3	P	2094.9	P	1875.4	P	2117.3	P	2472.2	P	2407.8	P	2411.6	P
1416045_a_at	Smarcb1	--	1660.7	P	1647.9	P	1406	P	1714	P	2199.4	P	1727.6	P	1291.6	P	1743.6	P	1828.6	P	1353.6	P	1256.9	P	1675.5	P	1345.2	P	1612.2	P	1526.2	P	1365	P	1321.1	P	1344.1	P	1485.8	P	1588.9	P	1805.8	P	1746.4	P	1772.3	P	1747.4	P
1416046_a_at	Fuca2	--	1064.6	P	2593.5	P	2366.7	P	2393.8	P	1493.5	P	2034.7	P	2152.5	P	1501.4	P	1778.3	P	2270.7	P	2584.2	P	2310.8	P	2106.3	P	2171.9	P	2271	P	2957	P	1865.6	P	1774.6	P	2079	P	1609.6	P	1875.2	P	2120.2	P	2111.3	P	1927.1	P
1416047_at	Fuca2	--	327.9	P	611.9	P	569.6	P	535.9	P	357	P	462.5	P	501.6	P	496.8	P	415	P	481.6	P	376.3	P	337.7	P	332.9	P	362.4	P	258.8	P	455.6	P	307.9	P	288.4	P	572.3	P	466.2	P	634.5	P	474.5	P	514.7	P	505.5	P
1416048_at	Phc2	--	1560.6	P	1553.1	P	1723.5	P	1260.7	P	2260.8	P	1827.1	P	1539	P	2203.7	P	1808.2	P	1399.1	P	1706.8	P	1792.5	P	1879.5	P	2912.9	P	1343.5	P	1655.3	P	2106.9	P	2250.9	P	2103.8	P	2268.4	P	2513.8	P	2457.7	P	2154	P	2391.6	P
1416049_at	Gldc	--	518.1	P	89.7	P	16.5	A	62.5	P	114.6	P	55.8	P	51.6	P	30.7	A	130.4	P	124	P	21.5	A	9.2	A	128.2	P	43	P	23.1	A	44.7	A	96.1	P	33.8	A	16.9	A	32.2	M	115.6	P	35.8	P	59.4	P	38.4	P
1416050_a_at	Scarb1	--	680	P	725.6	P	656.1	P	716	P	468	P	687.2	P	825.7	P	501.6	P	658.7	P	738.8	P	628.2	P	723.2	P	518.3	P	650.9	P	751.8	P	963.1	P	516.7	P	516	P	404.9	P	570.2	P	575.1	P	769	P	919	P	762.6	P
1416051_at	C2	RRC	35.6	P	472.2	P	448.9	P	719.9	P	119	P	255.1	P	321.6	P	280.6	P	66.3	P	188.8	P	450.1	P	357.6	P	82.7	P	246.9	P	398	P	472.2	P	131	P	174.8	P	469.9	P	629.9	P	127.3	P	243.6	P	328.8	P	385.4	P
1416052_at	Prps1	--	717.2	P	140.3	P	153.6	P	136.2	P	286.4	P	69.4	P	132.3	P	90.2	P	145.7	P	203	P	145.3	P	152.5	P	160.1	P	92.1	P	134.7	P	189.9	P	274.1	P	226.3	P	85.1	P	208.8	P	74.8	P	93.8	P	163.6	P	218.1	P
1416053_at	Lrrn1	--	1878.5	P	3513.9	P	4079.9	P	3240.5	P	3466.9	P	3579.7	P	3700	P	2360.3	P	3206.7	P	2446.8	P	3506.5	P	3108.5	P	2745.8	P	2407.1	P	3255.8	P	3350.7	P	2323.9	P	2423.2	P	3238.2	P	2310.8	P	1908.8	P	2651.7	P	2670.9	P	2110	P
1416054_at	Rps5	RRC	4901.6	P	5875.3	P	5193	P	4093.7	P	7857.5	P	6484.8	P	6240.9	P	7617.9	P	5957.9	P	7928.6	P	6035.5	P	6168.5	P	6322.5	P	4950.2	P	6347.3	P	5919.9	P	7009	P	6745.1	P	5406.3	P	6641.8	P	6412.9	P	5486.4	P	5449.6	P	5926.1	P
1416055_at	Amy2a1 /// Amy2a2 /// Amy2a3 /// Amy2a4 /// Amy2a5	--	3.1	A	13.7	A	10.4	A	21.4	P	1.6	A	1.2	A	25.2	P	27.6	P	1.7	A	18.6	A	2.8	A	12.8	A	4.7	A	21.1	P	4.8	A	68.4	P	1.2	A	8.4	A	1.3	A	20.7	A	7.7	A	20.2	P	23.4	P	29.4	P
1416056_a_at	Ndufb11	--	6788.9	P	7752.9	P	7463.3	P	7653	P	8302.9	P	8870.6	P	8319.7	P	10074.3	P	7255	P	7431.9	P	7543.2	P	8126.3	P	5446.3	P	6510.5	P	7566.2	P	7271.4	P	8333.8	P	7850	P	8025.4	P	8732.9	P	6898.1	P	6257.8	P	6721.3	P	7045.2	P
1416057_at	Ndufb11	--	2235.7	P	1640.1	P	2177.6	P	2044	P	1869.2	P	1850.9	P	2327.1	P	2593.7	P	1586.3	P	1943.8	P	2304.3	P	2524.7	P	1571.3	P	1850.9	P	2228.5	P	2194.6	P	1904	P	1958.6	P	2003.6	P	2607.3	P	1961.4	P	1865.3	P	2102	P	1874.1	P
1416058_s_at	Atp5c1	MRC	4600.9	P	4857.9	P	5446.6	P	6422.7	P	5406.5	P	5280.9	P	5643.5	P	7084	P	3754.1	P	6103.3	P	5595.4	P	5798.3	P	4458.8	P	4735.6	P	4960.5	P	5056.2	P	5481.8	P	5807.8	P	5856.7	P	6173.8	P	5169.6	P	4635.2	P	5540.8	P	5943.2	P
1416059_at	Sec23b	MRC	1812.5	P	1839	P	1912.7	P	2565.6	P	1051.1	P	1779.2	P	1679.1	P	1327.9	P	1207	P	1128.8	P	1491.8	P	1490.9	P	941.2	P	2043.2	P	1181.3	P	1325.1	P	1404.5	P	1068.1	P	1786.2	P	1412.5	P	1525.3	P	2003.6	P	1889.8	P	1601.8	P
1416060_at	Tbc1d15	--	1079.2	P	903.2	P	560	P	1078.5	P	709	P	710.9	P	624.6	P	487.7	P	1374.3	P	412.5	P	561.4	P	676.8	P	632.8	P	448.6	P	522.4	P	803.1	P	468.1	P	268.8	P	335.7	P	540	P	341.9	P	522.6	P	505.3	P	476.6	P
1416061_at	Tbc1d15	--	807	P	848.5	P	931.2	P	1135.1	P	798.1	P	816.6	P	944.3	P	808.2	P	892.9	P	495.6	P	637.3	P	1006.3	P	721.4	P	506.6	P	479.3	P	814.9	P	510.1	P	535	P	747.8	P	839.9	P	534.9	P	787.1	P	844	P	1106.4	P
1416062_at	Tbc1d15	--	597.4	P	554.4	P	1029.7	P	523.5	P	916.1	P	857.7	P	890.8	P	1009.7	P	741	P	817.2	P	977.4	P	925.2	P	802	P	614.8	P	806.7	P	808.1	P	735.4	P	872.3	P	874.8	P	1146	P	946.2	P	888.9	P	1110.2	P	1279.9	P
1416063_x_at	Ceacam11	--	0.4	A	1.1	A	3.8	A	3.7	A	0.3	A	11.1	P	0.2	A	11.7	A	8.8	A	1.8	A	0.9	A	6.8	A	6.5	A	4.2	A	14.2	A	6.8	A	1	A	2.3	A	0.3	A	0.6	A	4.6	A	0.7	A	5.4	A	3	A
1416064_a_at	Hspa5	RRC	4324.6	P	5835.7	P	6444.9	P	6131.4	P	5960.9	P	6375.6	P	6444.8	P	6911.5	P	5391.7	P	5800	P	6039.3	P	5869.2	P	5631	P	4975.9	P	6236.5	P	6596.8	P	6041.6	P	5849.7	P	5576.6	P	5586.1	P	5216.2	P	4415.6	P	5288.6	P	5039.9	P
1416065_a_at	Ankrd10	--	1320.5	P	1682.6	P	942.2	P	1837.3	P	1539.9	P	1197.7	P	1144.5	P	749.5	P	2337.5	P	1894.9	P	1326.2	P	1215.6	P	2514.4	P	945.2	P	1191.5	P	1111.3	P	1157.3	P	973.2	P	720.7	P	857.9	P	1011	P	1068.3	P	665.5	P	821.6	P
1416066_at	Cd9	MRC	534.8	P	3627.6	P	4236.4	P	4849.3	P	1282.2	P	3560.8	P	3870.1	P	4682.6	P	1722	P	2087.5	P	3880.3	P	3351.7	P	1464.1	P	2483	P	2990.5	P	4222.3	P	2520.9	P	2558.4	P	4136.8	P	4720.7	P	2717.3	P	2514.9	P	4701.1	P	4635.2	P
1416067_at	Ifrd1	--	1963.5	P	1616.1	P	1011.6	P	2529.7	P	1359.9	P	1689.8	P	1157.8	P	1115.9	P	1810.9	P	903.1	P	1237.6	P	1434.3	P	920.7	P	816.5	P	1560.6	P	1083.7	P	867	P	1099.5	P	884.5	P	1323.9	P	1103.3	P	1044	P	948	P	1049	P
1416068_at	Kars	--	1003.1	P	1131	P	1533.8	P	1218.2	P	1275.5	P	1133.4	P	1374.4	P	1137	P	734.9	P	838	P	1183.2	P	1300.7	P	919.6	P	1883.8	P	899.9	P	1344	P	1297.6	P	1347.1	P	1453.2	P	1221.8	P	1527.3	P	1766.6	P	2042.8	P	1751.2	P
1416069_at	Pfkp	MRC	418	P	1009.9	P	1870.3	P	2224.2	P	490.2	P	1199.1	P	1344.1	P	1855.6	P	729.9	P	1157.6	P	1340.4	P	1558.8	P	801.7	P	1934.4	P	1598.4	P	1723.1	P	564.2	P	1195.4	P	2060.1	P	1860.9	P	856.8	P	1346.8	P	1988.7	P	2634.7	P
1416070_a_at	Ddx18	--	1828	P	2529.1	P	2121.6	P	3179.9	P	2942.5	P	2837.3	P	2164.7	P	2235.3	P	2648.1	P	1718.4	P	2022.6	P	1893.5	P	1846.2	P	3077.7	P	2418.6	P	2629.3	P	2632	P	2539.6	P	2871.6	P	1663.7	P	2556.9	P	3034.7	P	2797	P	2695.7	P
1416071_at	Ddx18	--	774	P	1404.8	P	1375.4	P	1736.2	P	1396.5	P	1149	P	1281.4	P	997.7	P	1015.2	P	823.9	P	1069.3	P	1016.2	P	1226	P	2180.4	P	817.1	P	1806.9	P	1060.9	P	997.7	P	1342.8	P	943.4	P	1473.1	P	2010.1	P	1728.5	P	1557.7	P
1416072_at	Cd34	--	1974.8	P	145.5	P	71.6	P	39.2	P	122.5	P	80.9	P	48.8	P	223.8	P	160.6	P	171.9	P	115.5	P	225.6	P	190	P	242.8	P	316.3	P	30.4	A	201	P	140.2	P	74.8	P	176.3	P	162	P	451.4	P	119	P	242.7	P
1416073_a_at	Nup85	MRC	774.4	P	591.4	P	996	P	723.4	P	852.2	P	604.6	P	1234.9	P	1074.4	P	752.8	P	618.1	P	928.7	P	944.8	P	892.5	P	791.8	P	1054.5	P	954.3	P	672.1	P	1274.9	P	1135.9	P	924	P	750.6	P	499.3	P	1107.6	P	1015.4	P
1416074_a_at	Gm10051 /// Rpl28	--	7574.7	P	9085.9	P	8913.5	P	7077.1	P	11624.9	P	11232.8	P	9018.6	P	11855.2	P	9705.3	P	12117.7	P	9032.6	P	9596.5	P	9893.6	P	9228.5	P	9553.4	P	8998.4	P	10754.9	P	11576.9	P	10020.7	P	11208	P	10167.9	P	9627.4	P	8963.9	P	9635.5	P
1416075_at	Sav1	--	813.8	P	454.5	P	930.4	P	1237.5	P	768.6	P	729.6	P	910.7	P	883.7	P	564.3	P	937.6	P	816.5	P	762.7	P	857.5	P	1067.3	P	936.4	P	936.4	P	607.4	P	679.7	P	823.1	P	1173.7	P	569.2	P	750.6	P	922	P	1110.7	P
1416076_at	Ccnb1 /// Gm5593	--	394.7	P	355.5	P	1045.6	P	1567.8	P	810	P	192.9	P	971.4	P	981.2	P	384.5	P	584.2	P	690.7	P	906.9	P	474.9	P	490.8	P	906.7	P	720.4	P	380.8	P	438	P	1019.7	P	1049.2	P	203.4	P	380.5	P	1246.2	P	1094.4	P
1416077_at	Adm	--	40.2	P	8.2	A	25.4	P	17.3	A	18.8	A	25.2	P	24.9	P	41.9	P	41.3	A	13.6	A	44.1	P	76.1	P	68.5	P	18.8	A	39.7	P	67.7	P	29	A	20.4	A	33.1	P	35.5	P	25.6	P	29.1	P	9.5	A	26.8	P
1416078_s_at	Raf1	--	480.8	P	481	P	741.4	P	579.2	P	472.4	P	469.3	P	554.7	P	623	P	450.6	P	781	P	509.5	P	737	P	581.6	P	585.1	P	846.7	P	607.6	P	430.5	P	486.3	P	435.3	P	589.2	P	543.3	P	482.1	P	543.7	P	595.8	P
1416079_a_at	Arpc1a	MRC	1313.3	P	1506.2	P	1505.6	P	2321.1	P	1759.2	P	1555.9	P	1218.7	P	1563.9	P	1180.8	P	1101.2	P	1414.1	P	1144.9	P	1329.8	P	2444.9	P	1142.2	P	1260	P	1712.5	P	1828.8	P	1870.5	P	1874.3	P	2049.4	P	1838.6	P	2215.6	P	2060.6	P
1416080_at	Adam15	--	947.4	P	2200.3	P	1936.7	P	1469.4	P	854.9	P	1925.5	P	1050.1	P	979.1	P	793.5	P	1519.7	P	1345.8	P	1105.4	P	1160.6	P	3392.1	P	2057	P	1215.8	P	1522.1	P	1742.4	P	1650.1	P	1428.7	P	1637	P	2889.6	P	2121.4	P	1413.8	P
1416081_at	Smad1	--	269.3	P	168.1	P	192.5	P	166.3	P	285.9	P	147.2	P	120.8	P	121.1	P	140.2	P	166	P	267.7	P	234.8	P	233.8	P	445.4	P	175.9	P	147.1	P	484	P	239.4	P	181.3	P	188.1	P	269.6	P	398.3	P	228.5	P	188	P
1416082_at	Rab1	--	6344.6	P	6779.2	P	7141.6	P	6443.8	P	7873.3	P	7633.2	P	7398.4	P	8013.6	P	7628.4	P	7814.9	P	7803	P	7611.6	P	7316.7	P	5865.1	P	7855.7	P	7203.9	P	7476.2	P	6939.6	P	7476.3	P	7199.3	P	5844.1	P	5770.8	P	5622.4	P	6355.4	P
1416083_at	Zfand5	MRC	2520.6	P	5381.8	P	4928.2	P	5216.7	P	4955.3	P	6036.2	P	3626	P	4403.9	P	4223.5	P	5167.5	P	4530.1	P	5066.9	P	4844.1	P	3989.6	P	3660.4	P	2518.2	P	6123.6	P	5963	P	4677.4	P	5233.9	P	4866.8	P	3617.2	P	2883.7	P	3262.9	P
1416084_at	Zfand5	MRC	3437.1	P	6346	P	6432.1	P	4879.5	P	6748.2	P	8128.2	P	5318.5	P	6068.1	P	5758.6	P	7320.6	P	5965.5	P	6108.9	P	6305.7	P	7265.2	P	5518.1	P	4262.8	P	7917	P	8062.5	P	7024.8	P	6492.1	P	7586.7	P	6108.3	P	5965.6	P	5368.7	P
1416085_s_at	Zfand5	MRC	5447.7	P	8877.3	P	8510.9	P	7762.4	P	10145.6	P	10763.9	P	8214.8	P	9301.5	P	8610.1	P	10456.4	P	8819	P	8894.1	P	9182.8	P	8556.5	P	8580.4	P	7200	P	10390.8	P	10953.5	P	9416.8	P	8966.6	P	9415.9	P	8264.7	P	7454	P	7534.4	P
1416086_at	Tpst2	--	517.6	P	452.3	P	456	P	660.1	P	447	P	423.5	P	399.8	P	484.8	P	456.9	P	569.7	P	633.1	P	533.8	P	586.1	P	568.8	P	581.4	P	630.5	P	486.4	P	487	P	479.1	P	475.5	P	548.7	P	487.7	P	686.8	P	531.9	P
1416087_at	Ap1s1	--	347.3	P	590.9	P	870	P	793.3	P	943.1	P	1062.3	P	1407.3	P	1393.8	P	723.8	P	1341.8	P	1395.1	P	1320.5	P	790.5	P	629.9	P	828.2	P	1130.8	P	1306.7	P	1078.7	P	1162.5	P	1403.3	P	1038.6	P	1036.6	P	1227.1	P	1329.4	P
1416088_a_at	Rps15	RRC	8145	P	8756	P	8167.9	P	6332	P	10589.6	P	9811.4	P	8778.9	P	10421.2	P	9811.7	P	11641.2	P	8868.3	P	9688.7	P	9665.6	P	8033.1	P	9672.5	P	9222.8	P	10294.7	P	10470.5	P	8958.1	P	9917.4	P	8937.4	P	7996	P	7622.3	P	8483.1	P
1416089_at	Rps15	RRC	4944.4	P	5402.4	P	4856.2	P	3800.2	P	6426	P	5882.1	P	5191.5	P	5790.4	P	4768.1	M	5971.5	M	5082.3	P	5329	P	4926.7	P	5225.6	P	5111.9	P	4498.6	M	6139.9	P	5772.4	P	5090.1	P	5914	P	5705.9	P	4943.6	P	5089.4	P	5236.8	P
1416090_at	Pdhb	--	2791.4	P	2288.2	P	2681.3	P	3561.7	P	2107.9	P	2135.6	P	2656.1	P	2653.6	P	2024.3	P	2453.4	P	3241.6	P	3187.7	P	2257.7	P	1932.3	P	2586	P	2721.9	P	2560.4	P	2552.1	P	2361.7	P	2994.3	P	2090.6	P	1850	P	2205.5	P	2194.9	P
1416091_at	Map4	--	1885.8	P	2481.2	P	1798.9	P	2246.7	P	2585	P	2101.5	P	1677.8	P	1278.5	P	2124.8	P	1779.7	P	1569.3	P	1814	P	1773.5	P	2067.3	P	1450.2	P	1534.6	P	2020.6	P	1951	P	1913.1	P	1767.7	P	1830.8	P	1890.7	P	1820.6	P	1761.6	P
1416092_a_at	Map4	--	2021.7	P	2724	P	3276.8	P	2699.6	P	3508.3	P	3159.2	P	2908.7	P	2391.5	P	2841	P	2793.6	P	2797.7	P	3157.1	P	2477.1	P	3158.4	P	2644.7	P	2483.2	P	2430	P	2532	P	2837.6	P	2515.6	P	2700.6	P	2700.2	P	2826.3	P	2736	P
1416093_a_at	Mrpl20	MRC	1637.3	P	985.5	P	1122.3	P	891.1	P	793	P	787.8	P	1254.1	P	1637	P	982.1	P	1131.1	P	1368.5	P	1309.5	P	978.8	P	1018.1	P	1437.4	P	1314.6	P	925.3	P	1113.4	P	1230.7	P	1382.5	P	954.3	P	918.2	P	1255.1	P	1226.5	P
1416094_at	Adam9	MRC	1883.9	P	2052.3	P	2004.7	P	2663.4	P	1080.8	P	1685	P	1812.2	P	1349.7	P	1483.6	P	903.2	P	1854.5	P	1768.7	P	1038.6	P	1127	P	1390.9	P	1633.4	P	949.2	P	1090.7	P	1826.5	P	1594	P	1018.6	P	1399.6	P	1661	P	1679.3	P
1416095_x_at	Sarnp	MRC	1577.4	P	1183.9	P	1138.5	P	1585	P	1350.6	P	913.3	P	1192	P	1470	P	1130.7	P	1049.9	P	1088.9	P	1127.7	P	1185	P	1308.4	P	1256.8	P	1110.7	P	1176.4	P	1080.8	P	1125.2	P	1368.5	P	1241.1	P	1420.3	P	1136.8	P	1283.9	P
1416096_at	Vipas39	--	777.7	P	920.3	P	758.9	P	680.8	P	656.6	P	655.7	P	603.3	P	706.1	P	799.2	P	713.8	P	686.4	P	856.4	P	1063.5	P	1286.8	P	815.2	P	916.4	P	1103.7	P	1195.1	P	742	P	790.5	P	920.7	P	901.3	P	623.5	P	645.6	P
1416097_at	Lrrc4	--	164.5	P	116.8	P	156.9	P	205	P	145	P	96.3	P	153.8	P	87.9	A	211.1	P	252.5	P	118.2	P	117.8	P	191.9	P	185.2	P	193.1	P	136.8	M	234.9	P	108.4	P	163.5	P	120.4	P	195.5	P	207	P	176.2	P	167.8	P
1416098_at	Syngr3	--	64.6	A	81.9	P	9.3	A	27.4	A	12.6	A	67.5	P	26.6	A	20.5	A	13.8	A	125	P	48.6	A	66.5	A	52.2	A	151.9	P	73.1	A	60.7	A	61.7	P	114	P	51.6	A	6.7	A	78.7	P	91.1	M	27.7	P	74.8	A
1416099_at	Rpl27	--	7444.6	P	8679.7	P	8524.8	P	7335.6	P	10395.6	P	10046.8	P	8498.6	P	10347.9	P	9417.1	P	10570.3	P	8305.7	P	8573	P	8515.8	P	7371.5	P	9018.8	P	8291	P	9902	P	9954.3	P	8472.6	P	9287.7	P	9221.4	P	7532.4	P	7670.2	P	7709.7	P
1416100_at	Eif3d	MRC	2353.7	P	2517.9	P	2393.5	P	1862.3	P	2533.8	P	2116.4	P	2056.1	P	1858.8	P	2366.4	P	1635.4	P	1765.6	P	1948.9	P	1926.7	P	1891.1	P	1803.5	P	2026.5	P	2340.8	P	2195.1	P	1948	P	2219.6	P	2206.7	P	1886.3	P	2190.8	P	2240.5	P
1416101_a_at	Hist1h1c	--	3469.6	P	1907.8	P	3591.4	P	4130.2	P	1235.7	P	1770.1	P	2807.2	P	2955.6	P	1142.4	P	1498.8	P	2879.6	P	2698.1	P	693.5	P	1127.8	P	2337.5	P	1991.3	P	1412.1	P	1560.2	P	2895.3	P	3637	P	967.3	P	1206.6	P	2204.8	P	2394.7	P
1416102_at	Ywhaz	MRC	5539.4	P	6638.3	P	7425.8	P	6142.8	P	8508.1	P	8416.9	P	7199.4	P	7770	P	6475.4	P	7400.5	P	7084.8	P	7452.1	P	7545	P	7784.2	P	7181	P	6316.5	P	7615.2	P	8272.1	P	8046.7	P	7772.2	P	7848.5	P	7185.9	P	7216	P	7313.5	P
1416103_at	Ywhaz	MRC	3168.1	P	3483	P	2292.3	P	3643.7	P	3299.3	P	3478.2	P	2700	P	2487.1	P	4086.2	P	2882.7	P	2375.1	P	2698.3	P	2652.1	P	2563.3	P	2814.9	P	2006.8	P	3364.4	P	2711.8	P	2651.4	P	2434.5	P	3294.8	P	2695.4	P	2359.7	P	2368.8	P
1416104_at	Mpdu1	--	1009.9	P	1263.4	P	1404.2	P	1006.5	P	702	P	1278.4	P	1391.7	P	963.5	P	781.5	P	1065.6	P	1123.1	P	1168.1	P	811.5	P	1100.2	P	1169.3	P	1383	P	1013.1	P	896.2	P	902	P	1012.4	P	1182.7	P	1124.7	P	1037.3	P	994.7	P
1416105_at	Nnt	--	1863.5	P	1814.2	P	1533	P	1981.7	P	1305.4	P	1744.6	P	1366.6	P	1108.2	P	1436.9	P	1416.8	P	1212	P	1287.3	P	1271.7	P	1771.3	P	1072.9	P	1411.7	P	1640.5	P	1284.1	P	1277.8	P	1117.6	P	1767.9	P	1351.1	P	1612.7	P	1323	P
1416106_at	Kti12	--	201.6	P	266.8	P	273.1	P	206.3	P	355.2	P	336.5	P	292.2	P	244	P	367.3	P	98.6	P	326.3	P	305.5	P	266	P	349.4	P	232.4	P	242.1	P	287.7	P	277.8	P	206.8	P	300	P	336	P	198.9	P	252.3	P	267	P
1416107_at	Nsg2	--	2052.3	P	526.8	P	438.8	P	534.2	P	650.3	P	556.2	P	576.5	P	485.7	P	259.4	P	471.4	P	287	P	398.2	P	740.6	P	761.5	P	488.2	P	785.8	P	594.4	P	1049.8	P	432.4	P	482.1	P	686.3	P	635.7	P	845.5	P	1096.9	P
1416108_a_at	Tmed3	RRC	1482.5	P	4771.3	P	3770.7	P	3459.1	P	3502.5	P	4834.1	P	3694.8	P	2894.6	P	3381.1	P	3171	P	3067.8	P	2766.2	P	3076.6	P	4797.3	P	2655.9	P	3180.8	P	4100.7	P	3210.5	P	3295.9	P	3189.2	P	3249.3	P	3526.8	P	2981.3	P	2891.3	P
1416109_at	Fuca1	RRC	4521.7	P	8734.5	P	8040.2	P	6939.9	P	7241.4	P	9408.5	P	7169.2	P	6575.4	P	7159.6	P	8053.3	P	7565.9	P	6851.2	P	7336.1	P	8029.6	P	6970	P	6722.2	P	7838.7	P	7487.4	P	7824.7	P	7276.8	P	7794.2	P	7539.8	P	6866.5	P	6465.9	P
1416110_at	Slc35a4	MRC	1941.5	P	1907.1	P	2227.2	P	2228.5	P	2554.3	P	1784.1	P	1788.5	P	2312.6	P	1762.4	P	1812.1	P	2070.8	P	2298.2	P	2376.9	P	2810.4	P	2226.9	P	1942.2	P	2454.7	P	2266	P	2307	P	2421.2	P	2253.7	P	2329.1	P	2399.3	P	2275.3	P
1416111_at	Cd83	--	47.4	A	11.1	A	4	A	6	A	47.4	A	4	A	24	A	7	A	41.6	A	41.9	A	47.1	A	48.6	A	76.6	A	31.7	A	27.7	A	37.8	A	4.4	A	19.7	A	20.4	A	13	A	26.7	A	4.1	A	20.1	A	23.5	A
1416112_at	Cox8a	MRC	2013.1	P	1987.1	P	2277.8	P	1578.6	P	1814.1	P	2182.9	P	2150.3	P	2931	P	1437.5	P	1892.3	P	2473.1	P	2788.2	P	1157.9	P	1975.3	P	2053.1	P	2178.6	P	2435.7	P	2430	P	2320.4	P	3027.3	P	1899.2	P	1699.6	P	1961.4	P	1884.3	P
1416113_at	Fkbp8	--	1341.6	P	1712.4	P	1304	P	567.3	P	1354.2	P	1351.8	P	1288.7	P	1227.1	P	1743.5	P	1620.8	P	1476.2	P	1481.9	P	1457.1	P	1726.4	P	1299.8	P	1536.3	P	1366.8	P	1331.6	P	1492	P	1327.4	P	1529.8	P	1765.2	P	1471.3	P	1706	P
1416114_at	Sparcl1	--	536.8	P	87.3	P	51.1	P	12.4	A	50.2	P	36.7	P	55	P	135.1	P	7.4	A	98.8	P	69.5	P	73.5	P	102.6	P	80.4	P	229.2	P	83.3	A	34.5	A	124.3	P	21.2	A	62.4	P	43.3	P	102.8	P	74.3	P	138.1	P
1416115_at	Orc3	--	2840.2	P	1444.9	P	1104.8	P	1406.8	P	1604.1	P	1263.6	P	1278.3	P	1468.6	P	1325.9	P	1034.1	P	927.7	P	1036.3	P	1294.5	P	2046.8	P	872.4	P	1134.4	P	1254.2	P	1315.6	P	1470.1	P	1727.4	P	1834.4	P	1870.8	P	1762.6	P	1681.9	P
1416116_at	Orc3	--	1173.7	P	493.3	P	432.2	P	377.5	P	472.8	P	444.5	P	396.5	P	478.6	P	540.3	P	650.6	P	471.9	P	379.8	P	631.2	P	361.4	P	544.7	P	358.2	P	554.1	P	743.8	P	503.6	P	443.2	P	677.1	P	639.8	P	459	P	433.9	P
1416117_at	Orc3	--	991.9	P	1027.9	P	521.8	P	451.2	P	883.3	P	633.4	P	703.4	P	548	P	1168.2	P	1083.6	P	901.6	P	1008.4	P	1301.1	P	746.7	P	780	P	1104	P	875.8	P	1101.5	P	518.1	P	512.8	P	901.4	P	776.9	P	475	P	543.4	P
1416118_at	Trim59	--	1345.2	P	1069.1	P	2206	P	2416.8	P	2153.2	P	1088.6	P	2681.1	P	2013.2	P	1755.7	P	1236.5	P	2382.6	P	2322.4	P	2256.6	P	1128	P	2743	P	2548.5	P	1449	P	893.1	P	2103.2	P	2125	P	1239.3	P	1228.1	P	1896	P	1822.7	P
1416119_at	Txn1	--	5896	P	5928.8	P	7210.8	P	6300.6	P	7169.9	P	6977.7	P	8880.9	P	9611.4	P	6649.4	P	7464	P	8581.7	P	9036.9	P	6804.5	P	6536.5	P	8877.6	P	8748.5	P	7531.3	P	6811.2	P	7868.8	P	8553.3	P	6894.5	P	7331.8	P	7582.9	P	7644.9	P
1416120_at	Rrm2	--	558	P	316.9	P	1049.5	P	837.7	P	955.5	P	317.9	P	1045.6	P	583.3	P	761.9	P	353.8	P	887.9	P	929.1	P	351.8	P	413.8	P	796.5	P	706.4	P	324.5	P	226.7	P	1093.9	P	979.4	P	270.3	P	297.4	P	1045.5	P	958.6	P
1416121_at	Lox	--	125.5	P	741.9	P	250.8	P	219.4	P	139.1	P	198.8	P	284.9	P	419.7	P	97.3	P	370.3	P	152	P	516.4	P	68.7	P	623.7	P	822.4	P	175.6	P	218.2	P	718.2	P	256.3	P	929.2	P	74.9	P	1760.6	P	338.3	P	524.7	P
1416122_at	Ccnd2	--	2289.8	P	684.7	P	660.3	P	123.5	A	2139.4	P	413.5	P	527.6	P	492	P	689.3	P	790.2	P	240	A	450.6	P	1380	P	875.5	P	547	P	209	M	1642.3	P	1582.3	P	687.1	P	733.7	P	1532.5	P	965	P	429.8	P	591	P
1416123_at	Ccnd2	--	3420.9	P	1020	P	727.1	P	144.8	P	4433.2	P	626.3	P	579.1	P	897.9	P	1257.9	P	1845.2	P	689.4	P	884.7	P	2670	P	1166.9	P	833.9	P	245.3	P	2391.3	P	2056.2	P	843.7	P	1032.8	P	2379.5	P	857.6	P	536.3	P	601.2	P
1416124_at	Ccnd2	--	5549.6	P	2689.1	P	1282.2	P	321.3	P	6592.1	P	1595.8	P	1500	P	1830.3	P	3303.8	P	3084.8	P	656.7	P	1004.3	P	4542.6	P	1800.3	P	1262.5	P	282.9	P	3808.5	P	3285.2	P	904.5	P	2050.3	P	3225.2	P	1447.5	P	1027	P	760.3	P
1416125_at	Fkbp5	--	419	P	381.5	P	799.9	P	855.6	P	484.9	P	341.3	P	625.7	P	651.2	P	408.6	P	392.3	P	938.9	P	768.4	P	539.7	P	321.8	P	734.5	P	664.7	P	442.9	P	399.8	P	684.7	P	777.1	P	600.9	P	319.4	P	484.6	P	671.5	P
1416126_at	Polr1b	--	135	P	165.7	P	187	P	175.3	P	232.7	P	121.5	P	142.1	P	103.4	P	250.7	P	95.7	P	144.8	P	139.1	P	151.1	P	182.7	P	97.6	P	143.1	P	101.4	P	144.2	P	165.1	P	82.2	P	249.1	P	123.8	P	160.5	P	235.7	P
1416127_a_at	Dnpep	--	777.1	P	1003.4	P	552.3	P	386.8	P	869.6	P	949.9	P	656.1	P	748.8	P	983.9	P	834.4	P	530.2	P	657.6	P	783.8	P	1161.7	P	624.5	P	636.9	P	823.1	P	759.4	P	610.2	P	756.6	P	1104.2	P	899.4	P	836.9	P	783.7	P
1416128_at	Gm6682 /// Tuba1c	--	39.1	P	56.2	P	237.1	P	87	P	38.5	P	155.4	P	210.3	P	72.4	P	108.2	P	367.3	P	355.6	P	337.5	P	89.9	P	24.2	P	449.9	P	383.1	P	43.5	P	50.5	P	62	P	97.2	P	82.2	P	92.4	P	79.1	P	44.3	P
1416129_at	Errfi1	--	926.4	P	1020.5	P	1085.1	P	1625.9	P	1612	P	1291.7	P	1301.3	P	1435.2	P	1316.8	P	1092.3	P	1437.9	P	1241.4	P	1431	P	1113.8	P	1105.3	P	918.5	P	1154.2	P	1380.7	P	1276.4	P	1387.6	P	1266.7	P	1041.8	P	1356.7	P	1351.7	P
1416130_at	Prnp	--	895.7	P	1718.2	P	1741.1	P	3064.3	P	718.8	P	1468.9	P	1310.3	P	1020.1	P	648.2	P	629.3	P	1297.7	P	1080	P	788.2	P	1119.9	P	1287.2	P	1544.3	P	784.6	P	968	P	1323.2	P	1452.4	P	833.7	P	802.7	P	1451.9	P	1365.7	P
1416131_s_at	Efr3a	MRC	785.9	P	1053.6	P	1053	P	1186.7	P	637.2	P	959.6	P	1196.7	P	844.8	P	873.9	P	816.4	P	1063.8	P	1073.3	P	886.7	P	617.1	P	1019.3	P	1261.6	P	854.1	P	547.4	P	946.9	P	856.7	P	696.3	P	895.8	P	715.4	P	930.4	P
1416132_at	Efr3a	MRC	942.8	P	1430.7	P	1734.5	P	1394.9	P	1240.1	P	1560.9	P	1716.3	P	1541.7	P	1040	P	1129.4	P	1589.5	P	1704.6	P	1114.8	P	1357.6	P	1521.1	P	1609.5	P	1288.7	P	1031.4	P	1592.2	P	1445.7	P	1375.3	P	1593.9	P	1680.7	P	1833.1	P
1416133_at	Efr3a	MRC	1542.5	P	2572.8	P	2161.6	P	3675.4	P	1595	P	2250	P	2148.6	P	1942.8	P	2044.2	P	1847	P	2137.5	P	2338.5	P	1688.1	P	3986.1	P	2130.9	P	3225.4	P	2210.9	P	2641.9	P	2895	P	2704.4	P	3285.3	P	3633.7	P	3638.1	P	3267.5	P
1416134_at	Aplp1	--	2814.5	P	284.1	P	291.7	P	166.3	P	329.3	P	260	P	195.1	P	176.1	A	331.7	P	454.3	M	244.7	A	351	P	299	P	870.5	P	323.4	P	262.8	P	365.3	P	652.2	P	302.6	P	288.5	P	385.1	P	564.6	P	427.1	P	436.2	P
1416135_at	Apex1	--	862.8	P	1362.7	P	957.4	P	861.4	P	1950.1	P	1029.2	P	1234.1	P	1018.8	P	1537.5	P	1518	P	895.2	P	1092.6	P	1699.9	P	1084.9	P	1181.2	P	1043.1	P	1002.7	P	1030.6	P	1056.3	P	1026.3	P	1507.2	P	1125.6	P	1060.4	P	1134.9	P
1416136_at	Mmp2	--	2813.2	P	209.9	P	213.5	P	65.4	P	190.9	P	183.1	P	118.4	P	241.5	P	173.1	P	351.3	P	226.6	P	178.1	P	395.8	P	621.7	P	250.7	P	188	P	350.1	P	840.7	P	108.5	P	482.3	P	147.8	P	555.7	P	152.8	P	217.7	P
1416137_at	Anxa7	--	193.4	P	416.4	P	543.2	P	626.3	P	230.9	P	522.3	P	447.2	P	359.3	P	403.8	P	402.7	P	751.5	P	749.7	P	416.2	P	481.6	P	460	P	472.6	P	784.4	P	397.9	P	629	P	438	P	473.8	P	611	P	568.2	P	609.7	P
1416138_at	Anxa7	--	798.8	P	1308.6	P	1488.9	P	1732.3	P	1049.9	P	1461.5	P	1217.9	P	1248.8	P	1234.9	P	1367.5	P	1102.1	P	1092.1	P	946.6	P	1565.5	P	1261.7	P	1198.5	P	1356.1	P	1004.4	P	1473.4	P	1418.1	P	1205.3	P	1417.5	P	1342.2	P	1370.8	P
1416139_at	Reg2	--	18.9	A	29.3	A	19.6	A	20.2	A	21.4	A	22.4	A	40.2	A	26	A	33.4	A	34.6	A	38.7	A	25.5	A	35.8	A	36.5	M	40.9	A	21.6	A	26.9	A	26.5	A	36	A	32.3	A	21.2	A	27.5	P	18.5	A	30.2	A
1416140_a_at	Dhx30	--	601.2	P	325.3	P	446.3	P	154.5	P	574.3	P	339.6	P	310.3	P	373.1	P	449.6	P	457.4	P	431.4	P	382.2	P	443.6	P	565	P	541.2	P	530.6	P	437.8	P	634.6	P	371.4	P	320.5	P	483.2	P	427.5	P	565.1	P	470.4	P
1416141_a_at	Rps6 /// Rps6-ps4	--	7758.2	P	9134.8	P	9609.4	P	8548.4	P	11666.7	P	11576.3	P	9480.9	P	12801.6	P	8674.2	P	11955.3	P	8708.3	P	9483.5	P	8756.2	P	9305.5	P	9074.9	P	9133	P	10640.2	P	11534.2	P	9859.1	P	11350.3	P	9649.4	P	8498	P	8364.7	P	9220	P
1416142_at	Rps6	--	493.1	P	415.3	P	401	P	602.3	P	395.5	P	331.3	P	454.5	P	441.3	P	325.7	P	461	P	474.9	P	450.9	P	390.6	P	584.8	P	617.1	P	355.3	P	499.8	P	337.4	P	533.6	P	418	P	379.2	P	564.8	P	325.1	P	340	P
1416143_at	Atp5j	MRC	5964.6	P	5905.1	P	5965.5	P	6476.5	P	6309.1	P	6072.3	P	6133.4	P	8129.6	P	5045.4	P	5809.3	P	6469.4	P	6956.4	P	4859.2	P	5320	P	6220.9	P	6160.3	P	6550.1	P	6123.1	P	6630.7	P	7493.9	P	6045.5	P	5819.8	P	6026.7	P	6443.3	P
1416144_a_at	Dhx15	MRC	3168.7	P	3185.2	P	2861.4	P	4585.5	P	3341.1	P	3140.4	P	3600.3	P	2393.7	P	4197.1	P	2861.3	P	3142.1	P	3256.7	P	3174.3	P	2162.8	P	3764.8	P	3714.7	P	2707.4	P	2403.3	P	2473.4	P	2442.9	P	1964.6	P	2188.4	P	2188.3	P	2556.3	P
1416145_at	Dhx15	MRC	1769.7	P	1561.2	P	1832.3	P	2185.9	P	2020.5	P	1671.9	P	1921.8	P	1601.3	P	1918.2	P	1351.9	P	1795.5	P	1723.8	P	1851.7	P	1102.1	P	1765.7	P	1577.3	P	1514.9	P	1442.2	P	1927.4	P	1597.7	P	1523.5	P	1538.4	P	1795.9	P	2114.2	P
1416146_at	Hspa4	--	4233.7	P	3601	P	6125.2	P	4632.7	P	5858	P	4550	P	5421.2	P	5695.2	P	3504.9	P	4904.1	P	5024.7	P	5090.4	P	5302	P	4349.2	P	4520.9	P	4867	P	4662	P	5070	P	6115	P	5327.3	P	4424.4	P	4433.7	P	5123.5	P	4957.3	P
1416147_at	Hspa4	--	1132.6	P	1262.4	P	1048.8	P	1115.2	P	1886.4	P	1605.7	P	1293.8	P	1296	P	1107.5	P	1370	P	1374.8	P	1266.1	P	1332.8	P	1347.5	P	960.3	P	845	P	1972.1	P	1248.2	P	1318.7	P	887.7	P	1364.9	P	762	P	1349.8	P	1426.6	P
1416148_at	Laptm4b	MRC	5000.5	P	4692.8	P	5179.8	P	4585.9	P	3853.5	P	5096.1	P	4160.7	P	3404.5	P	3689.3	P	3366.6	P	3820	P	4444.3	P	3763.9	P	5272.7	P	3977.4	P	4584.3	P	4671.3	P	4420.5	P	4632.8	P	3916.5	P	4646	P	4897	P	4771	P	4009.2	P
1416149_at	Olig1	--	24.6	A	25.7	A	22.1	A	18.6	A	33	A	25	A	22	A	31.7	A	31.6	A	66.8	P	37.8	A	101.3	P	88.6	A	22.3	A	66.2	A	28.8	A	58.6	P	62.1	P	23.2	A	55.4	A	2.2	A	16.1	A	19.6	A	15.3	A
1416150_a_at	Srsf3	--	4342.8	P	4577.5	P	4451	P	4624.9	P	5574.9	P	4646.6	P	4950.2	P	4929.9	P	5081.8	P	4576.1	P	4804.5	P	4619.8	P	4863.3	P	3123.2	P	4686.6	P	4168.7	P	4165.6	P	4190.3	P	4747.2	P	4598.4	P	3629.7	P	3417.8	P	4124.7	P	4195.8	P
1416151_at	Srsf3	--	412.4	P	651	P	468.2	P	667.7	P	725.3	P	618.3	P	550.9	P	513.6	P	628	P	495.6	P	704.2	P	497.9	P	801.3	P	577.1	P	560.2	P	600.6	P	640.7	P	536.3	P	645	P	444.2	P	633.9	P	760.6	P	615	P	595.2	P
1416152_a_at	Srsf3	--	1515.8	P	1688.2	P	1436.7	P	2296.8	P	2338.5	P	1299.4	P	1563.4	P	1391.3	P	2434.3	P	1576.3	P	1682.2	P	1491.5	P	1929.7	P	997.5	P	1694	P	1610.1	P	1615.8	P	1506.7	P	1648.1	P	1600.6	P	1311.9	P	1410.2	P	1267.6	P	1478.3	P
1416153_at	Srp54a /// Srp54b /// Srp54c	--	2327.3	P	2420.6	P	2426.3	P	2960.1	P	2589.4	P	2476.6	P	2369.7	P	2399.3	P	2323.2	P	2117.3	P	2427.4	P	2270.1	P	2187.4	P	2399.2	P	2073.8	P	2376.2	P	2015.3	P	2502	P	2572.9	P	2241.2	P	2307.8	P	2681.9	P	2438.5	P	2565.6	P
1416154_at	Srp54a /// Srp54b	--	1190.6	P	1069.8	P	982.8	P	1222.2	P	1586.2	P	1307.5	P	922.6	P	868.4	P	1147.2	P	882.4	P	795.4	P	875	P	1033.3	P	707.1	P	1054.4	P	1088.2	P	891.3	P	772.6	P	593.8	P	549.4	P	837.6	P	530.5	P	516.9	P	444.2	P
1416155_at	Hmgb3	--	2446.5	P	2110.2	P	2207.4	P	2394.5	P	4342.2	P	1609.9	P	2331.6	P	2132.2	P	2003.6	P	1789.8	P	1602.8	P	2213.9	P	2395.6	P	2192.8	P	1539	P	1972.1	P	2191.8	P	2566.6	P	2589.4	P	2283.6	P	2618.4	P	2411.2	P	2891.3	P	2709.8	P
1416156_at	Vcl	MRC<RRC	1589	P	1618	P	1295.8	P	1482.4	P	1107.4	P	1144.3	P	1529.2	P	1113	P	1186	P	1165.5	P	1119.9	P	1085.6	P	1241.1	P	1112.7	P	1444.7	P	1117.3	P	1031.4	P	858.5	P	996.3	P	894.9	P	954	P	1038.3	P	1092.9	P	1049.5	P
1416157_at	Vcl	MRC<RRC	1985.4	P	1608.5	P	2646.1	P	1921.4	P	1616.2	P	1657.8	P	1758	P	1614.1	P	1110.8	P	1499.3	P	1360.7	P	1248.4	P	1671	P	1683.4	P	1676.9	P	1329	P	1337.2	P	1565.8	P	1798.7	P	1231.2	P	2012.4	P	2064	P	1915.2	P	1826.9	P
1416158_at	Nr2f2	--	5075.4	P	4514.1	P	3398.8	P	3213.9	P	4876.4	P	4452.3	P	3812	P	3395.9	P	6083.2	P	6190.5	P	3903.8	P	3840.6	P	6039.6	P	4691	P	4406.6	P	2797.1	P	5842.8	P	4915.5	P	4179.5	P	3551.3	P	5991.9	P	4909.3	P	3910.8	P	3588.2	P
1416159_at	Nr2f2	--	3881.3	P	3668.2	P	2916.9	P	1583.4	P	3820.3	P	3482.9	P	2671.2	P	2913.5	P	3637.4	P	4856.9	P	2409.9	P	3060.9	P	4460	P	5039.1	P	3286.5	P	2302.4	P	5471.9	P	4553.5	P	3093.2	P	3013.6	P	4755.3	P	4574.1	P	3245.2	P	2195.4	P
1416160_at	Nr2f2	--	921.8	P	928.7	P	672.4	P	325.9	P	1098.5	P	1075.1	P	711.4	P	641.5	P	1128.5	P	1365.8	P	758.1	P	671.1	P	1077.8	P	448	P	740.4	P	320.9	P	1139.6	P	880	P	566.6	P	579	P	862.7	P	439.1	P	282.7	P	236	P
1416161_at	Rad21	--	1201.3	P	998.5	P	1395.6	P	1727.8	P	1141.5	P	684.2	P	1517.4	P	1052.6	P	1286.6	P	1056.5	P	1746.1	P	1815.8	P	1430.9	P	946.2	P	1680.1	P	1800.5	P	988.5	P	643.9	P	1450.1	P	1208.2	P	1076.6	P	1167.3	P	1419.5	P	1399.4	P
1416162_at	Rad21	--	801.8	P	890.5	P	1352.5	P	2066.7	P	1053.3	P	1047.4	P	1243.7	P	941.7	P	713.3	P	651.9	P	1053.5	P	1401.8	P	621	P	656.4	P	1064.7	P	1209.4	P	1010.4	P	836.9	P	1522.1	P	1287.6	P	1256.1	P	1150.2	P	1341.6	P	1480	P
1416163_at	Cops4	--	1637.5	P	1777.9	P	1699.6	P	1991.4	P	1816.9	P	1865.5	P	1693.9	P	1828.2	P	1218.1	P	1843.7	P	1283.7	P	1566.9	P	1634.3	P	3255.3	P	1831.6	P	2254	P	1868.2	P	1495.2	P	2042.8	P	1702.1	P	2519.1	P	2758	P	2207.6	P	2187.1	P
1416164_at	Fbln5	--	295.7	P	67.4	P	123.7	P	40.9	P	22.9	P	48.9	P	31.5	A	95.9	P	74.1	A	121.3	P	68.1	A	55.9	P	68	P	100.8	P	161.9	P	71.7	A	119.3	P	125.4	P	62.2	P	120.2	P	45.6	P	167.1	P	89.6	P	102.7	P
1416165_at	Rab31	MRC	418.5	P	297.3	P	480.4	P	479	P	318.7	P	383.1	P	480.3	P	453.6	P	295.2	P	225.2	P	417.9	P	544.8	P	243.3	P	304.4	P	357.4	P	500.4	P	326.6	P	433.4	P	416.1	P	754.1	P	216.2	P	337.7	P	435.8	P	406.6	P
1416166_a_at	Prdx4	RRC	2695	P	5953	P	6236.1	P	7710.4	P	3588.7	P	5562.6	P	7389.2	P	7374.1	P	4841.9	P	3990.2	P	5676	P	5497.8	P	3158.5	P	3779.6	P	6658.5	P	7771.3	P	3910.4	P	3530.8	P	4608	P	5768.3	P	3597.6	P	3616.5	P	5606.2	P	6218.5	P
1416167_at	Prdx4	RRC	3514.7	P	5980.1	P	7114.4	P	7465.4	P	4066	P	6439.8	P	6748.6	P	7942.5	P	4173	P	3978.8	P	5671.1	P	5663.8	P	4026.1	P	4644.1	P	6545.3	P	7056.3	P	4362.8	P	5356.3	P	5908.6	P	6027	P	4482.2	P	3928.5	P	5867.8	P	6231.5	P
1416168_at	Serpinf1	RRC	3617.6	P	6448.3	P	5991.7	P	3611.8	P	7384.3	P	8389.7	P	4700.9	P	5160.9	P	5929.2	P	7545.7	P	4723.7	P	4663.1	P	6460.8	P	6264.9	P	4951.4	P	3175	P	6994.5	P	8382.8	P	5922	P	4975.6	P	6911.9	P	5733.2	P	4931.3	P	4231.6	P
1416169_at	Tpbpb	--	1.9	A	5.8	A	4.7	A	2.9	A	7.3	A	0.4	A	3.4	A	13.9	A	0.9	A	1.6	A	1.6	A	1.8	A	10.2	A	2.9	A	7.7	A	3.7	A	5.8	A	7.2	A	11.1	A	3.2	A	0.9	A	2.1	A	10.7	A	4.8	A
1416170_at	Trap1	--	890	P	772.6	P	1094	P	693.3	P	919.6	P	819.1	P	1001.9	P	841.1	P	916.2	P	581.2	P	823.1	P	782.7	P	888.5	P	907.4	P	599.7	P	756.7	P	815.9	P	913.9	P	773.1	P	863	P	925.9	P	859.6	P	914.5	P	1074	P
1416171_at	Kansl2	--	1263.3	P	1041.5	P	800.1	P	1130	P	1567.5	P	884.8	P	967.2	P	1075.9	P	1119.4	P	861.3	P	992.6	P	907.5	P	1126.7	P	1017.2	P	793.5	P	993.2	P	776.9	P	995.8	P	835.1	P	782.6	P	911.9	P	970.8	P	873.3	P	978.3	P
1416172_at	Pes1	--	1152.8	P	1157.7	P	1580.9	P	2097.5	P	1934.7	P	1328.7	P	1274.8	P	1001.4	P	761.3	P	765.4	P	1038.2	P	1251.5	P	1406.4	P	2188.7	P	1025.1	P	1312	P	1479.9	P	1606.7	P	1866.3	P	1174.4	P	2046.7	P	2011.6	P	2268	P	2076.1	P
1416173_at	Pes1	--	154	P	206.5	P	151.4	P	78	P	391.8	P	144.4	P	217.4	P	274.4	P	213.8	P	214.1	P	206.7	P	170.7	P	338	P	151.6	P	120.4	P	319.3	P	111.3	P	613.9	P	262.3	P	198.4	P	194.6	P	243.1	P	198.6	P	149.9	P
1416174_at	Rbbp9	--	665.1	P	451.1	P	458.9	P	554	P	635.1	P	450.1	P	420.5	P	526.7	P	598.7	P	532.9	P	526.6	P	579.8	P	684.5	P	480.2	P	500.6	P	460.8	P	672.3	P	438	P	443	P	672.8	P	709.2	P	593.4	P	343.2	P	483.1	P
1416175_a_at	Vdac3	RRC	2870.8	P	3013.3	P	2643.4	P	2964.6	P	3381.9	P	2874.6	P	3432.7	P	3231.6	P	3111.7	P	2663.9	P	3531.1	P	3544.7	P	2635.1	P	2104.9	P	2977	P	2997.2	P	2617.4	P	2206.7	P	2952.9	P	3044.6	P	1865.6	P	1946.5	P	2232.4	P	2531.8	P
1416176_at	Gm21596 /// Gm6115 /// Hmgb1	--	2587.7	P	1933	P	2584.3	P	3621.3	P	3236	P	2059.8	P	3094.2	P	2672.4	P	2763.7	P	2183.1	P	2509.8	P	3111.4	P	2628.8	P	1643	P	2607.3	P	2657.2	P	2639.6	P	2101.6	P	2705.6	P	2601.4	P	2134.6	P	1581.8	P	2264	P	2404	P
1416177_at	Rbmxl1	--	2283.5	P	1739.3	P	2121.2	P	2586.7	P	3056.4	P	1838.6	P	2449.5	P	2330.7	P	1989.3	P	2355.7	P	2038.8	P	2158.7	P	2410.3	P	2307.1	P	2357.9	P	1992.5	P	2166.1	P	2084	P	2173.1	P	1910.4	P	2200.3	P	2003.1	P	2235.8	P	2238.3	P
1416178_a_at	Plekhb1	RRC	1810.4	P	6135.7	P	5051.1	P	5583.8	P	5475.6	P	6730.9	P	5426.3	P	6086.2	P	6136.2	P	7010.8	P	6163.2	P	6188.8	P	5419	P	6750.8	P	6347.1	P	6321.1	P	6706.1	P	6532.5	P	5836.5	P	5798.5	P	6769.1	P	6122.1	P	5066.6	P	5319.3	P
1416179_a_at	Rdx	--	4904.2	P	4145.2	P	2948.8	P	4102.8	P	4645.2	P	3961.9	P	4623.8	P	2896.2	P	5833.4	P	5119.7	P	4740	P	5334.6	P	5223.4	P	2617.6	P	4960.6	P	4638.7	P	3488	P	2408.4	P	2997.8	P	3045	P	2372.4	P	2481.4	P	2152.3	P	2276	P
1416180_a_at	Rdx	--	2319.5	P	2131.4	P	2958.6	P	2301.1	P	2860.5	P	2519.8	P	2915.7	P	3077	P	2078.4	P	2270.8	P	2536.1	P	2769.1	P	2623.2	P	2228.7	P	2875.6	P	2096.6	P	2875.3	P	2329.5	P	2926.2	P	2752.7	P	2327.8	P	2185.6	P	2356.5	P	2521.8	P
1416181_at	Mesdc2	RRC	6296.8	P	7409.5	P	7103.6	P	7002.8	P	7988.2	P	8373.7	P	7460.3	P	6549.9	P	7047	P	6626.6	P	6282.7	P	6460.3	P	7246.2	P	6173.2	P	6430.3	P	7491	P	7172.3	P	7909.4	P	7401.4	P	6584.9	P	7086.5	P	6016	P	6391.2	P	6755.6	P
1416182_at	Apba3	--	539.2	P	506.9	P	395.3	P	464.7	P	411.2	P	421.2	P	363.4	P	377.6	P	441.9	P	480.6	P	475.1	P	416	P	423.1	P	709.1	P	399.4	P	466.4	P	519.3	P	309.6	P	304.6	P	464.8	P	363.8	P	586.9	P	432.8	P	472.8	P
1416183_a_at	Ldhb	MRC	3375	P	3420.7	P	3478.3	P	2600.1	P	4835.5	P	4057.1	P	2291.6	P	2969.1	P	4111.5	P	4278.7	P	3366.9	P	3520.6	P	4297.1	P	4139.6	P	2886	P	2479.2	P	4068.4	P	4676.6	P	4202.5	P	3990.4	P	4484.5	P	3629.7	P	2956.6	P	3141.5	P
1416184_s_at	Hmga1 /// Hmga1-rs1	--	3502.3	P	3669.5	P	3599.2	P	3203	P	5096.2	P	3248.2	P	3168.4	P	3361.3	P	3186.7	P	3356.3	P	3061.6	P	2882.4	P	3874	P	3065.1	P	2342.3	P	2941.6	P	4339	P	3180.4	P	3307	P	3396.9	P	3332.1	P	2997.2	P	2828.3	P	3140.2	P
1416185_a_at	Adh5	--	3989.6	P	4396.7	P	3498.5	P	5175.5	P	4537.9	P	3840.5	P	3519.3	P	3867.9	P	3676	P	3718	P	3058.3	P	3968.1	P	3253.7	P	3671.9	P	2992.7	P	3206	P	4085.1	P	3593.3	P	3599.8	P	3884.9	P	3906.7	P	3306.9	P	3324.7	P	3738.4	P
1416186_at	Pnrc2	--	2752.5	P	2171.6	P	1932.2	P	3063.4	P	2752.5	P	2262.5	P	2295.1	P	2339.9	P	3025.1	P	2571	P	2548.3	P	2567.7	P	3164	P	2369.4	P	2957.1	P	2577.1	P	2650.3	P	2356.2	P	2161.2	P	2218.7	P	2665.2	P	2759.7	P	1965	P	2312.6	P
1416187_s_at	Pnrc2	--	3444.8	P	2951	P	2711.6	P	3506.5	P	3757.4	P	3430.3	P	3270.4	P	3732.7	P	4128	P	3807.7	P	3671.2	P	3727.1	P	4410.8	P	2534.8	P	3959	P	3989.2	P	3921.2	P	2882.4	P	3357.8	P	3401.6	P	3618	P	2771.8	P	2594.7	P	3048.5	P
1416188_at	Gm2a	RRC	957.9	P	2688.4	P	2983.5	P	2937.7	P	1255	P	2950.6	P	3037.6	P	3067.5	P	1674.4	P	2515.5	P	2955.8	P	2709.4	P	1364.3	P	1672.5	P	2858.1	P	2540.4	P	2405.4	P	2216.7	P	2395.1	P	2772.5	P	2664.4	P	1590.5	P	2039.8	P	2153.6	P
1416189_a_at	Sec61a1	--	6455.5	P	7869.9	P	8147.8	P	7205	P	7908.9	P	10109.3	P	7959.2	P	9676.1	P	8292.5	P	8867	P	7307.5	P	7693.7	P	6916	P	6722.7	P	7138.8	P	7506.6	P	8507.4	P	10132.8	P	8596.7	P	9051.2	P	8044	P	6138.1	P	6797.7	P	7303.8	P
1416190_a_at	Sec61a1	--	323	P	725.7	P	855	P	427.3	P	680.2	P	783.6	P	829.3	P	560.1	P	742.6	P	421.2	P	608.5	P	600.3	P	527.8	P	343.2	P	539.7	P	505.2	P	563.6	P	500.6	P	549	P	720.2	P	608.9	P	412.1	P	479	P	488.2	P
1416191_at	Sec61a1	--	360.9	P	565.9	P	841.4	P	299.7	M	530.9	P	856.6	P	779.3	P	543.9	P	611.5	P	482	M	698	P	577.6	P	606.8	P	318	P	528.8	M	565.2	P	639.7	P	402.5	P	550.7	P	695.3	P	556.9	P	554.4	P	409.1	P	467.1	P
1416192_at	Napa	MRC	447.9	P	455.9	P	434.5	P	412.7	P	243.8	P	439.1	P	324.3	P	399	P	325.4	P	279.6	P	476.5	P	301.4	P	233.7	P	654.5	P	454.1	P	376.4	P	271.3	P	515.4	P	405.1	P	400.5	P	307.9	P	667.3	P	321.4	P	367.2	P
1416193_at	Car1	--	3.7	A	5.2	A	3.9	A	14.4	A	3.3	A	2.9	A	11.4	A	10.1	A	15.9	A	11.1	A	17.5	A	25.4	A	3.2	A	3	A	11.5	A	32.3	A	2.8	A	6.8	A	14.3	A	26.9	A	3.1	A	11.6	A	10.1	A	44.2	A
1416194_at	Cyp4b1	--	47.3	A	31.1	A	48.5	P	14.7	M	18.9	A	23	A	21.3	P	5.7	A	51.3	A	26	A	38	A	10	A	71.6	A	18.3	A	57.2	P	39.2	A	25.7	A	82.8	P	16.4	A	20.8	A	1.5	A	12.4	A	45.8	P	29.7	A
1416195_at	Inpp5k	--	137.8	P	232.7	P	223.8	P	160.4	P	262.8	P	269.8	P	214.4	P	225.2	P	276.9	P	338.4	P	295.4	P	230.7	P	308.1	P	191.1	P	330.4	P	311.4	P	213.7	P	159.4	P	193.4	P	250.6	P	248	P	224.5	P	155.6	P	221.2	P
1416196_at	Rpsa	RRC	19.3	A	48.8	P	59.1	P	40.8	P	51.1	P	63.1	P	94.1	P	79.1	P	107.9	P	59.6	P	140.1	P	80.1	A	82	P	71.6	P	124.2	P	113.1	A	50.9	P	44.2	P	83.4	P	70.2	P	70.8	P	83.2	P	73.3	P	58.5	P
1416197_at	Snrpc	--	1099	P	770.2	P	553.1	P	828.5	P	1046.5	P	705.7	P	654.6	P	873.9	P	331	P	461.3	P	562.4	P	542.7	P	542.2	P	683.2	P	623.1	P	584.4	P	606.6	P	547.2	P	713	P	973.8	P	936	P	836.5	P	972.6	P	988.6	P
1416198_at	Nelfcd	--	881.5	P	673	P	733.3	P	578.2	P	817.6	P	699.2	P	669.8	P	765.5	P	747.6	P	826.3	P	1107.2	P	875.5	P	849.9	P	744.3	P	998.6	P	986.2	P	763.6	P	704.7	P	750.2	P	749.8	P	651.9	P	768	P	895	P	824.8	P
1416199_at	Kifc3	--	250.5	P	71.2	P	193	P	74.4	P	107.6	P	179.6	P	280.1	P	326.3	P	92.1	P	114.9	P	203	P	193.7	P	128.2	P	134	P	243.1	P	266.4	P	88.3	P	138.5	P	239.1	P	169.1	P	129	P	152.2	P	422.5	P	345	P
1416200_at	Il33	--	161.6	P	62.4	P	139.2	P	39.7	P	2.9	A	63.9	P	85.1	P	179.4	P	18.2	A	229.3	P	206.8	P	280.3	P	93.9	P	513.8	P	353.1	P	64.5	P	82.5	P	402.9	P	188.6	P	266.7	P	57.5	P	132.1	P	227.8	P	159.7	P
1416201_at	Crk	--	1053	P	1233.6	P	1217.9	P	1369.5	P	1251.6	P	1231.8	P	951.8	P	1063.9	P	1136.4	P	900.4	P	1301.7	P	993.4	P	1199.5	P	1326.1	P	1033.8	P	1066.7	P	1266.2	P	1200.2	P	1230.9	P	1292.2	P	1121.6	P	1146.5	P	1296.6	P	992.1	P
1416202_at	Phb2	--	3205.5	P	4015.5	P	4083.8	P	2981	P	4751.3	P	3898.2	P	3632.8	P	4016.7	P	3629.3	P	3895.2	P	3690.5	P	3938.5	P	3443.1	P	3800.3	P	3787.5	P	3255.1	P	3897.6	P	4058	P	4156.6	P	3960.4	P	3358.5	P	3413.5	P	3826.8	P	3994.7	P
1416203_at	Aqp1	--	5790.3	P	185.9	P	256.3	P	103.2	P	38.7	A	232.6	P	140.2	P	125.4	P	55.9	P	189.6	P	199.4	P	238.7	P	354.8	P	948	P	325.5	P	101.3	P	153.5	P	998.7	P	132.3	P	261.5	P	117.4	P	207.7	P	359.2	P	239.7	P
1416204_at	Gpd1	--	119.1	P	182.7	P	149.7	P	252.7	P	97.4	P	45.4	P	117.5	P	201.6	P	295.7	P	134.3	P	594.6	P	808.4	P	130.1	P	56	P	198.4	P	502.5	P	86.8	P	68.1	P	266.3	P	838.7	P	53.2	P	58.5	P	198	P	1021.7	P
1416205_at	Glb1	RRC	752.3	P	1371.2	P	1055.2	P	642.9	P	771.3	P	1188.9	P	912	P	910	P	1000.9	P	1175.8	P	816.7	P	759.7	P	781.4	P	1476.5	P	635.4	P	814.2	P	1046.1	P	956.8	P	825.9	P	834.4	P	946.4	P	1167.3	P	883.5	P	689.7	P
1416206_at	Sipa1	--	223.8	P	140.2	P	183	P	91.9	P	144.6	P	119.8	P	137.5	P	122.3	P	150.9	P	195	P	132.1	P	167.9	P	217	P	425.2	P	353.6	P	127.5	A	201.2	P	211.6	P	233.8	P	208.3	P	177.5	P	222	P	332.4	P	288.4	P
1416207_at	Taz	--	860.8	P	1184.8	P	823.1	P	748.8	P	788.7	P	1006.3	P	1023.7	P	924.5	P	1332.7	P	1268.8	P	1075.2	P	1021.6	P	1427	P	1239.9	P	1093.9	P	1083.7	P	879.9	P	1283.5	P	1003.5	P	931.5	P	786	P	803.2	P	1177.3	P	906.7	P
1416208_at	Usp14	RRC	843.1	P	1009.8	P	1126.1	P	1462.3	P	1097.1	P	719.3	P	1271.2	P	747	P	1271.7	P	1215.3	P	1487.4	P	1490.3	P	1113.9	P	1266.1	P	1082.1	P	1131	P	1208.6	P	893.1	P	1022.6	P	1317.2	P	1089.4	P	1298.5	P	1333.3	P	1121.5	P
1416209_at	Glud1	--	2641.8	P	2946.5	P	3673.2	P	2864.7	P	2970.7	P	2807.9	P	3358.8	P	2771.3	P	3615.9	P	2229.8	P	2917.6	P	2663	P	3122.1	P	3832.3	P	2920	P	2993.3	P	3155	P	2986.3	P	3725.3	P	3155	P	3589.2	P	4235.5	P	4445.7	P	4030	P
1416210_at	Imp3	--	1385	P	1186.5	P	1142.1	P	1196.9	P	1127.8	P	1146.7	P	1111.5	P	1473.8	P	1095.5	P	1317.7	P	1339	P	1327.8	P	1069.9	P	1250.3	P	1122.2	P	1220.9	P	1407.4	P	979.4	P	1049.4	P	1492.1	P	1233.3	P	1014.7	P	1271.9	P	1157.2	P
1416211_a_at	Ptn	--	4207.1	P	3979.8	P	3645	P	2458.7	P	7955.7	P	5006.7	P	3036.4	P	3201.7	P	5362.7	P	3755.9	P	2826.2	P	2897.2	P	6169.5	P	3927.8	P	3205.8	P	2475.5	P	4017.3	P	4763.5	P	3901.7	P	3293.8	P	4531.9	P	3524.5	P	3581.9	P	3697.9	P
1416212_at	Magoh	--	2109.4	P	1904.5	P	1408.3	P	2236.8	P	2261	P	1557.4	P	1648.6	P	1497.5	P	2027.1	P	1089.5	P	1670.7	P	1560.3	P	1393.2	P	1645.8	P	1395.6	P	1506.7	P	1827.4	P	1015.3	P	1344	P	1614	P	1582.3	P	1552.9	P	1637	P	1740.1	P
1416213_x_at	Surf4	MRC	2577.2	P	4069.1	P	4737.5	P	3284.5	P	3168.3	P	4518	P	4539.6	P	3190.9	P	2999.8	P	2827.2	P	3361.2	P	3366.9	P	2727.3	P	3427.4	P	3525.1	P	4008.6	P	3362.3	P	3413	P	4189.3	P	3351.2	P	3031.2	P	3196.1	P	4020.2	P	3686.6	P
1416214_at	Mcm4	--	880.3	P	820.5	P	1649.4	P	1378.7	P	1472	P	808.2	P	1630.5	P	1025.2	P	851.1	P	826.7	P	1424	P	1217	P	1261.8	P	1111.1	P	1705.9	P	1159.8	P	713.9	P	788.1	P	1539.4	P	1214.5	P	794	P	1372.7	P	2004.2	P	1511.3	P
1416215_at	Gosr1	--	436.5	P	434.1	P	282.5	P	484.5	P	338.7	P	506.4	P	330.2	P	260	P	428.9	P	394	P	552.1	P	318.3	P	447.5	P	431.4	P	347.8	P	383.4	P	400.3	P	407	P	325	P	366.4	P	788.5	P	614.2	P	333.6	P	395.4	P
1416216_at	Reps1	--	491.4	P	955.4	P	769.7	P	1046	P	769.8	P	722.2	P	748.6	P	902.6	P	791.6	P	766.8	P	803.9	P	862.7	P	758.9	P	1765.4	P	864.9	P	816.4	P	1118.2	P	1322.8	P	940.6	P	1042.6	P	1287.4	P	1140.9	P	1136.6	P	958.6	P
1416217_a_at	Rpl37a	RRC	4559.3	P	5889.6	P	5098.4	P	4347.4	P	6290.8	P	6756.7	P	5300.7	P	6637.4	P	5526.5	P	6416.7	P	4805.3	P	5234.4	P	5537.7	P	5331.8	P	5159.8	P	4823.9	P	6307.9	P	6659.9	P	5642.6	P	6056.4	P	5864.2	P	4965.8	P	4938.8	P	5332.4	P
1416218_x_at	Rpl37a	RRC	274.5	P	384.9	P	314.4	P	256.9	P	464.7	P	308.5	P	146.7	P	318.1	P	431.2	P	467.4	P	262.8	P	287.4	P	418.4	P	301.6	P	420.3	P	398.4	P	256.8	P	462.1	P	397.4	P	319.2	P	274.8	P	487.6	P	187.4	P	288.1	P
1416219_at	Rpl19	RRC	7254.5	P	8328.6	P	9062.9	P	7275.6	P	9868.4	P	11091	P	8557.8	P	11882.3	P	7261.4	P	9947.7	P	8663.3	P	9272	P	8110.4	P	8039.7	P	8893.3	P	9196.7	P	10310.5	P	10514.2	P	9528.7	P	11301.7	P	11235.4	P	8708	P	10024.4	P	9600.1	P
1416220_at	Spcs1	--	5765.9	P	5912.2	P	5371.7	P	5199.3	P	5426.8	P	5700.6	P	5467.9	P	6085.5	P	4727.3	P	4559.8	P	5499.4	P	5296.4	P	4256.6	P	3194.1	P	4874.8	P	4763.3	P	5523.4	P	3843.6	P	5111.2	P	4997	P	3705	P	3631.5	P	4846	P	4495.9	P
1416221_at	Fstl1	--	5256.2	P	4483.4	P	3097	P	1472.3	P	3929.7	P	4420.7	P	2255.7	P	2124.6	P	3583.7	P	3348.3	P	1948.3	P	2181.9	P	3866.7	P	3757.6	P	2786.6	P	1324.9	P	3929.7	P	4169.3	P	2608.5	P	2410.2	P	3299.6	P	3128.6	P	2274.9	P	2131.3	P
1416222_at	Nsdhl	--	934.6	P	943.2	P	749.9	P	1810.7	P	844.5	P	876	P	829.7	P	538.6	P	1426	P	489.9	P	635.5	P	891.1	P	568.4	P	898.2	P	842.4	P	952	P	603.8	P	686.8	P	707.1	P	625.2	P	815.1	P	1120.2	P	786.4	P	741.6	P
1416223_at	Sh3bp5l	--	728.1	P	387.1	P	804.8	P	231.1	P	509	P	401.2	P	562.6	P	466.3	P	561.3	P	410.4	P	605.3	P	782.2	P	635.8	P	609.8	P	476.7	P	589.3	P	596.2	P	557.6	P	389.6	P	537.4	P	460.3	P	392.1	P	614	P	494.4	P
1416224_at	Zbtb17	--	331.3	P	388.1	P	370	P	327.7	P	310	P	346.2	P	222.1	P	238.2	P	316.8	P	314.3	P	358.4	P	314	P	288.6	P	267.5	P	275.6	P	277.7	P	237.7	P	241.5	P	309.3	P	279.7	P	232.3	P	262.8	P	218.5	P	191.3	P
1416225_at	Adh1	--	42.3	P	106.3	P	82.1	P	15.1	A	100.8	P	66.5	P	31.9	M	27	P	84.7	P	205	P	67.5	A	44.9	P	79.2	P	43.1	P	66.4	A	84	P	157.5	P	197.2	P	64.6	P	66.3	P	51.5	P	249.8	P	16.2	M	115	P
1416226_at	Arpc1b /// Gm5637	--	1911.2	P	2619.6	P	2934.4	P	3255.7	P	2245.3	P	2738.6	P	2504.7	P	2996.3	P	1940.5	P	2470.9	P	2577.3	P	3040.4	P	2521.5	P	3290.9	P	2604	P	2225.9	P	2420	P	2624	P	3264.3	P	3366.2	P	2387.5	P	2831.7	P	2996.6	P	3071.1	P
1416227_at	Arpc1b /// Gm5637	--	175.6	M	266.5	P	156	P	300.2	P	193.3	P	194.1	P	145.2	A	200.7	P	229.7	A	71.1	A	307	P	287.3	P	187.8	A	223.7	P	278.2	A	252	M	191.9	M	295.9	P	252.9	P	126.9	P	258.4	P	235.7	P	215.5	P	249.7	M
1416228_at	Pin1	--	417.1	P	364.4	P	546.9	P	216.3	P	707.7	P	424.9	P	637.5	P	731.6	P	483.1	P	463.2	P	790	P	903.5	P	543.8	P	696.6	P	725.5	P	668.7	P	695.4	P	508.6	P	774.3	P	1028.5	P	605	P	723.3	P	937.6	P	954.7	P
1416229_at	Rfk	--	3537.2	P	5573.9	P	6035.6	P	5291.4	P	5057.6	P	6036.2	P	5677.9	P	6209.5	P	4653.7	P	4275.4	P	6211.8	P	6246.8	P	4216.2	P	5570.9	P	4938.2	P	5235.7	P	6048.6	P	5487.9	P	6870.9	P	6526	P	6355.8	P	6065.2	P	5989.7	P	6202.5	P
1416230_at	Rfk	--	2060.7	P	4051.1	P	4184.1	P	4692.4	P	4145.9	P	4796.9	P	4132.8	P	3908	P	4112.5	P	4014.9	P	4566.8	P	4793.5	P	3089.9	P	3436.9	P	3636.9	P	3843.3	P	3820.4	P	3249.7	P	4170.6	P	4483	P	4266	P	4506.4	P	4267.4	P	3505.9	P
1416231_at	Vac14	--	423.3	P	201	P	297	P	223.4	P	269.2	P	198.5	P	241.5	P	358.9	P	445.8	P	371.4	P	338.9	P	423.4	P	370.3	P	465.4	P	480.4	P	314.3	P	459.3	P	236	P	418.8	P	379.5	P	385.1	P	695.4	P	440.2	P	429.3	P
1416232_at	Olig2	--	28.5	P	1	A	7.9	A	7	A	96.2	P	5.5	A	0.8	A	22.9	P	2.1	A	22	A	8.8	A	50.3	P	22.5	A	6.7	A	20.4	A	29.6	A	1.7	A	19.3	A	13.1	A	9	A	9.9	A	2.5	A	8.7	A	0.9	A
1416233_at	Eif3i	--	3352.9	P	3624.4	P	3958.3	P	4136.6	P	4234.3	P	4146.9	P	3938.6	P	4928.3	P	3550.3	P	4312.3	P	3638.7	P	3886.8	P	3357.7	P	3851.7	P	3620.7	P	3716.8	P	4198.4	P	4267.3	P	3710.3	P	4378.8	P	4371.3	P	3775.9	P	3772	P	3964.6	P
1416234_at	Lrrc59	--	2441	P	3416.5	P	3697.1	P	3580	P	3661.2	P	3564.3	P	3541.3	P	3615.7	P	2913.2	P	3028.7	P	3270.8	P	3629.2	P	2741.7	P	4041.5	P	3205.9	P	3379.1	P	3369.3	P	3836.9	P	3916.6	P	3443.1	P	2753.3	P	3625.7	P	3721.5	P	3658.4	P
1416235_at	Lrrc59	--	828.9	P	1424.2	P	1854.7	P	1526.1	P	1667.7	P	1537.7	P	2097.9	P	965.8	P	1082.3	P	1256.1	P	1733.9	P	1667.7	P	1445.3	P	1315.1	P	1521.6	P	1944.4	P	2070.7	P	1654.3	P	2016.5	P	1487	P	1715.6	P	1843.2	P	1816.8	P	1871.5	P
1416236_a_at	Mpzl2	RRC	282.8	P	1470	P	1190	P	2207.4	P	831.3	P	1335.3	P	1688.5	P	1064.5	P	1402.3	P	847.1	P	1601.1	P	1656.7	P	1165.3	P	571.8	P	1304	P	2038.4	P	924	P	436.2	P	1063.8	P	954.2	P	715.9	P	635.6	P	947.8	P	863.3	P
1416237_at	Mpzl2	RRC	165.4	P	1037.4	P	1455.7	P	1475.3	P	643.5	P	1427.3	P	1627.7	P	941	P	719.2	P	741.6	P	1180.7	P	1027.8	P	1059.6	P	672.4	P	1135.3	P	1474.8	P	978.6	P	674.2	P	1129.8	P	911.1	P	1087.8	P	970	P	1748.5	P	1653.5	P
1416238_at	Tie1	--	443.9	P	52.7	M	29.9	A	24	A	64	A	16.7	A	38.7	A	82	P	44.1	A	116.6	P	73.8	A	46.5	A	102.1	A	42.5	P	99.6	A	64.2	A	26.8	A	194.3	P	34	A	55.5	P	4.1	A	158.3	P	100	P	61.3	P
1416239_at	Ass1 /// Gm5424	--	170.3	P	105.9	P	228.6	P	570.9	P	127.6	P	157.9	P	185.3	P	255.6	P	144.1	P	120.7	P	259.4	P	303.5	P	138.7	P	85.6	P	184.3	P	400.9	P	97.1	P	176.7	P	214	P	273	P	109.5	P	192.8	P	187.6	P	279.2	P
1416240_at	Psmb7	MRC	4228.2	P	2539.3	P	3380.1	P	1650.1	P	3654	P	2250.1	P	4027.8	P	3894.6	P	3389.3	P	3163.4	P	5445.3	P	7162.3	P	3510.5	P	2105.2	P	4239	P	3122.3	P	3487.4	P	2523.1	P	3027	P	3772.7	P	2378.3	P	2438.2	P	2464.2	P	2681.9	P
1416241_at	Sec13	MRC	1930.5	P	1711.9	P	2094.3	P	1931.9	P	2056.6	P	2164.8	P	2185.3	P	2273	P	1477.6	P	1559.4	P	1700.5	P	1931.5	P	1491.1	P	2490.8	P	1900.3	P	1963.8	P	2013	P	1889.5	P	2027.3	P	2210.9	P	1911.9	P	1719	P	2224.6	P	2084.1	P
1416242_at	Klhl13	--	894.9	P	312.3	P	217	P	168	P	388.5	P	272.9	P	185.8	P	187.8	P	237.8	P	509	P	235.9	P	221.3	P	333.5	P	350.7	P	186.4	P	219.3	P	399.4	P	286.1	P	277.4	P	268.9	P	353.6	P	459.7	P	401.9	P	293.7	P
1416243_a_at	Rpl35	--	10695.3	P	11860.5	P	9726.6	P	8383.5	P	13083.7	P	13491.7	P	11707.2	P	15666.2	P	13123.5	P	15952.8	P	12632	P	13311.4	P	12065.3	P	8919.5	P	13013.4	P	12711.7	P	14886.5	P	14694.3	P	10646.4	P	13106.9	P	10394.7	P	10101.4	P	9147.5	P	9533.9	P
1416244_a_at	Cnbp	--	5325.8	P	6563.4	P	6495.1	P	6384.2	P	7401.7	P	7428.9	P	6297.8	P	7371.1	P	6897.9	P	7104.7	P	6269.5	P	6398.1	P	6032.1	P	5378.5	P	6606.8	P	5798.6	P	6422.7	P	6505.1	P	6502.5	P	6857.1	P	6483.4	P	5056.4	P	5879.1	P	6106.1	P
1416245_at	Aurkaip1	--	1659.5	P	1538	P	1763.1	P	1433.5	P	1595.1	P	1834.7	P	1584	P	1672	P	1317.9	P	1324.2	P	1836.9	P	1705.4	P	1271.6	P	2049.2	P	1492.5	P	1645.2	P	1771.1	P	1538.9	P	1961	P	1832.4	P	2252.6	P	1749	P	2258	P	2022.4	P
1416246_a_at	Coro1a	MRC	275.2	P	91.5	P	52.8	P	54.5	P	144.8	P	34.8	P	43.1	A	65.6	P	217.8	P	76.7	P	68	P	65.8	P	219	P	87.4	P	31.6	P	46.1	A	202.4	P	77.4	P	23.9	A	110.9	P	25.3	P	166.1	P	94.7	P	77.9	P
1416247_at	Dctn3	MRC	2462.6	P	1661.3	P	2210.1	P	1855.5	P	2036.6	P	1759.6	P	2511.4	P	2724.2	P	1810.5	P	2396.6	P	2789.7	P	3091.5	P	2831.4	P	2229.5	P	2750.1	P	2153.3	P	2339	P	2010.1	P	2694	P	2775.8	P	2613	P	2812.9	P	2900.6	P	3564.2	P
1416248_at	Nadk	MRC	683	P	1101.9	P	1174.7	P	1924.9	P	781.1	P	1187	P	1171.2	P	1411	P	978.8	P	740.7	P	1167	P	1177.3	P	694.6	P	1143.9	P	1062	P	1389.6	P	1003.2	P	972.6	P	1245.9	P	1317.1	P	843.5	P	1182.1	P	1315.4	P	1356.9	P
1416249_at	Nadk	MRC	624.5	P	947.8	P	1191.8	P	1432.7	P	747.3	P	895.2	P	1477	P	1179.5	P	790.5	P	636.5	P	1245.1	P	1216.1	P	624	P	1178.2	P	901.4	P	1298.2	P	853.9	P	649.6	P	1009.5	P	1374	P	1120.4	P	1065.5	P	1313.2	P	1302.3	P
1416250_at	Btg2	RRC	300.5	P	153.2	P	504.2	P	303.7	P	352.8	P	266.1	P	511.3	P	567.4	P	344.7	P	375.4	P	603.4	P	617.1	P	225	P	200.4	P	444.3	P	500.9	P	195.5	P	227.5	P	261.8	P	558.3	P	233.2	P	187.1	P	340.1	P	587	P
1416251_at	Mcm6	--	624	P	557.2	P	1900.9	P	1537.9	P	1182	P	748.4	P	1603.6	P	1113.9	P	662.7	P	1062	P	1604.8	P	1509.3	P	1051.4	P	965.2	P	1412.2	P	1870.5	P	879.2	P	771.4	P	2047.4	P	1551.6	P	706	P	986.4	P	2206	P	1769.5	P
1416252_at	Stk38	--	803.5	P	1249.8	P	1271.5	P	1402.7	P	1219.3	P	1183	P	1048.8	P	1278.8	P	1121.6	P	1020.9	P	1205	P	1137.3	P	1399.1	P	1456	P	1236.9	P	1070.5	P	1208.3	P	1430.5	P	1473.9	P	1516.9	P	1011.7	P	1515.1	P	1058.1	P	1002.2	P
1416253_at	Cdkn2d	--	522.7	P	277.6	P	629.5	P	850.3	P	377.5	P	237.3	P	696.2	P	615.6	P	562.6	P	531.2	P	687.9	P	817.1	P	573.7	P	590.9	P	630	P	759.3	P	466.4	P	461	P	779.7	P	727.7	P	328	P	362.1	P	589.3	P	816.3	P
1416254_a_at	Vps16	--	1040.3	P	1108.3	P	1504.9	P	1418.5	P	1199.5	P	1225	P	1211.2	P	1230.1	P	1055.5	P	1047.8	P	1171.6	P	1095.9	P	1277.9	P	1740.4	P	1238.5	P	1001.3	P	1193.6	P	1108.4	P	1506.2	P	1364.2	P	1232.9	P	1515.9	P	1379.8	P	1225.6	P
1416255_at	Gja4	--	164.1	A	84	A	8	A	6.4	A	19.6	A	19.4	A	50.9	A	26.1	A	32.2	A	68.8	A	14.1	A	63.3	A	125.1	A	48.8	A	77	A	58.4	A	36.1	A	94.9	A	30	A	32.7	A	23.3	A	33.5	A	35	A	51.7	A
1416256_a_at	Tubb5	MRC	3857.2	P	3286.1	P	4956.6	P	3489.7	P	6096.5	P	3325.3	P	5332.2	P	5489.5	P	3828.1	P	4147.3	P	5322	P	5677.3	P	4847.9	P	4387.3	P	5396.6	P	4759.8	P	4185.8	P	4515.6	P	4933.4	P	5184	P	4095.7	P	4373.5	P	5013.2	P	4656.6	P
1416257_at	Capn2	--	1138.6	P	1439.9	P	1470.8	P	1806.2	P	1182.7	P	1488.7	P	1258	P	1205.3	P	1069.4	P	1240.3	P	1240	P	1235.9	P	1302.8	P	1469.5	P	1280.4	P	1450.5	P	1228.6	P	1293.4	P	1194.3	P	946.3	P	1310.1	P	1640.5	P	1414.5	P	1117	P
1416258_at	Tk1	--	245	P	369.9	P	1181.9	P	1151.8	P	573	P	378.8	P	1155.8	P	1009.4	P	528.9	P	537.7	P	1071	P	1562	P	601.1	P	741.7	P	1267.1	P	1477.5	P	380.4	P	384.8	P	1200.5	P	1328.1	P	454.9	P	717.6	P	1749.1	P	1522.6	P
1416259_at	Pex12	--	187.6	P	179.9	P	277.9	P	180.6	P	254.1	P	179.2	P	227.5	P	295.1	P	284	P	386.3	P	298.8	P	528.2	P	338.9	P	244.6	P	298.9	P	335.7	P	251.7	P	275.5	P	198.2	P	190.9	P	175.5	P	297.8	P	225.8	P	274.1	P
1416260_a_at	Snx1	--	1101.9	P	1675.3	P	1538.7	P	2498	P	1489.4	P	1378.1	P	1261	P	1251.9	P	1419.7	P	1678.7	P	1478.4	P	1490.2	P	1422.4	P	2752.7	P	1606.3	P	1619.6	P	1707.2	P	1599.2	P	1434.7	P	1472.4	P	2175.1	P	2188.9	P	2091	P	1663.3	P
1416261_at	Tmem19	--	811	P	713.6	P	618.4	P	550.7	P	570.6	P	640.3	P	428.7	P	532.9	P	660.9	P	265.5	P	519.3	P	565.3	P	415.4	P	601.9	P	521.7	P	568.1	P	743.9	P	535.4	P	587.1	P	500	P	593	P	469.5	P	458.2	P	534.3	P
1416262_at	Tmem19	--	587.4	P	393.8	P	539.4	P	358.2	P	296.4	P	307.9	P	431.6	P	316.4	P	336.6	P	414.2	P	382.2	P	274.1	P	499.4	P	319.1	P	499.5	P	402.3	P	386.6	P	336.7	P	324.2	P	401.4	P	479.9	P	266.6	P	335.1	P	303.9	P
1416263_at	Abcb9	--	46.4	A	70.5	A	129.6	P	85	P	50.9	A	93.1	P	102.9	P	157.1	P	27.1	A	187.9	P	162.1	A	106.6	P	56.8	A	88.5	A	46.4	A	162.8	A	42.9	A	145.9	A	132	P	169	P	52.7	A	117	P	196.8	P	164.2	P
1416264_at	Abcb9	--	22.8	A	46.4	A	138.1	P	199.9	P	15.2	A	50.3	A	56.6	A	83.2	A	22.4	A	57.5	A	106.5	A	76.7	A	5.6	A	42.3	A	70.5	A	180	A	89.7	M	70.8	A	115	A	74.2	A	25	A	33.6	A	98.6	A	92.4	P
1416265_at	Capn10	--	474.4	P	128.3	P	119.7	P	150.8	P	189.3	P	162.8	P	145.3	P	182.9	P	215.4	P	247.2	P	173.8	P	187	P	352.6	P	264.5	P	194.6	P	221.7	P	216.6	P	163.1	P	194.7	P	126.5	P	216.8	P	210.7	P	166	P	207.1	P
1416266_at	Pdyn	--	29.7	A	16.1	A	35	A	7.1	A	35.7	A	34.1	A	41.2	A	52.7	A	87.5	A	50.4	A	15.5	A	58.1	A	69.5	A	60.5	A	68.9	A	85.6	A	29.9	A	13.3	A	45.8	A	42.8	A	9.9	A	53.9	A	8.4	A	36.6	A
1416267_at	Scoc	--	1138.1	P	497.2	P	601.6	P	593.8	P	472.3	P	363.8	P	554	P	421.6	P	476	P	707.8	P	907.7	P	682.7	P	681.6	P	302.5	P	708.4	P	564.6	P	617.4	P	413.3	P	554.1	P	676.4	P	492.6	P	373.7	P	378.7	P	369.4	P
1416268_at	Ets2	MRC	3543.3	P	6593.4	P	4677.1	P	3123	P	7325.1	P	7189.3	P	5025.5	P	4389.8	P	6457	P	6521.6	P	4670	P	4980.7	P	6106.2	P	6214.6	P	4730.4	P	4260.8	P	7197.5	P	7115.7	P	5137.5	P	5094.8	P	6638.8	P	6008.1	P	4342.3	P	4359.7	P
1416269_at	Atp5j2	MRC	3718.4	P	4093.5	P	3449.7	P	3379.5	P	3331.9	P	4101.1	P	3833.6	P	5260.4	P	2788.8	P	3614.6	P	3575.1	P	4287.2	P	2453.5	P	2894.6	P	3389.2	P	3501.8	P	3621.7	P	3809.5	P	3475.2	P	4837.3	P	3311	P	2718.3	P	3176	P	3267.7	P
1416270_at	Polr2g	--	3771.6	P	2549.6	P	2631.3	P	3396.2	P	2629.6	P	2293.1	P	2582.4	P	2605.3	P	2579.6	P	2329.8	P	2868.2	P	2974.8	P	2386.7	P	3428.3	P	2351.5	P	2370.4	P	2753.5	P	3239.5	P	2233.2	P	2773.4	P	3435	P	2375.2	P	2958.9	P	2641.8	P
1416271_at	Perp	--	5144	P	11166.5	P	11076.7	P	9941.9	P	10314.9	P	11548.9	P	13107.4	P	12293.1	P	10075.1	P	12950.8	P	12385.6	P	12083.6	P	9045.6	P	8811	P	13263.4	P	12239.3	P	10844.2	P	10688.4	P	11563.7	P	12190.9	P	8731.5	P	9401.3	P	10129.2	P	11100.5	P
1416272_at	Lamtor3	--	1266.8	P	1793.9	P	1457	P	2191.5	P	1557	P	1577.9	P	1405	P	1288.8	P	1778.2	P	1452.8	P	1779.1	P	1651	P	2123.8	P	1334.8	P	1410.6	P	1722.5	P	1374.8	P	1536	P	1430.9	P	1508.3	P	1392.6	P	1215.8	P	1281.3	P	1214	P
1416273_at	Tnfaip2	--	13.2	A	12	A	70	P	325.5	P	169.1	P	4.6	A	107.7	P	245.3	P	46.3	A	68.4	P	110.9	P	111.7	P	23.2	A	16.5	A	80.6	P	333.9	P	77.4	P	126.4	P	107.5	P	192.7	P	97.9	P	39.2	P	148.8	P	353.1	P
1416274_at	Ctns	--	250.2	P	267.6	P	328.7	P	221.7	P	217.2	P	284.6	P	147.6	P	185.7	P	212.9	P	249.1	P	252.2	P	250.5	P	321.1	P	389.7	P	229.5	P	252.1	P	322.2	P	295.5	P	259.8	P	327.3	P	244.7	P	213.7	P	184.6	P	169.7	P
1416275_at	Slc26a6	--	89.4	P	144	P	227	P	166.4	P	128.7	P	206.1	P	247.1	P	253.8	P	262.6	P	177.7	P	295	P	145.3	P	183.4	P	359.9	P	199	P	199.2	P	159.1	P	208.3	P	292.3	P	312.2	P	95.9	P	156.5	P	180.7	P	211.3	P
1416276_a_at	Rps4x	RRC	7214	P	9176.5	P	7277.8	P	6828.6	P	10891.4	P	9619.7	P	7666.6	P	9220.8	P	10646.9	P	10165.1	P	8354.1	P	8528.6	P	9158	P	7421	P	8269.1	P	7538	P	9800.1	P	8530	P	7285.1	P	8998.6	P	7603.5	P	7168.8	P	6014.6	P	6916.3	P
1416277_a_at	Gm13777 /// Rplp1	--	7886.7	P	9380.9	P	9505.3	P	6792.2	P	11783.4	P	11308	P	10213.2	P	13124.7	P	9156.9	P	12751.2	P	9745.9	P	10395.1	P	9490.5	P	9377.9	P	9756.8	P	9734.1	P	11986.8	P	12349.9	P	10829.5	P	11582.7	P	10368.3	P	9248.5	P	9097	P	9617.5	P
1416278_a_at	Atp5o	MRC	5770.8	P	5628.2	P	6128.6	P	5129	P	5130.4	P	5884.5	P	5750.2	P	7893.5	P	4255.6	P	5421.2	P	5953.2	P	6831.8	P	4097.8	P	5866.3	P	5449.5	P	5879.1	P	5740.3	P	6677.7	P	6664.1	P	7137.8	P	5931.1	P	5482.3	P	6800.1	P	6779.8	P
1416279_at	Ap1b1	--	762	P	620.8	P	794.4	P	564.5	P	666	P	548	P	604.6	P	758.8	P	715.6	P	577.4	P	715.9	P	696	P	697.8	P	1016.2	P	763.5	P	770.1	P	529.3	P	723.6	P	787.9	P	564.8	P	675.2	P	699.4	P	730.7	P	679.2	P
1416280_at	Uba2	--	1575.7	P	1894.3	P	1763.4	P	2257.5	P	1989.9	P	1696.4	P	1741.1	P	1514.2	P	1528.6	P	1335	P	1404.6	P	1547.4	P	1552.2	P	2130.7	P	1382.2	P	1390.1	P	1641	P	1613.5	P	1808.6	P	1647.5	P	1913.1	P	1708.5	P	2266.6	P	1800.4	P
1416281_at	Wdr45b	--	1304.1	P	1515	P	810.1	P	1637.7	P	1452.7	P	1437.6	P	974.3	P	994.9	P	1754.8	P	875.9	P	1033.2	P	1086.3	P	780	P	567	P	1158.7	P	803.6	P	798.8	P	881.1	P	685	P	897.5	P	1083.5	P	878	P	862.2	P	781.3	P
1416282_at	Psmc3	--	2234.2	P	1517.4	P	2194.4	P	1684.7	P	1809.2	P	1817.7	P	1989.6	P	1959.4	P	1323.2	P	1950.2	P	1872.2	P	2133.3	P	2003.9	P	2395.7	P	1895.6	P	2231.5	P	1925.6	P	1670.3	P	2227.2	P	2055	P	2016.3	P	2226.1	P	2560.3	P	2191	P
1416283_at	Gart	--	510.6	P	658.9	P	758.6	P	539.3	P	785.9	P	613.7	P	623	P	690.4	P	797.8	P	539.8	P	621.2	P	656.6	P	730.5	P	841.6	P	533.7	P	1019.2	P	748.9	P	371.3	P	660.9	P	483.6	P	728.9	P	772.1	P	983.1	P	876.5	P
1416284_at	Mrpl28	--	1311.6	P	1032.8	P	901.8	P	610.8	P	1029.1	P	857.3	P	870.3	P	959.1	P	865.5	P	804.8	P	1019.8	P	1091.5	P	747.5	P	1209.7	P	1073.7	P	984	P	892.8	P	1021.1	P	839.6	P	952.9	P	868.9	P	813.8	P	1142.7	P	1028.1	P
1416285_at	Ndufc1	MRC	1671.2	P	923.1	P	960.5	P	1064.6	P	1061.2	P	947.8	P	1290	P	1913.9	P	689.7	P	956.5	P	1345	P	1065.6	P	596.4	P	1163.1	P	802.8	P	1210.4	P	1039.6	P	1222	P	951.3	P	1588.7	P	1051.6	P	1286.2	P	1378.6	P	1036.4	P
1416286_at	Rgs4	--	55.4	P	14.7	A	26.6	P	0.4	A	31.8	M	11.6	P	1.2	A	26.9	P	6.2	A	40.3	A	19.4	A	42.8	A	23.4	A	32.5	P	21.6	A	3.8	A	28.3	P	20.4	A	19.8	P	75.2	P	3.3	A	46.1	P	1.5	A	21	P
1416287_at	Rgs4	--	38.8	A	13.7	A	10	A	11.5	A	44.5	A	4	A	39.3	A	67.4	A	21.4	A	43.7	A	12.5	A	79.1	A	38.4	A	28.7	A	60.4	A	15.8	A	37.8	A	3.7	A	4.6	A	71.2	A	18.3	A	48.8	M	24.6	A	74.2	A
1416288_at	Dnaja1	RRC	4682.4	P	3917.6	P	4886.7	P	4721	P	6314.9	P	4521.3	P	4653.7	P	4762.4	P	4679.6	P	5400.5	P	5007.8	P	5072.9	P	6719	P	4257.5	P	5198.8	P	4534.2	P	5523.6	P	5429.9	P	5785.5	P	4704	P	5489.3	P	4331	P	4885.2	P	5202.5	P
1416289_at	Plod1	--	1889.8	P	4354.9	P	3265.4	P	2338.2	P	3630.7	P	3881.5	P	2586	P	1711.6	P	2523	P	2587.3	P	2126	P	1787.9	P	2915.8	P	4264.8	P	2319.2	P	3123.7	P	2780	P	3230.5	P	2378.9	P	1997.5	P	4106.8	P	3861.6	P	3274	P	2008.9	P
1416290_a_at	Psmc4	--	3457.6	P	3062	P	3169.7	P	3553.1	P	3173.1	P	2298.2	P	3249.7	P	3158.7	P	3237.2	P	3873.9	P	3724.4	P	4358.9	P	3218.1	P	2297.1	P	4695	P	3655.3	P	3081.1	P	3099.8	P	2981.9	P	3168.6	P	2125	P	2870.3	P	2565.4	P	2361.6	P
1416291_at	Psmc4	--	1802.4	P	1667	P	1667.2	P	1855.3	P	1701.4	P	1434	P	1634.3	P	1615.2	P	1377	P	1468.9	P	1624.1	P	1588.5	P	1341.3	P	1887.6	P	1688.3	P	1596.5	P	1540.6	P	1513.2	P	1729.8	P	1899.7	P	1578.3	P	1835.4	P	1818	P	1718.4	P
1416292_at	Prdx3	--	853	P	1254.7	P	1730.7	P	2102.3	P	816.1	P	1456.4	P	1613.2	P	1996.1	P	919.1	P	1066.3	P	1918.7	P	1834.9	P	793.4	P	1074	P	1211.8	P	1705.7	P	1560.7	P	1254.3	P	1643.7	P	1955.5	P	1624.8	P	1511.9	P	2243.3	P	2063.7	P
1416293_at	Nfib	--	816.3	P	2146.4	P	1870	P	2032.1	P	753.5	P	2165.6	P	2733.7	P	2364.5	P	1382.5	P	2063	P	2631.2	P	2235.6	P	1034.9	P	452.3	P	2615.9	P	1957.4	P	2264.8	P	1187.9	P	836.5	P	2213	P	1344.5	P	977	P	1223.7	P	912.8	P
1416294_at	Scamp3	--	1125.1	P	1091.2	P	1013.6	P	785.4	P	820.3	P	914.4	P	1048.1	P	908.7	P	860.7	P	808.2	P	873.9	P	1044.2	P	747.6	P	1712.3	P	758.8	P	1293.8	P	932	P	954.8	P	1114.2	P	1157.1	P	1330.3	P	1391.4	P	1748.8	P	1197.7	P
1416295_a_at	Il2rg	--	192.4	P	14.5	P	35	P	0.5	A	18.4	P	33.9	P	10.8	A	78.8	P	33.6	P	0.3	A	19	P	13.9	A	45.1	P	13.2	P	5.5	A	21	P	105	P	25.8	P	39.3	P	3.6	A	1.3	A	67.5	P	22.5	P	20.5	P
1416296_at	Il2rg	--	139.3	P	27	P	21.4	A	6.3	A	2.8	A	36.5	P	55.8	P	62.7	P	13.1	A	39.6	A	6.8	A	42.3	A	3.6	A	90.6	P	58.9	M	3.5	A	11.9	A	9.7	A	62	P	10.6	A	81.5	P	97.3	P	39.9	P	23.5	P
1416297_s_at	Reg3b	--	6.2	A	16.6	A	14.5	A	13.1	A	19.9	A	5.6	A	27.5	A	35	A	62	A	23.1	A	34.2	A	24.5	A	51.9	A	25.9	A	44.9	A	34.9	A	24.9	A	20.9	A	28.3	A	5.9	A	14.9	A	15.5	A	9.6	A	3.3	A
1416298_at	Mmp9	--	220.5	P	37.3	M	49.6	P	28.5	P	61.5	P	26.1	A	28.4	A	111.6	P	19.7	A	141.3	P	73.1	P	153	P	42.8	A	17.8	A	64.4	M	76.8	A	13.5	A	18	A	47.3	P	86.2	P	25.9	A	30.9	A	50.7	P	91.6	P
1416299_at	Shcbp1	--	429.3	P	367.2	P	726.6	P	1248.3	P	356.5	P	199.3	P	875.2	P	579.3	P	442.6	P	292.2	P	649.8	P	911.7	P	500.5	P	289.4	P	943.3	P	997.3	P	218.1	P	302.6	P	619.5	P	539.3	P	240.3	P	292	P	629.2	P	725.8	P
1416300_a_at	Slc25a3	MRC	3394.9	P	4021.1	P	4200.3	P	4592.2	P	3979.1	P	3719.1	P	4290.2	P	4303	P	4134.2	P	5047	P	5898.9	P	5359.8	P	5062.6	P	3817	P	5118.8	P	5617.6	P	3641.9	P	3811.1	P	4484.3	P	4232.2	P	3305.6	P	3620.6	P	3565.2	P	3687	P
1416301_a_at	Ebf1	--	631.6	P	113	P	79.7	P	142.6	P	174.3	P	38.2	P	88.5	P	120.2	P	77.8	P	179.6	P	88.4	P	101.8	P	103.1	P	132.4	P	146.5	P	38.6	M	273.1	P	320.4	P	142	P	168.6	P	63.6	P	168.3	P	83	P	172.3	P
1416302_at	Ebf1	--	345.9	P	102.4	P	68.9	P	14.9	A	111.3	P	24.4	P	82.3	P	78.3	P	46.5	P	156.2	P	89.9	P	53.3	P	125.7	P	126.8	P	116.3	P	62.1	P	132.3	P	285	P	62.7	P	59.3	P	31.7	P	137.2	P	88.8	P	108.4	P
1416303_at	Litaf	--	742.7	P	2259.4	P	2857.3	P	2512.3	P	1669	P	2245.6	P	3045.6	P	3045	P	1911.9	P	1653.1	P	2799.1	P	3013.1	P	1618.8	P	2159.2	P	2029.7	P	2516.7	P	2202.8	P	2176.2	P	3016	P	3080.4	P	2226.3	P	1650.2	P	2623.2	P	2999.9	P
1416304_at	Litaf	--	956.8	P	3330.9	P	3948	P	4073.9	P	2047.3	P	3093	P	3432.9	P	3930	P	2137.6	P	2263.2	P	3311.7	P	3146.7	P	1494.5	P	3912.9	P	2504.1	P	3324.7	P	3130	P	2451.4	P	3910.5	P	4701.9	P	2758.1	P	3429.4	P	3465.3	P	3349.2	P
1416305_at	Sh3bp4	--	196.4	P	266	P	371.2	P	251.5	P	340.7	P	257	P	372.2	P	384.4	P	264	P	331.1	P	392.3	P	304.5	P	320.4	P	487.1	P	416.5	P	539.6	P	260.5	P	289.9	P	272.8	P	391.8	P	204.6	P	352	P	419.8	P	440.7	P
1416306_at	Clca3	--	5.7	A	6	A	6.8	A	5.4	A	1.4	A	12.3	A	1.7	A	1.6	A	27.7	A	8.2	A	17.9	A	17.1	A	3.6	A	8.3	A	9.9	A	5.3	A	8.7	A	13.9	A	2.7	A	3	A	2.2	A	2.7	A	1.1	A	2	A
1416307_at	Ap1m1	--	1252.9	P	766.6	P	867.4	P	490.4	P	879.3	P	767.6	P	653	P	711	P	613.1	A	685.9	A	764.7	P	871.4	P	711.3	A	1233	P	659.9	P	692.2	P	1033.7	P	798.9	P	859.3	P	901.2	P	953.3	P	747.9	P	835.6	P	799.1	P
1416308_at	Ugdh	--	1598.3	P	2152.5	P	2383.7	P	3176.7	P	1478.7	P	1713.8	P	1825.4	P	2202.9	P	1289.8	P	1899.3	P	1837.4	P	1960.2	P	1104.7	P	1657.4	P	1882.5	P	2112.7	P	2145.4	P	1596.3	P	2133.3	P	2183.3	P	1881.6	P	1974.1	P	1985.2	P	1842.1	P
1416309_at	Nusap1	--	957.8	P	697.4	P	2460.1	P	3681.9	P	1495.9	P	742.8	P	2612.2	P	1707.1	P	922.9	P	1136.8	P	2205.7	P	3040.7	P	1269	P	1161.2	P	2652	P	2594.6	P	1191.6	P	1256.7	P	2549.6	P	2684.9	P	1128	P	1414.1	P	2618.9	P	1946.1	P
1416310_at	Nusap1	--	146.2	P	59.6	P	116.6	P	115	P	299.4	P	132.3	P	211.6	P	107.2	P	175.4	P	25.4	A	98.7	P	167.3	P	118.8	P	58.8	P	87.3	P	283.7	P	23	P	144.7	P	100.7	P	81.1	P	50.7	P	41.1	P	86	P	118.6	P
1416311_s_at	Tuba3a /// Tuba3b	--	238.7	A	171	A	214.8	A	113.5	A	230.8	A	153.5	A	277.4	A	40.9	A	243.2	A	337.4	A	385.7	A	374.8	A	322.8	A	116.3	A	397.2	A	447.6	A	208.4	A	104.5	A	256.3	A	235.5	A	214.2	A	193.5	A	188.1	A	194.6	A
1416312_at	Rars	--	1671.5	P	1386.2	P	1761.1	P	1967.5	P	1752	P	1635	P	2014.2	P	1477	P	1685.9	P	1349.2	P	1720.5	P	2061.2	P	1687.6	P	1220.5	P	1803.6	P	1907.6	P	1515.9	P	1141.3	P	2010.4	P	1624.3	P	1725.7	P	1449.2	P	2132.9	P	1966.8	P
1416313_at	Mllt11	--	501.3	P	539.4	P	447.1	P	606.8	P	1040.4	P	501.3	P	390.7	P	299.5	P	613.9	P	609.5	P	390.1	P	510.1	P	684.1	P	649.3	P	629.5	P	264.6	P	812.1	P	800.1	P	395	P	604.3	P	450	P	655.5	P	332.8	P	507.7	P
1416314_at	Mllt11	--	141.7	P	66.9	P	45.3	P	136.7	P	60.7	P	45.2	P	75.5	P	52.1	P	83.7	P	63.6	A	75.6	P	62.7	P	116.8	P	117.6	P	69.1	P	63.1	P	68.9	P	65	P	48.9	P	67.7	P	36.4	P	36.4	P	133.2	P	45.3	P
1416315_at	Abhd4	--	2032.6	P	2730	P	1746.8	P	2040.3	P	1828	P	2323.9	P	1506.5	P	1637.9	P	2216.4	P	3199	P	2166.1	P	2022.1	P	2161.7	P	3106.7	P	1858.7	P	1733.6	P	2689.1	P	2140.2	P	1960.2	P	2084.9	P	3043.7	P	2834	P	1717	P	1607.8	P
1416316_at	Slc27a2	--	137.3	P	1147.5	P	1570.5	P	3589.3	P	251	P	1556.2	P	2328	P	2252.7	P	962.1	P	635.9	P	1481.4	P	1777.2	P	523.7	P	1239.7	P	1692.8	P	3224.9	P	695.7	P	1258.3	P	1220.5	P	1688.6	P	700.2	P	1092.9	P	2392.6	P	2736.8	P
1416317_a_at	Stambp	--	345.4	P	449.2	P	384.9	P	247.9	P	370	P	318.5	P	328.5	P	510.2	P	441.6	P	428.1	P	532	P	466.4	P	318.9	P	235.2	P	294.9	P	265.6	P	307.5	P	334.7	P	389.7	P	419.9	P	196.5	P	221.7	P	209.1	P	287.9	P
1416318_at	Serpinb1a	--	66.6	P	86.6	P	70.9	P	101.9	P	10.8	A	27.3	A	124.9	P	133.3	P	53.1	A	67.6	A	76	A	66.6	M	18.4	A	12.6	A	63.1	P	146.3	P	34.3	P	25.1	A	90.6	P	97.6	P	28	P	32.8	P	135.9	P	134.1	P
1416319_at	Adk	MRC	484	P	297.8	P	246.8	P	518.1	P	424.2	P	319.2	P	235	P	228.7	P	184.2	P	199.9	P	213.5	P	293.8	P	197.8	P	321.2	P	190.8	P	206.3	P	125.9	P	189.9	P	236.1	P	219.4	P	229.5	P	205.4	P	280.4	P	196.8	P
1416320_at	Sec22a	--	196.3	P	208.7	P	279	P	341.9	P	168.2	P	298.4	P	288.5	P	404.2	P	227.8	P	211.6	P	344.7	P	273.2	P	325.2	P	378	P	314.7	P	350.7	P	235.2	P	459	P	290.9	P	464.8	P	297.1	P	198.7	P	516.7	P	390	P
1416321_s_at	Prelp	RRC	1167.2	P	1476.7	P	4254.2	P	5330.9	P	81.4	P	1627.6	P	4398.8	P	5588.3	P	438.8	P	2043.7	P	4597.8	P	5003.1	P	591.8	P	2843.4	P	4548.1	P	6609.6	P	1620.2	P	2268.5	P	4045.6	P	5678.7	P	2482.7	P	2468.3	P	5383.7	P	5843	P
1416322_at	Prelp	RRC	1958	P	2858.1	P	7212	P	6215.1	P	277.1	P	2949.1	P	6173.9	P	8456	P	1338.4	P	2849.6	P	6550.3	P	6734	P	1402.2	P	3743.6	P	6229.3	P	8566.5	P	2833.2	P	3381.9	P	6631.7	P	9035.1	P	3957.4	P	2534.4	P	6889.5	P	7323.3	P
1416323_at	Kctd20	--	1123.8	P	1068.6	P	921.8	P	699.1	P	1443.7	P	1110.4	P	843.4	P	916.5	P	850.1	P	998.9	P	775.7	P	1052.1	P	1412.2	P	843	P	913.5	P	948.3	P	1306.3	P	1272	P	1105	P	937.4	P	1221.7	P	1349.5	P	937.7	P	1118.3	P
1416324_s_at	Kctd20	--	1011.1	P	834.3	P	695.2	P	429.9	P	1079.9	P	744.9	P	742	P	854.2	P	859.9	P	997.2	P	849.3	P	823.8	P	1347.8	P	766.9	P	1006.3	P	599.1	P	1017.1	P	919.2	P	897.7	P	843	P	1047.3	P	1208.1	P	855.8	P	1012.4	P
1416325_at	Crisp1	--	3.9	A	0.1	A	8.4	P	2.2	A	6	P	0.8	A	4.1	A	0.5	A	4	A	7.3	A	8.7	A	9.9	M	6.1	P	4.6	A	6.3	P	9.4	A	2.4	A	6.1	A	0.1	A	7.6	A	6.4	P	5.7	A	6	A	8	A
1416326_at	Crip1	--	1924.9	P	5918.4	P	7525.1	P	6309	P	3835.1	P	7618.4	P	7735	P	9913.8	P	3978.3	P	5766.5	P	7934.7	P	9029.3	P	3943.8	P	6819.5	P	7314.7	P	7747.8	P	5861.8	P	6020.2	P	9253.7	P	10021.5	P	6453.4	P	6264.2	P	8027.8	P	8218	P
1416327_at	Ufc1	--	1118.2	P	1472.5	P	1558.1	P	1465.3	P	1220.7	P	1838	P	1354.7	P	1807	P	1185.9	P	1247.5	P	1645.8	P	1793	P	1109.8	P	1519.8	P	1269.2	P	1335.5	P	1555.4	P	1364.5	P	1547.7	P	1577.8	P	1614.6	P	1449.5	P	1656.2	P	1400.3	P
1416328_a_at	Atp6v0e	MRC	2347.7	P	3097.6	P	3092.7	P	3308.6	P	2029.8	P	3404.4	P	2939.3	P	3456.7	P	2139.2	P	2023.5	P	2839.3	P	2864.1	P	1534.5	P	2274.3	P	2460.8	P	2853.2	P	2378.9	P	2126.5	P	2602.6	P	3017.1	P	1985.1	P	1713	P	2602.1	P	2536.3	P
1416329_at	Cyfip1	--	1864.7	P	2302.3	P	2560.9	P	3321.4	P	2647	P	2366.6	P	2384.2	P	2036.5	P	2228	P	2079.8	P	2330.1	P	2202.8	P	2693	P	2635.2	P	2308.2	P	2514.8	P	2166.7	P	2302.8	P	2887.4	P	2165.3	P	2708.5	P	2891.5	P	2847.3	P	2637	P
1416330_at	Cd81	RRC	7059	P	9848.8	P	9928.4	P	8521.7	P	9310.6	P	12324.6	P	11837.4	P	11996.8	P	8826.3	P	11198.5	P	9871.2	P	10269.4	P	8147.2	P	8616.3	P	10810.1	P	11403.8	P	9693.6	P	10632.4	P	9798.6	P	10494.7	P	9353.7	P	8480.6	P	8578.7	P	9082.7	P
1416331_a_at	Nfe2l1	--	906.1	P	1486.6	P	1412.5	P	1186.4	P	1219.8	P	1820.3	P	1576.3	P	1377.5	P	1024.8	P	1423.5	P	1470.6	P	1156	P	1303.8	P	1228.1	P	1252.6	P	1028.4	P	1582.4	P	1070.5	P	1493.6	P	1591.4	P	1317	P	1090.5	P	1026.2	P	1585.4	P
1416332_at	Cirbp	--	967.3	P	1138.9	P	1234.7	P	767.8	P	2131	P	1691.6	P	1385.4	P	1540	P	1827.9	P	2201.3	P	1959.8	P	2222.2	P	1942	P	1133.7	P	1507.4	P	1039.5	P	2046.5	P	2057.2	P	1977.7	P	1899.9	P	1972	P	1089.4	P	902.5	P	1442.4	P
1416333_at	Dok2	--	80.8	A	6.7	A	30.4	A	13.7	A	6.5	A	62.2	P	8.8	A	25.3	A	95	A	108.7	A	14.7	A	28	A	86.4	A	35.2	A	19.2	A	36.1	A	31.5	A	14.7	A	28	A	6.9	A	31.6	A	60.7	A	47.8	A	56.7	P
1416334_at	Wwox	--	422.3	P	301	P	270.5	P	554.8	P	198.2	P	319.4	P	383.6	P	319.4	P	205.1	P	137.7	P	354.3	P	448.5	P	297.9	P	508.7	P	446.8	P	270.5	P	298.7	P	290.9	P	310.4	P	390.5	P	486.1	P	549.3	P	648.5	P	487.7	P
1416335_at	Mif	MRC	3406.2	P	3434.4	P	3743.5	P	4221.9	P	4435.9	P	3341.5	P	3652.5	P	6212.2	P	3343.1	P	3383.8	P	4394.9	P	4559	P	3030.6	P	3632.1	P	4452.6	P	4291.5	P	3642.9	P	3609	P	4348	P	5329.3	P	3618.5	P	3337.4	P	4443.9	P	4800	P
1416336_s_at	Gm14277 /// Snrpd1	--	3451.5	P	2599.8	P	3538.5	P	3652.6	P	4028.7	P	2536.1	P	3883.9	P	3863.4	P	2635.9	P	3065.9	P	3646.1	P	3869.4	P	3196.2	P	2717.8	P	3763.8	P	3249.1	P	3228	P	3170.9	P	3802.8	P	3542.7	P	2625.2	P	2479.8	P	3674.6	P	3394.1	P
1416337_at	Uqcrb	MRC	2795.2	P	2466	P	2153.1	P	3082	P	1660.8	P	1959.7	P	2148.5	P	2586.5	P	1866.8	P	1846.5	P	2672.5	P	2904	P	1166.5	P	1326.2	P	2189.4	P	2294	P	1651.2	P	1470.4	P	1846.5	P	2228.1	P	1213.1	P	1199.5	P	1374.8	P	1504.4	P
1416338_at	Sh3gl1	--	911.4	P	680.6	P	547.4	P	629.7	P	812.6	P	556.7	P	435.8	P	565.5	P	622.2	P	851.9	P	614.5	P	605.3	P	706.3	P	830.8	P	548	P	588.3	P	526.6	P	627.8	P	640.4	P	643.3	P	733.5	P	845	P	882.1	P	723.1	P
1416339_a_at	Prkcsh	--	1799.7	P	1804.4	P	1644.9	P	907.8	P	1718.1	P	1848.9	P	1577.1	P	1299.7	P	1529.4	P	1318.9	P	1389.6	P	1331.7	P	1621.4	P	1511.5	P	1662.7	P	1874.1	P	1603.8	P	1391.6	P	1659.7	P	1496	P	1650.3	P	2032.3	P	1752.5	P	1629.1	P
1416340_a_at	Man2b1	RRC	2482.1	P	6380.9	P	5515.2	P	4285.2	P	4761.5	P	6644.5	P	4562	P	4226.8	P	4537.9	P	5427.1	P	4816.4	P	4583.3	P	4319.4	P	6277.5	P	4101.4	P	4848.9	P	5956.8	P	6049.6	P	6008.3	P	5629.1	P	5501.5	P	5575.9	P	5108	P	4585.8	P
1416341_at	Polr2c	--	751.5	P	624.6	P	636.4	P	773.6	P	540.3	P	515.9	P	548.8	P	664.1	P	486.3	P	661.3	P	654.7	P	585.7	P	561.4	P	951.7	P	675.2	P	680.3	P	463.8	P	613	P	623.4	P	654.6	P	641.4	P	666.5	P	776	P	698.8	P
1416342_at	Tnc	--	78.9	P	284.4	P	191	P	194.5	P	166.7	P	37.2	A	129.1	P	270.3	P	160.9	P	324.1	P	123.1	P	256	P	111.4	P	276.2	P	216	P	147.9	P	144.3	P	131.3	P	210.5	P	863.6	P	63.8	P	250.8	P	169.6	P	505.7	P
1416343_a_at	Lamp2	RRC	3167	P	4738.4	P	4706.3	P	3442.5	P	3609.3	P	5312.1	P	4753.6	P	4193.6	P	3676	P	5793.1	P	5163.1	P	4813.3	P	4361.7	P	4548.6	P	4697	P	4576.8	P	5100.2	P	3872.9	P	4479.4	P	4339.1	P	4186	P	4231.3	P	3936.1	P	3455.7	P
1416344_at	Lamp2	RRC	2885.6	P	4141	P	3096.8	P	4306.9	P	2160.5	P	3716.9	P	2728.9	P	2141.9	P	3710.4	P	2712.7	P	2110.7	P	2594	P	2145.4	P	2895.5	P	2041	P	2521.6	P	2722.8	P	3185.2	P	2225.2	P	3007.2	P	2537.2	P	2648.5	P	2579.1	P	1772	P
1416345_at	Timm8a1	--	4309.7	P	2178.8	P	2407.7	P	3228.5	P	2318	P	1796.4	P	2750.1	P	2525.4	P	1853.7	P	2261.4	P	2709.5	P	2926.6	P	2635.9	P	2096.4	P	2685.8	P	2295.2	P	2158.3	P	2518.7	P	2462	P	2611.6	P	1962.8	P	1706.1	P	1996.8	P	2064.9	P
1416346_at	Timm8a1	--	603.7	P	294.8	P	378.1	P	311.1	P	299.3	P	227.9	P	371.7	P	414.6	P	264.5	P	273.2	P	420.5	P	298.7	P	214.2	P	221.3	P	235.4	P	328.8	P	270.2	P	338.9	P	389.9	P	324.9	P	206.3	P	278.1	P	343.9	P	311.9	P
1416347_at	Men1	--	591.9	P	516.5	P	771.6	P	771.5	P	631.1	P	628.6	P	620.4	P	578.4	P	607.8	P	503.8	P	732.5	P	814.6	P	815.6	P	800.5	P	678	P	724.7	P	775.7	P	776.4	P	612.7	P	594.6	P	796.3	P	874.9	P	714.9	P	772.6	P
1416348_at	Men1	--	791.6	P	789.5	P	891.8	P	1116.8	P	1097.1	P	718.2	P	546.7	P	486	P	950.1	P	604.9	P	663.7	P	839.7	P	1295.2	P	1326.5	P	932.9	P	951.1	P	938	P	766.6	P	611	P	581.6	P	1350.5	P	1314.9	P	1318.3	P	1220.2	P
1416349_at	Mrpl34	--	694.6	P	733.8	P	546.6	P	466.1	P	789.4	P	736.3	P	591.5	P	905.2	P	712.8	P	696.1	P	746	P	704.7	P	812.4	P	830	P	568.6	P	581.1	P	731.5	P	843.1	P	664.8	P	772.8	P	1267	P	874.9	P	803.9	P	754.5	P
1416350_at	Klf16	--	269.6	P	595.3	P	248	P	230.6	P	506.9	P	353	P	267.2	P	227.7	P	455.4	P	188.7	P	403.4	P	234.7	P	342.5	P	292.7	P	276.6	P	339.8	P	297.7	P	180.7	P	282.2	P	241.4	P	368.5	P	252.8	P	271.2	P	267	P
1416351_at	Map2k1	--	1274.5	P	3171.6	P	3217.6	P	3229.8	P	3178.3	P	3201.2	P	2665.2	P	2197.8	P	2421.4	P	1899.7	P	2608.4	P	2907.4	P	2435.5	P	3528.2	P	2117.4	P	2564.4	P	2808.3	P	3039	P	3298.1	P	2589.7	P	3368.6	P	3684.5	P	3079.6	P	3051.2	P
1416352_s_at	Tecr	--	3919.3	P	5883.4	P	5829.6	P	5768.7	P	5082.6	P	6622.7	P	5188	P	5218.3	P	5639	P	5489.6	P	5118.4	P	4938.6	P	4671	P	4958.2	P	5767.6	P	5687.3	P	5593.6	P	6533.7	P	5496.3	P	5629.4	P	5639	P	5125.7	P	5472.4	P	4993.9	P
1416353_at	Nr1h2	--	863.6	P	662.9	P	877.3	P	654.6	P	757.4	P	781.3	P	587.5	P	856	P	911.3	P	845.7	P	877.1	P	935.1	P	1016.1	P	1598.3	P	974.8	P	1276.1	P	843.2	P	868.7	P	1334.1	P	1497.6	P	1352.3	P	1758.3	P	1589	P	1316	P
1416354_at	Rbmx	--	3215.4	P	3413	P	4022.8	P	3547.3	P	4858.2	P	2696.5	P	3683.8	P	3483.3	P	3833.6	P	4225.3	P	3701.7	P	4067.2	P	4355.3	P	4546.3	P	3557.1	P	4337.7	P	3242.9	P	4444.9	P	3537.6	P	3983.5	P	4336.4	P	4319.8	P	4347.7	P	4358.4	P
1416355_at	Rbmx	--	170.6	P	172.4	P	134.2	P	176.5	P	334.1	P	214	P	203.5	P	310.5	P	489.8	P	346.1	P	284.7	P	163.4	P	386.5	P	168.2	P	332.1	P	215.3	P	145.5	P	239.9	P	193.9	P	125.9	P	291.2	P	202.6	P	162.2	P	255.5	P
1416356_at	Gmpr2	--	647.4	P	722.3	P	648.4	P	547.2	P	938.6	P	857.7	P	866.1	P	719.6	P	784	P	970.2	P	863.4	P	1005.1	P	1021.6	P	859.3	P	891.8	P	745.7	P	881.9	P	814.3	P	957.5	P	982.6	P	1223.5	P	1117.6	P	1273.4	P	1183	P
1416357_a_at	Mcam	--	307.1	P	388.6	P	513.4	P	514.5	P	260.9	P	348	P	473.5	P	389.5	P	287.8	P	460.6	P	403.8	P	265.7	P	386.3	P	243.8	P	409.6	P	397.9	P	312.5	P	421.6	P	419.7	P	360.7	P	349.2	P	424.4	P	609	P	387.7	P
1416358_at	Mfsd10	--	371.9	P	776.9	P	668.4	P	441.1	P	471.4	P	714.1	P	673.5	P	590.4	P	515.4	P	634.1	P	508.6	P	640.8	P	639.1	P	833.8	P	554.1	P	776.5	P	563.8	P	589.7	P	501.8	P	555	P	463.1	P	782.6	P	1016	P	581.4	P
1416359_at	Snx18	--	1572.9	P	3249.2	P	2916.8	P	3775.9	P	2968.8	P	3807.1	P	2997.9	P	3158.7	P	2614.3	P	2206.5	P	2424.9	P	2532.7	P	2325.3	P	2139.2	P	2377.5	P	2299.3	P	3091.4	P	2593.7	P	3047.5	P	2938	P	2700	P	3062.2	P	2693.7	P	3015.2	P
1416360_at	Snx18	--	559.1	P	1100.9	P	1109.8	P	713	P	1368.6	P	1230	P	1045.3	P	1117.2	P	1001.4	P	1056.5	P	1104.3	P	818.3	P	1215.6	P	856.9	P	968.7	P	1058.4	P	1115.4	P	1139	P	1145.1	P	1301.9	P	1693.9	P	1046	P	1841.3	P	1677.8	P
1416361_a_at	Dync1i1	--	505.4	P	983.1	P	877.4	P	585.5	P	902.6	P	1018.5	P	664.3	P	804.1	P	715	P	1021.2	P	774.7	P	746.8	P	994.8	P	912.2	P	1009.8	P	263.9	P	1399.2	P	1115.6	P	893.6	P	1014.7	P	1200.6	P	763.1	P	594.9	P	675.3	P
1416362_a_at	Fkbp4	--	2021.6	P	1568.4	P	2258.9	P	977.3	P	3462.1	P	2155.7	P	2027.7	P	2654	P	2411.8	P	2759.1	P	2497.2	P	2451.5	P	2972.9	P	2386.8	P	2226.6	P	2357.2	P	2568.3	P	3005.7	P	3129.6	P	2580.7	P	3236.3	P	2393.3	P	2567.3	P	2986.5	P
1416363_at	Fkbp4 /// LOC102642559	--	55.9	A	8.7	A	13.8	A	27.3	A	50.8	A	71.6	A	23	A	62.8	P	122.1	P	20.7	A	11	A	9.7	A	91.1	P	66	A	57.7	A	74.9	A	15	A	109.7	P	15.9	A	62.1	A	184.6	P	40.4	A	67.4	P	66.3	A
1416364_at	Hsp90ab1	--	9013.9	P	10148.1	P	10548.3	P	9174.4	P	13880.2	P	12131.6	P	11766.8	P	12393.6	P	12506.3	P	15406.4	P	11488.5	P	11309.2	P	13440.4	P	10008.9	P	12966.4	P	12001.4	P	11995.3	P	12917.8	P	12469.7	P	11849.8	P	12015.5	P	10362.3	P	9826.7	P	10368.3	P
1416365_at	Hsp90ab1	--	5609.2	P	6306.8	P	7650.7	P	5128.6	P	8575.8	P	7931.3	P	7044.1	P	8813.3	P	6177.3	P	7147.7	P	6486.4	P	6540.5	P	6772	P	7022	P	5985.2	P	6437.2	P	7863	P	8652.9	P	8160.3	P	8235	P	7385.7	P	6834.4	P	7196.2	P	7351.4	P
1416366_at	LOC102641347 /// Ndufc2	--	3331.6	P	3318.4	P	3149	P	3024.9	P	3320.9	P	3065.2	P	3237.1	P	4129.1	P	3390.2	P	3586.6	P	3270.4	P	3947.6	P	2715.5	P	3113.7	P	3444.9	P	2958.5	P	2858.7	P	2826.8	P	3803.4	P	3996.9	P	3131.1	P	2680.8	P	3349.4	P	3598	P
1416367_at	1110001J03Rik	--	493.2	P	832	P	473.9	P	411.2	P	591.6	P	613.9	P	602.8	P	773.7	P	610	P	674.8	P	778.9	P	547.4	P	652.4	P	534.9	P	751.8	P	667.8	P	746.7	P	634.2	P	643.7	P	867.2	P	653	P	644.3	P	579.9	P	674.6	P
1416368_at	Gsta4	--	5309.2	P	642.7	P	402.7	P	158.3	P	1012.5	P	167.9	P	387.1	P	644.8	P	508.6	P	1058	P	303.6	P	413.7	P	1141.5	P	564.9	P	375.9	P	245.3	P	703.4	P	858.8	P	313	P	525.6	P	1038	P	743.6	P	412	P	288	P
1416369_at	Hiatl1	--	1204.3	P	1288.3	P	2230.4	P	1968.9	P	1291.1	P	1837.6	P	2049.5	P	1426.9	P	887.2	P	1193	P	1693.3	P	1269.3	P	1208.9	P	1041	P	1420.7	P	1592.2	P	1372.3	P	1353.5	P	1895.1	P	1679.7	P	1216.9	P	1316.9	P	2002.8	P	1741.8	P
1416370_at	Zscan21	--	915.7	P	926	P	810.8	P	1176.2	P	1166.9	P	730.8	P	635.4	P	594.8	P	778.1	P	670.3	P	776.2	P	813.4	P	809.5	P	1247.2	P	736.6	P	563.8	P	840.1	P	813.5	P	892.5	P	747.9	P	855.1	P	986.2	P	753.8	P	776	P
1416371_at	Apod	--	1903.3	P	937.5	P	499.1	P	463.2	P	671.6	P	719.9	P	1091	P	653.3	P	571.9	P	838.4	P	777.8	P	715.8	P	1264.8	P	681.6	P	910.9	P	362.7	P	467.9	P	1189.4	P	363.5	P	1001.3	P	596.3	P	1187.3	P	1486.1	P	576.9	P
1416372_at	Ptdss1	RRC	1053.1	P	1828.3	P	2281	P	1503	P	1413.5	P	2140.6	P	2050.2	P	1808.6	P	1430.9	P	1304.7	P	2263.8	P	1560.7	P	1411.7	P	1799.2	P	1495.9	P	1938.9	P	1351.8	P	1286.9	P	2454.3	P	2180.7	P	2002.8	P	2001.6	P	2617.9	P	2368	P
1416373_at	Nfs1	MRC	213.2	P	367.9	P	398.9	P	640	P	245	P	315.1	P	469.4	P	371	P	305	P	261.2	P	373.1	P	447.2	P	230.4	P	538	P	334.3	P	530.4	P	297.3	P	317.5	P	361	P	375.9	P	395.5	P	592.2	P	407.5	P	513.5	P
1416374_at	Ap3m1	--	1035.2	P	2114.1	P	1986.8	P	2162.5	P	2010	P	2449.6	P	2166.7	P	1873.7	P	1521.1	P	1688	P	1680.9	P	1678.9	P	1704.8	P	1609.1	P	1601.7	P	1407.1	P	2014.4	P	2099.9	P	2153.8	P	1614	P	2044.4	P	1813.7	P	1887.4	P	1902.2	P
1416375_at	Ap3m1	--	345	P	284.8	P	398.2	P	473.5	P	268.3	P	301.8	P	396.7	P	237.4	P	479.6	P	421.5	P	410.3	P	274.3	P	325.5	P	642.4	P	669.1	P	418.3	P	384.6	P	258.6	P	372.1	P	293.3	P	480	P	584.5	P	387.2	P	356.4	P
1416376_at	Tmem97	MRC	412.3	P	312.1	P	716.9	P	525.8	P	459	P	600	P	911.8	P	635.7	P	407.8	P	261.3	P	414.8	P	453.9	P	527.2	P	341.3	P	516.8	P	598.9	P	233.4	P	428.9	P	530.3	P	357.7	P	372.9	P	438	P	601.9	P	433.5	P
1416377_at	Pdcd7	--	238.2	P	234.8	P	290	P	196.6	P	334.3	P	302	P	338.4	P	244.1	P	360.2	P	467.3	P	305.6	P	287	P	548.7	P	390.6	P	311	P	208	P	276.4	P	412.3	P	383.3	P	186.4	P	402.6	P	332.1	P	314.5	P	429.9	P
1416378_at	Pnkp	--	238	P	217.7	P	236.3	P	77.6	P	195.5	P	167.8	P	159.3	P	194.5	P	214.1	P	282.2	P	242.6	P	277.6	P	257.5	P	327.1	P	165.8	P	122.4	P	298.9	P	142.3	P	248.7	P	193.2	P	231.6	P	273.4	P	338.6	P	277.9	P
1416379_at	Panx1	--	318.9	P	990	P	1189	P	996.1	P	871.2	P	885.3	P	726.9	P	609.7	P	801.4	P	722.2	P	883.7	P	582.6	P	665.1	P	1580.3	P	597.5	P	471.3	P	523.2	P	757.8	P	883.4	P	460.4	P	740	P	1485.9	P	1095	P	724	P
1416380_at	Mov10	--	1038.9	P	1501.1	P	1332.8	P	657.7	P	1764.4	P	1785.3	P	832.3	P	908.6	P	1602.2	P	1274	P	1000.6	P	1152.4	P	1796.2	P	2798	P	1054.6	P	1013.7	P	2041.9	P	2057.7	P	1375	P	1035	P	2604	P	2541.7	P	1586	P	1112.6	P
1416381_a_at	Prdx5	MRC	2672.7	P	2808.7	P	2456.5	P	2109.7	P	2757.9	P	2996.5	P	2529	P	3526.7	P	2574.5	P	2877.3	P	3561.9	P	3445.2	P	2181.3	P	2669.1	P	2964.9	P	2498.5	P	3198.7	P	3187.7	P	3401.1	P	3691.8	P	2809.4	P	2746.8	P	3045.8	P	3555.3	P
1416382_at	Ctsc	--	3574.8	P	1715.6	P	1842	P	2684.3	P	1012.2	P	1661	P	1809	P	1499.5	P	4564.2	P	1444.8	P	1863.9	P	1768	P	1449.7	P	1307.2	P	1838.5	P	2722.2	P	1222.8	P	1590.6	P	1324.7	P	1405.9	P	1382.2	P	1258.9	P	1721.7	P	1824.4	P
1416383_a_at	Pcx	--	344.2	P	200	P	261.3	P	157.6	P	143.4	P	160.6	P	298.8	P	212.8	P	198.8	P	182.5	P	205.6	P	219.4	P	213.2	P	105.7	P	224.7	P	342	P	181	P	152	P	241	P	252.5	P	221.1	P	108.9	P	266.9	P	304.8	P
1416384_a_at	Cope	MRC	2654.9	P	3735.4	P	3196	P	2244.7	P	3476.7	P	3904.3	P	2773	P	3479.7	P	3042.4	P	3230.1	P	2714	P	2988.8	P	2592.3	P	4543.5	P	2808.3	P	3161.3	P	3133.4	P	3262	P	3275.4	P	3309.2	P	3808	P	3289.6	P	3478.8	P	3391.2	P
1416385_a_at	M6pr	MRC	1732.8	P	3276	P	3879.7	P	3994.1	P	2548.8	P	3774.1	P	3928.7	P	3368	P	2736.8	P	2476.9	P	3367.4	P	3200.3	P	2842.5	P	3403.4	P	3631.9	P	3817.4	P	2853.9	P	2740.8	P	3686	P	3151.8	P	2783.7	P	2950.7	P	3692.4	P	3343.3	P
1416386_a_at	M6pr	MRC	1331.5	P	3604.4	P	4238.7	P	3283.1	P	2585	P	4036.4	P	3810.4	P	3602.3	P	2458	P	2469.6	P	3476.3	P	3170.8	P	2847.2	P	3575	P	3253.8	P	4061.9	P	2956.9	P	3122.5	P	3861.7	P	3689.7	P	3678.8	P	3442.6	P	3913.4	P	3519.4	P
1416387_at	Pip4k2c	--	1271.1	P	2344.6	P	2495.8	P	1995.1	P	1807.1	P	2694.9	P	2090	P	2529.7	P	1457	P	1520.7	P	2105.8	P	2245	P	1496.6	P	2813.6	P	1472.9	P	1960.2	P	2075.2	P	1674.8	P	2721.5	P	2740.9	P	2264.8	P	2095.2	P	2683.6	P	2633.1	P
1416388_at	Pip4k2c	--	760.3	P	1384.3	P	1529.9	P	2337.5	P	745.6	P	1531.6	P	1125.4	P	1326.2	P	1102.4	P	1110.3	P	1352.2	P	1409.3	P	1217.7	P	1087.4	P	1312.9	P	980.1	P	933.7	P	1272.2	P	1468.3	P	1413.6	P	801.9	P	996.3	P	947.8	P	1108.8	P
1416389_a_at	Rcbtb2	--	1394	P	657.1	P	770.1	P	733.5	P	1074.1	P	767.8	P	792.9	P	734.4	P	915.5	P	770.1	P	834.3	P	645.8	P	1116.7	P	1160.1	P	723.8	P	814.1	P	852.5	P	849.7	P	863.1	P	803.4	P	1022.3	P	709.2	P	716.3	P	856.1	P
1416390_at	Rcbtb2	--	244.3	P	96.4	P	90.8	P	114.5	P	208.3	P	82.7	P	108.5	P	106.2	P	235.6	P	207.6	P	156.1	P	153.6	P	343.8	P	113.1	P	118.9	P	143.5	P	159.8	P	81.1	P	96.4	P	105.8	P	207.8	P	174.4	P	121.5	P	131.5	P
1416391_at	Ptcd1	--	1713.9	P	1352.5	P	1491.3	P	1667.8	P	1715.6	P	1413.9	P	1513.2	P	1747.9	P	1129.6	P	1415.5	P	1663.4	P	1741.6	P	1439.8	P	1575.5	P	1723.6	P	1654.1	P	1642.8	P	1370.9	P	1414.9	P	1624.3	P	1534.1	P	1416.7	P	1730.9	P	1486.8	P
1416392_a_at	Atp6v0c	MRC	4449	P	5272.6	P	6190.9	P	6019.4	P	3723.7	P	5505.8	P	5943.2	P	6401.5	P	4165	P	5253.2	P	6527.2	P	6401.9	P	3409.8	P	5737.9	P	6212.9	P	7405.7	P	4804.3	P	5275	P	5992	P	6356.4	P	4403.9	P	4425.3	P	5441.5	P	5479.1	P
1416393_at	Emg1	--	1529.8	P	1861.9	P	1861.5	P	1903.9	P	1863.6	P	1794.8	P	1742.3	P	2352	P	1601.3	P	1535.3	P	1744.3	P	1974.4	P	1789.7	P	1367	P	1898.2	P	1755.1	P	1962	P	2387.4	P	1969	P	2247.4	P	2022.1	P	1724	P	2206.5	P	2199.6	P
1416394_at	Bag1	--	3060.8	P	3190.8	P	4042.3	P	3860.6	P	3726.2	P	3646.8	P	3392	P	4419.3	P	2877.9	P	2995.5	P	3274.8	P	3525.6	P	2736.3	P	3329.8	P	3093.3	P	2993.5	P	3788.6	P	3510.5	P	4058.8	P	4287	P	3426.2	P	3203.5	P	3845.3	P	4015.2	P
1416395_at	Guk1	--	612.3	P	921.2	P	716.2	P	576.9	P	849.5	P	973.4	P	622.7	P	769.3	P	671	P	827.7	P	583.3	P	685.7	P	717.9	P	1023.8	P	524.9	P	610.6	P	809.9	P	1045.4	P	842.7	P	898.6	P	1104.1	P	1024.1	P	1005.8	P	933.4	P
1416396_at	Snx4	--	49.7	A	48.1	M	20.5	A	63	P	59.7	P	37.4	P	66.7	A	66.2	P	123	P	52.9	A	78.6	A	37.7	A	62.5	A	111.2	P	74.1	A	76.9	P	31.5	P	39.6	A	22	A	23.9	A	27.9	A	40.2	P	46.5	P	83.3	P
1416397_at	Mesdc1	--	751.6	P	1411.8	P	1163.3	P	1605.7	P	892.4	P	1132.3	P	1022.1	P	852.3	P	1195.1	P	1016.1	P	915.5	P	1109.2	P	833.8	P	1404.5	P	840.7	P	1204.5	P	931.4	P	1107.2	P	971.7	P	1071.4	P	964.8	P	949.2	P	1123.4	P	977.2	P
1416398_at	Mesdc1	--	51.6	P	183.7	P	219.7	P	77.4	P	118.9	P	141.8	P	117.7	P	193.9	P	214.5	P	178.8	P	257.8	P	104.1	P	225.8	P	140	P	257.7	P	110.5	P	41.8	P	263.9	P	203.5	P	98.3	P	121.5	P	90.6	P	156.7	P	190.3	P
1416399_a_at	Hmox2	--	1244.7	P	1339.7	P	1627.8	P	1774.8	P	1539	P	1735.1	P	1635.2	P	1532.9	P	1565.4	P	1524.4	P	1486.7	P	1493	P	1613.2	P	2357	P	1568.8	P	1605.7	P	1595.5	P	1690.5	P	1922.8	P	1884.9	P	2461.1	P	2240	P	2057.7	P	2501.2	P
1416400_at	Pycrl	--	313.5	P	311.9	P	257.9	P	169.6	P	261.3	P	226.6	P	288.2	P	355.3	P	389.6	P	289.6	P	303.9	P	337.6	P	302.4	P	353.9	P	382.6	P	271.2	P	385.7	P	277.1	P	305	P	319.3	P	357.8	P	305	P	294.8	P	258.3	P
1416401_at	Cd82	--	1688.6	P	3354.8	P	3737.6	P	1759.1	P	2018.9	P	3259.9	P	3464.1	P	2116.5	P	1861.2	P	2302.3	P	3267.7	P	2601.3	P	1676.2	P	2424.9	P	2472.5	P	3387.6	P	1955.6	P	2299.1	P	3134	P	3499.8	P	2460.1	P	2803.7	P	3007.7	P	3169.8	P
1416402_at	Abcb10	--	481.4	P	469.2	P	601.4	P	484.1	P	512.6	P	507	P	431.6	P	449.5	P	568.3	P	622	P	413.9	P	473.3	P	569.5	P	290.8	P	310.2	P	302.1	P	626.1	P	409.2	P	447.9	P	399	P	384.2	P	215.7	P	345.9	P	350.9	P
1416403_at	Abcb10	--	283.7	P	397	P	337.6	P	358.6	P	526.8	P	477.9	P	385.1	P	274.1	P	353.9	P	250.2	P	309.4	P	321.8	P	402.4	P	243.4	P	393.7	P	222.2	P	367.7	P	261.9	P	237.7	P	360.4	P	448.7	P	296.2	P	303.1	P	273.8	P
1416404_s_at	LOC100862433 /// Rps16 /// Rps16-ps2	--	8574.1	P	8641.4	P	8886.5	P	7486.9	P	11099.5	P	10322.3	P	9452	P	12299.7	P	9621.6	P	11478.3	P	9159.9	P	9898	P	8854.6	P	8491.8	P	9811.1	P	9418.6	P	10991.8	P	10776.7	P	9781.2	P	11364.2	P	10397.6	P	9117.1	P	8818.3	P	9253.2	P
1416405_at	Bgn	--	2410.4	P	671.7	P	715.2	P	623.7	P	316.3	P	444.5	P	753.5	P	1209.6	P	414.4	P	1182.5	P	827.3	P	1285.6	P	893.3	P	824.8	P	1536.2	P	749.5	P	582.8	P	1216.3	P	803.9	P	2086.3	P	253.9	P	1149.3	P	635	P	823.5	P
1416406_at	Pea15a	--	1561.2	P	1004.1	P	1416.7	P	1358.5	P	1580.3	P	1570.6	P	1143.7	P	1390.2	P	675.5	P	1207.6	P	1201.1	P	1269.1	P	1145.6	P	2110.7	P	1421.1	P	844	P	1143.3	P	1652.9	P	1580.6	P	1490.9	P	1106.7	P	1233.1	P	1237.1	P	1616	P
1416407_at	Pea15a	--	2638.5	P	2282.4	P	2460.7	P	1792.8	P	2069.2	P	2120.3	P	2091.7	P	1905.7	P	1676.7	P	1710.5	P	2284.7	P	2380.7	P	1949	P	3116.6	P	2565	P	2244.1	P	1717.6	P	2148.7	P	2730.5	P	2258.3	P	2305.7	P	2722.5	P	2693.6	P	2347.3	P
1416408_at	Acox1	--	1382.3	P	833.3	P	862.3	P	1364.3	P	714.2	P	800.3	P	654.5	P	872.4	P	890.8	P	727.7	P	845.1	P	779.9	P	781.1	P	662	P	842.3	P	1008.6	P	783.3	P	755.9	P	809.5	P	1002.5	P	678.7	P	541.8	P	627.1	P	921.2	P
1416409_at	Acox1	--	2094.2	P	1875.2	P	1870.2	P	2083.3	P	1395.3	P	1619.5	P	1578	P	2186.7	P	1089.9	P	1561.7	P	1771.7	P	2010.7	P	1070.1	P	1482.2	P	1702.5	P	1906.5	P	1700.3	P	1603.7	P	1970.1	P	1762.4	P	1315.6	P	1146.3	P	1747.7	P	1566.4	P
1416410_at	Pafah1b3	--	1073.4	P	1690.3	P	1486.8	P	858.1	P	1858.7	P	1636.4	P	1175.7	P	1715.7	P	1603.1	P	1456.2	P	1389	P	1452.6	P	1290.4	P	1185.9	P	1373.3	P	1279	P	1378.7	P	1562.5	P	1717.5	P	1782.8	P	2050.6	P	1338.6	P	1563.5	P	1618.9	P
1416411_at	Gstm2	--	1250	P	4586.8	P	5643.7	P	7527.1	P	3588.3	P	5761.8	P	6616.1	P	7919.2	P	3844	P	4300.8	P	6153.8	P	6764.2	P	3684.8	P	4078.1	P	7242	P	6918.4	P	4548.6	P	3965.5	P	5980	P	6689.7	P	5068.7	P	4016.2	P	6291.5	P	6742.1	P
1416412_at	Nsmaf	--	437.4	P	328.2	P	312.9	P	399.4	P	438.2	P	222.8	P	312	P	307.3	P	534.2	P	369.7	P	297.6	P	493.7	P	561.2	P	259.9	P	420.1	P	272	P	334.8	P	225.7	P	302.2	P	323.7	P	304.3	P	323.3	P	311	P	323.2	P
1416413_at	Ctsj	--	3.6	A	5.6	A	14.3	A	5.4	A	0.8	A	7.8	A	1.8	A	3.5	A	7.4	A	20.1	A	3	A	4.3	A	7.8	A	7.4	A	1.9	A	17.4	A	1.6	A	2.1	A	9	P	6.5	A	6.5	A	1.1	A	1.8	A	6.3	A
1416414_at	Emilin1	--	181.6	P	123.2	P	171	P	5.1	A	141.2	P	267.7	P	88.1	A	84	A	204.8	A	191.4	A	198.4	A	132.6	A	210.5	A	593.2	P	257.6	P	176.2	A	175.5	P	336.6	P	70.1	P	154.6	P	129	P	352.5	P	156.3	P	123.5	P
1416415_a_at	Gm8203 /// H2afz	--	6241.1	P	5751.7	P	7865	P	7011.1	P	8997.4	P	6004	P	8450	P	9496.2	P	7099.7	P	5732.5	P	7997.6	P	8072.2	P	6300.4	P	6740.6	P	8224.3	P	8178.9	P	6906.6	P	5862.2	P	8470.6	P	8613.1	P	6593.7	P	6773.1	P	7531.8	P	7467.7	P
1416416_x_at	Gstm1	MRC	1761.9	P	1449.8	P	2285.6	P	2119.2	P	1232.6	P	2261	P	2782.1	P	4530.6	P	1556.1	P	2389	P	3175.3	P	3225.2	P	1676.4	P	2471.6	P	2734.6	P	3767	P	1948.5	P	1900.9	P	3045.2	P	4136.8	P	3052.6	P	2492.8	P	2850.1	P	3714.4	P
1416417_a_at	Ndufb7	MRC	6987.2	P	6921.7	P	8246.3	P	6903.8	P	7284	P	7993.2	P	7760.3	P	9601.7	P	6262.9	P	9357	P	8425.3	P	8845.1	P	7044	P	5988.6	P	7959.4	P	7072.5	P	8340.9	P	8547.9	P	8959.6	P	9638.4	P	6427.2	P	6036.7	P	6876.2	P	7018.7	P
1416418_at	Gabarapl1	--	1795.5	P	1147	P	1060.2	P	1884.2	P	1074.5	P	1374.6	P	720.1	P	1343.4	P	1050.8	P	1267.2	P	869.1	P	1323.8	P	997.1	P	1133.1	P	629.1	P	938.1	P	1076.5	P	1518.8	P	1334.3	P	1475.8	P	1481.8	P	1077.1	P	1149.1	P	1190.9	P
1416419_s_at	Gabarapl1	--	1606.6	P	812.4	P	829.3	P	932.7	P	892.8	P	841.9	P	610.5	P	1037.1	P	601.4	P	1039.6	P	867.9	P	1062.1	P	826.1	P	1181.9	P	696	P	673.7	P	1077.7	P	1344.3	P	1117.2	P	1508.1	P	1306	P	997.7	P	1051.5	P	1104.5	P
1416420_a_at	Gm5451 /// LOC101056029 /// Rpl9	--	6988.2	P	6601.6	P	8241.2	P	6095.9	P	8904.3	P	8436.7	P	8554.5	P	11339	P	7086.3	P	9972.5	P	8065.3	P	8401.1	P	8083.9	P	7692.3	P	7980.4	P	7890.6	P	9981.8	P	10173.1	P	8643	P	9815	P	9248.8	P	7683.9	P	8010	P	8458.1	P
1416421_a_at	Ssb	--	5242.9	P	4504.9	P	5348.8	P	4914.5	P	5321.7	P	4419.6	P	4831.2	P	5277.6	P	4682.1	P	4414.6	P	5144.1	P	5266.3	P	4810.2	P	3674.9	P	4939.3	P	4564.6	P	5180.1	P	4492.8	P	5004.5	P	4913.5	P	4535.4	P	4079.8	P	4483.7	P	4475	P
1416422_a_at	Ssb	--	1055.2	P	1464	P	1262.3	P	2140.7	P	1035.6	P	1049.3	P	1324.5	P	1241.3	P	1347.4	P	1462.8	P	1339.3	P	1286.7	P	1427.4	P	866.9	P	1545.9	P	1103.4	P	1016.9	P	1028.4	P	1197	P	1180	P	900.3	P	1250.3	P	1127.4	P	1303.3	P
1416423_x_at	Ssb	--	662.4	P	655.9	P	521.9	P	639.2	P	541.5	P	344.2	P	511.6	P	410.7	P	476.6	P	381.8	P	511.3	P	419	P	450.2	P	382.8	P	655.7	P	490.2	P	398.6	P	485.7	P	437	P	711.1	P	292.1	P	657.1	P	651.5	P	624.5	P
1416424_at	Plin3	--	1427.3	P	812.7	P	1043.4	P	712.7	P	1109.4	P	1183.4	P	674	P	728.2	P	978.4	P	872.5	P	635.8	P	829.2	P	910.9	P	1429.6	P	708.4	P	681.2	P	1591	P	1202	P	1019.5	P	1049.6	P	1402.9	P	1500.9	P	998.2	P	1053	P
1416425_at	Pex19	MRC	900.2	P	1112.1	P	772.5	P	967.2	P	1148.7	P	740.9	P	925.5	P	865.7	P	1120.1	P	1183.4	P	1059.9	P	1137.1	P	1159.1	P	1385.1	P	1192.3	P	936.3	P	1365.2	P	1269.7	P	1311.5	P	1159.5	P	1005.1	P	1577.9	P	1083	P	1002.4	P
1416426_at	Rab5a	--	1859.9	P	2046	P	1538.1	P	2729.9	P	1681.5	P	1896.3	P	1761	P	1385.7	P	2097.2	P	1861	P	2012.9	P	2085.7	P	1625	P	1476.9	P	1974.8	P	2085.5	P	1730.5	P	1604	P	1420.6	P	1394	P	1575.7	P	1684.6	P	1102.8	P	1400.4	P
1416427_at	Ccni	RRC	4271.4	P	3600.5	P	3956.2	P	4449.4	P	4179.4	P	4057.6	P	3863.4	P	3759.3	P	4903.9	P	4530.4	P	4724.9	P	4448.1	P	4962.5	P	3901.6	P	4780.7	P	4332.6	P	4806.9	P	3793.8	P	4226.7	P	4449.3	P	4917.6	P	4259.3	P	3334.3	P	3380.6	P
1416428_at	Thap11	--	1483.9	P	1134.7	P	751.7	P	949.4	P	1123.4	P	687.8	P	840.6	P	703.9	P	647.9	P	856	P	878.9	P	858.8	P	1064.8	P	934.7	P	1066.6	P	668	P	1104.2	P	599.3	P	731.9	P	1096.9	P	1069.9	P	463.2	P	701.5	P	737	P
1416429_a_at	Cat	--	3121.7	P	2794.8	P	2974.2	P	3706.4	P	2717.9	P	2796.9	P	4506.1	P	4412.1	P	3381.1	P	3555.8	P	3929.8	P	4280	P	2587.6	P	1788	P	4220	P	4598.2	P	3086.6	P	2468.2	P	2855.1	P	3566.6	P	1740.3	P	1779.4	P	2439.6	P	2723.9	P
1416430_at	Cat	--	2982.5	P	2504.6	P	3204.3	P	4302.4	P	2574.1	P	2516.9	P	4374.6	P	4100.2	P	2939.8	P	3988	P	4680.7	P	5100.3	P	3485.2	P	3372.3	P	5278.8	P	5494.1	P	3649.9	P	2870.3	P	3551.7	P	3690.6	P	2279.1	P	3218.3	P	3366.9	P	3258.7	P
1416431_at	Tubb6	--	1880.5	P	1173.5	P	946	P	1267.3	P	1130.4	P	355.6	P	980.8	P	1014.9	P	728.3	P	2147.8	P	1040.4	P	1695.8	P	814.3	P	958.3	P	1350.2	P	816.4	P	1199.6	P	1055.9	P	1013.7	P	1753.6	P	266.7	P	1306.8	P	850.7	P	1158.2	P
1416432_at	Pfkfb3	--	137.2	P	191.6	P	300.2	P	560.4	P	316.5	P	173.1	P	278.4	P	294.7	P	266.1	P	140.5	P	303.5	P	280.1	P	299.8	P	133.4	P	496	P	263.6	P	243.9	P	144	P	279.1	P	330.9	P	272.6	P	181.7	P	290.1	P	249.1	P
1416433_at	Rpa2	--	467.4	P	281.4	P	757	P	651.9	P	897.9	P	328.6	P	912.6	P	777.2	P	546.6	P	517.5	P	910.7	P	765.8	P	474.5	P	415.1	P	945.4	P	761.6	P	586.6	P	820.4	P	811.4	P	802.6	P	540.8	P	637.6	P	801.6	P	855	P
1416434_at	Bcl2l10	--	11.9	A	1.5	A	13.8	A	5.8	A	22.9	A	40.6	M	9.1	A	1.2	A	2.2	A	15.3	A	37.6	P	12.9	A	29.9	A	25.4	A	23.9	A	43.3	A	14.6	A	21	M	1.2	A	21.1	M	2.1	A	16	A	14	A	2.8	A
1416435_at	Ltbr	--	327	P	680.5	P	950.2	P	668	P	443.7	P	795	P	804	P	849.4	P	424.5	P	460.6	P	761.6	P	752.1	P	371.3	P	1091	P	869	P	924.9	P	457.3	P	662.6	P	707.1	P	711	P	397.1	P	773.1	P	996.3	P	880.6	P
1416436_a_at	Uqcc1	--	226.7	P	290.8	P	280.2	P	211	P	254.6	P	283.9	P	238	P	198.8	P	295.6	P	329.7	P	259.1	P	373.3	P	267.8	P	257.4	P	275.4	P	268	P	189.2	P	209.8	P	280.1	P	261.9	P	167.2	P	162.3	P	264.7	P	315.4	P
1416437_a_at	Mapk8ip3	--	484.9	P	364.4	P	378.8	P	132.1	P	566.4	P	318	P	267.9	P	354.7	P	585.4	P	409.6	P	381.5	P	221.8	P	788.6	P	395.5	P	631.8	P	310.3	P	411.3	P	441.4	P	542.7	P	608	P	889.5	P	506.1	P	588.4	P	856.7	P
1416438_at	Puf60	--	3016.7	P	2730.3	P	3348.4	P	2514	P	3586	P	3306.8	P	2738.7	P	3429.3	P	2236	P	2663.3	P	2557.5	P	2612.8	P	2460.7	P	3664	P	2364	P	2207.2	P	3568.6	P	3627	P	3604.9	P	3457.4	P	3491.2	P	3388	P	3327.8	P	3569.6	P
1416439_at	Dctpp1	--	1083.8	P	1546.5	P	1769.8	P	1301	P	2584.2	P	1311.9	P	1821.7	P	2080.5	P	1696.4	P	1294	P	1676.4	P	1915.9	P	1577	P	1210.5	P	1944.2	P	1441.9	P	1646.9	P	1302	P	1833.9	P	2112.1	P	1673.6	P	1127.1	P	2069.4	P	1934.6	P
1416440_at	Cd164	--	3380.3	P	4803.9	P	3970.8	P	5472.2	P	3392	P	4698.6	P	4064.2	P	3369.1	P	3388.8	P	2365.3	P	3074.2	P	3213.7	P	2185.4	P	3819.3	P	2737.6	P	3755.7	P	3407.4	P	3091	P	3502.7	P	3297.5	P	3717	P	3679.7	P	4170.1	P	3528.9	P
1416441_at	Cpq	MRC	1169.4	P	2884.4	P	2493.3	P	2772.9	P	1276	P	2963.5	P	1874.7	P	1106.2	P	1069.5	P	1259.3	P	1310.8	P	1279.4	P	1256.2	P	3237.1	P	1209.9	P	1742.8	P	1806.6	P	1987.4	P	1822.8	P	1433.1	P	1606.6	P	2854.4	P	1809	P	1370.6	P
1416442_at	Ier2	--	365.8	P	378.8	P	491.1	P	206.9	P	385.7	P	402	P	406.9	P	422.4	P	416.9	P	465.7	P	405	P	458.7	P	540.4	P	590.7	P	468.4	P	398.2	P	537.1	P	411.5	P	547.2	P	487.6	P	775.9	P	638.5	P	665.2	P	669.4	P
1416443_a_at	Sae1	--	1918.9	P	1682.1	P	2172.4	P	1518	P	2242.5	P	1628.2	P	2184.6	P	1685.3	P	1682	P	2010	P	2555.2	P	2342.4	P	2388.9	P	1546.1	P	2225.2	P	2190.4	P	2143.4	P	1698	P	2206.2	P	2056.9	P	1725.6	P	1618.3	P	1692.8	P	1865.5	P
1416444_at	Elovl2	--	220.3	P	45.8	M	51.7	P	63.4	P	78.2	P	53.4	P	96.7	P	62.1	P	570.4	P	31.9	A	39.7	A	50.5	P	86.7	P	54.1	P	56.8	P	43.8	A	54	P	134.5	P	65.1	A	25.8	P	151.4	P	53.7	P	26.4	A	37.4	A
1416445_at	Fam98a	--	658.8	P	914.5	P	847.3	P	1010.1	P	857.2	P	842.4	P	1067	P	747.3	P	1003.9	P	756.2	P	769.8	P	706.4	P	798.8	P	789.3	P	885.1	P	1015.2	P	813.3	P	566.1	P	823.7	P	712.6	P	911.7	P	954.5	P	764.4	P	1077.6	P
1416446_at	Tmem30a	--	1918.7	P	1914.1	P	1560.4	P	1745.2	P	896.5	P	1428.4	P	1344.3	P	1387.2	P	1209.5	P	856.5	P	1465.8	P	1424.5	P	996.6	P	770.3	P	1095	P	1427.5	P	1037.7	P	857.2	P	1298.6	P	1168.1	P	797.8	P	872.5	P	1058.7	P	939.1	P
1416447_at	Tmem30a	--	1689.4	P	1887.2	P	1662.8	P	1661.7	P	880.8	P	1145.9	P	1144.1	P	861.1	P	1151.6	P	673	P	1175.1	P	1030.3	P	871.2	P	702.9	P	878.4	P	1028.2	P	939.8	P	769.2	P	1141.2	P	852.5	P	911.8	P	1261.6	P	1358.6	P	751.7	P
1416448_at	Itpa	--	449.1	P	262.7	P	335.8	P	234.8	P	253.2	P	245.9	P	260.8	P	286.2	P	328.5	P	388.1	P	375.5	P	369.4	P	428	P	261	P	349.6	P	358.7	P	406.6	P	322.9	P	450.9	P	377	P	387.3	P	367.5	P	620.8	P	487.7	P
1416449_x_at	Stxbp2	MRC	749.3	P	1681.2	P	1192.3	P	737.2	P	1176.2	P	1264.2	P	1365.8	P	1219.6	P	1586.8	P	1165.8	P	1447.1	P	1308.4	P	1416.6	P	1956.7	P	1032.5	P	1045.8	P	1629.6	P	1320.3	P	1369.5	P	1354.1	P	1397.3	P	1279.3	P	1332.2	P	1256	P
1416450_at	Taf8	--	196.6	P	159.7	P	180.3	P	88.3	M	171.9	A	168.6	A	163	A	165.7	A	183.9	A	357.5	A	270.5	P	177.1	P	299.6	P	231.7	P	252.3	A	246.4	A	152.9	P	249.8	P	232.3	P	158.5	M	162	A	233.1	P	197.5	P	171.3	P
1416451_s_at	Taf8	--	261	P	219.1	P	239.2	P	180.9	P	264.6	P	206.3	P	254.6	P	199.3	P	237.9	P	274.1	P	295.9	P	268.5	P	378.9	P	351.9	P	348	P	210	P	181.6	P	261.9	P	198.1	P	175.8	P	288.7	P	268.6	P	180.9	P	223.7	P
1416452_at	Oat	MRC	1388.2	P	1416.4	P	1812.2	P	2702.5	P	1178.3	P	1632.3	P	2007.9	P	2364.9	P	1249.7	P	1265.5	P	1808.3	P	1986.3	P	1197.2	P	1570.4	P	1846.8	P	2130.8	P	1226.6	P	1693.2	P	2096	P	2377.9	P	1268.5	P	1480.4	P	2492.2	P	2451.4	P
1416453_x_at	Gm21571 /// Rps12 /// Rps12-ps10 /// Rps12-ps11 /// Rps12-ps12 /// Rps12-ps13 /// Rps12-ps14 /// Rps12-ps15 /// Rps12-ps16 /// Rps12-ps18 /// Rps12l2	--	6717.8	P	8327.7	P	6656.8	P	6911.2	P	9997.7	P	8961.5	P	7775.8	P	10210.7	P	8006.8	P	9448.2	P	7001.5	P	7726.5	P	6692.8	P	6216.4	P	7379.8	P	7063.1	P	9203.7	P	8106.6	P	6611.8	P	8078	P	8131.4	P	6209.8	P	5793.8	P	6504.1	P
1416454_s_at	Acta2	--	370.4	P	1560.6	P	407.1	P	93.5	P	598.3	P	155.1	P	176.2	P	482.5	P	1112.3	P	1732.2	P	336.5	P	777.5	P	520.1	P	1169.8	P	319.8	P	215.3	P	1603.7	P	1288.4	P	441.2	P	1105.6	P	339.6	P	1302.6	P	163.5	P	587.8	P
1416455_a_at	Cryab	--	684.2	P	4374.8	P	5831.8	P	4268.1	P	2646.5	P	5880.6	P	7359.7	P	8051.5	P	3966.2	P	5293.3	P	5853.9	P	6153.1	P	3398.6	P	5364.9	P	6782.1	P	6943.6	P	4914	P	4832.4	P	5878.1	P	5195.6	P	5714.2	P	5098.5	P	7679.8	P	6773.9	P
1416456_a_at	Chia1	--	629.3	P	67.5	A	18.7	A	5.3	A	10.3	A	87.2	A	8.7	A	21	A	16.6	A	15.6	A	45.9	A	72.6	A	14.8	A	66.2	A	51.7	A	6.7	A	2.4	A	35.6	A	46.4	A	44.5	A	30.4	A	21.7	A	36.7	A	23.4	A
1416457_at	Ddah2	--	1302	P	758.5	P	852.2	P	469.5	P	2189.8	P	656.9	P	826.2	P	1227.5	P	920.1	P	1186.9	P	764.5	P	971.2	P	1909.9	P	1102.1	P	1046	P	937.2	P	1726.4	P	1631.7	P	1110.8	P	1228.1	P	2579.9	P	1492.7	P	1351.1	P	1584	P
1416458_at	Arf2	--	1460.4	P	650.4	P	727.8	P	766.1	P	1128.2	P	538.1	P	838.8	P	679.6	P	549.2	P	1075.5	P	651.7	P	962.7	P	797.8	P	694.9	P	779	P	541.6	P	705.3	P	653	P	726.3	P	626	P	676.7	P	671.6	P	693.1	P	679.8	P
1416459_at	Arf2	--	610.8	P	299.5	P	156.3	P	166.7	P	292.5	P	211.2	P	183.7	P	125.3	P	281.3	P	199.4	P	279.1	P	135.9	P	279.4	P	63.7	P	210.5	P	132.8	P	264	P	155.8	P	184.4	P	211.4	P	181.9	P	78.4	P	118.5	P	214.1	P
1416460_at	Miox	--	13.3	A	11.7	A	7.3	A	16	A	16.4	A	3	A	6.8	A	27.5	P	7.6	A	46.8	A	14.3	A	34	A	65.4	P	30.6	P	34.2	A	61.6	A	5.2	A	27.5	A	20	A	20.9	A	30.3	A	6.8	A	22.4	P	4.7	A
1416461_at	Caprin1	MRC	2372.2	P	2602.1	P	2909.3	P	2966.7	P	3160.8	P	2461.2	P	3346.9	P	3124.4	P	2420.2	P	2228.4	P	2818.8	P	2802.3	P	2776.4	P	1878.8	P	2916.9	P	2676.5	P	2752	P	2228.9	P	2758	P	2659.6	P	2375.5	P	2084.9	P	2345.8	P	2679.6	P
1416462_at	Caprin1	MRC	3689.1	P	3804.9	P	4310	P	4288.2	P	4860.1	P	4018.4	P	4045	P	3839.2	P	3964.6	P	3709.6	P	3665.5	P	3536.7	P	3840.5	P	2557.1	P	3595	P	3756.4	P	3939.9	P	3737.3	P	4634	P	3846.9	P	3670.8	P	2868	P	2865.1	P	3593.6	P
1416463_at	Caprin1	MRC	463	P	301.9	P	348	P	122.7	P	531.8	P	349.8	P	498.6	P	278.1	P	590.2	P	258.6	P	422.4	P	495.4	P	631.9	P	264.6	P	338.1	P	226.7	P	475.1	P	405.7	P	284.8	P	257.8	P	356.4	P	144.4	P	172.4	P	227	P
1416464_at	Slc4a1	--	4496.2	P	292.5	P	165.5	P	15.5	A	1291.1	P	410.3	P	243.1	P	334.9	P	2112.1	P	1516.6	P	335.8	P	1531.2	P	2210.6	P	740	P	370	P	244.1	P	2073.9	P	1084.9	P	252.9	P	911.9	P	590.8	P	239.6	P	162.5	P	953.2	P
1416465_a_at	Vapa	MRC	4530.3	P	5188.3	P	3938.8	P	5459.7	P	4413.2	P	4785.9	P	4289.2	P	4652.3	P	5122.8	P	3518.4	P	4179.3	P	4167.4	P	3402.1	P	3236.4	P	3675.8	P	3822.7	P	3968.8	P	3410.1	P	3588.5	P	3976.6	P	3928.2	P	3027.3	P	3023.9	P	3653.7	P
1416466_at	Vapa	MRC	3714.5	P	3806.9	P	3635	P	4104.5	P	3666.6	P	3946	P	3926.5	P	3742	P	4547.4	P	4141.5	P	4606.2	P	4638.8	P	4285.2	P	3882	P	3989.7	P	4804.4	P	4068.2	P	3035.7	P	3821.1	P	3431.9	P	4214.8	P	4466.5	P	3861.7	P	4101.6	P
1416467_at	Ddx3x	--	5312.6	P	6583.5	P	6775.2	P	5941.8	P	7987.8	P	7501.3	P	6708.9	P	6880.1	P	6411.7	P	6567.3	P	5876.9	P	6457.9	P	6144.1	P	5889.2	P	6141.6	P	5918.4	P	6431.1	P	6599.3	P	6947.4	P	6583.3	P	6561.9	P	5969.4	P	6441.2	P	6156	P
1416468_at	Aldh1a1	--	1185.3	P	4997.7	P	4200.7	P	5040.9	P	4783.9	P	6131.5	P	5805	P	4528.6	P	4727.5	P	4224.5	P	4413.4	P	4001.7	P	4799.4	P	4862.6	P	4614.9	P	6318	P	4800.4	P	3723.6	P	4186	P	4144.9	P	4515.6	P	5019.6	P	5095.7	P	5100.4	P
1416469_at	Luzp1	--	461.5	P	583.1	P	496.9	P	360.5	P	808.4	P	536.8	P	763.1	P	563.7	P	560.9	P	644.2	P	581	P	550.8	P	702.2	P	672.7	P	596.2	P	526.1	P	649.6	P	543.6	P	557.8	P	467.8	P	609.3	P	646.6	P	578.3	P	712.4	P
1416470_a_at	Rpn1	--	1881.6	P	2913.5	P	3094	P	2862.4	P	2626.2	P	3768.9	P	3077.3	P	2778.7	P	1949.3	P	2085.2	P	2413	P	2571.8	P	2201.6	P	3091.5	P	2114.9	P	2796.2	P	2057.9	P	2767.5	P	2657.8	P	2438	P	2795.4	P	2112.3	P	2943.2	P	2438.1	P
1416471_at	Cept1	--	279.6	P	481.8	P	505.4	P	587.4	P	365.5	P	472.7	P	417.4	P	314.8	P	355.1	P	401.8	P	467.2	P	336.5	P	575.6	P	410.9	P	512.4	P	526.4	P	307.5	P	329	P	451.3	P	487.7	P	474	P	373.9	P	471.3	P	480.8	P
1416472_at	Syap1	MRC	1135.1	P	1068.7	P	1083.3	P	1496	P	742.6	P	925.4	P	1178.6	P	1189.8	P	864.2	P	835.8	P	1062.6	P	1203.1	P	1040.8	P	798.4	P	1302.2	P	1110.7	P	1071.4	P	1194.3	P	1207.4	P	1032.1	P	840.1	P	835.1	P	895.2	P	1180.3	P
1416473_a_at	Igdcc4	--	1728.1	P	798.4	P	515.8	P	338.2	P	1111	P	728.9	P	334.3	P	398.4	P	1215.4	P	780.7	P	380.8	P	166.7	P	877.9	P	1290.3	P	524.3	P	219.2	P	1043.6	P	1145	P	206.3	P	430	P	1051.4	P	671.7	P	467.5	P	287.2	P
1416474_at	Igdcc4	--	417.9	P	210.6	P	123.6	P	37.5	P	317.1	P	150.7	P	86.9	P	51.2	P	371.7	P	253.3	P	181.5	P	96.4	P	350.1	P	192.1	P	205.6	P	64.3	P	125.4	P	271.7	P	88.9	P	114.6	P	317.6	P	333.2	P	55.8	P	98.2	P
1416475_at	Ube2d2a	--	3129.4	P	3795.4	P	3061.5	P	2422.4	P	3153.8	P	3064	P	2876.5	P	3455.9	P	3344.9	P	3293	P	3137.2	P	3139.3	P	3052.7	P	3406.6	P	3421	P	2929.7	P	3685.6	P	3583	P	3048.3	P	2860.3	P	3483.1	P	3563.4	P	3234.1	P	2909.1	P
1416476_a_at	Ube2d2a	--	3555.9	P	2312.4	P	2327.6	P	2607.9	P	3039.7	P	2367.6	P	2986.4	P	2906.7	P	3554	P	3953.5	P	3820.1	P	4064.9	P	4165.4	P	1708.8	P	4746.9	P	4279	P	3343.8	P	2554.5	P	2607.5	P	2871.8	P	2054.5	P	2475.9	P	2027.6	P	1886.5	P
1416477_at	Ube2d2a	--	4189.4	P	4793.8	P	3807.3	P	4712.2	P	4928	P	4778.8	P	3753	P	4866.4	P	5144.5	P	4589.3	P	4334.4	P	4472.1	P	4297	P	3274.5	P	4671.3	P	3636	P	4239.8	P	4887	P	4236.4	P	4474.1	P	3888.9	P	3299.2	P	3675.1	P	3749.8	P
1416478_a_at	Mdh2	MRC	4163.1	P	3774.3	P	5138.6	P	2979.9	P	4686.2	P	4069.5	P	4963.3	P	5278.3	P	2876.4	P	3739.6	P	5141.6	P	5504.6	P	3811	P	5304.4	P	3961.1	P	4420.9	P	5014.5	P	5045	P	5774.1	P	5989.4	P	4202.6	P	5072.2	P	5063.7	P	5248.4	P
1416479_a_at	Tmem14c	MRC	1734	P	1880.9	P	2774.8	P	2204.7	P	1846.3	P	2445	P	2477.7	P	2956.1	P	1748	P	1853	P	2350.1	P	2510	P	1879.5	P	1538.3	P	2260.7	P	2478.5	P	2240.4	P	1705.7	P	2517.8	P	2602.5	P	2029.7	P	1920.7	P	2979.4	P	2438.4	P
1416480_a_at	Higd1a	MRC	1190.7	P	1944.9	P	1719.6	P	2020.7	P	1934.8	P	1540.8	P	2130.6	P	2870.4	P	1501.3	P	1378.7	P	1991.7	P	2409.2	P	1310.5	P	1022.5	P	2530.6	P	2170	P	1328.4	P	1345.3	P	1546.2	P	2118.5	P	1222.8	P	1144.7	P	1528.5	P	1631.4	P
1416481_s_at	Higd1a	MRC	507.9	P	547.5	P	678.2	P	676.5	P	642	P	384.5	P	484.7	P	523.7	P	520.3	P	422.3	P	583.1	P	455.9	P	600	P	561.7	P	771.3	P	553.2	P	445.1	P	464.1	P	817.6	P	757.3	P	387.5	P	527.2	P	698.6	P	711.8	P
1416482_at	Ttc3	--	1442.2	P	1112.3	P	906.6	P	535.4	P	1469.7	P	1057.6	P	950	P	1076.8	P	1368.8	P	1152.3	P	913.5	P	873.2	P	1561.9	P	975.5	P	785.6	P	832.9	P	1697.3	P	1442.5	P	1101.8	P	844.2	P	1335	P	941.8	P	799.8	P	808.6	P
1416483_at	Ttc3	--	2117.9	P	1637.9	P	1301.8	P	838.5	P	2863.1	P	2002.6	P	1447.4	P	1454.2	P	1912.5	P	1857.4	P	1287.3	P	1322.7	P	2455	P	2345.3	P	1354.3	P	1171.7	P	2304.9	P	2097.5	P	1456.6	P	1435.6	P	2745.7	P	2280.6	P	1752.4	P	1506.7	P
1416484_at	Ttc3	--	4173.6	P	3324.2	P	1939.6	P	1121.4	P	4493.2	P	3104.9	P	1793.4	P	1747.5	P	4023.8	P	2368	P	1571.8	P	1796	P	3563.7	P	2395.7	P	2000.1	P	1218.7	P	3111.7	P	2252.3	P	1643.1	P	1808.3	P	3239	P	2365.6	P	1810.7	P	1562.5	P
1416485_at	Timm23	MRC	2281	P	2582.2	P	3213.8	P	3410.2	P	2963.8	P	2661.2	P	2823.5	P	3149.7	P	2359.2	P	2528.6	P	2720.6	P	2818.8	P	2577.9	P	2924	P	2908.4	P	3031.1	P	2573.6	P	2804.4	P	3440.2	P	3210.1	P	2721.3	P	2919.3	P	3312.2	P	3297.8	P
1416486_at	Aimp1	--	1190	P	716.1	P	1456.6	P	1177.7	P	1179.8	P	904.4	P	1466.7	P	1461.5	P	651.2	P	1136	P	1406.5	P	1245.4	P	1460.5	P	1209.1	P	1055.5	P	1189.2	P	1299.5	P	1296.1	P	1704.2	P	1782.9	P	1509.9	P	1370.1	P	1890.8	P	1879.7	P
1416487_a_at	Yap1	--	723.2	P	841.3	P	718.1	P	591.5	P	1064.4	P	842.7	P	716.3	P	634.8	P	529.7	P	731.3	P	615.3	P	792.6	P	807.5	P	894.6	P	669.8	P	479.8	P	1065.6	P	957.4	P	818	P	621.9	P	1543.6	P	843.1	P	986.1	P	802.8	P
1416488_at	Ccng2	--	467.1	P	514.3	P	825.1	P	1181.7	P	734.1	P	477.8	P	701	P	623.1	P	573.1	P	624.8	P	687.5	P	853.7	P	900.7	P	579.1	P	667.9	P	859.7	P	688.6	P	713.7	P	756.4	P	778.4	P	819	P	684	P	713.2	P	817.7	P
1416489_at	Pi4k2b	--	358.3	P	1094.1	P	748.1	P	1649.7	P	662.7	P	991.9	P	1003.4	P	871.9	P	834.5	P	814.8	P	976.2	P	993.7	P	730.2	P	823.5	P	711.9	P	899.8	P	768	P	636.5	P	662.2	P	889.5	P	736.2	P	626.6	P	790.5	P	860.7	P
1416490_at	Tmed6	--	17.4	P	6.7	A	21.4	P	3.3	A	5.2	A	19.2	A	13.3	P	27.4	A	513.3	P	27.7	A	33.2	P	25.6	P	41.8	A	17.1	M	6	A	24.8	A	17.3	A	15.3	A	19.9	A	19	A	20	M	9.9	A	7.6	A	17.9	A
1416491_at	Numbl	--	257.8	P	189.3	P	241.4	P	189	P	291.7	P	274	P	216.1	P	340.5	P	267.3	P	405.7	P	247.9	P	266.8	P	344.7	P	312.1	P	389.7	P	225.4	P	307.1	P	401.6	P	178.7	P	325.2	P	354.8	P	564.3	P	310.8	P	324.5	P
1416492_at	Ccne1	--	304.5	P	224.6	P	295.2	P	174	P	302.4	P	231.5	P	408.2	P	190.9	P	278	P	311	P	317.1	P	242.4	P	336.7	P	249.1	P	407.2	P	414.1	P	265.1	P	194.6	P	285.2	P	199.8	P	158.8	P	265.8	P	376.7	P	300.6	P
1416493_at	Ddost	RRC	3643.3	P	6982.6	P	6830.5	P	5387.4	P	5519.1	P	7801.9	P	5915.3	P	5930.4	P	4657.4	P	5467	P	5053.1	P	5061.5	P	4801.8	P	5963.3	P	4835.9	P	5563.1	P	6284.4	P	6174.5	P	6131.5	P	6182	P	6294.5	P	4971.2	P	5488.7	P	5344.5	P
1416494_at	Ndufs5	MRC	2772	P	1884.5	P	1599.8	P	1611.2	P	1298.1	P	1311.5	P	1647.9	P	1948.2	P	1820.4	P	1986.2	P	2363.9	P	2730.1	P	1589.2	P	1427.3	P	2281.7	P	2236.6	P	1513.1	P	1175.5	P	1818.6	P	1838.9	P	1340.4	P	1096.5	P	1394.9	P	2113.1	P
1416495_s_at	BC002163 /// Ndufs5	--	3524.1	P	2360.2	P	2993.1	P	2698.7	P	2374.9	P	2352.5	P	3049.3	P	3733.7	P	2305.5	P	2813.6	P	3594.7	P	3561.5	P	2314.2	P	2345.8	P	3144.3	P	3156.5	P	2861	P	2337.9	P	3217.5	P	3402.3	P	2291.2	P	2185.7	P	2621.6	P	3118.2	P
1416496_at	Mrfap1	--	7605.8	P	6919.2	P	8535.1	P	7072.7	P	9173	P	8653	P	8497.7	P	10126.2	P	7364.9	P	9204.9	P	8606.1	P	8567.1	P	7854.7	P	6327.9	P	7772.4	P	7786.2	P	8270	P	8980.8	P	9383.5	P	9847	P	7684	P	6602.9	P	7599.4	P	8248.1	P
1416497_at	Pdia4	RRC	2920.2	P	4750	P	3997.3	P	3338.4	P	5084.1	P	5074.8	P	3713.9	P	2848.2	P	3833.3	P	3565.1	P	2731.2	P	2626.2	P	4228	P	2915.9	P	2589.7	P	3078.6	P	3975.6	P	3821.3	P	3254.3	P	3027	P	4081.5	P	3736.4	P	3601.2	P	3311.7	P
1416498_at	Ppic	--	4282.3	P	8120.6	P	7220	P	6637.9	P	5738.2	P	9793.6	P	7758.2	P	7096.6	P	5036.8	P	7289.9	P	6127.5	P	5984.1	P	6473.6	P	6576.9	P	7174.1	P	6547.9	P	6904.1	P	7629.9	P	6499.5	P	6100.7	P	6242.3	P	6955.3	P	6487.8	P	6190	P
1416499_a_at	Dctn6	--	2532.5	P	2578.7	P	1762.6	P	2593.2	P	2520.1	P	2308.6	P	2380	P	1463.7	P	4135.1	P	4114.6	P	3723.4	P	3468.3	P	3312	P	1062.8	P	4178.8	P	3226	P	2226.3	P	1614.7	P	1734.3	P	2332.3	P	1099.3	P	1208.9	P	604.4	P	1361	P
1416500_at	Sacm1l	MRC	872.6	P	816	P	844.1	P	1110.2	P	566.2	P	760.2	P	855.1	P	855.5	P	727.5	P	676.9	P	1024.9	P	993.6	P	674.6	P	678.2	P	955.1	P	965.8	P	702.1	P	795.2	P	855.4	P	916.1	P	637.6	P	565.3	P	702.7	P	731.4	P
1416501_at	Pdpk1	--	2462.5	P	1843.2	P	1989.1	P	1379.3	P	1732	P	2073	P	1821.4	P	2105.1	P	1419.7	P	1632.7	P	1686.1	P	2001.9	P	1502.6	P	2921.3	P	1708.3	P	1665.3	P	2380.1	P	1989.8	P	2069.1	P	1844.8	P	2537.5	P	2233.9	P	2463.2	P	2238.5	P
1416502_a_at	Preb	--	879.9	P	1194.2	P	907.1	P	1192.1	P	1193.8	P	1233.7	P	1019	P	984.5	P	1131.8	P	1149.5	P	1280.2	P	1100.3	P	1069.5	P	1560.5	P	1083.5	P	1173.6	P	1182.2	P	1226.4	P	1111.9	P	1199.6	P	1297.1	P	1751	P	1489.9	P	1237.2	P
1416503_at	Lxn	--	728.9	P	1150.6	P	1302.7	P	1681.4	P	1141.8	P	1182.9	P	1035.9	P	1261.5	P	1005	P	1174.5	P	1189.3	P	1236.5	P	1070.1	P	1561.8	P	1162.9	P	990.3	P	1296.1	P	1279.8	P	1019.2	P	1326.5	P	1521.6	P	1334	P	1252.3	P	1069.7	P
1416504_at	Ulk1	--	303.3	P	199.7	P	242.5	P	98.6	P	319.5	P	277.9	P	156.1	P	203.3	P	360.4	P	270.4	P	249.5	P	304.4	P	308.8	P	247	P	302.8	P	212.4	P	362.5	P	216.5	P	196.9	P	220.5	P	343.8	P	265.1	P	194.9	P	322.6	P
1416505_at	Nr4a1	--	125	P	385.8	P	409.8	P	417.7	P	133	P	250.3	P	263	P	145.6	P	137	P	161.6	P	412.8	P	331.9	P	165.4	P	383.2	P	164.1	P	109.3	P	352.7	P	124	P	576	P	541.9	P	161.3	P	221.3	P	412.6	P	227.8	P
1416506_at	Psma6	--	4132.6	P	4003.1	P	3809.7	P	3551.9	P	4638.4	P	3948.2	P	4404.6	P	4899.2	P	4023.7	P	3264.8	P	4095.4	P	4432.5	P	3679.2	P	3436.8	P	4071.3	P	3489	P	4075.7	P	3375.1	P	4364.8	P	4654.3	P	3938.1	P	3393.8	P	3812.1	P	3857.8	P
1416507_at	Cnpy2	RRC	258.6	P	386.5	P	218.5	P	468.7	P	513.9	P	373.1	P	254.7	P	214.7	P	350.3	P	406.6	P	299.4	P	337.7	P	403.6	P	230	P	260.3	P	304.8	P	253.1	P	361.4	P	184.5	P	246.6	P	256.1	P	144.5	P	186.6	P	167.7	P
1416508_at	Med28	--	1173.7	P	1136.8	P	1163.3	P	1163.2	P	1218.2	P	1379.5	P	1337.3	P	1535	P	989.7	P	1464.1	P	1171.1	P	1559.9	P	1156.2	P	1632.8	P	1269	P	923	P	1453	P	1161.1	P	1201.3	P	1453.4	P	1384.6	P	1082.2	P	1310.8	P	1357.5	P
1416509_at	Tm9sf3	--	3577.4	P	3924.6	P	4766.7	P	4126.3	P	3755.9	P	4255.4	P	4555.8	P	3778.2	P	3691	P	4373	P	4424	P	4372.6	P	4941.3	P	2996.1	P	4611.5	P	4290.5	P	4124.9	P	3449.4	P	3832.9	P	3825.8	P	3344.9	P	2862.4	P	3105.3	P	3248.8	P
1416510_at	Mrpl4	--	1365.7	P	1528.4	P	1794	P	1301	P	1597.8	P	989	P	1012.3	P	1136.1	P	1066.6	P	1202.7	P	1274.4	P	1212.3	P	1243.9	P	1276.2	P	1141.6	P	1286.8	P	1170.2	P	1428.8	P	1940.1	P	1183.3	P	1107.2	P	1289.1	P	1335.1	P	1667.5	P
1416511_a_at	Cdc42ep4	MRC	1280.6	P	1741.8	P	1908.9	P	1113.3	P	1563.8	P	1914.5	P	1538.8	P	1924.3	P	1166.2	P	1421.3	P	1664.2	P	1746.7	P	1622.9	P	2829.3	P	1531.5	P	1693.8	P	1739.8	P	2318.9	P	2707.7	P	2369.2	P	2229.6	P	1762.1	P	2135.3	P	2248.3	P
1416512_at	Nubp2	--	561.2	P	460.9	P	543.2	P	504.4	P	536.9	P	469.9	P	362.5	P	411.4	P	410.5	P	531.6	P	540.9	P	455.8	P	524	P	551.9	P	362.7	P	491.1	P	412.1	P	580	P	516.3	P	584.7	P	497.4	P	512.8	P	550.8	P	530.8	P
1416513_at	Lamb2	MRC	1204.9	P	2441.5	P	3039.2	P	1880.7	P	1752.1	P	2705.7	P	1606.9	P	1378.7	P	1389.9	P	1930.3	P	1716.2	P	1329.8	P	1883.7	P	2721.9	P	1379.7	P	1921.1	P	2012.9	P	1918.3	P	2477.5	P	1501.7	P	2774	P	2702.7	P	2925.9	P	2398.8	P
1416514_a_at	Fscn1	--	4778.9	P	2395.9	P	1262.9	P	702.2	P	5167.1	P	1511.2	P	1123.8	P	1348.8	P	4301.4	P	4045.9	P	909.5	P	1724.1	P	4086.1	P	1653.5	P	2182.2	P	749.3	P	2973.1	P	2321.9	P	1187.9	P	1713.3	P	2124.3	P	1882.2	P	726.8	P	916.6	P
1416515_at	Fscn1	--	2329.7	P	727.5	P	411.9	P	61	A	2487.1	P	684.8	P	363.7	P	455.8	P	916.4	P	1213	P	397.1	P	574.9	P	1393.1	P	1021.7	P	760.4	P	255.4	M	1189	P	1029.4	P	309.9	P	578.3	P	1167.5	P	930.8	P	370.6	P	437.9	P
1416516_at	Fscn1	--	221.2	P	38.3	A	81.5	A	6	A	244	P	11.6	A	34.7	A	22.3	A	143.6	A	32.2	A	57.5	A	99.1	A	209.8	A	88.3	A	28.8	A	94.7	A	132.5	A	46.1	A	13.3	A	27.7	A	92.1	A	23.2	A	7.5	A	12.5	A
1416517_at	Pnpla6	--	1265.3	P	1929.6	P	1827	P	970.9	P	1348	P	1911.2	P	1370.5	P	1334.9	P	1656.4	P	1235.9	P	1394	P	1141.1	P	1788.2	P	2854.1	P	1492.8	P	1275.4	P	1521.6	P	1890.9	P	1726.7	P	1269.8	P	1452.8	P	2401.2	P	2167.5	P	1783.7	P
1416518_at	H1foo	--	3.3	A	2.3	A	2.1	A	1.8	A	2.5	A	2.9	A	2.7	A	2.4	A	4.1	A	4.8	A	4.4	A	4	A	4.4	A	2.3	A	4.2	A	4.2	A	2.5	A	4.7	A	3.2	A	3.9	A	2.6	A	2	A	2.3	A	3.1	A
1416519_at	Gm4604 /// Rpl36	--	9051.4	P	10813.7	P	10751.7	P	8215.1	P	12580.6	P	12451.1	P	10791.4	P	14818	P	10766	P	13440.2	P	10569.9	P	11191.1	P	10416.2	P	10390.5	P	10964.6	P	10708.7	P	12674.5	P	13457	P	11609.9	P	12922.4	P	11608.2	P	10026.4	P	9948.2	P	10670.1	P
1416520_x_at	Gm4604 /// Rpl36	--	5785.4	P	6512.5	P	6213.8	P	5031.3	P	7201.9	P	7744.7	P	6497.6	P	9470.3	P	6544.9	P	8989.8	P	6752.5	P	7146.9	P	6203	P	5896.3	P	7216.1	P	6657.4	P	8052.8	P	7606.4	P	6361.5	P	8249.5	P	6920.7	P	6071.7	P	5913.3	P	6278.8	P
1416521_at	Sepw1	MRC	3511.8	P	3711.8	P	3210.4	P	2521.5	P	5177	P	4700.8	P	2616.2	P	4207.1	P	4261.7	P	4104.5	P	2934.6	P	2986.4	P	3954.9	P	4147.1	P	2937.7	P	2362.9	P	4453.1	P	5059.5	P	4041.8	P	4478.8	P	4656.7	P	3836.3	P	3679.9	P	3834.4	P
1416522_a_at	Grcc10	--	3220	P	2182.3	P	2321.2	P	1523.5	P	3145.5	P	3099.6	P	2352.5	P	2765.6	P	2350.1	P	2449.2	P	2381	P	2247	P	2148.8	P	2844.9	P	1909.5	P	1763.1	P	3564.7	P	2996.9	P	2647.8	P	2912.9	P	3451.2	P	2297.4	P	2419	P	2640.5	P
1416523_at	Rnase1	--	91.7	P	735.8	P	695.8	P	1129.6	P	79.2	M	445.4	P	412.9	P	515	P	911.7	P	532.4	P	517.1	P	786.2	P	149.3	P	486.7	P	352.4	P	585.4	P	460.4	P	646.8	P	568.7	P	637.6	P	455.6	P	338.9	P	514.5	P	581.8	P
1416524_at	Spop	MRC	1414.6	P	997.6	P	978	P	1157.9	P	1432	P	859	P	950.1	P	1064.7	P	970.1	P	1202.2	P	1062.4	P	1143.6	P	1165.4	P	793.6	P	995.7	P	777.3	P	1479.4	P	1125.6	P	1107.8	P	917.5	P	1211.2	P	885.4	P	993.1	P	1036.8	P
1416525_at	Spop	MRC	934.7	P	567.5	P	845.6	P	825.9	P	1172.1	P	835.3	P	745	P	882.6	P	686.1	P	1029	P	856.6	P	1056.4	P	1422	P	765.9	P	865.3	P	637.3	P	1373.3	P	962.6	P	1278.8	P	1343.4	P	902.5	P	837.7	P	836.9	P	1443.9	P
1416526_a_at	Park7	RRC	2325.4	P	2485.6	P	2351.2	P	2258.2	P	2800.5	P	3098.5	P	2274.6	P	3368.8	P	2216.2	P	2605.2	P	2619.2	P	2992.5	P	2466.2	P	2289.5	P	2481.5	P	2486.7	P	2633.7	P	2572.3	P	2714.9	P	3544.2	P	2129.9	P	2226.1	P	2437.1	P	2702.5	P
1416527_at	Rab32	--	92	P	169.2	P	123.4	P	164.7	P	173.9	P	130.3	P	205.3	P	147.2	P	202.4	P	187.3	P	175.8	P	215.7	P	136.9	P	283.1	P	136.2	P	214.9	P	169.9	P	125	P	137.2	P	187.4	P	120.3	P	155.3	P	172.5	P	143.7	P
1416528_at	Sh3bgrl3	--	4591.6	P	3820.4	P	3301	P	2474.7	P	4791.5	P	3950.7	P	2901.1	P	3711.6	P	4078.7	P	5442.4	P	3945.6	P	4323.4	P	4364.7	P	3365.7	P	4044.4	P	2684	P	4877.7	P	4691.8	P	4102.5	P	4023.3	P	3894	P	3662.9	P	2737.6	P	2688.4	P
1416529_at	Emp1	--	1314.2	P	1492.6	P	1368.1	P	1917	P	806.3	P	843.6	P	2754.2	P	1291.9	P	1850.4	P	1386.7	P	2148.7	P	2201.2	P	1378.1	P	664.4	P	3606.7	P	3036.9	P	890	P	598	P	1447.6	P	1385.9	P	806.2	P	1184.9	P	1351.8	P	1542.4	P
1416530_a_at	Pnp	--	1467.8	P	818.9	P	813.2	P	876.7	P	816.7	P	714.8	P	846.8	P	752.2	P	2722.7	P	863.3	P	887.9	P	939.8	P	965.1	P	1155.1	P	807.4	P	956.8	P	750.5	P	634.3	P	721.8	P	641.3	P	741	P	1036.3	P	933	P	734.6	P
1416531_at	Gsto1	--	448.6	P	723.6	P	198.3	P	389.1	P	596.1	P	599.8	P	307.5	P	228.4	P	912.4	P	393.5	P	238.1	P	363.7	P	370.5	P	378.1	P	399.4	P	227.2	P	366.7	P	568.3	P	241.3	P	249.7	P	466.4	P	494.1	P	207.7	P	210.5	P
1416532_at	Trrap	--	841.5	P	1051.2	P	746	P	888.7	P	902.2	P	971.3	P	736	P	930.5	P	752.6	P	1006.2	P	557.7	P	388.2	P	698.9	P	867	P	629.6	P	877.9	P	930.9	P	655.1	P	739.2	P	516.5	P	758.6	P	1194.3	P	960.1	P	571.7	P
1416533_at	Egln2	--	2119.3	P	2221	P	1783.5	P	953.5	P	1424.3	P	2065.8	P	1757.9	P	1773.6	P	2053	P	1999	P	1923.8	P	1647.2	P	2070.7	P	2210.8	P	1893	P	1549.4	P	2256.8	P	2029.1	P	2022.2	P	1950.4	P	2421.8	P	2131.2	P	1813.7	P	2356.6	P
1416534_at	Dpf2	MRC	1830.3	P	1828.7	P	1684	P	1484	P	2282.3	P	1695.2	P	1722.6	P	1894.7	P	2044.6	P	2268.2	P	2055.6	P	2031.7	P	1888.9	P	2716.7	P	1970.1	P	1867	P	2809.7	P	2315.7	P	2251.3	P	2342	P	2480.6	P	2597.8	P	1995.3	P	2147	P
1416535_at	Mcrs1	--	601.2	P	438.4	P	529.8	P	307.4	P	528.5	P	502.2	P	430.3	P	558.6	P	500.5	P	429.4	P	527.1	P	760.4	P	518.6	P	714.5	P	413	P	670.1	P	661.5	P	482.2	P	558.3	P	614.4	P	603.3	P	706.3	P	792.5	P	765.5	P
1416536_at	Mum1	--	291.7	P	225.4	P	435.6	P	729.5	P	567.9	P	360.4	P	313	P	291.8	P	464.7	P	379.3	P	339.1	P	332.8	P	379.5	P	466.6	P	346.1	P	279.4	P	353	P	335.7	P	363.9	P	386.8	P	432.4	P	481.6	P	587.4	P	339.8	P
1416537_at	Creld1	--	895.9	P	453.9	P	514.5	P	156.3	P	609	P	580.1	P	328	P	356.1	P	415.4	P	250.9	P	298.2	P	290.2	P	694	P	312.5	P	317.8	P	310.4	P	449.2	P	591	P	342	P	290.8	P	911.3	P	778.5	P	767.6	P	624.1	P
1416538_at	Siae	--	515.4	P	908.3	P	747.3	P	918.5	P	640.4	P	733.4	P	580.7	P	533.7	P	592.5	P	358	P	650.8	P	559.9	P	855.6	P	927.6	P	645	P	996.3	P	847	P	722.7	P	627.8	P	462.2	P	849.1	P	1127.8	P	938.6	P	896.3	P
1416539_at	Siae	--	202.6	P	273.5	P	292.1	P	194	P	245.7	P	209.6	P	385.4	P	269.1	P	290.2	P	277.9	P	191.9	P	262.8	P	413.2	P	293.1	P	300.1	P	313.4	P	424.3	P	277	P	351.1	P	222.1	P	394.6	P	237	P	318.2	P	351.2	P
1416540_at	Hgs	--	757.6	P	683.1	P	707	P	681.2	P	626.7	P	609.7	P	690.5	P	826.5	P	762	P	664.7	P	705.1	P	789.5	P	774.9	P	1031.5	P	666.8	P	706.7	P	752.9	P	994.7	P	746.5	P	829.8	P	829.8	P	1035.8	P	803.1	P	816.3	P
1416541_at	Clpb	--	372.2	P	610.2	P	734.1	P	697.7	P	391.2	P	557.8	P	582.7	P	377.6	P	444.7	P	265.5	P	463.9	P	459.2	P	408.9	P	415	P	372.6	P	666.7	P	319.8	P	460.9	P	615.6	P	445.8	P	452.7	P	624.7	P	934.6	P	632.8	P
1416542_at	Phf1	MRC	306.5	P	445.6	P	226.4	P	278.6	P	168.1	P	332.7	P	195	P	227.2	P	345.6	P	377.7	P	322.4	P	327	P	378.8	P	1357.2	P	394.3	P	257.3	P	350.1	P	461.9	P	323.7	P	338.4	P	501.4	P	971.2	P	435.3	P	351.6	P
1416543_at	Nfe2l2	--	1303.2	P	1545.6	P	1921.5	P	2580.2	P	800.5	P	1375.4	P	1487.2	P	1975.5	P	1072.3	P	863.1	P	1779.7	P	1736.6	P	916.3	P	1528.9	P	1449.2	P	1895.1	P	1047.7	P	1093.3	P	1743	P	1970.1	P	1247.4	P	1381.7	P	1608.9	P	2147.6	P
1416544_at	Ezh2	--	935.7	P	577.6	P	1031.5	P	1542.1	P	1402	P	612.6	P	1195.8	P	1013.3	P	941.2	P	812.9	P	1229.2	P	1063	P	1183.2	P	840.5	P	889.1	P	1286.3	P	825.7	P	760.9	P	1014.6	P	1191.5	P	904.3	P	823.8	P	1242.5	P	1157.3	P
1416545_at	Zdhhc7	--	717.7	P	683.3	P	813.7	P	410.5	P	805	P	828.3	P	726.7	P	980.1	P	681.1	P	818.8	P	831.7	P	789.7	P	632.9	P	574.4	P	823.6	P	856.9	P	935.2	P	970.2	P	1137	P	1011.7	P	1161.8	P	957.3	P	1238.2	P	1312.6	P
1416546_a_at	Rpl6	RRC	8750.3	P	9906.9	P	10067.5	P	9633.6	P	11844.7	P	12245.3	P	9832.4	P	12844.4	P	9180.2	P	12116.7	P	9398	P	10085	P	9428.3	P	9430.2	P	9712.7	P	9068.7	P	11772.6	P	13427.6	P	11128	P	12417.2	P	10735.2	P	9417.8	P	9773.1	P	9847.9	P
1416547_at	Ndufb3	--	2897.3	P	3192.8	P	2107.2	P	2598.1	P	2461.6	P	2733	P	1895.4	P	2490.5	P	2295	P	2136.3	P	2422.8	P	2651.7	P	1832.7	P	2132.3	P	1738.3	P	1917.3	P	2519.2	P	2031.8	P	2296.2	P	2328.8	P	2096.4	P	1796.6	P	1883.1	P	2022.3	P
1416548_at	Slc35b4	--	193.4	P	327	P	360.8	P	348.8	P	234	P	449.7	P	357.5	P	336.1	P	334	P	247.5	P	367.5	P	306.3	P	220.5	P	468	P	241.3	P	260.3	P	319.9	P	244.8	P	276.6	P	411.3	P	210.8	P	253.6	P	254.6	P	257	P
1416549_at	Slc35b4	--	639.5	P	1018.5	P	867.8	P	838.4	P	675.6	P	1057.8	P	701	P	655.7	P	705.8	P	525.8	P	620.9	P	472.3	P	731.9	P	941	P	510.3	P	664.4	P	826.6	P	617.4	P	720.7	P	753.6	P	666.5	P	761.6	P	804	P	777	P
1416550_at	Slc35b4	--	713.2	P	644.5	P	852	P	540.9	P	639.6	P	756.6	P	912.1	P	485.5	P	787.6	P	606	P	652	P	450	P	722	P	500.5	P	462.6	P	755.6	P	844.8	P	716.2	P	746.5	P	833.5	P	943.1	P	656.5	P	599.7	P	653.6	P
1416551_at	Atp2a2	--	604.8	P	1258.9	P	864.1	P	1288	P	429.6	P	846.5	P	844.8	P	899.2	P	658.4	P	761.5	P	901.2	P	860.9	P	486.7	P	700.6	P	818	P	772.8	P	678.6	P	789.4	P	824	P	722.9	P	880.8	P	650.1	P	898.9	P	671.5	P
1416552_at	Dppa5a	--	341.6	P	30.8	P	54.6	P	55.4	P	38.9	P	35.5	P	52.8	P	47.2	P	69.1	P	88.8	P	82	P	55.3	A	76.3	P	64.7	P	47.8	A	79.6	P	42.6	P	59.5	P	56.5	P	49.1	P	72.9	P	31.5	P	68.9	P	39	P
1416553_at	Stra13	--	1094.5	P	1069.4	P	1040.1	P	1431.9	P	809.5	P	873.5	P	787.3	P	1317.3	P	1098.5	P	880	P	1238.3	P	900.5	P	897	P	1503.5	P	1103.5	P	1230.2	P	1167	P	1377.3	P	1206.5	P	1292.7	P	1803.3	P	1968.5	P	1830.9	P	1286.6	P
1416554_at	Pdlim1	RRC	1044.8	P	3849	P	4272.8	P	4021.9	P	4249.3	P	5109.9	P	4005.7	P	4263.3	P	3987.9	P	3304.2	P	3715.1	P	4266.2	P	3421.2	P	5878.9	P	3678.8	P	3374.4	P	4046	P	4413	P	4663.5	P	4460.8	P	4384.6	P	4868.3	P	5295.9	P	4298.1	P
1416555_at	Ei24	--	3323	P	3432.6	P	3804.1	P	3375.7	P	3690.8	P	3795.9	P	3616.2	P	3372.4	P	3234.9	P	2636.3	P	3680.7	P	3275.7	P	3210.4	P	3123.8	P	3038.8	P	3349.2	P	3256	P	2874.1	P	3889.6	P	3500.1	P	3415.1	P	2604.4	P	3101.7	P	3234.6	P
1416556_at	Tspan31	--	4242.7	P	5128	P	4860.2	P	4007.6	P	5164.9	P	6247.3	P	5493.9	P	5912.6	P	4724.7	P	5417.5	P	5165	P	5406.7	P	4483.6	P	4666.8	P	4631.8	P	4951	P	4633.6	P	5197.7	P	4799.1	P	5425.2	P	4294.7	P	4378.2	P	4353.4	P	4104.4	P
1416557_a_at	Eftud2	--	615.6	P	484.6	P	627.1	P	400.7	P	946.8	P	633.2	P	659	P	725.9	P	491.4	P	472.9	P	512.5	P	647	P	433.7	P	768	P	417.7	P	531.4	P	674.7	P	702.1	P	641.6	P	747.5	P	604.1	P	480.9	P	836.7	P	707.1	P
1416558_at	Melk	--	331.6	P	150.4	P	466.3	P	700	P	241	P	191.5	M	597.1	P	525	P	304.1	P	234.7	A	411.6	P	422.9	P	279.4	P	188.6	P	477.4	P	474.8	P	191	P	281.4	P	600.4	P	471.1	P	225.7	P	243.6	P	617	P	520.2	P
1416559_at	Rrp8	--	456.6	P	546.3	P	553.3	P	316.5	P	712.4	P	478.6	P	485.9	P	732.6	P	699.8	P	594.1	P	399.6	P	346.8	P	514.2	P	404.3	P	687	P	445.4	P	497.7	P	542.8	P	395.4	P	492.5	P	429.2	P	480.2	P	488.1	P	424.4	P
1416560_at	Slc13a3	--	15.1	A	4.2	A	1.3	A	7.7	A	0.8	A	4.3	A	27.6	A	10.6	A	12.5	A	4.4	A	24.3	A	27.3	A	1.3	A	2.2	A	23.9	A	28.9	A	8.7	A	11.7	A	1.8	A	2.7	A	6.9	A	5.9	A	29	A	8.4	A
1416561_at	Gad1	--	25.5	P	62.3	P	32.5	P	223.3	P	50.4	P	20.8	P	27.1	P	23.6	P	38.5	P	31.1	P	46.9	P	79	P	46.7	P	68.7	P	144.4	P	49.1	P	23.1	P	124	P	21	P	57.4	P	12	P	44.8	P	27.8	P	32.1	P
1416562_at	Gad1	--	10.6	A	49.9	P	58.8	P	64.5	P	90.1	P	36.3	P	57.5	P	21.3	P	42.4	A	21.3	A	50.3	M	106.7	P	46.1	P	16	A	36.6	A	53.3	P	13.6	A	52.7	M	46.5	P	81.7	P	18	P	10.9	A	34.1	P	50.9	P
1416563_at	Ctps	--	495.3	A	508	P	520.5	P	358.5	P	541	P	239	A	824.1	P	658	P	502	A	680	P	405.5	A	626.6	A	524.4	A	545.3	P	565.6	A	472.9	A	489.6	A	352.6	A	600.3	P	533.7	M	454.7	P	512.3	M	644.1	P	580.6	P
1416564_at	Sox7	--	290.2	P	55.3	P	40.6	P	13.1	P	68.5	P	4	A	38.6	P	135.7	P	86.3	P	103.4	P	79.6	P	55.9	P	83.7	P	18.3	P	68	P	18	A	91.7	P	43.6	P	48.2	P	68.3	P	37	P	46.4	P	39.3	P	69.4	P
1416565_at	Cox6b1	MRC	4185.8	P	5082.2	P	4920.8	P	5260.1	P	4615.8	P	6663.5	P	4853.3	P	7096.9	P	5153.2	P	5078	P	4737.4	P	5463.7	P	3471.7	P	3880.1	P	4673.5	P	4709.6	P	5229.8	P	5826.8	P	4792.5	P	5665.8	P	4382.2	P	3900.6	P	4047.3	P	4568.2	P
1416566_at	Strap	--	1560.1	P	1110.4	P	1770.1	P	1412	P	1724.6	P	1245.3	P	1540.2	P	1405.3	P	856.3	P	1147.3	P	1271.3	P	1406.1	P	1446.4	P	1757.7	P	1895.3	P	1339.5	P	1676.3	P	1667.7	P	1675.9	P	1472.3	P	1564.2	P	1522.4	P	1725.2	P	1644.3	P
1416567_s_at	Atp5e	MRC	5108	P	5542.2	P	4913.3	P	4019.1	P	4989.4	P	6532.8	P	5592.6	P	8416.3	P	4682.7	P	6304.8	P	5572.3	P	5601.1	P	4330.9	P	3821.9	P	5806.6	P	6354.4	P	5988.7	P	6061.3	P	4970.5	P	6487.8	P	4952.6	P	4273.4	P	5048	P	5085	P
1416568_a_at	Acin1	--	1125.3	P	1308	P	1362.4	P	1334.4	P	1754.8	P	1491	P	1332.3	P	1284.1	P	1395.6	P	622	P	1126.5	P	1099	P	1264.4	P	698.1	P	1163.6	P	949.4	P	1063.8	P	909.5	P	987.7	P	640.1	P	1093.2	P	1020.2	P	1263	P	1291.3	P
1416569_at	Actl6a	--	737.3	P	617.1	P	913.5	P	762.2	P	937.8	P	621.7	P	725.1	P	450.1	P	660.2	P	707.8	P	769	P	694.3	P	662.4	P	767	P	724.7	P	669	P	625.8	P	650.4	P	669.8	P	500.9	P	673	P	780.6	P	696.5	P	659.5	P
1416570_s_at	Gfm1	--	637.8	P	636.4	P	1143.1	P	1035.9	P	609.9	P	850.8	P	1052.5	P	905.5	P	597.5	P	471.2	P	951.9	P	953.2	P	665.9	P	899.3	P	999.9	P	856.1	P	691.8	P	942.8	P	1408.4	P	982.2	P	729.3	P	837.9	P	1081	P	1098	P
1416571_at	Traf4	--	878.8	P	383.5	P	403.9	P	254.2	P	564.8	P	403.6	P	527.7	P	418.5	P	721.9	P	782.3	P	522.7	P	390.3	P	811	P	738.5	P	515.6	P	435.8	P	659.4	P	525	P	510.4	P	362	P	604.7	P	588	P	522.4	P	650	P
1416572_at	Mmp14	--	869	P	1470.6	P	2302.1	P	1452.1	P	1157.7	P	2093.2	P	1937.5	P	1775.8	P	1283.1	P	1782.1	P	2074.3	P	1892	P	1601.1	P	1812	P	2051.6	P	1707.6	P	2152.4	P	1715	P	2512.1	P	2110.9	P	2475.3	P	2445	P	2880.3	P	2214.6	P
1416573_at	Pofut2	--	1383	P	1189.5	P	1400.8	P	745.6	P	1456.6	P	1428.1	P	1187.9	P	929.1	P	895	P	985.6	P	884.3	P	1016.3	P	1402.1	P	1127.4	P	1009.9	P	956.8	P	1353.6	P	1224	P	1297.5	P	915.2	P	1562.9	P	1342.7	P	1707.3	P	1454.4	P
1416574_at	Tox4	MRC	827.4	P	1006.2	P	726.6	P	840.4	P	847	P	758.1	P	837.4	P	839.3	P	1049.4	P	703.6	P	898.5	P	918.9	P	775.3	P	903.9	P	797.2	P	763.3	P	832	P	736.7	P	684.6	P	872.9	P	766.1	P	857.3	P	592.9	P	684.9	P
1416575_at	Cdc45	--	88.4	M	153.8	A	254.9	P	302.5	P	182.3	P	107.2	A	277.7	P	236.8	P	96	A	122	A	234.8	P	241	P	193.9	A	211.1	P	516.3	P	372.8	P	138.5	P	67.5	A	333.7	P	259	P	197.6	P	166.7	P	353.9	P	213.9	P
1416576_at	Socs3	RRC	93.2	A	87.9	M	57.4	M	111.2	A	77	A	74.5	P	69.8	A	34.9	A	125.8	A	92.2	A	62.6	A	111.4	A	130.5	A	258.2	P	56.4	A	15.4	A	67.5	P	98.6	P	262	P	106.2	A	206.9	P	274.6	P	245.7	P	240.4	P
1416577_a_at	Gm9840 /// Rbx1	--	7422.9	P	9112.2	P	8199.9	P	9260.5	P	10458.5	P	10652.3	P	8456.6	P	10587.1	P	9391.3	P	8967.4	P	7854.6	P	8729.8	P	8428.5	P	6532	P	8356.8	P	7216.9	P	9602.5	P	10179	P	9061.6	P	10084.7	P	6933.5	P	5896.8	P	6330.8	P	7013.9	P
1416578_at	Gm9840 /// Rbx1	--	1166.3	P	972.4	P	837.8	P	1263.2	P	1435.6	P	1027	P	677.7	P	791.5	P	1148.4	P	839.8	P	804.9	P	939.3	P	835.2	P	846.9	P	627.8	P	606.9	P	1029.2	P	863.9	P	863.7	P	888	P	1112.9	P	641.1	P	719.5	P	932	P
1416579_a_at	Epcam	--	4637.2	P	9313.4	P	9918.8	P	8949.4	P	9901.1	P	11951.7	P	9902.2	P	11347.5	P	8526.4	P	10323	P	8849.7	P	9465.8	P	8636.1	P	8612.1	P	9234.7	P	9386.3	P	9905.7	P	11212.3	P	10421.5	P	10370.2	P	9015.3	P	8400.1	P	8099.5	P	8625.8	P
1416580_a_at	Stub1	--	3885.3	P	3530.9	P	4928.5	P	2901.1	P	4489.4	P	4583.8	P	3770.4	P	4467.8	P	3505.8	P	3696.3	P	4437.9	P	4499	P	4342.5	P	4842.1	P	3765.6	P	4148.4	P	4552.7	P	5780.9	P	4987	P	5179.8	P	4738.4	P	4611.6	P	5097.9	P	5136	P
1416581_at	Wdr5	--	1019	P	767.9	P	826.9	P	687.3	P	1249.6	P	917.1	P	920.6	P	847.2	P	833.1	P	679.2	P	762.9	P	818.1	P	1101	P	900.7	P	918.5	P	726.5	P	1026	P	782.1	P	807.3	P	744.6	P	938.2	P	902.3	P	900.9	P	1015.9	P
1416582_a_at	Bad	MRC	1895.6	P	1684	P	1452.3	P	654.1	P	1469.2	P	1596.9	P	1175.6	P	1673.9	P	1447	P	1325.8	P	1424.2	P	1334.2	P	1399.4	P	1956.1	P	1315.2	P	999.8	P	1735.5	P	1872.2	P	1782.6	P	1760.7	P	1829.5	P	1654.3	P	1674.1	P	1741.8	P
1416583_at	Bad	MRC	1441.8	P	1046.7	P	824.7	P	427.6	P	900.8	P	1129.6	P	726.2	P	1183.3	P	1218.3	P	1179.4	P	969.5	P	1061.9	P	1025.3	P	1369.9	P	1085.2	P	959.1	P	1067.4	P	1229.3	P	1385.6	P	1187.9	P	1437.6	P	1040.9	P	1203.3	P	1312.1	P
1416584_at	Man2b2	RRC	1753.4	P	3449.1	P	2776.4	P	2867.7	P	1627	P	3538.2	P	1679.7	P	1679.7	P	1502.9	P	2098.2	P	1718.6	P	1537.1	P	2001.6	P	5141.4	P	1848.8	P	2048.5	P	2394.2	P	3133.7	P	2199.6	P	1925.6	P	3572.1	P	4157.6	P	3600.6	P	2230.4	P
1416585_at	Ruvbl1	--	1557.7	P	587.6	P	703.6	P	468	P	943.1	P	563	P	724.7	P	812.1	P	740.1	P	565.9	P	547.9	P	749.7	P	795	P	508.4	P	509	P	631.9	P	868.4	P	817.6	P	792.1	P	1075.5	P	906.6	P	538.6	P	1098.4	P	1007.9	P
1416586_at	Zfp239	--	351.5	P	422	P	332	P	444.5	P	327.8	P	350.2	P	265.3	P	182	P	446.8	P	608.9	P	309.4	P	456.7	P	504.3	P	505	P	337.3	P	279.7	P	387.8	P	234.3	P	441.9	P	360.9	P	646.5	P	480.5	P	286.4	P	358.4	P
1416587_a_at	Xrcc1	--	616.3	P	646.3	P	523.7	P	874.3	P	967.6	P	575.5	P	628.7	P	652	P	876.4	P	665.7	P	619	P	575.3	P	638	P	700.3	P	746.4	P	451.8	P	556.3	P	695.2	P	644.9	P	540.4	P	808.1	P	677.2	P	651.5	P	615	P
1416588_at	Ptprn	--	22.2	A	35	A	14.8	A	46.1	A	39.3	A	68.4	A	27.8	A	73.2	A	56.8	A	15	A	19.4	A	51.9	A	82.1	A	211.7	P	79.4	A	28.8	A	105.6	P	80.4	A	102.4	A	40.5	A	113	A	42	A	91.7	M	75.8	P
1416589_at	Sparc	RRC	8794.5	P	11015.6	P	11379.1	P	8502.5	P	11796.2	P	13749.4	P	10988.2	P	12602.9	P	9640.2	P	12923.7	P	10452.8	P	10625.3	P	10199.2	P	10977.4	P	10421.5	P	9442.1	P	12434.9	P	13772.3	P	12219.5	P	12085.9	P	11760.4	P	11105.6	P	10295.7	P	10120.8	P
1416590_a_at	Rab34	--	369.3	P	189.7	P	137	P	190.9	P	179.1	P	111.7	P	209.8	P	230.4	P	171.2	P	248.1	P	259.7	P	254.6	P	241.6	P	230.2	P	208.3	P	232.4	P	246.7	P	330.7	P	140.3	P	244.4	P	177.5	P	118.7	P	188.6	P	197.2	P
1416591_at	Rab34	--	1086.8	P	517.6	P	483.7	P	604	P	552.5	P	380	P	472.1	P	667.3	P	392.7	P	686.3	P	637.2	P	523.7	P	637.2	P	672.4	P	428.5	P	704.1	P	587.3	P	816.3	P	477.3	P	732.5	P	602.6	P	536.3	P	530	P	644.5	P
1416592_at	Glrx	--	780.2	P	941.5	P	739.3	P	1047.8	P	680.2	P	858.1	P	855.7	P	956.6	P	762.9	P	875.5	P	860.3	P	931.9	P	627.2	P	782	P	606.8	P	967	P	1022.7	P	839.9	P	919.1	P	1061.3	P	819.3	P	773.1	P	710.7	P	807.3	P
1416593_at	Glrx	--	832.3	P	1169.7	P	1431.7	P	645.8	P	1176	P	1369.2	P	891.6	P	1534.6	P	975	P	1405.6	P	1343.1	P	1686.2	P	946.2	P	1264.9	P	999.6	P	946.1	P	1959.2	P	1773.8	P	1845.6	P	1733.5	P	2193.8	P	1539.6	P	2098.4	P	1825.7	P
1416594_at	Sfrp1	--	2269.7	P	68.7	A	63.3	A	18.3	A	187.1	P	38.7	A	90.7	P	43.7	A	69.9	A	172.5	A	69.7	A	50	A	355	P	210.1	P	121.3	A	62.1	A	143.5	P	212.8	P	37.7	A	89.8	P	628.6	P	337.7	P	137.2	P	88.8	P
1416595_at	Mrps22	--	862.4	P	546.2	P	607.9	P	554.3	P	712.1	P	409.5	P	499.7	P	555.1	P	604.8	P	552.6	P	612.7	P	558.6	P	457.9	P	442.4	P	440.4	P	407.2	P	316.6	P	284	P	415.1	P	557.2	P	523.8	P	497.6	P	751.2	P	633.9	P
1416596_at	Slc44a4	--	140.9	P	1105.9	P	748.3	P	609.3	P	382.6	P	974.4	P	588.4	P	445.4	P	506.4	P	421.4	P	525.3	P	478.4	P	262	P	626.5	P	304.9	P	566.2	P	547.9	P	647.8	P	565.4	P	482.2	P	457.9	P	670.4	P	587.7	P	439	P
1416597_at	Hdgfrp2	--	1251.7	P	518.3	P	949.1	P	515.3	P	1227	P	592.3	P	684.4	P	717.9	P	1045.2	P	772.4	P	555.6	P	785.9	P	1519.6	P	1282.6	P	1009	P	677.9	P	1090.6	P	1005.6	P	1586.7	P	795.9	P	1221.6	P	1212.1	P	1610.3	P	1734.3	P
1416598_at	Glis2	--	882.2	P	893.7	P	726.6	P	803.7	P	1306.5	P	1058.7	P	956.7	P	1020	P	1416.1	P	838.6	P	768.1	P	751.7	P	1258.6	P	1448.2	P	937.1	P	602.4	P	1194	P	1087.1	P	648.7	P	842.1	P	1070.8	P	955.5	P	945.9	P	859.5	P
1416599_at	Glis2	--	135.6	P	202.9	P	256.9	P	63.7	P	315.9	P	254.7	P	282.2	P	364.4	P	253.9	P	478.2	P	310.1	P	264.4	P	411.3	P	160.9	P	334	P	274.7	P	401.3	P	274.6	P	215.3	P	294.1	P	404.3	P	381.3	P	338.1	P	293.4	P
1416600_a_at	Rcan1	MRC	3132.5	P	864	P	1364.9	P	1181.4	P	1080.5	P	547.2	P	949	P	1165.8	P	759.5	P	650.3	P	1777.1	P	1191.5	P	790.3	P	1198.4	P	1096.9	P	1202.5	P	1647.3	P	737.7	P	1057.3	P	1653.9	P	831.7	P	1573.2	P	1121	P	1402.2	P
1416601_a_at	Rcan1	MRC	2743.8	P	689.2	P	1248.7	P	1062.8	P	1032.9	P	628.9	P	1145.5	P	1558.8	P	693.4	P	716.2	P	1630.6	P	1290.4	P	825.8	P	1002.2	P	1065.2	P	1695.5	P	1174	P	1099.3	P	1566.2	P	2468.4	P	1210.5	P	1205.2	P	1479.7	P	1207.7	P
1416602_a_at	Rad52	--	1198.4	P	1001.3	P	847.8	P	784.3	P	1322.8	P	1087.5	P	782.5	P	1337.1	P	1093.8	P	1986.7	P	1289.5	P	1004.8	P	1157.9	P	1197.9	P	1090.3	P	662.9	P	1448.6	P	1925.8	P	821.8	P	1078.4	P	1260.4	P	1285.5	P	723.1	P	920.8	P
1416603_at	Rpl22	RRC	5987.2	P	5975.5	P	6510.2	P	6291	P	7858.6	P	7367.4	P	7206.2	P	9377.5	P	6300.4	P	8552.7	P	7102.8	P	7630.7	P	7503.1	P	7197.9	P	7814.8	P	6922.3	P	8278.1	P	8146.6	P	7705.7	P	8507.4	P	7145.3	P	6578.5	P	6824.8	P	7469.9	P
1416604_at	Cyc1	MRC	2161.7	P	2243.8	P	2412.9	P	2347.3	P	1802.4	P	2093.1	P	2415.3	P	2463.7	P	1922.2	P	1825.6	P	2667.3	P	2650.9	P	1524.2	P	2535.6	P	1995	P	2123.4	P	1628.9	P	2222.2	P	2395.1	P	2849.9	P	1697.9	P	2354.9	P	2508.3	P	2498.6	P
1416605_at	Nhp2	--	784.6	P	565.7	P	672.5	P	465.9	P	664.3	P	470.1	P	563.3	P	582.3	P	515.4	P	510.8	P	757	P	598.2	P	495	P	270.4	P	616.6	P	559.2	P	463	P	424.2	P	568.4	P	705	P	444.9	P	367.2	P	607.3	P	554.5	P
1416606_s_at	Nhp2	--	2656.9	P	1475	P	2440.2	P	1343.3	P	2590	P	1742.3	P	2408.3	P	2339.8	P	1376.9	P	1058.2	P	1972.4	P	2200	P	1620.8	P	1376.5	P	2133.9	P	2094.5	P	1879.1	P	1685.2	P	2291.8	P	1864.8	P	1500.4	P	1207.3	P	1878.8	P	2140.6	P
1416607_at	4931406C07Rik	--	874.2	P	845.4	P	875	P	1509.4	P	701.5	P	668.8	P	696.6	P	976.9	P	754.6	P	862.5	P	1224.2	P	1329.2	P	705.7	P	863.8	P	655.7	P	1050.8	P	795.2	P	712.3	P	1001.9	P	936.8	P	786.7	P	737.5	P	565.5	P	897.7	P
1416608_a_at	BC004004	--	2596	P	4811.8	P	4087.8	P	5085.1	P	2564	P	5509.8	P	4549.5	P	4992.6	P	3419.6	P	3061.8	P	3646.7	P	3703.5	P	2345.5	P	3105	P	3233.5	P	4485.4	P	4013.7	P	3798	P	2941	P	4564	P	3648.3	P	3280.9	P	3711.9	P	3560.1	P
1416609_at	BC004004	--	3718.3	P	6014.2	P	5666.9	P	5768.3	P	4234.2	P	6190.8	P	5846.7	P	5540.2	P	3960	P	4697.7	P	4697.5	P	5219.3	P	4546.5	P	5875	P	4113.1	P	5654	P	5634.7	P	6024.1	P	4816.4	P	5648.2	P	5868.7	P	5610.2	P	5717.9	P	5074.2	P
1416610_a_at	Clcn3	MRC	1573.8	P	2017.6	P	2574.8	P	1594.1	P	1248.1	P	2456	P	2174.5	P	2069.8	P	1357.3	P	1586.9	P	2179.9	P	1830.7	P	1191.5	P	1813.6	P	1855.9	P	2240.3	P	1944.4	P	1616.7	P	1999.5	P	2047.2	P	1513.6	P	1864.2	P	2551.3	P	2490.6	P
1416611_at	Scamp2	--	894.3	P	1575.8	P	1154.6	P	807.9	P	846.7	P	1715.7	P	1155	P	935.3	P	1455.8	P	813.7	P	1103.3	P	859.3	P	700.3	P	1351.6	P	1042.1	P	1221.7	P	961.1	P	636.1	P	979.6	P	885.1	P	935.3	P	1125.4	P	1015	P	976.5	P
1416612_at	Cyp1b1	--	660.7	P	129.4	P	69.5	P	40.8	P	85.6	P	3.4	A	74.1	P	69.8	P	12.5	A	110.4	P	48.7	A	190.5	P	177.4	P	76.8	P	122.3	P	23.1	A	103.1	P	189.9	P	80.2	P	144.6	P	32.5	A	95.4	P	79.7	P	65.1	P
1416613_at	Cyp1b1	--	108.1	P	21.7	M	8.2	A	6.4	A	13	A	12.8	A	11.8	A	19	A	28.8	A	22.6	P	29.7	P	12.5	P	35.8	P	1.1	A	29.8	P	21.2	P	11.2	A	11.2	A	20.7	A	52.8	P	7	A	11.3	A	16.1	A	16.7	P
1416614_at	Eid1	--	4084.4	P	3745	P	3501.6	P	3482.4	P	5319.3	P	3851.7	P	3206.2	P	3491.1	P	4113.2	P	5141	P	3610.4	P	3756.9	P	4443.1	P	3932.6	P	3427.9	P	2755.1	P	5509.1	P	3761.4	P	3318.4	P	3498.2	P	4887.2	P	4447.4	P	2939.5	P	3216.6	P
1416615_at	Clpp	MRC	430	P	499.8	P	581.1	P	347.6	P	583.7	P	561.9	P	397.7	P	591.1	P	473.3	P	586.1	P	486.3	P	546.5	P	520.5	P	675.4	P	404.8	P	444.1	P	586	P	713.7	P	526	P	597.3	P	564.1	P	532.6	P	658	P	655.8	P
1416616_s_at	Clpp	MRC	1040.5	P	905.8	P	833	P	964.8	P	1031.5	P	825.2	P	863.3	P	991.3	P	884.8	P	1136.5	P	942.6	P	1021.7	P	983.7	P	639.3	P	856.8	P	1142.3	P	912.4	P	1045.4	P	943.9	P	896.4	P	915.4	P	1059.4	P	890.7	P	933.6	P
1416617_at	Acss1	MRC	119.8	P	118.9	P	214.2	P	293.1	P	145.8	P	97.5	P	177.6	P	315.2	P	286.5	P	103.2	P	326	P	598.3	P	104.8	P	109.9	P	79.5	P	302.5	P	98.8	P	112.4	P	291	P	705	P	65.7	P	57.5	P	148.1	P	291.3	P
1416618_at	Ppox	--	441.4	P	416.4	P	434.5	P	488.1	P	609.9	P	406.1	P	327.3	P	486.9	P	701.8	P	728.6	P	541.8	P	544.4	P	782.9	P	971.2	P	511.3	P	560.5	P	722.4	P	731.7	P	609.5	P	405.6	P	781.5	P	861.2	P	566.1	P	608.7	P
1416619_at	4632428N05Rik	--	86.7	P	4.2	A	8.2	A	13.8	P	47.8	P	1.2	A	8.3	A	12.7	M	14.6	A	0.9	A	5.6	A	9.6	A	25.4	P	0.7	A	1.2	A	33.1	P	6	A	6.5	A	2.4	A	14.3	P	6.1	A	8.6	A	3.5	A	10.6	A
1416620_at	Smarcal1	--	423.1	P	290.3	P	480.5	P	434.8	P	324	P	411.3	P	348.3	P	285.6	P	352.3	P	307.1	P	401.9	P	385.8	P	437.1	P	936.3	P	288.8	P	395.3	P	390.5	P	544.5	P	465.5	P	515.5	P	689.3	P	397.9	P	576.5	P	604.9	P
1416621_at	Llgl1	--	1006.2	P	891.2	P	915.4	P	839.4	P	1127.7	P	631	P	667.2	P	656.8	P	1023.5	P	1103.5	P	1047.8	P	1019.9	P	1066.4	P	900.8	P	1044.7	P	1146	P	1039.4	P	924	P	804.3	P	1105.8	P	897.3	P	945.9	P	825.8	P	749.6	P
1416622_at	Wbscr16	--	227	P	241.5	P	248.1	P	174.7	P	297.5	P	223.1	P	243	P	318.5	P	197.9	P	305.2	P	280.1	P	254.5	P	308.5	P	351.3	P	253.3	P	236.1	P	178.2	P	245.1	P	200.8	P	293.2	P	279	P	227.1	P	516.9	P	422.7	P
1416623_at	Thbs3	--	612	P	409.5	P	212.8	P	176.5	P	260.5	P	286.7	P	151.1	P	183.2	P	284.5	P	478.1	P	213.8	P	165.7	A	397.8	P	563	P	331.1	P	157.7	A	267.5	P	234.5	P	249.9	P	165.6	P	412.8	P	335.9	P	299.1	P	223	P
1416624_a_at	Kxd1 /// Uba52	--	8189.8	P	9744.4	P	9901.2	P	8438.1	P	11941.9	P	12015.3	P	10114.8	P	13149	P	9750.1	P	12387.5	P	10289.2	P	10267.4	P	9787.3	P	9264.5	P	10071.3	P	9877.1	P	11676.7	P	12556	P	10694	P	11738.5	P	10377.7	P	9258.5	P	8830.3	P	9631.4	P
1416625_at	Serping1	RRC	459.6	P	1588.4	P	2255.9	P	1807	P	731.8	P	1852.3	P	2843	P	2253.1	P	920.5	P	1280.1	P	2222	P	1915.4	P	920.2	P	1727.4	P	2375.1	P	2495.3	P	1126.8	P	1239.4	P	2401.5	P	1657.1	P	1359.7	P	1772.5	P	2749.9	P	2291.6	P
1416626_at	Pla2g1b	--	2.2	A	4.1	A	1.2	A	1.4	A	2.7	A	5.9	A	2.5	A	3.5	A	3.8	A	4.8	A	7.5	A	20.2	A	6.3	A	2.8	A	3.2	A	4.8	A	4.8	A	2.3	A	4.4	A	3.9	A	4.6	A	3.4	A	3.8	A	3.4	A
1416627_at	Spint1	MRC	1597.1	P	6217.3	P	5498.1	P	5670.4	P	4411.3	P	6763.5	P	4680	P	4879.8	P	4055.9	P	4470.4	P	4306.3	P	4721.7	P	3662.7	P	5518.7	P	3923.5	P	4362.5	P	5397.9	P	5614.8	P	4678	P	4805	P	5040.1	P	4753.4	P	5217.7	P	4494.7	P
1416628_at	Tmem223	--	2504.5	P	2192.1	P	1666.6	P	1797.2	P	1880.6	P	1964.8	P	1556.6	P	2080	P	1937.9	P	2115	P	1688.7	P	1537	P	2028.4	P	1771.3	P	1828.4	P	1602.9	P	2538.3	P	2330	P	1596.7	P	1612.5	P	2694.5	P	1778.1	P	1961.2	P	1573.8	P
1416629_at	Slc1a5	--	44.7	P	166.1	P	243.7	P	186.9	P	40.3	P	138.6	P	181.1	P	180.5	P	92.4	P	98.7	P	218.7	P	121.3	P	58.9	P	134.3	P	88.8	P	228.5	P	82.9	P	88.9	P	132.8	P	179	P	70.1	P	134.2	P	193.4	P	145.2	P
1416630_at	Id3	--	2779.9	P	863.9	P	689.7	P	382.6	P	1502.6	P	602.8	P	362.8	P	686.7	P	823.3	P	1244.9	P	666.5	P	708.9	P	1441	P	979.6	P	651.7	P	293.8	P	1370.7	P	1033.7	P	565.9	P	648.2	P	1206	P	876.3	P	379.3	P	434.9	P
1416631_at	Ap4b1	--	222.9	P	160.4	P	134.7	P	136.7	P	194	P	168.7	P	140.9	P	199.6	P	202.1	P	141.3	P	212.2	P	220.1	P	245.5	P	154.1	P	318.6	P	186.8	P	115.5	P	229	P	115	P	187.1	P	150.7	P	74.3	P	107.2	P	150.9	P
1416632_at	Me1	--	1513.1	P	627.3	P	750	P	1544.2	P	294.5	P	588.7	P	1087.9	P	1627.3	P	514.9	P	390.4	P	860.8	P	938.7	P	251	P	502.5	P	941.2	P	1167.3	P	464.4	P	413.2	P	790.7	P	1139	P	333.1	P	730.5	P	972.1	P	1022.3	P
1416633_a_at	Fam96a	MRC	4114.5	P	4208.8	P	3251	P	4765.3	P	3870.6	P	3911.5	P	3984.2	P	3584.7	P	4765.3	P	4404.1	P	4496.4	P	4261.3	P	3968.8	P	2986.6	P	4191.4	P	3872.9	P	3573.5	P	2865.5	P	3687.9	P	3726.2	P	3003	P	3138.2	P	2889.9	P	2979.5	P
1416634_at	Fam96a	MRC	1694.4	P	1562.9	P	1383.2	P	1642.3	P	1500	P	1308.3	P	1457.4	P	1558.4	P	1830.5	P	1236.7	P	1858.1	P	1528.7	P	1782.7	P	693.4	P	1382	P	1338.6	P	1375.1	P	877	P	1397.3	P	1564.9	P	1099.2	P	924.7	P	1127.8	P	1038.8	P
1416635_at	Smpdl3a	--	1175.8	P	2056.6	P	1117	P	1045.5	P	771.5	P	1806.7	P	830.8	P	442	P	935.4	P	1144	P	632.2	P	625.6	P	690.5	P	1752.7	P	659.8	P	772	P	1304.9	P	1261.9	P	745.2	P	629.4	P	1217	P	1338.5	P	810.4	P	497.1	P
1416636_at	Rheb	MRC	1749.1	P	2151.9	P	1728.9	P	2358.5	P	1592.1	P	1682.2	P	1676.2	P	1860.8	P	1723.9	P	1736.4	P	2044.9	P	1921.5	P	1682.8	P	1749.9	P	1581.4	P	1611.8	P	1840.8	P	1391.8	P	1684.5	P	1821.5	P	1668.4	P	1701.3	P	1673.7	P	1722.7	P
1416637_at	Slc4a2	--	4406.5	P	2061.7	P	2091.6	P	967.9	P	1177.5	P	2260.2	P	1667.8	P	1957.5	P	1560.4	P	1570.6	P	1614.8	P	1886.6	P	1146.6	P	3611	P	1635	P	1372.7	P	2235.8	P	2123.1	P	2445.5	P	2372.2	P	2303.1	P	2961.2	P	2766.1	P	2321.1	P
1416638_at	Sall2	--	1706	P	1317.5	P	1272.6	P	1352.8	P	1715.7	P	1049.5	P	1175.3	P	944.9	P	1423	P	1387.4	P	1632	P	1587.3	P	1619.8	P	1021.2	P	915.9	P	866.3	P	1214.6	P	1397.6	P	1762.8	P	1225.7	P	1282	P	1287.8	P	907.7	P	859.1	P
1416639_at	Slc2a5	--	115.4	P	101.6	P	24.9	A	6.8	A	92.4	A	49.2	P	60.5	P	49.6	P	99.1	P	111	A	119.4	A	50.4	A	80.1	A	38.1	A	21	A	12	A	25.4	A	55	P	64.9	P	10.5	A	45.9	A	70.3	M	11.5	A	14	A
1416640_at	Kcne1l	--	108.1	P	28.6	A	260.7	P	493.5	P	22.4	A	48.3	A	369.1	P	379.2	P	49.5	A	111.7	A	382.4	P	351.5	P	76.2	A	125.2	A	233.1	P	723.9	P	62.9	A	133.6	P	172.4	P	323	P	90.9	M	76.7	A	391.4	P	434.6	P
1416641_at	Lig1	--	1191.7	P	1184.6	P	2858.6	P	1939.6	P	2264.3	P	1529.7	P	2347.9	P	1953.3	P	1426.1	P	1267.9	P	2337.8	P	2647.1	P	2231	P	2174.3	P	2800.6	P	2500	P	1477.5	P	1217	P	3303	P	2296.9	P	1559.3	P	1741.9	P	2978	P	2790.5	P
1416642_a_at	Tpt1	--	8260	P	9233.8	P	8879.9	P	9082.1	P	11283.1	P	10984.2	P	9513.2	P	11615.4	P	10065.8	P	12451.9	P	9666.7	P	10164.5	P	9402.9	P	9277.9	P	10408.8	P	9241.7	P	11062.7	P	11133	P	9758.4	P	10971.3	P	9650.6	P	8453.2	P	7936.5	P	8668	P
1416643_at	Tpt1	--	3.7	A	0.5	A	6	A	4.7	A	5.6	A	0.7	A	9.8	A	1.1	A	13.1	A	4.9	A	2.4	A	4.3	A	2.7	A	10	A	2.6	A	18.7	A	2.5	A	7.8	A	3.1	A	13.7	A	9.4	A	0.9	A	2.2	A	9.5	A
1416644_a_at	Sema3b	--	361.9	P	1383.2	P	1115.8	P	697.3	P	837.2	P	1301.6	P	674.9	P	595.5	P	1021.3	P	885.7	P	791.8	P	799.5	P	1044.3	P	742.5	P	679.3	P	793.3	P	908.7	P	809.4	P	726.8	P	549.4	P	1445.6	P	895.7	P	906.6	P	1055.2	P
1416645_a_at	Afp	--	0.3	A	88	P	3.1	A	24.8	P	743	P	122.3	P	3.1	A	79.9	P	9906.5	P	505.4	P	745.9	P	0.2	A	1129.7	P	681.4	P	806.8	P	51.8	P	204.7	P	87.3	P	1.8	A	0.1	A	22.6	P	0.4	A	182.6	P	6.7	A
1416646_at	Afp	--	9.7	A	15.1	A	19	A	5.6	A	195.4	P	33.1	P	12.7	A	15.3	A	2804.5	P	59.3	A	224.1	P	16.6	A	546.3	P	690.2	P	164	P	5.4	A	168.8	P	16.3	A	38.3	P	8.8	A	18.8	A	9.6	A	160.9	P	25.5	A
1416647_at	Bckdha	--	186.1	P	219.2	P	140.5	P	105.1	P	197.3	P	141.2	P	99.6	A	195.6	P	188.1	A	274.2	P	131.8	A	186.1	M	244.8	P	333.5	P	186.3	P	163	P	163.3	M	234.2	P	168	P	254.1	P	245.1	P	288.1	P	188.1	P	191.1	P
1416648_at	Dync1h1	--	3248	P	3794.5	P	3914.2	P	3394.3	P	3580.4	P	4193.3	P	3683.4	P	3236.4	P	2464.5	P	2872.1	P	2649.7	P	1934.9	P	3094.2	P	3481.8	P	2615.7	P	3884.3	P	3439.2	P	4783.1	P	3140.7	P	2253.5	P	3181.3	P	3734.8	P	3827.5	P	3222.3	P
1416649_at	Ambp	--	8.1	A	2.9	A	1.3	A	7.9	A	2.9	A	1.8	A	2.8	A	6.1	A	20.1	A	8.9	A	4.3	A	7.1	A	4.9	A	2.3	A	4.7	A	22.8	A	4.2	A	12.5	A	5.6	A	5	A	3.5	A	2.5	A	2.2	A	5.8	A
1416650_at	Rfpl4	--	0.7	A	1	A	4.6	A	2.5	A	1.5	A	1.3	A	6.4	A	1.8	A	2.8	A	2.7	A	3.2	A	16	A	2.6	A	0.4	A	4.3	A	5.6	A	6.6	A	7.6	A	0.7	A	2.4	A	4.3	A	0.6	A	1	A	0.4	A
1416651_at	Znhit2	--	790	P	570.3	P	496.4	P	120.7	P	451.8	P	511.7	P	408.1	P	385.3	P	408.6	P	516.5	P	656.9	P	644.4	P	526.2	P	708.2	P	640	P	544.7	P	622.1	P	490.5	P	397.3	P	475.7	P	545.2	P	641.5	P	555.6	P	482.4	P
1416652_at	Aspn	--	16.7	A	132.2	P	178.6	P	141.2	P	14.5	A	24.9	P	124.1	P	179	P	32.9	M	98.5	P	251.1	P	232.4	P	9	A	82.5	P	215.1	P	169	P	54.5	P	119	P	156.1	P	454.3	P	6.5	A	265.2	P	94.8	P	210.6	P
1416653_at	Stxbp3a	--	2000	P	1454.8	P	1621.8	P	2026.7	P	1668.8	P	1459.1	P	1721.6	P	1852.4	P	1343.7	P	1755.4	P	2043.4	P	1678.9	P	1841.5	P	1619.4	P	1759.5	P	1539.4	P	1401.8	P	1679.8	P	1870.1	P	1769.9	P	1447.7	P	1583.7	P	1696.9	P	2001.3	P
1416654_at	Slc31a2	MRC	991	P	983.8	P	2334.6	P	1425.7	P	1275.7	P	1312.1	P	1741.4	P	1896.8	P	1012.9	P	1142.3	P	2121.4	P	2125.8	P	2183	P	4411.9	P	2303.9	P	3340.4	P	1049.1	P	1789.9	P	3051.8	P	2216.2	P	1943.5	P	2690.4	P	3967.2	P	3833.8	P
1416655_at	C1galt1c1	--	1681.8	P	2724.7	P	2312.8	P	2834.5	P	1338.5	P	2631.9	P	2108	P	1683.3	P	1862.1	P	1507.6	P	1746	P	1709.6	P	1379.6	P	1156.6	P	1653.4	P	2221.9	P	1397.7	P	1444	P	1896.9	P	1669.5	P	1341.6	P	1072.1	P	1588.9	P	1529.8	P
1416656_at	Clic1	--	2718.6	P	3073.3	P	3346.9	P	2825	P	2746.1	P	3286.1	P	3333.7	P	4076.3	P	2733.8	P	2628.2	P	3382.6	P	3308.3	P	2843.7	P	3011.9	P	2925.6	P	2802.2	P	3336	P	3142.5	P	3597.9	P	3873.5	P	3178.9	P	2936.6	P	3486.8	P	3308.1	P
1416657_at	Akt1	MRC	1163.9	P	1279.7	P	1227.5	P	518.9	P	1229.4	P	1160.1	P	1272.9	P	1325.6	P	1173.5	P	1467.6	P	1345.3	P	1344.9	P	1134.9	P	1809.5	P	1227.1	P	1274.8	P	1287.8	P	1500.5	P	1409.7	P	1278.5	P	1494.5	P	1692.6	P	1531.4	P	1488	P
1416658_at	Frzb	--	276.9	P	194.5	P	198.8	P	83.3	P	282.1	P	178	P	147.9	P	94.9	P	117.7	P	136.4	P	131.8	P	6.4	A	175	P	324	P	63.4	P	91.2	P	163.2	P	273.7	P	116.7	P	60	P	345	P	171.5	P	75.5	P	44.3	P
1416659_at	Eif3a	--	3795.1	P	4751.1	P	3606.2	P	4879.1	P	4748.7	P	4683	P	3784.8	P	3845.6	P	4469.2	P	3749.2	P	3469.1	P	3789.5	P	3493.7	P	2841.1	P	3790.3	P	3509.5	P	3610.6	P	3776	P	3502.3	P	3463.6	P	3176	P	2687.2	P	3138.8	P	3369.4	P
1416660_at	Eif3a	--	3644	P	4303.1	P	5744.9	P	5593	P	5954.5	P	5309.9	P	5200.9	P	5508.8	P	4114.1	P	4216.6	P	4501.9	P	4444.6	P	4681.9	P	2873.7	P	3876.5	P	4017	P	4870.7	P	4508.5	P	6106.2	P	5385.9	P	3150	P	2682.6	P	3322.8	P	4386	P
1416661_at	Eif3a	--	3702.9	P	3075.5	P	4338.1	P	4165.9	P	4377.5	P	3404.2	P	4302.9	P	3732.8	P	2621.5	P	3794.9	P	3668.8	P	4017	P	4360.1	P	4235.3	P	3898.8	P	4054.4	P	3672.9	P	3898.9	P	4274.7	P	3694.7	P	3708.2	P	3915.1	P	4293.4	P	4183.9	P
1416662_at	Sardh	--	414.1	P	225.7	P	278.5	P	157.4	P	161	P	271.9	P	244	P	214.7	P	244.2	P	243.5	P	199.8	P	187	P	325.6	P	285.4	P	263.6	P	284.9	P	209.1	P	279.9	P	216.8	P	420.1	P	533.1	P	312.6	P	345.3	P	298.6	P
1416663_at	Ndufa9	MRC	2822.5	P	2249.9	P	3774.5	P	2405.4	P	2905.5	P	2783.8	P	3090.8	P	3560.6	P	1868.8	P	2190.6	P	3306.3	P	3166.7	P	2483.4	P	1869.2	P	2482.8	P	2668.4	P	2685.6	P	2474.6	P	3733.1	P	3732.9	P	2494.8	P	2629.5	P	2987.3	P	2964	P
1416664_at	Cdc20	--	359.8	P	295.2	P	814.9	P	654.3	P	469.4	P	208.3	P	779.7	P	729	P	406.1	P	277.9	P	666.6	P	829.7	P	346.2	P	426.6	P	625.1	P	654.4	P	278.8	P	253.7	P	832.5	P	748.3	P	242.2	P	429	P	907.4	P	816.9	P
1416665_at	Coq7	MRC	829.8	P	591.6	P	881.9	P	783	P	878.4	P	538	P	858	P	795.8	P	490	P	632.3	P	830.6	P	1047.9	P	741.1	P	862.7	P	553.3	P	679.7	P	733.7	P	693.5	P	1198.1	P	1019.6	P	681.3	P	638.9	P	968.6	P	995.5	P
1416666_at	Serpine2	--	4180.8	P	486.5	P	259.6	P	134.2	P	742.3	P	360.6	P	260	P	278.8	P	992	P	583	P	297.3	P	256.7	P	1115	P	290.5	P	556.6	P	195.5	P	490.7	P	690.2	P	259.2	P	480.3	P	489.5	P	504	P	218.8	P	394	P
1416667_at	Ebp	--	318.9	P	1259.5	P	1227.6	P	1149.5	P	525.1	P	1313.7	P	1435.7	P	1149.4	P	958.1	P	695.3	P	1027.7	P	838.7	P	519.2	P	871	P	914.2	P	772.7	P	864.3	P	738.3	P	978.3	P	1110.5	P	548.5	P	701.4	P	1075.7	P	841.8	P
1416668_at	Emc2	--	1517.3	P	974.6	P	1187.9	P	1803.6	P	884.6	P	989.4	P	976.6	P	997.7	P	899.9	P	1194.3	P	1050.8	P	1015.7	P	963.9	P	1526.2	P	1130.6	P	1239.6	P	887.9	P	1014.2	P	1268.9	P	1365.2	P	1175.3	P	1174.1	P	1345.7	P	1252	P
1416669_s_at	Naca	--	6341.1	P	6168	P	7278.9	P	6399.9	P	8396.6	P	8006.2	P	7409.5	P	9568.1	P	6755	P	9330.1	P	7809.9	P	8159.4	P	7244.7	P	6124.1	P	7661.5	P	7489	P	8912.7	P	8594.2	P	8127	P	8741.5	P	8286.4	P	6994.2	P	7312.7	P	7582.9	P
1416670_at	Setdb1	--	1481	P	1151.7	P	1397.8	P	728.3	P	2101.5	P	1379.6	P	1136.4	P	1402.9	P	1402.8	P	1448.5	P	1168.2	P	1179.9	P	2242.8	P	1476.6	P	1602.2	P	1253.9	P	1472.4	P	1633.2	P	1560.5	P	1222.3	P	1779.3	P	1367.4	P	1607.3	P	1485.1	P
1416671_a_at	Mcoln1	--	328.4	P	627.1	P	456.1	P	240.8	P	396	P	613.3	P	444.1	P	474.6	P	576.8	P	687.5	P	491	P	561.5	P	597.7	P	571.1	P	387.5	P	531.9	P	387.9	P	516.8	P	679.9	P	580.2	P	557.3	P	619.6	P	494.7	P	403.3	P
1416672_s_at	Mcoln1	--	160.6	A	358.3	P	452.3	P	321.1	P	174.9	A	442.9	P	400.3	P	555.9	P	235.6	A	314.8	A	271.1	A	309.3	A	164.7	A	507.7	A	268.1	A	253.5	A	528.1	P	419.7	P	482.4	P	603.9	P	275.3	A	592.3	P	284.2	A	318.9	A
1416673_at	Bace2	--	150.7	P	516.6	P	221.7	P	244.4	P	84.2	P	356.9	P	237.4	P	245.5	P	698.1	P	190.5	P	336	P	250.8	P	94	P	167.7	P	193.6	P	151	P	264.8	P	152.4	P	270.6	P	399.8	P	99.9	P	184.8	P	236.6	P	175.4	P
1416674_at	Ptpru	--	274.7	P	254.4	P	208.8	P	102.2	A	302.6	P	226.4	P	127.9	P	225.7	P	501.5	P	390.7	P	50	A	307.2	P	572.1	P	206.2	P	250.3	P	84.8	A	290.3	P	381.7	P	243	P	28.4	A	444.3	P	227.9	P	162.8	P	176.2	P
1416675_s_at	Plcd1	--	349.7	P	1202.3	P	1284.8	P	1731.4	P	1057	P	1364.9	P	895.4	P	950.9	P	967.9	P	757.1	P	959.4	P	787.9	P	920.1	P	1873.7	P	883.3	P	732.1	P	687.2	P	1076.1	P	1017.4	P	783.9	P	1137.4	P	1130.4	P	1342.4	P	1441.8	P
1416676_at	Kng1	--	22.6	A	22.8	A	17.1	A	18	A	24.5	A	15.1	A	6.4	A	42.8	A	209.7	P	26.2	A	68.4	A	45	A	35.5	A	21.5	A	67.3	A	63.9	A	5	A	56.8	A	66.2	A	6.5	A	31.6	A	20.9	A	28.1	A	25.6	A
1416677_at	Apoh	--	25.6	A	23.4	A	6.5	A	2.2	A	18.9	A	23.7	A	11.1	A	40.6	A	119.7	A	81.6	A	57.2	A	13.9	A	98.2	A	15	A	40.3	A	67.3	A	33.4	A	28.1	A	29.1	A	19	A	18.3	A	37.8	A	2.1	A	6.1	A
1416678_at	Cops3	MRC	1634.8	P	1107.8	P	1423.1	P	1529.6	P	1278.4	P	1202.4	P	1557.4	P	1701.4	P	1228.5	P	1270.3	P	1380.8	P	1342.4	P	1258.1	P	1192.4	P	1407.1	P	1296.1	P	1326.4	P	1250.5	P	1353.6	P	1674.8	P	1344.6	P	1025.4	P	1739.3	P	1378.6	P
1416679_at	Abcd3	--	1788.9	P	2035.1	P	2351.8	P	3067.6	P	1437.7	P	1515.6	P	2578	P	2439.7	P	1384	P	1815.2	P	2253.2	P	2028.5	P	1775.6	P	1427.7	P	1896.6	P	2290.7	P	1753.7	P	1462.2	P	1736.1	P	2301.6	P	1282.4	P	1493.4	P	1602.1	P	1867.9	P
1416680_at	Ube3a	--	3772.6	P	2780.4	P	3442.1	P	2270.7	P	3788.3	P	3386.8	P	3490.2	P	3417.4	P	2998.1	P	3322.2	P	2965.9	P	3038.7	P	3642.9	P	2722.4	P	2494.1	P	3288	P	3656.5	P	3712	P	3555.6	P	3240.5	P	3391.6	P	3234.6	P	3154.3	P	3255.3	P
1416681_at	Ube3a	--	799.9	P	679.4	P	442.6	P	481.1	P	567.4	P	560.4	P	599.2	P	544.5	P	695.1	P	648.8	P	519.4	P	527.4	P	587.4	P	312.8	P	425	P	590.2	P	488	P	313.1	P	467.5	P	492.7	P	709.4	P	397.7	P	349	P	434.1	P
1416682_at	Ube3a	--	914.9	P	609.6	P	502.1	P	430.6	P	604.8	P	516.1	P	660.6	P	338.1	P	609.1	P	642	P	742	P	764.7	P	744.6	P	359	P	776.3	P	696.3	P	619.1	P	408.6	P	380.1	P	439.1	P	445.5	P	492.9	P	369.4	P	385.7	P
1416683_at	Plxnb2	MRC	3088.1	P	2916.6	P	3068.4	P	1985.2	P	1366.7	P	2405.5	P	2986.2	P	2473.1	P	1726.4	P	2232.8	P	2857.5	P	2645.3	P	1478.1	P	2397.1	P	2472.9	P	3344.5	P	2143.7	P	1943.9	P	2110.6	P	2583.8	P	1954.5	P	2157.4	P	2474.4	P	2427.9	P
1416684_at	Fbl	--	1749.9	P	1182.5	P	1845.3	P	1501.2	P	2310.1	P	1418.1	P	1932	P	2058.8	P	1750.1	P	1965.9	P	1828.7	P	2134.8	P	2434.4	P	1475.6	P	1890.8	P	1898.7	P	2037.7	P	1727.6	P	2437.5	P	2154.5	P	2170.5	P	1840.8	P	2431.6	P	2818.4	P
1416685_s_at	Fbl	--	1571.3	P	1542.5	P	1830.1	P	1548.9	P	2375.2	P	1410.5	P	1891.4	P	2304.4	P	1402.9	P	1809.5	P	1450.3	P	2108.9	P	1802.8	P	1581.4	P	1547.4	P	1560.6	P	1711.6	P	1710.1	P	1956.7	P	2086.4	P	1979.6	P	1454	P	2243.1	P	2371.4	P
1416686_at	Plod2	--	913.5	P	1854.4	P	2208.8	P	3114.2	P	1722.5	P	1686.9	P	1944.3	P	1387.3	P	1429.6	P	1326.5	P	1751.2	P	1169.8	P	1172.2	P	1219.2	P	1860	P	2103.6	P	1314.9	P	1322.7	P	1461.4	P	1501.6	P	1084	P	1830.6	P	2008.8	P	1396.3	P
1416687_at	Plod2	--	1034.4	P	2683.7	P	2972	P	3348.8	P	2002.1	P	2787	P	2376.6	P	1550.6	P	1453.4	P	1460.3	P	1885.7	P	1772.7	P	1282.9	P	2211.1	P	1931.1	P	2403.2	P	1618.9	P	1971	P	1850	P	1889.4	P	1721.4	P	2315	P	2615.3	P	2056.2	P
1416688_at	Snap91	--	1445.6	P	43.3	P	23.8	A	25	P	109	P	9.2	A	10.4	P	34.8	P	37.6	A	166	P	21	A	60.9	P	44.5	P	14.6	P	51	P	13.8	A	51.1	P	110.3	P	34.3	P	23.1	A	54.5	P	34.1	P	13.9	P	44.3	P
1416689_at	Tuft1	--	422.2	P	218.7	P	237.7	P	289.8	P	138.1	P	156.9	P	233.6	P	321.5	P	266.6	P	211.3	P	275.4	P	342.3	P	244.7	P	480.8	P	203.7	P	384.8	P	227.1	P	294.8	P	246.8	P	307	P	338.1	P	379.2	P	342.5	P	285.2	P
1416690_at	Gtpbp2	--	879	P	1266	P	996	P	892	P	996	P	1366.7	P	932	P	1003.3	P	1712.4	P	1007.2	P	1039.1	P	954.9	P	1266.4	P	2090.6	P	1027.7	P	913.9	P	979.1	P	1299.8	P	1105.3	P	1363.8	P	1570.3	P	2166.5	P	1434.5	P	1648	P
1416691_at	Gtpbp2	--	207.7	P	331.6	P	323.3	P	173.3	P	376.8	P	352.9	P	228.8	P	284.9	P	685.6	P	317.5	P	325	P	330.1	P	454.8	P	448.5	P	282.5	P	328.3	P	247.9	P	505.2	P	447.1	P	300.2	P	291.6	P	359.7	P	317.6	P	504.5	P
1416692_at	Coil	--	166.1	P	92.1	P	83.4	P	106.1	P	198.4	P	146.4	P	78.6	P	106.6	P	114.3	P	161.1	P	102.1	A	124.3	P	177.9	P	177.5	P	47.4	A	172.1	P	95.5	P	104.4	P	136.8	P	113.3	P	133.2	P	96.9	P	128.9	P	113.1	P
1416693_at	Foxc2	--	1013.3	P	415.2	P	360.6	P	75.1	P	505.4	P	129.2	P	278.7	P	280.2	P	158.8	P	865.5	P	206.3	P	252.9	P	240.3	P	1006	P	283.2	P	150.7	P	610.7	P	863.5	P	346.7	P	636.9	P	110.2	P	481.2	P	375.9	P	344.5	P
1416694_at	Gk2	--	8.1	A	16.8	A	1.5	A	0.8	A	12.7	A	7.2	A	3	A	8	A	3.1	A	19.8	A	26.1	P	14.5	A	7	A	3.2	A	12.5	A	25.6	A	9.6	A	2.5	A	7.9	A	1.6	A	2.4	A	9.9	A	6.9	A	4.1	A
1416695_at	Tspo	--	409	P	867.8	P	865.5	P	487.2	P	479.4	P	958	P	1041.1	P	1460.1	P	769.8	P	858.6	P	1508.5	P	1486.9	P	694.3	P	1123.9	P	1395.8	P	1366.3	P	1152.9	P	778.2	P	960.9	P	1486.1	P	887.7	P	757.2	P	980	P	1023	P
1416696_at	D17Wsu104e	RRC	1248.3	P	2619.1	P	2141.2	P	1825.6	P	1846.2	P	2722.8	P	2094.9	P	1754.5	P	1846.1	P	1935.3	P	1765.3	P	1864.7	P	1673.8	P	2603.8	P	1756.4	P	2410.1	P	2181.3	P	1894.2	P	1958.6	P	2135.4	P	2165.7	P	2083.1	P	2428.4	P	2375.4	P
1416697_at	Dpp4	RRC	408.8	P	3878	P	2841.5	P	3439.5	P	1807.9	P	3903.3	P	2553.8	P	2245.7	P	1932.6	P	1902.6	P	2093.5	P	1782.2	P	1443.3	P	3422.2	P	1995.2	P	2255.2	P	2581.9	P	2694.4	P	2541.2	P	2036.3	P	3006.3	P	2521.9	P	2455.4	P	2619.6	P
1416698_a_at	Cks1b	--	4280.9	P	4061.7	P	5613.2	P	5632	P	6168.2	P	4849.6	P	5729.8	P	5662.2	P	4971.8	P	4026.8	P	5419.9	P	5974.5	P	4729.7	P	3461	P	5402.1	P	4821.6	P	4972.7	P	4375.9	P	5297	P	5305.3	P	3922	P	4089.5	P	4448.7	P	4426.4	P
1416699_at	1110008F13Rik	--	1664	P	1384.3	P	1879.3	P	1903.9	P	1414.5	P	1807	P	1955.1	P	2466.1	P	1544.3	P	1399.9	P	1908.6	P	1941	P	1337.7	P	1403.3	P	1769.6	P	1767.8	P	1758.3	P	1634.4	P	1787.5	P	1502.1	P	1646.2	P	1107.9	P	1755	P	1671	P
1416700_at	Rnd3	RRC	1027.4	P	859.6	P	954.6	P	1104.5	P	1844.6	P	778.5	P	1151.7	P	1067	P	704.2	P	1163	P	934.3	P	1184.8	P	1277.2	P	820.5	P	949.1	P	885.2	P	1250.1	P	1386.6	P	1198.3	P	698.4	P	1229.4	P	1747.2	P	1158.7	P	1176.8	P
1416701_at	Rnd3	RRC	976.9	P	691.8	P	1133.4	P	884.7	P	2121.8	P	946.8	P	1242.8	P	1052.7	P	780.8	P	1301.7	P	1050.4	P	1026.4	P	1464	P	910.9	P	1102.8	P	581.7	P	1128.8	P	1413	P	1003	P	784.9	P	1086	P	1074	P	1083.7	P	1079	P
1416702_at	Serpini1	--	61.3	P	357.9	P	3736.9	P	4433.6	P	104.2	P	235.3	P	1856.6	P	2041.4	P	82.1	P	336.6	P	2724.3	P	3089	P	187.7	P	279.3	P	1228.2	P	2901.3	P	203.6	P	323.4	P	3096.6	P	3186.5	P	186.7	P	169.8	P	2336.1	P	2315.8	P
1416703_at	Mapk14	--	2252.7	P	2512.5	P	2701.4	P	2894.7	P	3171	P	2630.2	P	2627	P	2469.3	P	2147.7	P	2098.3	P	2279.2	P	2057.2	P	2579.7	P	3092.6	P	2421.5	P	2408.6	P	2474.4	P	2798.1	P	2792.9	P	2510.3	P	3149	P	2579.7	P	2776.8	P	3202.8	P
1416704_at	Mapk14	--	1045.9	P	1550.7	P	1632	P	1312.8	P	1077.7	P	1738.2	P	1585.3	P	1054	P	1127.4	P	1562.3	P	1348.4	P	1249.3	P	1639.1	P	1868.3	P	1309.4	P	1232.5	P	1578.1	P	1620.4	P	1546.5	P	1857.3	P	1884.8	P	2101.6	P	1691.2	P	1510.1	P
1416705_at	Rpe	--	348.1	P	240.9	P	303.5	P	437.6	P	322.6	P	324.2	P	362.4	P	354	P	388.1	P	421.3	P	439.6	P	421.5	P	410.4	P	369	P	393	P	486.5	P	389.6	P	236.6	P	337.1	P	327.3	P	360.7	P	326.1	P	373.4	P	416.5	P
1416706_at	Rpe	--	1019.2	P	887.3	P	1038.6	P	1285.7	P	1089.2	P	863.3	P	1130.9	P	1068.3	P	1063.1	P	883.6	P	1162.9	P	1123	P	1101.4	P	861.7	P	983.9	P	1011.3	P	974.8	P	804.1	P	1115.9	P	1191.7	P	1149.7	P	832.4	P	1056.8	P	1245.5	P
1416707_a_at	Pmf1	--	192	A	253.3	P	338	P	204.8	P	336.4	P	205.4	M	377.4	P	516.8	P	268.6	A	245.9	A	462.8	A	453	A	308.1	A	302.6	P	258.2	A	508.7	A	263.4	A	230.5	A	591.3	P	585	P	283.7	P	334.8	P	669.6	P	658.6	P
1416708_a_at	Gramd1a	--	443.2	P	480.5	P	612.7	P	489	P	831.4	P	589.1	P	444.5	P	376.6	P	891.9	P	657.3	P	447.1	P	498	P	696.2	P	1270.3	P	456.3	P	441.8	P	641.9	P	851.4	P	547.5	P	589.3	P	1087.3	P	1193.4	P	869.8	P	670.7	P
1416709_a_at	Ngrn	--	961.1	P	733.5	P	809.1	P	734.7	P	911.7	P	728.5	P	807.2	P	971.3	P	911.2	P	793.5	P	908.2	P	898.7	P	686.5	P	662.5	P	688.6	P	593.2	P	974.5	P	725.1	P	673.9	P	791.1	P	780.2	P	693	P	605.3	P	582.6	P
1416710_at	Tmem35	--	100.9	P	54.7	P	62	P	74	P	37.7	P	14	P	24.9	P	51	P	34	P	91	P	23.3	P	43.3	P	40.4	P	114.6	P	26.3	P	30	P	111.2	P	213.9	P	23.6	P	32	P	14.8	P	29.3	P	69.4	P	71.6	P
1416711_at	Tbr1	--	19.1	P	45.7	P	5.4	A	9.8	P	19.2	P	7.3	P	11.4	P	8.4	A	10.9	P	8.6	A	12.8	P	14.3	P	32.4	P	3.8	A	8.8	A	0.7	A	11	A	16.7	P	8.4	A	5.4	A	100.7	P	0.4	A	4	A	9.9	P
1416712_at	Pepd	--	789.9	P	510.8	P	463.9	P	655.5	P	375.4	P	660.8	P	534.7	P	509.4	P	574.3	P	589.8	P	522.5	P	607.4	P	532.8	P	859.2	P	544.9	P	470.6	P	642.5	P	692.2	P	620	P	651.9	P	794.7	P	627.8	P	747	P	710.7	P
1416713_at	Tppp3	--	1358.9	P	237.4	P	506	P	156.7	P	145.6	P	142.5	P	369.5	P	698.6	P	125.3	P	238.7	P	593.3	P	799.8	P	178.1	P	369.1	P	409	P	476.1	P	129.6	P	183.6	P	630.9	P	950.7	P	224.7	P	382.8	P	616.3	P	755.2	P
1416714_at	Irf8	--	143.3	P	42.3	A	50.8	P	22.6	A	68.8	P	53.5	A	114.3	P	41	A	147.7	P	98.1	A	60.7	A	68.6	M	116.6	A	92.8	P	61	A	117.4	A	30.2	A	99.6	P	55.7	P	53.5	A	38.9	A	31.5	A	47	P	67.4	M
1416715_at	Gjb3	--	31.2	A	39.4	M	14.6	A	14.6	A	161.4	P	22.8	A	33.2	A	15.4	A	24.3	A	82.4	A	40.1	A	40.8	A	92.9	P	17.4	A	3.9	A	23.3	A	38.9	A	40.6	A	35.8	A	22.6	A	70	P	109.9	P	63.8	P	28.5	A
1416716_at	Efs	--	807.8	P	304.5	P	223.8	P	86.7	P	502.3	P	152.1	M	127.9	A	174.3	P	278.5	P	417.4	P	115.1	A	125.3	A	427.4	P	371.8	P	345.1	P	195.8	A	375.9	P	297.9	P	195	P	161.8	P	356.2	P	395.8	P	166.1	P	207.1	A
1416717_at	Crisp2	--	16.2	A	13.9	P	7.6	A	3.4	A	6.4	A	22.6	A	37.3	A	9.8	A	23.9	A	28.9	A	18.6	A	33.1	M	29.6	A	16.6	P	33.9	P	20.7	A	8.1	A	11.1	A	1	A	6.1	A	2.3	A	12	A	2.6	A	10	A
1416718_at	Bcan	--	35.1	A	36.8	A	47.6	P	22.5	A	101	A	110.8	A	38.5	A	70.7	A	158.6	A	141.8	P	118.9	P	173.2	P	115.3	A	56.6	A	183.9	A	95.2	A	74	A	95.9	A	82.8	P	107	P	63.6	P	21.5	A	44.1	A	66	P
1416719_a_at	Rps10	--	3879.7	P	3899.4	P	4053.1	P	4057.6	P	5185.4	P	5090	P	4084.8	P	5951.3	P	4382.8	P	5194.5	P	4394.8	P	4694.6	P	4273.8	P	4328.5	P	4215.8	P	4385.1	P	4858.9	P	5648.6	P	4713.1	P	5370.9	P	5223.8	P	4270.3	P	4617.8	P	4926.9	P
1416720_at	Srsf6	--	1676.6	P	1604.3	P	1102.1	P	1291.5	P	1900.6	P	1275.5	P	1476.3	P	1259.1	P	2304.2	P	1812	P	1614.5	P	1286.1	P	2153.3	P	1322.1	P	1589	P	1374.4	P	1464	P	1800.9	P	1420.4	P	1264.2	P	1736.1	P	1230.6	P	1477.4	P	1580.3	P
1416721_s_at	Srsf6	--	1836.9	P	1789.7	P	1738.6	P	2420.7	P	2387.6	P	1510.9	P	1474.3	P	1419.7	P	1805.4	P	1926.6	P	1396.9	P	1392.4	P	1688.2	P	1452.1	P	1610.3	P	1118.2	P	1627.4	P	1861.3	P	1434.8	P	1266.3	P	1458.3	P	1604.5	P	1562.3	P	1560.8	P
1416722_at	Hmg20a	--	1108.5	P	834	P	774.5	P	949.1	P	1070.3	P	821.4	P	826.6	P	749.9	P	654.6	P	1027.3	P	880.6	P	811.4	P	1152.6	P	622.1	P	656.9	P	827.2	P	1209.1	P	1018.4	P	922.5	P	978	P	1141.9	P	837	P	914.1	P	1255.8	P
1416723_at	Tcf4	MRC	2292.7	P	1679	P	1528.9	P	1577.2	P	2406.6	P	1697.1	P	1167.9	P	1380.1	P	1931.6	P	2243.7	P	1318.1	P	1850.9	P	2167.7	P	2382.4	P	1455.9	P	911.2	P	2447.2	P	2186.6	P	1560.4	P	1602.2	P	2814.7	P	1841.6	P	1387.2	P	1279	P
1416724_x_at	Tcf4	MRC	2236.8	P	2086.1	P	1915.1	P	1809.4	P	2567.1	P	2267.3	P	1279.7	P	2011.3	P	1980.2	P	2598.8	P	1668.9	P	1997.6	P	1976.6	P	3093.4	P	1664.3	P	1226.7	P	2912.4	P	3375	P	2117.4	P	2485.6	P	3476.4	P	2598.3	P	2180.6	P	2014.9	P
1416725_at	Tcf4	MRC	19.9	P	17.8	A	10.9	A	5.2	A	20.6	A	9.8	A	3.2	A	12.8	A	33.6	A	35.8	P	46.9	M	6.2	A	36.8	A	3.2	A	40.4	A	2.8	A	6.4	A	33.5	A	3.9	A	8.8	A	5.2	A	18.7	A	16.8	A	6.9	A
1416726_s_at	Ube2s	--	2903.9	P	2586.6	P	4745.4	P	3832.1	P	4122.4	P	2771.5	P	3748.5	P	4568.6	P	3435.7	P	3029.8	P	3812.3	P	3888.5	P	3358.4	P	3895.4	P	3972.6	P	3479.7	P	3794.6	P	3803.5	P	4399	P	5666.6	P	3943.8	P	3594.7	P	4620.2	P	4497.8	P
1416727_a_at	Cyb5a	--	1574.9	P	2657.2	P	2622.1	P	4099.3	P	2312.1	P	2352.1	P	2357.8	P	2475.5	P	2669.5	P	2794.2	P	3129.5	P	3015.4	P	2293.8	P	2687.9	P	2518.7	P	2729.9	P	2350	P	2167.7	P	2534.7	P	2709.3	P	2755.8	P	2798.5	P	2015.4	P	2155.9	P
1416728_at	Csnk2b	RRC	2803.9	P	3015.4	P	3056.7	P	3273.3	P	2813.1	P	2900.4	P	2697.3	P	3288.9	P	2538.3	P	2218.4	P	2585.6	P	2663	P	2094.2	P	2730.2	P	2107.6	P	2320.3	P	3031.6	P	3008.2	P	3723.6	P	3527	P	3041.4	P	2952.9	P	3398.1	P	3325.8	P
1416729_at	Plg	--	2.1	A	5	A	1.3	A	1.4	A	2.9	A	3.1	A	1.4	A	2.2	A	11	A	2.7	A	2.9	A	5.9	A	4.8	A	4.3	A	3	A	6.4	A	4.5	A	5.4	A	2.9	A	4.1	A	3.5	A	4.1	A	1.4	A	1.8	A
1416730_at	Rcl1	--	212.3	P	217.7	P	313.8	P	223.9	P	431.5	P	273	P	283.1	P	275.8	P	332.8	P	306.3	P	311.5	P	449.2	P	426.6	P	324.4	P	330.3	P	353.4	P	249.5	P	304.9	P	347.5	P	180.5	P	256.9	P	174.8	P	158.7	P	315.9	P
1416731_at	Top2b	--	2058.3	P	2408.2	P	1906.8	P	2537.8	P	2393.8	P	1752.3	P	2179.3	P	1865.8	P	2316.4	P	2114.1	P	2013.3	P	2069.3	P	2130.3	P	1635.2	P	2184.3	P	2057	P	2192.4	P	2050.6	P	1804.3	P	1716.4	P	1903.3	P	1781.3	P	1621.1	P	1950.1	P
1416732_at	Top2b	--	2205.1	P	2095.1	P	2257.7	P	2116.6	P	2911.4	P	2108.7	P	2020.1	P	2069.5	P	2311.9	P	2522.3	P	2266.2	P	2067	P	3215.8	P	2002.9	P	2573.1	P	2330.5	P	2197.5	P	2409.8	P	2086.3	P	1753.8	P	2290.7	P	2238.4	P	2182.9	P	2159.1	P
1416733_at	Mkln1	--	1067.8	P	1226.3	P	1714.3	P	1541.3	P	1399	P	1658.8	P	1714.9	P	1744.1	P	1167.7	P	1241	P	1636.8	P	1437.5	P	1393.3	P	1480	P	1547.2	P	1823.6	P	1342	P	1769.3	P	1697.6	P	1605.1	P	1731.5	P	1524.6	P	1817.1	P	1833.8	P
1416734_at	Mkln1	--	605.4	P	403.5	P	652.1	P	400.1	P	422.2	P	365.6	P	509.3	P	574.5	P	423.6	P	486	P	665.2	P	560.4	P	509.9	P	501.8	P	820.3	P	797.2	P	422.7	P	367	P	445.7	P	553.6	P	502.4	P	662.4	P	703.1	P	603.6	P
1416735_at	Asah1	RRC	2999.5	P	6605.8	P	3534	P	4335	P	4486	P	6744.5	P	3501.1	P	3055.2	P	4877.6	P	3594.8	P	3195.5	P	2985.5	P	2737.8	P	2980.9	P	2669.2	P	3116.2	P	3288.8	P	3471.6	P	2492.9	P	3297.5	P	3609.2	P	2944.5	P	2839.1	P	2599.7	P
1416736_at	Casc3	--	1142	P	1134.4	P	992.9	P	881.4	P	1225.6	P	1043.7	P	1008.6	P	1089.5	P	1309.8	P	1083.9	P	1119.9	P	1281.2	P	1188.8	P	863.5	P	1009.4	P	922.4	P	1132.3	P	886.2	P	864.6	P	998.5	P	1256.5	P	1062.4	P	718.2	P	920.4	P
1416737_at	Gys1	--	521	P	651.3	P	682.5	P	935.4	P	425.3	P	467.7	P	520.8	P	369.8	P	453.7	P	408.3	P	606.3	P	622.4	P	488	P	789.3	P	414.5	P	498.1	P	391.4	P	557.2	P	714.1	P	705.3	P	480.1	P	493.1	P	689.3	P	604.4	P
1416738_at	Brap	--	757.8	P	949.9	P	1039.6	P	739.7	P	1114.5	P	1075	P	1064.9	P	1301.7	P	889.5	P	954.9	P	1105.6	P	1028.4	P	894.6	P	1382.1	P	887.1	P	1066.1	P	1125.8	P	1457.7	P	1248.4	P	1240.3	P	1021.6	P	1133	P	1294.7	P	1223.3	P
1416739_a_at	Brap	--	186.2	P	207.7	P	423	P	159.3	P	390.9	P	289.7	P	294.3	P	327.6	P	307.1	P	335.9	P	356.4	P	396.8	P	472.2	P	286.2	P	274	P	288.4	P	350.1	P	321.5	P	424	P	373.5	P	326.1	P	207.7	P	292.4	P	362.2	P
1416740_at	Col5a1	--	3407.4	P	2070.9	P	1239.3	P	686.5	P	1258.9	P	1544	P	1078.6	P	1766	P	1531.5	P	1982.4	P	1229.1	P	1319.4	P	1536.5	P	2677.3	P	1688.4	P	1051.4	P	1824.1	P	3389.8	P	1070.3	P	2388.9	P	1655.3	P	3044.2	P	1282.3	P	1642.4	P
1416741_at	Col5a1	--	905.5	P	61.3	A	116.8	P	33.9	A	127.6	P	150.4	P	140.3	P	157	P	160.8	P	254.1	P	86.1	P	257.4	P	359.5	P	365.8	P	233	P	197	P	218.3	P	536.1	P	240.8	P	446.2	P	225.4	P	807.6	P	204.8	P	310.3	P
1416742_at	Cfdp1	--	2210.5	P	2135.9	P	2190	P	2744.3	P	3388.7	P	2035.1	P	2398.4	P	2852.2	P	2218.6	P	2110.6	P	2295.3	P	2336.3	P	2353.5	P	2171.9	P	2199.2	P	1948.9	P	3038.3	P	2569.2	P	3158.8	P	2861.1	P	2779.8	P	2620.9	P	2543.9	P	3088	P
1416743_at	Uap1	MRC	169.8	P	363.8	P	686.9	P	841.1	P	453.4	P	478.9	P	657.8	P	612.7	P	393.3	P	391.3	P	641.4	P	722.4	P	365.3	P	247.4	P	541.6	P	658.3	P	682.5	P	491.7	P	588.3	P	735	P	408.4	P	348.4	P	459.4	P	693.7	P
1416744_at	LOC102642017 /// Uap1	--	28.7	P	247.5	P	37.8	P	20.5	P	48.2	P	121.4	P	62.3	P	26.3	P	69.2	P	56.3	P	99.9	P	16.1	P	45.1	P	4.3	A	82.5	P	142.6	P	105.1	P	21.3	P	82.4	P	35.7	P	62.5	P	176.3	P	54.4	P	69.2	P
1416745_x_at	LOC102642017 /// Uap1	--	55.1	A	358.8	P	97.4	P	27.1	M	76.2	A	129.9	P	69.7	P	37.8	A	84.7	A	84.4	A	155	P	29.7	A	52.9	A	45.8	A	101.3	A	199	P	198.1	P	33.4	A	130.2	P	83.6	A	66.7	P	201.4	P	74.2	P	108.4	P
1416746_at	H2afx	--	2935	P	2742	P	4255.7	P	3676.7	P	4316.5	P	2214.7	P	4517.4	P	4540.2	P	3497.5	P	2840.3	P	4681.2	P	5226.5	P	3128.6	P	3983.5	P	5100.2	P	5293.8	P	3012.2	P	2448.6	P	4381.1	P	4466.9	P	3710.2	P	4338.8	P	4863.9	P	4400.2	P
1416747_at	Mfsd5	--	518.6	P	813.4	P	716.2	P	478.4	P	520.2	P	867	P	639.1	P	649.3	P	683.6	P	431.7	P	734.3	P	713.8	P	516.1	P	666.7	P	523.7	P	656.9	P	511	P	472.4	P	589.7	P	530.6	P	565.6	P	621.8	P	827.4	P	665.3	P
1416748_a_at	Mre11a	--	467.7	P	582.4	P	1077.8	P	1098.8	P	921.7	P	688.7	P	876.1	P	795.5	P	747.6	P	442.5	P	1003.4	P	910.4	P	912.1	P	575.6	P	846.1	P	931	P	570.5	P	1030	P	942.3	P	825.7	P	687.8	P	735.8	P	1103.2	P	863.9	P
1416749_at	Htra1	--	451.2	P	111	P	161.8	P	43.9	P	61.9	P	198.3	P	200.3	P	220.6	P	257	P	137.4	P	113	P	52	P	266.8	P	476.5	P	262.5	P	175.1	P	148.2	P	465.6	P	159.9	P	210.8	P	160.6	P	394.4	P	324.4	P	353.9	P
1416750_at	Sigmar1	--	326	P	478	P	662.5	P	391	P	383.3	P	398.4	P	1280.2	P	726.8	P	513.7	P	736.4	P	953.5	P	910.5	P	620.9	P	355.5	P	1174.3	P	1054.7	P	1055.9	P	638.2	P	738.8	P	871.2	P	573.4	P	668.2	P	858	P	761.4	P
1416751_a_at	Ddx20	--	463.4	P	504.5	P	502.8	P	640.7	P	581.1	P	356.6	P	544.8	P	400.4	P	614.7	P	301.8	P	519.4	P	500.1	P	412	P	372.2	P	440.7	P	511	P	307.3	P	207	P	396.7	P	319.9	P	313.3	P	452.3	P	378.2	P	360.9	P
1416752_at	Ldb3	--	22.2	A	137.2	A	61.8	A	16	A	25.6	A	26.4	A	90.1	A	184.6	P	100.3	A	387.9	P	21.2	A	172.1	A	35.6	A	61.8	A	113.4	A	108.2	A	56.8	A	299.4	P	156.7	P	182.8	P	32.2	A	27.7	A	50.4	A	231.4	P
1416753_at	Prkar1b	--	244.8	P	267.7	P	207.7	P	207	P	226.5	P	211.6	P	154.5	P	196.5	P	283.6	P	271.2	P	189.9	P	214.3	P	305.1	P	395.7	P	150.1	P	185.6	P	309.5	P	250.1	P	176.6	P	178.7	P	174.4	P	275	P	158	P	237	P
1416754_at	Prkar1b	--	250.7	P	262.7	P	102.8	A	123.6	A	194.5	A	242.7	P	114.4	A	212.1	M	223.2	A	302	A	173.4	A	191.7	A	273.8	A	89.5	A	257.7	A	228.2	A	241.5	P	233.6	A	140.3	A	231.4	P	185.8	P	207.2	M	138.2	A	130.8	P
1416755_at	Dnajb1	--	4682.3	P	3513	P	4387.3	P	3299.7	P	4877	P	3685.4	P	4837.4	P	4280.4	P	4024.7	P	5227.2	P	4520.3	P	4304.1	P	5074.4	P	4295.1	P	4197.2	P	3614.2	P	4956	P	4363.9	P	5164.4	P	4475.5	P	4819.8	P	4191.5	P	4420.7	P	4562.5	P
1416756_at	Dnajb1	--	568.9	P	730.5	P	467	P	530.6	P	395.7	P	408.2	P	393.6	P	490.1	P	560.6	P	391.9	P	331.3	P	442.3	P	334.6	P	404.6	P	454.2	P	351.7	P	402.9	P	227.1	P	468.1	P	473.3	P	435.1	P	483.2	P	295.7	P	293.5	P
1416757_at	Zwilch	--	348.5	P	335.6	P	679.7	P	1352.2	P	592.5	P	202.2	P	792.2	P	554.7	P	476.8	P	229.8	P	765.8	P	927	P	571.4	P	314.4	P	705.8	P	963.2	P	269.6	P	228.2	P	805.7	P	813.9	P	207.6	P	343.6	P	1093.3	P	872.4	P
1416758_at	Arhgap27	--	659.7	P	1710.1	P	2096.5	P	1579.3	P	1629.5	P	1616	P	2030.1	P	1961.6	P	1590.2	P	1594.3	P	2183.3	P	2105	P	1594.9	P	3185.6	P	2876.9	P	2180.5	P	1717.9	P	2050.1	P	2199.7	P	1832.6	P	2091.3	P	2675.2	P	2779.7	P	2608.5	P
1416759_at	Mical1	--	472.8	P	287.7	P	467.7	P	215.7	P	512.7	P	442.4	P	256.6	P	261.1	P	215.8	P	178.3	P	216.8	P	362.3	P	453.9	P	828.7	P	242	A	247.9	P	555.4	P	457.7	P	392.4	P	381.5	P	388.1	P	663.6	P	368.3	P	365.7	P
1416760_at	Galnt16	--	218.5	P	10.9	A	2.4	A	1	A	10.4	A	33.1	A	7.4	A	28.1	A	13.2	A	12.9	A	17.3	A	17.6	A	38.4	A	8.1	A	4.9	A	15.4	A	10.5	A	45.1	P	2.3	A	27.1	A	27.6	A	29.9	A	9.1	A	3.9	A
1416761_at	Hsd11b2	--	735.1	P	53.1	P	32.5	P	33.1	P	65.4	P	6.2	A	46.5	P	55.6	P	113.3	P	171.2	P	48.5	P	86	P	213.6	P	14.1	A	62.3	P	115.5	P	76.9	P	79.4	P	29.9	P	79.5	P	20.4	A	45.7	P	42.1	P	54.3	P
1416762_at	S100a10	MRC	738.7	P	3719.2	P	4271.9	P	2901.1	P	2444.8	P	3892.5	P	4483.4	P	5339.1	P	2766.5	P	3273.7	P	3840.7	P	4745.3	P	1625.2	P	3188.2	P	3684.3	P	3068.1	P	3891.5	P	3824	P	3926.1	P	5403.8	P	3746.5	P	3333.7	P	4246.9	P	3681.5	P
1416763_at	Cdc123	--	2047.9	P	1426.5	P	3108.4	P	1727.3	P	2765.9	P	2033.5	P	3422.3	P	3384.3	P	1427.8	P	2281	P	3115.2	P	3525.4	P	2812.9	P	2307.7	P	2367.9	P	2114	P	2458.4	P	2720	P	3341.4	P	3651.2	P	2406.7	P	2538	P	2753.2	P	2962.9	P
1416764_at	Fis1	--	3087.4	P	3439.5	P	2641.5	P	1753.7	P	3634.1	P	3851.5	P	3190.5	P	4181.5	P	3452.7	P	4276.3	P	3581.5	P	3557.1	P	3240.4	P	3635.9	P	3324.6	P	2942	P	3716.9	P	3879.3	P	3518.3	P	4084.7	P	3817.4	P	3224.7	P	3179.9	P	3567.5	P
1416765_s_at	Pam16	--	3485.3	P	1811	P	1658.6	P	1747.9	P	1628.8	P	1908.9	P	1977.2	P	2012.4	P	1721.2	P	1913.4	P	2001.3	P	2034.1	P	1664	P	1678.8	P	1898.1	P	1815.4	P	2066.5	P	1446	P	1354.8	P	1625.3	P	1630	P	1610.9	P	1728.9	P	1692.7	P
1416766_at	42431	--	2039	P	2165.2	P	2204.7	P	2240.3	P	1473.2	P	2399.2	P	2060.9	P	2145.8	P	1369.4	P	1947	P	2014.7	P	1971.5	P	1288.2	P	1594.1	P	1828.9	P	1407.3	P	1841.6	P	1848.4	P	2095.6	P	2461.1	P	1676.5	P	1696.4	P	1838.1	P	1676.7	P
1416767_a_at	Smim14	--	7078.2	P	6145	P	4877	P	5588.3	P	5003.1	P	7320.1	P	4559.8	P	6473.2	P	5479	P	5681.6	P	5560.6	P	5640.5	P	4746.8	P	4197.9	P	5906.7	P	4593.3	P	5248	P	6157.5	P	5248.7	P	5618.4	P	4980.1	P	4492.6	P	3712	P	4207.7	P
1416768_at	Smim14	--	4838.1	P	3406.3	P	1519.9	P	3297.9	P	1784.6	P	3167.3	P	1723.2	P	2232.4	P	2123.3	P	1799	P	1949.1	P	2487.5	P	1477.8	P	1946.8	P	1386.1	P	1500.1	P	2206.8	P	2196.4	P	2050.1	P	2406.7	P	2040.9	P	1862.9	P	1584.4	P	1692.4	P
1416769_s_at	Atp6v0b	MRC	1703.7	P	1486.2	P	1600.9	P	644	P	886.6	P	1391.8	P	1196.3	P	1243.4	P	1314.1	P	1276.1	P	1896.5	P	1237.5	P	915.5	P	1210.3	P	1565.7	P	1763.3	P	939.9	P	1234.4	P	1461.1	P	1530.9	P	976.2	P	1409.8	P	1731.8	P	1607.9	P
1416770_at	Stk25	--	1176.8	P	971.3	P	1081.3	P	545.5	P	1273.7	P	1018.9	P	621.4	P	824.9	P	1326.3	P	863.5	P	720.4	P	570.4	P	1512	P	936.7	P	838	P	573.2	P	1100.1	P	1272.9	P	1312.4	P	1083.7	P	910.6	P	761.6	P	1019.5	P	1328.3	P
1416771_at	Trappc3	--	1097.7	P	731.4	P	987.3	P	611.6	P	1000.9	P	894.8	P	855.1	P	908.5	P	696.3	P	971.5	P	1038.5	P	761.8	P	1054.4	P	813.4	P	1016.6	P	915	P	1058.6	P	905.7	P	1320.5	P	1277.4	P	1162.7	P	931.2	P	972.5	P	1265.8	P
1416772_at	Cpt2	--	1176.8	P	636.3	P	553	P	765.8	P	507.6	P	577.6	P	424.6	P	608.6	P	488.2	P	501	P	630	P	856.4	P	596.9	P	767.8	P	596.7	P	778.4	P	663.7	P	601.6	P	494.8	P	681.1	P	601.6	P	720.8	P	634.8	P	575	P
1416773_at	Wee1	--	340.3	P	382.8	P	723.7	P	870.5	P	578.8	P	372.5	P	853.7	P	558.9	P	673	P	222.9	P	731.1	P	581.8	P	348.4	P	313.6	P	588.4	P	456.7	P	413.6	P	302.3	P	638.1	P	541.9	P	272.1	P	346.2	P	564	P	582.2	P
1416774_at	Wee1	--	316.7	P	503.2	P	1109.3	P	664.3	P	796.9	P	436.4	P	893.6	P	755.6	P	529.7	P	532.5	P	1103.3	P	726.7	P	659.7	P	426.5	P	861	P	733.8	P	423.7	P	488.1	P	1001.1	P	829	P	427.3	P	382.1	P	796.5	P	756.4	P
1416775_at	Atp5sl	--	318.4	P	413.5	P	330.3	P	621.7	P	288.3	M	258.6	P	315	P	248.4	M	324.9	M	329.6	A	360.9	A	308	A	378.8	A	674.9	P	184.3	A	418.9	M	237.5	M	461.3	P	438.1	P	266.5	P	396.5	P	344.9	P	358.4	P	379.3	P
1416776_at	Crym	--	324.3	P	195.5	P	113.3	P	83.8	P	530.2	P	135.1	P	91.7	P	168.9	P	321	P	433.6	P	158.8	P	193.1	P	272.2	P	901	P	273.1	P	85.8	P	236.5	P	799.4	P	150	P	204.9	P	159.5	P	258.6	P	198.8	P	119.6	P
1416777_at	Ceacam12	--	5.1	A	10.7	A	0.5	A	1.3	A	1.2	A	2.9	A	22.6	P	2.3	A	10.2	A	24.1	A	10.2	A	26.2	M	8.3	A	2.9	A	9.2	A	27.8	A	1.9	A	0.9	A	11.4	A	1.7	A	1.7	A	2.3	A	6.6	A	3.5	A
1416778_at	Sdpr	--	1008.8	P	284.5	P	198.8	P	186.5	P	146	P	122.6	P	285.1	P	289.5	P	198.6	P	435.5	P	306.7	P	475.5	P	291.6	P	380.1	P	443.1	P	385.7	P	320.7	P	255.7	P	385.6	P	328.5	P	160	P	261	P	209	P	309.4	P
1416779_at	Sdpr	--	919.7	P	161.8	P	164.3	P	90.9	P	61.8	P	75	P	154.9	P	185.8	P	100	P	243.8	P	188	P	258.8	P	61.9	P	169.7	P	241.5	P	78.6	P	237	P	156.2	P	179.9	P	243.8	P	124.4	P	226.4	P	202.6	P	217.9	P
1416780_at	Pfkm	--	820.1	P	305.1	P	332.2	P	157.7	P	425.4	P	197.2	P	253.1	P	493.4	P	366.7	P	537.6	P	464.1	P	438	P	449.8	P	480.9	P	398.4	P	292.7	P	334.3	P	600.9	P	460.3	P	508	P	520.2	P	543.2	P	389	P	579.3	P
1416781_at	Praf2	--	1881.4	P	820.3	P	968.2	P	666.3	P	1220.8	P	1081.5	P	997.9	P	1044.9	P	852.9	P	751.4	P	901.1	P	670.8	P	1053.6	P	1554.3	P	722.7	P	732.1	P	1251.3	P	994.7	P	861.6	P	743.2	P	1342.9	P	1470	P	1174.6	P	912.5	P
1416782_s_at	Praf2	--	3523.5	P	2229.2	P	1676.1	P	1889.3	P	2354.6	P	1881.7	P	1768.5	P	1707	P	2263.6	P	1412.8	P	1593.4	P	1559.1	P	2232.1	P	2094.3	P	1577.7	P	2095.9	P	2337.5	P	1781.7	P	1441.5	P	1367.5	P	2342.4	P	2475.4	P	1545.8	P	1334.9	P
1416783_at	Tac1	--	47.2	P	22	P	4.7	A	25.5	M	63	P	3.9	A	9	P	53.7	P	29.4	P	19.5	P	18.2	A	46.6	P	45.9	P	54.7	P	5	A	18.8	A	22.7	P	33.1	P	11.2	A	26.7	P	15.6	P	4.2	A	17.2	P	27.5	P
1416784_at	Pgk2	--	4.5	A	13.3	A	6.1	A	12.4	A	4.1	A	3.7	A	5.4	A	6.2	A	30.8	A	35.4	A	14.5	A	13.7	A	34.9	A	14.3	A	16.1	A	27.6	A	3.1	A	18.7	A	2.8	A	21	A	9.6	A	11.3	A	15.7	A	4.3	A
1416785_at	Kcnip1	--	44	P	209.7	P	164.9	P	26.7	P	266.8	P	111.2	P	270	P	317.9	P	260.7	P	616.6	P	188.3	P	256.1	P	461.6	P	410.8	P	625.7	P	66	A	545.2	P	818.9	P	197.1	P	267.8	P	871.3	P	363.9	P	421.8	P	319.7	P
1416786_at	Acvr1	RRC	1266.9	P	2526	P	3286.2	P	1656.5	P	1960.8	P	2652	P	2100.2	P	1958.3	P	1664.8	P	1893.2	P	2122.8	P	1886.2	P	1944.1	P	2568.4	P	1711	P	1829.8	P	1955.4	P	2015.4	P	2361.8	P	2062.8	P	2980	P	2576.6	P	2767.7	P	1979.2	P
1416787_at	Acvr1	RRC	177.7	P	399.1	P	434.2	P	217.5	P	278.3	P	276.4	P	419.4	P	199.5	P	362.3	P	224.5	P	397.9	P	262.3	P	327.1	P	165.6	P	192.9	P	211.7	P	454.3	P	250.2	P	297.4	P	251.9	P	416.3	P	217.9	P	187.3	P	190.9	P
1416788_a_at	Idh3g	--	2785.3	P	2671.1	P	2353.7	P	2942.1	P	1947.1	P	2496.6	P	2463.8	P	3129.6	P	2605.1	P	2372.2	P	2827.5	P	3051.1	P	1712.5	P	2001.9	P	2352.5	P	2647.8	P	2311.5	P	2459	P	2230.8	P	3085.6	P	2085.8	P	1963.6	P	2424.7	P	2237.9	P
1416789_at	Idh3g	--	3143.5	P	2826.8	P	3897.8	P	3456.4	P	2876.4	P	2885.8	P	3176.4	P	4050.9	P	2570.8	P	3298.2	P	3603.7	P	4001.6	P	2289.2	P	2816.6	P	3520.1	P	3409.9	P	2981.1	P	3695.3	P	3744	P	4131.8	P	3229.1	P	3043	P	3705.3	P	3542.4	P
1416790_a_at	Gm5806 /// Gm9855 /// Tdg	--	3953.4	P	4276.5	P	3016.4	P	2991.9	P	5098.5	P	4097.8	P	3924.4	P	2947	P	4332.2	P	3432.9	P	3123.7	P	3282.4	P	3472.5	P	3019.1	P	3173	P	2651	P	3777.4	P	2949.3	P	3966.2	P	3296.5	P	3331.9	P	2968.8	P	3014.6	P	3379.2	P
1416791_a_at	Nxf1	--	1714.9	P	1877.1	P	1744.9	P	2803	P	1849.1	P	1639.5	P	1816.4	P	1787.4	P	2197	P	1911.3	P	1765.4	P	1799.3	P	1919.2	P	1978.4	P	2253.2	P	1547.6	P	1869.9	P	2641.2	P	1663	P	1987.4	P	1787.2	P	2123.6	P	1832.9	P	1732.8	P
1416792_at	Ppm1g	--	3040.8	P	2295.4	P	3292.8	P	1297.4	P	2670.1	P	2533.8	P	3116.7	P	2492.4	P	2162.3	P	2048.8	P	2631.8	P	2794.3	P	2350.3	P	2638	P	2597.6	P	2406.1	P	2091.8	P	2308.5	P	3233.9	P	2836.6	P	2501.6	P	2196.2	P	2976.8	P	2879	P
1416793_at	Atl2	--	1020	P	1153.1	P	884.7	P	1862.1	P	712.1	P	1187.6	P	1033.9	P	746.5	P	1063.8	P	525.1	P	673.2	P	799.6	P	563.9	P	534.1	P	631.1	P	681.5	P	714.1	P	594.5	P	795.4	P	1131.7	P	507.9	P	692.6	P	1005.9	P	867	P
1416794_at	Atl2	--	937.3	P	947.6	P	1567.5	P	858.4	P	688.8	P	851.9	P	1036.6	P	761.3	P	737.7	P	532.6	P	822	P	898.7	P	739.6	P	1356.1	P	533	P	728.7	P	814.2	P	763.3	P	1193.6	P	789.7	P	1260.2	P	975.3	P	1563.8	P	1374.7	P
1416795_at	Cryl1	MRC	131	P	784.7	P	477.5	P	314.7	P	370.6	P	688.5	P	432.4	P	374.2	P	373	P	401.7	P	406.7	P	636.8	P	285	P	844.8	P	362.3	P	571.2	P	404.4	P	350.8	P	657.1	P	508.1	P	602	P	790.6	P	676.5	P	617.3	P
1416796_at	Nck2	MRC	2667.3	P	2596	P	1973.1	P	2021.3	P	2976.6	P	2545.9	P	2019	P	2089.5	P	2251.7	P	2080.1	P	1821.2	P	2098.6	P	1952.7	P	1344.7	P	1447	P	1202.7	P	2207	P	2035.3	P	1712.3	P	2159.8	P	2122.8	P	1346.3	P	1740.4	P	2068.2	P
1416797_at	Nck2	MRC	766.1	P	810.7	P	844	P	519.4	P	1157.6	P	625	P	584.3	P	699.3	P	770.8	P	1033.1	P	877.7	P	840.1	P	950.9	P	927.6	P	664.5	P	661.6	P	1190.2	P	935.2	P	873.1	P	793.6	P	1168.9	P	1008.9	P	878.2	P	764.1	P
1416798_a_at	Nme4	--	595.5	P	1468.6	P	1085.3	P	668.1	P	1403.4	P	1716.4	P	1254.9	P	1124.5	P	1246.7	P	1583	P	985.8	P	1275.4	P	2026.3	P	1875.7	P	933.8	P	806.4	P	1953	P	1398.5	P	1218.2	P	1341.8	P	1970.8	P	1661.2	P	1785.4	P	1513.9	P
1416799_at	Trpm7	--	769.9	P	468.6	P	660.4	P	869.8	P	719.1	P	547.4	P	705.3	P	498.7	P	496.2	P	595.8	P	675.9	P	655.2	P	776.9	P	423.1	P	687	P	658	P	472.8	P	471.4	P	606.3	P	557.9	P	474.2	P	700.4	P	516.2	P	488.5	P
1416800_at	Trpm7	--	953.2	P	1001	P	1152.3	P	988.6	P	713.2	P	714	P	662	P	501.2	P	531.3	P	987.2	P	875.4	P	759.7	P	1086.8	P	1451.9	P	954.6	P	778.1	P	682.8	P	1048.8	P	1423.9	P	956.8	P	1066.7	P	1684.2	P	1237.4	P	1298.7	P
1416801_at	Trpm7	--	1351.8	P	1158.4	P	1526.3	P	1089.7	P	893.1	P	1099.3	P	1255.7	P	935.3	P	738.7	P	857.8	P	1106.8	P	1088.2	P	1337.1	P	1814.6	P	1046.3	P	1116.3	P	968.1	P	891.4	P	1326.5	P	1017.8	P	1552.6	P	1864.2	P	1522.6	P	1438.2	P
1416802_a_at	Cdca5	--	461.3	P	287.5	P	785.3	P	961.8	P	807.2	P	306.9	P	927.5	P	736.9	P	380.1	P	442.5	P	791.9	P	1053	P	447.7	P	321.7	P	538.1	P	573.6	P	274.1	P	323.2	P	699.9	P	505.8	P	412	P	352.8	P	843.9	P	918.2	P
1416803_at	Fkbp7	--	484.5	P	2445.6	P	1935.2	P	2474.9	P	1063.4	P	2456.9	P	1541.1	P	1281	P	1043.5	P	1699.5	P	1327.1	P	1194.4	P	1392.8	P	2210.7	P	1309.7	P	1456.9	P	1779.4	P	2006.4	P	1537.5	P	1455.8	P	1697.2	P	2066.5	P	1715.1	P	1532.4	P
1416804_at	Ehbp1l1	--	197.2	P	176	P	101.8	P	136.5	P	137.5	P	164.3	P	77.1	P	92.6	P	177	P	128.4	P	116.4	P	105.2	P	177.6	P	164.8	P	174.8	P	145.2	P	102	P	188.4	P	173.3	P	174.2	P	117.3	P	101.8	P	100.2	P	148.6	P
1416805_at	Fam198b	--	469.5	P	111.4	P	73.1	P	43.1	P	141.8	P	45.7	P	91.4	P	99.3	P	74.9	P	118.9	P	80.4	P	73.2	P	165.9	P	94.4	P	126	P	64.7	A	93.5	P	168.4	P	34	P	142.8	P	40.9	P	228.9	P	64	P	88.9	P
1416806_at	Fdxr	--	108.4	P	168	P	217.9	P	112.7	P	218.5	P	84.2	P	182.9	P	168.7	P	229.7	P	129.6	P	224.6	P	157.6	P	218.8	P	208.6	P	254.7	P	217.3	P	212.8	P	98.5	P	192.4	P	202.9	P	119.5	P	178.7	P	155.7	P	242.6	P
1416807_at	Rpl36a /// Rpl36al	--	4911.5	P	4120	P	4905.4	P	5477.3	P	6644.3	P	7385.9	P	3400.2	P	8290.8	P	2888.2	P	3975.2	P	2576.7	P	3390.2	P	2623.4	P	5875.5	P	2550.2	P	3284.5	P	7012.8	P	7585.4	P	5836.5	P	6832.5	P	2338.3	P	4898.6	P	5803.3	P	5768.6	P
1416808_at	Nid1	--	2487.3	P	1662.5	P	968.2	P	1416.6	P	1038.1	P	1433.8	P	1280.9	P	760.1	P	1260.3	P	1163.9	P	1147	P	1129.8	P	1295.1	P	962.5	P	1218.2	P	1453.9	P	1149.9	P	1218.5	P	676	P	874	P	460.1	P	1270.5	P	795.9	P	953.5	P
1416809_at	Cyp3a11	--	6.1	A	4.1	A	4.1	A	4.5	A	5.1	A	4.4	A	4	A	5.1	A	6.3	A	14.2	P	9.9	A	7.6	A	12.7	A	6.8	P	1.4	A	7.2	A	0.7	A	0.9	A	0.5	A	0.7	A	7.5	A	0.2	A	2	A	1.3	A
1416810_at	Mea1	MRC	2248	P	2109.7	P	1678.1	P	2022.9	P	1843.1	P	2110.9	P	1604.3	P	1736.8	P	1633	P	2032.4	P	1674.9	P	1893.8	P	1879.4	P	1879.5	P	1660.6	P	1760.5	P	2295.3	P	1712.6	P	1781.8	P	2109.2	P	2152.3	P	2011.1	P	1709.6	P	1948.8	P
1416811_s_at	Ctla2a /// Ctla2b	--	642	P	59.9	P	66.4	P	6.9	A	84.3	P	25.6	P	18.4	A	88.5	P	914.2	P	92.6	P	35.7	M	22.6	P	162.9	P	39	P	94.3	P	66.4	P	90.6	P	85.5	P	106.3	P	92.7	P	38.3	P	174.8	P	60	P	46.4	P
1416812_at	Tia1	--	658	P	719.2	P	724.2	P	420.9	P	1041	P	680.9	P	765.5	P	680.6	P	934.3	P	927.3	P	955.3	P	871.3	P	1560.9	P	979	P	1110.8	P	696.6	P	949.8	P	692.2	P	743.8	P	731.2	P	844.3	P	811.6	P	727.3	P	790.4	P
1416813_at	Tia1	--	1146.6	P	1439.6	P	1111.6	P	1606.1	P	2373.5	P	1410.3	P	1496.5	P	1730.3	P	2076	P	1642	P	1273.4	P	1450.4	P	2002.8	P	1696.5	P	1498.9	P	1023.6	P	1547.8	P	1660.8	P	1204.7	P	1134.4	P	1448.6	P	1529.6	P	1454.8	P	1391.4	P
1416814_at	Tia1	--	321.8	P	234.9	P	276.2	P	270.5	P	405.4	P	254.5	P	357.1	P	257.3	P	559.3	P	383.3	P	285	P	298.7	P	614.5	P	269.6	P	447.5	P	234.5	P	260.2	P	286.6	P	250.3	P	195.3	P	183.9	P	339.2	P	178.1	P	201.2	P
1416815_s_at	Bub3	--	2470	P	2096	P	2946.5	P	3864.8	P	2827.1	P	2156.6	P	3356.4	P	3249.6	P	2511	P	2384	P	3249.2	P	3791.8	P	2247.2	P	2110.2	P	2717.4	P	3010.4	P	2405.5	P	2240.1	P	3028.8	P	3112.8	P	2319.4	P	2366.6	P	2646.6	P	2756	P
1416816_at	Nek7	--	2141.8	P	4080.5	P	3289.1	P	4341	P	2661.9	P	3809	P	3585.1	P	3604.4	P	3210.8	P	3810.4	P	3363.5	P	3838.3	P	2622.9	P	4121.3	P	3791.9	P	3988.2	P	3261.3	P	3585.8	P	3606	P	3562.1	P	3251.9	P	3289.9	P	3630.9	P	3698.2	P
1416817_at	---	--	37.3	P	73.4	P	96.4	P	34.7	A	65.6	P	82.9	P	87.5	P	64.1	P	102.2	P	14.2	A	85	P	77.8	A	89.7	P	49.4	M	64.7	P	119.6	P	61.5	P	46.4	A	45.2	M	59	A	163.3	P	51.1	P	52.2	P	52.1	A
1416818_at	Parva	--	5115.6	P	4218.9	P	4297.8	P	3263.5	P	4413.3	P	4966.4	P	4061.5	P	5272.8	P	4171.3	P	4434.2	P	3910.3	P	4107.4	P	3694.4	P	5142.3	P	4227.2	P	3567.6	P	4785	P	4853.7	P	4467	P	4981.2	P	4972	P	4687.5	P	4634.3	P	4023.2	P
1416819_at	Cdc37	--	1390	P	1629.5	P	1485.1	P	1212	P	2116.6	P	1714.6	P	1478.5	P	2054.1	P	1480.6	P	2071.7	P	1577.3	P	1913.1	P	1836.5	P	1776.6	P	1850.5	P	1444.2	P	2198.6	P	1962.7	P	2199.8	P	2226.4	P	2277.2	P	1919.3	P	2145	P	2398.6	P
1416820_at	Cdc37	--	102.8	P	259	P	162.8	P	163.4	P	246.6	P	205.9	P	207.1	P	245.5	P	189.4	P	218.1	P	190.7	P	155.4	P	199.6	P	64.5	P	107.8	A	120.7	P	138.4	P	140.1	P	214.7	P	219.6	P	128.7	P	71.3	P	134.6	P	162.7	P
1416821_at	Dgcr14	--	699.9	P	695.8	P	895.6	P	632.6	P	880.5	P	489.1	P	549.2	P	765.5	P	688.6	P	931.4	P	742.5	P	909.4	P	880.5	P	860.7	P	864	P	970.8	P	802.7	P	877.8	P	932.3	P	704.9	P	1055	P	771.6	P	797.2	P	989.7	P
1416822_at	Dgcr14	--	48.1	P	51.9	P	74.2	P	51.3	A	60.4	A	41.6	A	43	A	49.6	A	101.5	A	21	A	15.7	A	17.4	A	94.6	A	174.9	P	19.4	A	34.6	A	84.4	P	86	A	111.4	P	68.8	A	74.4	P	128	P	66.6	P	113.4	P
1416823_a_at	Osbpl1a	--	691.5	P	1260	P	1345.3	P	1131.7	P	1072.5	P	1319.3	P	1013	P	1086.4	P	1065.9	P	1028	P	1317.6	P	1178.8	P	1033.2	P	1340	P	861.9	P	1064.2	P	1354.3	P	1131.8	P	1575.2	P	1217.7	P	1295.5	P	1049.6	P	995.7	P	1022.1	P
1416824_at	B230118H07Rik	--	4108.8	P	1759.5	P	1359.9	P	1874.3	P	1938.4	P	2044.2	P	1613.7	P	1529.1	P	1887.8	P	1459.1	P	1461.7	P	1542.4	P	1797.3	P	1899.9	P	1095.6	P	1318.7	P	1783	P	1607.9	P	1552.6	P	1479.3	P	1932.8	P	1598.9	P	1250.4	P	1561	P
1416825_at	Snta1	--	294.9	P	216.2	P	342	P	420.6	P	114.7	P	239.7	P	335.4	P	266.2	P	88.9	A	90.4	P	343.3	P	281.8	P	101.2	A	606.6	P	318.2	P	364.5	P	217.7	P	226	P	656.3	P	588.1	P	328.4	P	345.5	P	571.1	P	575.6	P
1416826_a_at	Med20	--	1138.7	P	966.9	P	741.8	P	884.8	P	683.4	P	593.9	P	889.1	P	980.5	P	1076.5	P	965.4	P	875.3	P	1037.4	P	853.8	P	693.1	P	1004.5	P	643.1	P	887.3	P	1117.1	P	669	P	809.7	P	643.1	P	731.7	P	774.9	P	848.8	P
1416827_at	Tbxas1	--	187.4	P	98.8	P	52.5	A	25.5	A	128.2	M	105.5	P	91.3	P	143.3	P	247.1	P	261.3	P	142.9	A	131	P	195.5	P	138.5	P	127.7	M	260.7	P	88.6	P	144.5	P	49	P	72.6	P	104.1	P	196.5	M	58.2	A	110.6	P
1416828_at	Snap25	--	528.7	P	199.2	P	64.7	P	315.9	P	466.1	P	55.8	P	246.5	P	358.4	P	106.8	P	360	P	110.8	P	370.3	P	220.3	P	399.3	P	440.6	P	68.5	P	684.1	P	1630.4	P	197.7	P	600.6	P	228.8	P	600.8	P	403.3	P	957.3	P
1416829_at	Atp5b	MRC	6163.2	P	5512.5	P	7288.5	P	5047	P	6431.2	P	7219.2	P	7126.3	P	9134	P	5748	P	6876.9	P	7238.9	P	7416.7	P	6272.1	P	6221.9	P	5972.7	P	7135.9	P	6849.5	P	7145.5	P	9001.9	P	8572.3	P	6847.6	P	5191.6	P	7602.4	P	8414.6	P
1416830_at	0610031J06Rik	RRC	1632.1	P	3442.1	P	3519.7	P	1771.9	P	2573.1	P	4216.9	P	2989.8	P	2797.4	P	2402.5	P	3629.2	P	3307.5	P	3109.6	P	2272.8	P	4306.1	P	2697.3	P	3279.8	P	3798.9	P	3984.9	P	3276.3	P	3464.1	P	3689.3	P	3903.2	P	3635.8	P	3042.9	P
1416831_at	Neu1	--	337.7	P	734.4	P	659.8	P	572.1	P	343	P	640.9	P	400.9	P	310.2	P	379.6	P	657.5	P	455.2	P	514.7	P	449.8	P	713.3	P	471	P	539.1	P	412	P	463.8	P	435.9	P	578.7	P	457.5	P	628.9	P	551.6	P	400.5	P
1416832_at	Slc39a8	RRC	2146.4	P	2274	P	2142.5	P	2291.9	P	1658.4	P	2598.5	P	3274.6	P	2315.7	P	5031.6	P	1516.3	P	2238.2	P	2004.3	P	1974.7	P	2114.1	P	2803.4	P	2756.5	P	1722.9	P	1366.7	P	1739.2	P	1621.4	P	1004.1	P	2273.6	P	2489.7	P	2287.8	P
1416833_at	Keg1	--	7.5	A	0.6	A	7	A	11.2	M	6.9	P	3.5	A	9.4	A	14.8	M	14	A	29.3	P	16.3	M	1.4	A	26.9	A	6.3	A	4.1	A	6	A	3.7	A	3.5	A	1.9	A	2.1	A	4.1	A	1.4	A	8	A	0.3	A
1416834_x_at	Ndufb2	--	1278.8	P	1014.2	P	985.3	P	462.8	P	656.3	P	965.4	P	1134.4	P	1261.2	P	725.3	P	945.2	P	1042.6	P	1194.2	P	423	P	517.9	P	772.3	P	912.3	P	1177.4	P	879.2	P	970.3	P	1171.9	P	734.8	P	695.3	P	842.9	P	860.4	P
1416835_s_at	Amd1	--	937.1	P	1579.1	P	2023.5	P	1637	P	1650.3	P	1655.7	P	1886.8	P	2186.2	P	1232.4	P	1221.9	P	1706.4	P	1676.8	P	1357.5	P	1536	P	1645.1	P	1578.4	P	1576.6	P	1534.4	P	2109.1	P	2059.2	P	1578.7	P	1373.6	P	2060.4	P	2271.8	P
1416836_at	Lrp10	MRC	3303.7	P	4110.9	P	4677.9	P	3984.9	P	2474.9	P	4063.1	P	4193	P	3022.8	P	2964.8	P	3731.4	P	4677.2	P	4395.3	P	3199.3	P	4529.7	P	4576.9	P	4236.8	P	3111.6	P	3582.9	P	3800.1	P	3721.9	P	3252	P	3364.5	P	4482.1	P	3733.5	P
1416837_at	Bax	--	956	P	848.3	P	749.4	P	762.3	P	892.7	P	758	P	613.1	P	752.5	P	783.8	P	876.1	P	879	P	938.9	P	832.9	P	1078.4	P	839.7	P	779.8	P	683.3	P	589.5	P	764.5	P	771.4	P	869.2	P	722.3	P	748.1	P	1017.3	P
1416838_at	Mut	--	1472.8	P	815.8	P	1475.4	P	804.6	P	957.9	P	947.1	P	1301	P	1173.9	P	631.2	P	628.3	P	1123.8	P	1061.3	P	1081.4	P	1133.2	P	882	P	946.8	P	944.3	P	1010.1	P	1635.7	P	1403.1	P	1116.6	P	846.6	P	1524.6	P	1406.6	P
1416839_at	Mut	--	91.8	P	22.8	P	59.6	P	27.5	P	61.4	P	31.1	M	61	P	53.5	P	50.6	P	20.4	P	57.3	P	98.9	P	68.2	P	26.6	P	48.3	P	47.4	P	53.1	P	19	P	38.2	P	77.1	P	104.9	P	51.7	P	39.2	P	31.4	P
1416840_at	Mid1ip1	--	1286.4	P	966.2	P	1487.9	P	1146.2	P	1320	P	1091.9	P	1519.5	P	1597.7	P	1183.9	P	1470.7	P	1345.4	P	1460.5	P	1393.7	P	1444.6	P	2098	P	1112.3	P	1656.6	P	1229.1	P	1876.1	P	1337.7	P	2205	P	1544.1	P	1933	P	2046.9	P
1416841_at	1110059E24Rik	--	581.1	P	600.7	P	489.2	P	526.7	P	693.2	P	426.9	P	598.8	P	441.8	P	662.3	P	749.4	P	696.7	P	444.5	P	667.3	P	772.6	P	789.4	P	624.1	P	515.5	P	524.9	P	604.2	P	597.4	P	512.4	P	383.3	P	582.9	P	484.7	P
1416842_at	Gstm5	--	2354	P	832.3	P	398.4	P	270.4	P	1409.2	P	543.6	P	638.3	P	1072.5	P	1088.1	P	1433.3	P	628.6	P	609.3	P	1041.6	P	706.5	P	574.9	P	635.8	P	1435.1	P	949.4	P	473.2	P	787.2	P	1581.1	P	845.4	P	602.3	P	701.9	P
1416843_at	Pde6d	MRC	664.3	P	1101.3	P	1136.6	P	1098.7	P	935.5	P	1024.5	P	1083	P	1045.2	P	750	P	837.2	P	877.8	P	1245.2	P	648.5	P	1447.9	P	895.4	P	897.9	P	1138.6	P	1053	P	985.6	P	1176.8	P	1038.4	P	1059.7	P	1230.3	P	1152.4	P
1416844_at	Prmt2	--	595.3	P	679.3	P	367.5	P	201.4	P	497	P	677.8	P	580.5	P	391.3	P	818	P	731.9	P	622.8	P	749.4	P	886.8	P	848.1	P	822.7	P	566.7	P	1011.8	P	817.9	P	507.7	P	491	P	752.4	P	631.6	P	579.7	P	459.1	P
1416845_at	Tmem132a	--	1102.7	P	1118.7	P	1351.6	P	610	P	939	P	1041.5	P	930.5	P	858	P	776.3	P	799.6	P	693.2	P	940.6	P	1109.7	P	1359.1	P	812.9	P	887	P	887.1	P	967.5	P	1322	P	1008.6	P	1280.1	P	1802.8	P	2163	P	1853.9	P
1416846_a_at	Pdzrn3	--	2749	P	2269	P	1688.2	P	2194.8	P	2359.3	P	1281.1	P	1253.3	P	1142.3	P	1557.1	P	2269.5	P	1534.5	P	1251.1	P	1460.4	P	1718.2	P	896	P	745.1	P	2063.1	P	2090.8	P	1608.8	P	1978.3	P	1473.3	P	2021.1	P	1045.9	P	1071.6	P
1416847_s_at	Oas1d /// Oas1e	--	2.6	A	3.7	A	4.2	A	1.2	A	5	A	2.5	A	2.9	A	18.2	A	8.8	A	12	A	8.6	A	27.6	A	6.1	A	3.7	A	4	A	6.1	A	4	A	9.8	A	3.2	A	4	A	6.6	A	3.3	A	2.4	A	10	A
1416848_at	Ubl5	--	1478.8	P	1852.4	P	1433.2	P	974.5	P	1378.9	P	2051	P	998.1	P	1808.3	P	1463.4	P	1061	P	1033.9	P	1249	P	918.2	P	1554.9	P	1130.3	P	1158.3	P	1263.7	P	1491	P	1210.3	P	1616.4	P	1006	P	1633.9	P	1059.9	P	1605.6	P
1416849_at	Cisd1	MRC	942.6	P	1030.8	P	1221.7	P	863.6	P	829.6	P	757.7	P	1330.6	P	1282.3	P	1170.5	P	901.8	P	1401.5	P	1466.9	P	852.5	P	684.9	P	1152.6	P	1225.5	P	944.3	P	788.9	P	1324.7	P	1152.5	P	804.2	P	770	P	1439.9	P	1237.3	P
1416850_s_at	Cisd1	MRC	1793.4	P	1667.3	P	2257.6	P	1988.4	P	1434.6	P	1522.5	P	2220.2	P	2296.8	P	1097.8	P	1075.8	P	2016.6	P	2109.5	P	952.2	P	1237.7	P	1661.3	P	1549.9	P	1335.1	P	1610.9	P	2182.3	P	2233.9	P	1547.7	P	1083.7	P	2207.4	P	2122.3	P
1416851_at	St13	--	127.6	P	255.6	P	121.5	P	145.3	P	206.8	P	84.9	P	142.7	P	143.3	P	343.6	P	389.4	P	263.6	P	290.5	P	206	P	95	P	200.1	P	415.1	P	124	P	132.1	P	109.2	P	166.6	P	267.2	P	218.3	P	186.3	P	150.3	P
1416852_a_at	Ncdn	--	1581.1	P	691.7	P	768.5	P	660.9	P	702.3	P	722.3	P	720.6	P	900.2	P	914.9	P	894.2	P	1058.6	P	986.1	P	1031	P	743.4	P	938.3	P	935.2	P	812.6	P	1345.9	P	1035.8	P	898	P	887.1	P	832.7	P	877	P	969.4	P
1416853_at	Ncdn	--	1030.1	P	349.4	P	582	P	333.6	P	509.3	P	471.4	P	458.8	P	536	P	640.6	P	490.5	P	609.3	P	586.1	P	534.9	P	512.4	P	384.8	P	539.6	P	641.2	P	826.4	P	707.6	P	567.8	P	604.6	P	647.2	P	684.7	P	665.2	P
1416854_at	Slc34a2	MRC	28	P	682.8	P	961.8	P	822	P	23.6	A	311.6	P	1274.4	P	1059.5	P	403.3	P	279.6	P	1045.9	P	876	P	32	A	158.5	P	698.6	P	1385.9	P	343.8	P	592.5	P	590.2	P	968.9	P	151.9	P	41.4	P	565.1	P	732.4	P
1416855_at	Gas1	--	3201	P	6586.9	P	7086.7	P	7613.1	P	6781.5	P	8066.6	P	7876	P	8375.4	P	7109.6	P	7439.8	P	7795.8	P	7763.1	P	6879.9	P	8175.9	P	8257.9	P	8897	P	6937	P	7199.2	P	8547.6	P	7905.7	P	7743.5	P	7196.6	P	6820.8	P	8120.6	P
1416856_at	Oser1	--	1468.5	P	1494.1	P	1254.1	P	1563.5	P	1296.2	P	1256.5	P	1290.5	P	1477.2	P	1638	P	1571.2	P	1374.8	P	1300	P	1310	P	949	P	1212.6	P	1355.8	P	1009.3	P	1060.8	P	992.5	P	1264.5	P	914.4	P	1116.1	P	1086.5	P	1155.5	P
1416857_at	Sdf2	--	2848.7	P	2264.3	P	2185.4	P	1935.2	P	2262.1	P	2945.3	P	1843.7	P	1908	P	1794.9	P	2034.9	P	1665.4	P	1503.5	P	2133	P	2429.7	P	1569.4	P	1780.4	P	2196.7	P	2342.4	P	1891.7	P	1782.2	P	2291.8	P	1953.8	P	2160.9	P	1756	P
1416858_a_at	Fkbp3	MRC	5035.8	P	3517.5	P	2968.2	P	3151.8	P	5131	P	2904	P	3920.1	P	3525.6	P	4934.7	P	5015.5	P	4170.3	P	4311.9	P	5298.3	P	2629.6	P	4110	P	4134	P	4794.4	P	3176.8	P	3091	P	3638.2	P	3377.1	P	3168.4	P	2732.6	P	2895.8	P
1416859_at	Fkbp3	MRC	3953.1	P	3719.8	P	2998.6	P	3779.3	P	4881.5	P	3677.2	P	3252.9	P	3472.8	P	4060.2	P	4130.2	P	3273.9	P	3363.5	P	4508.8	P	3072.4	P	3585.8	P	3134.7	P	4118.7	P	3660.9	P	3200.1	P	3363.7	P	3946.9	P	3006	P	3040.2	P	3326.6	P
1416860_s_at	Ing1	--	1154.8	P	1408.2	P	1259.5	P	1524.4	P	1741.8	P	1394.8	P	1127.3	P	1474.7	P	1572.9	P	1293.9	P	1325.8	P	1341.4	P	1562.4	P	1522.9	P	1313.7	P	1196.1	P	1399	P	1449.5	P	1246.4	P	1344.8	P	1735.1	P	1573.3	P	1461	P	1341.7	P
1416861_at	Stam	--	331.5	P	253.7	P	322	P	379.8	P	303.3	P	290.7	P	343.9	P	368.5	P	363.4	P	339.2	P	354.9	P	295.4	P	393.6	P	271.7	P	307.3	P	394.9	P	347.2	P	312.9	P	386.8	P	403.9	P	292.6	P	183.2	P	277.2	P	264.4	P
1416862_at	Stam	--	256.5	P	183.2	P	166.7	P	212.8	P	197.4	P	163.6	P	159.7	P	120.6	P	233.6	P	121	P	184.9	P	146	P	192	P	130.8	P	118.9	P	223.2	P	218.7	P	78.9	P	135.6	P	179.2	P	150.4	P	122.9	P	76.8	P	118.2	P
1416863_at	Abhd8	--	490.9	P	177.3	P	312.4	P	89.4	A	226.7	A	157.1	A	184.2	A	325	P	254.2	A	276.8	A	243.4	A	421.1	P	419.2	A	338.6	M	382.3	P	336.7	M	217.9	P	260.6	P	294	P	339.2	P	331.7	P	283.3	P	358.6	P	354.4	P
1416864_at	Surf6	--	1572.4	P	1103.3	P	1260.8	P	855.2	P	1551.2	P	1117.5	P	1356.3	P	1362.9	P	1141.4	P	978.2	P	1213.9	P	901	P	1272.2	P	1215.5	P	966.3	P	715.5	P	1606.3	P	1520	P	1586.3	P	1301.8	P	1293.5	P	1350.3	P	1143.3	P	1395.5	P
1416865_at	Fgd1	--	511.1	P	534.2	P	508.4	P	393.4	P	667.1	P	446.7	P	420.4	P	553.6	P	501.6	P	569	P	514.7	P	755.5	P	600.2	P	866.9	P	412.8	P	437.5	P	662	P	661.2	P	425.6	P	562.5	P	898.3	P	681.4	P	563.7	P	649.6	P
1416866_at	Bet1	--	884.6	P	993.1	P	635	P	1290.7	P	882.5	P	780.5	P	536.8	P	487.5	P	688.1	P	563.2	P	640.1	P	648.7	P	605.9	P	768.1	P	550.7	P	606.4	P	685.7	P	823.3	P	868	P	709.1	P	716.4	P	650.9	P	510	P	802.5	P
1416867_at	Bet1	--	316.5	P	403.2	P	342.4	P	220.8	P	345.2	P	320.2	P	270.1	P	320	P	389.5	P	225.7	P	277.7	P	292.8	P	257.8	P	135	P	189.2	P	206	P	186.8	P	226.3	P	227.4	P	300.9	P	334.1	P	213.5	P	208.7	P	285.8	P
1416868_at	Cdkn2c	--	142.7	P	169.6	P	797.6	P	1115.4	P	124	P	223.6	P	833.1	P	701.2	P	221.8	P	260.8	P	713.1	P	752.5	P	161.1	P	160	P	637.4	P	833.3	P	165.7	P	86.1	P	956.8	P	1062.8	P	177.4	P	394.4	P	963.4	P	911.8	P
1416869_x_at	Lime1 /// Zgpat	--	258.2	P	190.4	P	264	P	94.9	A	194.1	P	212.2	P	164	A	250.8	A	520.9	P	408.6	A	320.2	P	292.9	A	494.4	P	790.4	P	465.5	A	141.7	A	279.4	P	489.1	P	345	P	291.4	P	367.5	P	557.1	P	312.8	P	332.7	P
1416870_at	Dnal4	--	1780.3	P	635.2	P	425.5	P	585.7	P	1107	P	738.6	P	482.5	P	628.5	P	640.2	P	621.7	P	614.5	P	820.7	P	779.9	P	919.5	P	870.4	P	730.8	P	1107.7	P	785.8	P	665.9	P	719.8	P	787.7	P	762.2	P	729.1	P	849.3	P
1416871_at	Adam8	--	34.9	A	38.6	A	34.2	A	25.3	A	39.3	A	48.3	A	54.9	A	23.2	A	81.5	A	20.2	A	39.1	A	35.3	A	65.7	A	13.1	A	59.6	A	58.5	A	71	M	23.2	A	92	P	56.4	A	32.5	A	36.6	A	55.8	P	38.6	A
1416872_at	Tspan6	MRC	2674.3	P	2656.5	P	1435.7	P	1757.9	P	1541	P	2258.4	P	1148.9	P	1159.7	P	2195.2	P	1457.4	P	1690.8	P	1361.4	P	1344	P	1185.3	P	1479.5	P	961	P	1157.9	P	1205	P	1108.9	P	1525.8	P	1693.7	P	1375.5	P	1085.3	P	1098.3	P
1416873_a_at	Cdk2	--	419.1	P	401.7	P	497	P	667.8	P	499.8	P	347.1	P	530.5	P	398.7	P	528.6	P	253.2	P	558.7	P	644.3	P	434.1	P	238.1	P	657	P	467.5	P	411.2	P	337.6	P	421.4	P	518.1	P	238.9	P	378.8	P	402.7	P	387.5	P
1416874_a_at	Paf1	--	1913.4	P	1365.6	P	2115.6	P	1786	P	2151.3	P	1554	P	1879.7	P	2096.6	P	1167.8	P	1583.8	P	2023.5	P	2020.2	P	2016.3	P	1855.2	P	1591.4	P	1417.9	P	2156.9	P	2461.4	P	2737.2	P	1984.7	P	2059.2	P	1754.6	P	2815.7	P	2467.8	P
1416875_at	Parvg	--	136.5	P	67.5	A	13.6	A	1	A	9.3	A	16.7	A	2.7	A	3.9	A	66.2	A	37.9	A	4.3	A	10.7	A	44.7	A	142.9	P	4	A	28.3	A	7.4	A	5.2	A	2.1	A	27.1	A	2.8	A	22.4	A	1.2	A	2.5	A
1416876_at	Parvg	--	62	P	49.1	P	33.4	A	14.8	A	52.5	P	31.2	A	42.6	A	33.6	A	141	P	94.7	P	69.8	P	64.6	A	100	A	61.6	P	90.7	A	61.6	M	56.1	A	88	P	10.9	A	50.9	P	37.3	A	63.8	P	32.1	P	20.7	A
1416877_a_at	Mrpl51	MRC	3886.6	P	4234	P	3886.8	P	4554.9	P	3624.7	P	4087.6	P	3970	P	5749.2	P	4488.2	P	3983.3	P	4549.4	P	5340	P	3169.1	P	3032	P	3717.4	P	4277.9	P	3207.3	P	3520.2	P	3675.3	P	4183.1	P	3025.6	P	3042.6	P	3356.7	P	3812.9	P
1416878_at	Mrpl51	MRC	102.1	P	86.3	P	93.1	P	65.3	P	68.1	P	89.9	P	75.8	P	148	P	92.5	P	87.8	P	117.6	P	103.7	P	84	P	40.1	P	115.8	P	55.7	P	34.5	P	65.1	P	98.1	P	95.3	P	91.4	P	48.3	P	62	P	124.9	P
1416879_at	Mrpl51	MRC	252.3	P	110.5	P	175.3	P	234.1	P	101.2	P	87.3	P	234.6	P	160.4	P	172.5	P	292	P	236	P	133.6	P	132.3	P	121.8	P	137	P	150.2	P	142.2	P	161.1	P	130.5	P	153.6	P	40.2	P	145.8	P	146.1	P	158.8	P
1416880_at	Mcl1	--	3149.8	P	2830.7	P	2516.5	P	2412.3	P	2546.3	P	2511.7	P	2175.5	P	2637	P	3267.8	P	1697.8	P	2298.7	P	2476.4	P	2604.4	P	2109.6	P	2564.3	P	1931.7	P	2358.6	P	2247	P	2380.1	P	2227	P	2105.8	P	1783	P	2271.8	P	2116.1	P
1416881_at	Mcl1	--	2131.2	P	2350.6	P	2746.3	P	2081.1	P	2190.5	P	2154.7	P	2531.2	P	2331.1	P	2238.5	P	1870.9	P	2917	P	2889.9	P	2459.4	P	2139	P	2598.8	P	1828.4	P	1997.3	P	2133.8	P	2790.2	P	2601.3	P	1942.2	P	2035.5	P	2348.7	P	2352.7	P
1416882_at	Rgs10	--	280.3	P	86.5	P	76.5	P	32.4	P	180.2	P	72.7	P	69.1	P	77.2	P	157.2	P	126.7	P	108.3	P	112.6	P	180.7	P	154.3	P	117.5	P	119.1	P	130.6	P	179.5	P	71.1	P	98.8	P	29.7	P	106.8	P	105.5	P	95.6	P
1416883_at	Clptm1	--	1097	P	1386.4	P	1777.3	P	1020.7	P	1265.5	P	1738.2	P	1673.3	P	1513.5	P	804.3	P	1023.3	P	1464.5	P	1440.2	P	1132.6	P	2173.3	P	1530.1	P	1650.4	P	1211.1	P	1516.8	P	1954.9	P	1620	P	1422.7	P	1415.4	P	2192.1	P	1712	P
1416884_at	Cbx3 /// Gm5792 /// Gm6901 /// Gm6917	--	4836.1	P	4062	P	4678.1	P	4665.2	P	6182.5	P	4330.8	P	5452.6	P	4707.1	P	6752.9	P	5536.2	P	5896.6	P	5439	P	5891	P	3622.2	P	5825.9	P	4854.4	P	5190.2	P	4049.7	P	4844.5	P	4852.5	P	4221.8	P	3824	P	3968.5	P	4646.2	P
1416885_at	1110038F14Rik	--	1019.2	P	822.2	P	912.2	P	691.2	P	1607.9	P	816.9	P	1044.9	P	1234.2	P	1005.1	P	1009.5	P	826.5	P	684.9	P	988.2	P	1029.3	P	918.9	P	779.8	P	885.6	P	1448	P	1128.4	P	860	P	1012.5	P	1164.6	P	883	P	1244.1	P
1416886_at	C1d	--	189.8	P	182.7	P	136.3	P	351.5	P	202.2	P	249.4	P	242.2	P	170.2	P	192.8	P	171.8	P	244.5	P	154.9	P	242.7	P	126.6	P	246.1	P	193.6	P	155.5	P	104.3	P	159.9	P	172.1	P	153.7	P	112.4	P	146.2	P	147.5	P
1416887_at	C1d	--	54.4	M	31.1	P	27.3	P	29.6	A	38	A	71.2	P	50.9	A	54.5	A	94.9	P	143.5	A	87.8	P	75.8	M	112	A	34.5	P	114.4	A	121.3	P	21	A	45	P	58.8	P	65.2	P	55.2	A	50.6	M	49.1	P	25.4	A
1416888_at	Fadd	--	1054.9	P	1746.1	P	1529.9	P	2295.7	P	1425.5	P	1402.5	P	1302.8	P	1449	P	1460.9	P	958.3	P	1594.4	P	1614.1	P	1364.6	P	2320.8	P	1660.2	P	1530.7	P	1203.3	P	1333.9	P	1897.8	P	1590.4	P	2121.9	P	2389.2	P	2185.2	P	2170.2	P
1416889_at	Tnni2	--	73.5	A	152.8	P	166.4	P	82.8	P	70.5	P	32.8	A	140.1	P	171.6	P	123.5	A	484	P	102.4	A	341.6	P	73.3	A	131.4	P	212.7	P	97	P	124.5	M	160.1	P	187.7	P	380.4	P	50.4	A	178.3	P	85.3	A	323.8	P
1416890_at	Wdr74	--	1041.1	P	932.3	P	1090.1	P	792.4	P	993.6	P	818.6	P	845.7	P	839.3	P	863.9	P	860.6	P	1016.1	P	984.4	P	995	P	971.8	P	895.7	P	872.7	P	1006.2	P	878.7	P	1314.2	P	902.8	P	1064.9	P	940.9	P	1125.1	P	1254.7	P
1416891_at	Numb	--	938	P	1379.5	P	1452.7	P	2312.2	P	1002.6	P	1471.8	P	1464.1	P	1427.4	P	877.1	P	1184.9	P	1261.4	P	1346.2	P	1052.7	P	1476.1	P	1308.4	P	1736	P	1258.3	P	1357.8	P	1675.1	P	1628.2	P	1629.4	P	1261.2	P	1872.8	P	1650.9	P
1416892_s_at	Fam107b	MRC	2624.5	P	2108.2	P	867.6	P	1298.1	P	1916.1	P	1914.4	P	1282.7	P	1057	P	2529.9	P	1658.7	P	1648.4	P	1680.7	P	1047.6	P	602.9	P	1357	P	641.7	P	1331.2	P	1102.3	P	1007.4	P	1480.7	P	1053.5	P	914.2	P	953.1	P	790.4	P
1416893_at	Fam107b	MRC	3520	P	2495.3	P	2977.9	P	1691.2	P	3129.5	P	2852.2	P	2467.8	P	3352.1	P	2111.6	P	3082.3	P	3300	P	3301.5	P	2466	P	3070.8	P	3035.6	P	2349.4	P	3305.5	P	2588.1	P	3138.4	P	3408.1	P	2556.3	P	2911	P	2918.6	P	2597	P
1416894_at	Hspbp1	--	619.7	P	427.7	P	507.8	P	273.2	P	533.6	P	406.2	P	444.4	P	447.5	P	513.3	P	574.7	P	419.2	P	567.1	P	560.6	P	931	P	408.7	P	751.3	P	632.5	P	628.4	P	552.8	P	521.4	P	542.8	P	809.4	P	565.7	P	536.8	P
1416895_at	Efna1	RRC	173.8	P	378.1	P	298.6	P	306.6	P	241.7	P	378.8	P	262.3	P	444.7	P	362.2	P	284.9	P	463.5	P	239.6	P	398.2	P	395.1	P	274.1	P	528.4	P	381.5	P	248.7	P	266.7	P	364.1	P	449.6	P	355.3	P	384.2	P	387.7	P
1416896_at	Rps6ka1	--	492.2	P	907.8	P	761	P	729.9	P	557.5	P	1018.5	P	876.7	P	931.4	P	801	P	904.4	P	1015.3	P	1054.4	P	663.5	P	1306.8	P	913.6	P	1149.7	P	807.1	P	859.4	P	806.3	P	887	P	971.9	P	1334.1	P	1219.3	P	698.8	P
1416897_at	Parp9	--	293.9	P	569	P	418.2	P	521.4	P	442.6	P	598.5	P	348	P	387.1	P	278.7	P	248.5	P	396	P	351.1	P	502.7	P	253.8	P	231.5	P	426.6	P	397	P	418.4	P	354.2	P	316.4	P	496.9	P	486.3	P	379.3	P	360.8	P
1416898_a_at	Irf3	--	344.2	P	325.9	P	294.4	P	130.2	P	430.6	P	348.3	P	186.8	P	275.3	P	377	P	361.6	P	413.5	P	305.9	P	431.3	P	808.9	P	393.2	P	198.4	P	351	P	292.5	P	355.5	P	262.6	P	441.2	P	687.4	P	525.8	P	531.5	P
1416899_at	Utf1	--	41.7	A	33.7	A	37.5	A	25.4	A	54.8	A	39.9	A	23.7	A	31	A	156.1	P	53.4	A	53.6	A	36.2	A	39.3	A	40.7	A	63.6	A	68	A	5.4	A	38	A	29.1	A	27.6	A	37.1	A	9	A	19.1	P	33.6	A
1416900_s_at	Cers1 /// Gdf1	--	92.7	A	13.6	A	3.6	A	15.4	A	18.8	A	4.4	A	4.9	A	6.3	A	10.4	A	24.4	A	31.4	A	14.9	A	12.3	A	50	A	11.7	A	9.9	A	7.2	A	12	A	10	A	12.1	A	59.6	A	5.5	A	11.5	A	3.2	A
1416901_at	Npc2	RRC	4491.1	P	7992.5	P	6750.5	P	5362.4	P	7466.9	P	8171.8	P	6785.8	P	6834.9	P	7541.6	P	7912.2	P	6930.8	P	6553.1	P	6036.8	P	5898.9	P	5858	P	5862.6	P	7853.6	P	7633.4	P	6194.9	P	6867.2	P	6215.1	P	5687.7	P	5521.8	P	5425.9	P
1416902_a_at	Cox5b	MRC	4254.6	P	5080.2	P	5004.1	P	5342.3	P	4918	P	5933.1	P	5412.4	P	6748.4	P	4003.7	P	4716.1	P	5515.7	P	5832.7	P	3491.7	P	3590.5	P	4732.9	P	4518	P	4828.3	P	4735.6	P	5476.7	P	6217.9	P	3910.6	P	3323.1	P	4366.8	P	4664.6	P
1416903_at	Nucb1	--	3421.3	P	2956.9	P	2601.8	P	2889.1	P	1774.2	P	2308.6	P	2207.2	P	2207.6	P	2386.9	P	2038	P	1991.8	P	1962.4	P	2105.3	P	2260.7	P	1789.9	P	2300	P	2414.9	P	2417.2	P	2266.7	P	2343.3	P	2634.2	P	2370.3	P	2154.1	P	1921.9	P
1416904_at	Mbnl1	RRC	557.6	P	1063.5	P	991.7	P	2313.2	P	593.3	P	782.9	P	860.2	P	812.3	P	713.7	P	663.3	P	879.6	P	959.4	P	607.3	P	1441.6	P	825.8	P	1176.1	P	908.2	P	546.8	P	1049.1	P	925.7	P	960.1	P	1368.8	P	1354.9	P	1198.2	P
1416905_at	Guca2a	--	27.2	A	17.2	A	3.2	A	2	A	7.5	A	18.9	A	3.2	A	6.4	A	52.3	A	25.2	A	9.8	A	40.9	A	12.4	A	18.1	A	42.5	A	8.8	A	4.9	A	12.2	A	5.8	A	5.1	A	3.7	A	2.8	A	17.6	A	10.7	A
1416906_at	Anapc5	--	2124	P	3780.5	P	3826.3	P	3550.6	P	3673.4	P	3925.4	P	3900.4	P	4359.1	P	2755.7	P	3198.2	P	3209.5	P	3161.5	P	2960.5	P	3306.6	P	2727	P	3014.5	P	3473.2	P	3646.8	P	3857.1	P	4381.3	P	3272.2	P	3788.6	P	3396.5	P	3635.2	P
1416907_at	Tsn	MRC	1311.1	P	1151.4	P	1060	P	1392.2	P	1680.4	P	863.8	P	1002.2	P	949.4	P	1587.7	P	941	P	1542.4	P	1352.9	P	1190.2	P	896.9	P	974.4	P	929.9	P	1072.4	P	765.6	P	928.1	P	906	P	659	P	562.9	P	786.4	P	634.5	P
1416908_s_at	Tsn	MRC	1762.5	P	1545.9	P	1658.9	P	1677.8	P	2108.7	P	1389.4	P	1929	P	1913.2	P	1761	P	1627.4	P	1610.5	P	1501	P	1630.8	P	1420.5	P	1448.5	P	1620.7	P	1713.7	P	1187.3	P	1724.2	P	1688.6	P	1650.3	P	1641.6	P	1722.6	P	1683.3	P
1416909_at	Pigyl	--	669.6	P	1087.1	P	1253.6	P	851.8	P	728.7	P	1223.4	P	1412.3	P	1783.6	P	811.7	P	1246.6	P	1740.5	P	1603	P	697.3	P	1207.3	P	1491.6	P	1380.6	P	1262.8	P	1454.9	P	1521.7	P	1995.9	P	1172.3	P	1085	P	1613.3	P	1604	P
1416910_at	Dnajc15	MRC	3056.1	P	2036.3	P	2630.7	P	2338.9	P	1278.1	P	1841.7	P	2791.6	P	3761.9	P	1482.8	P	2003.3	P	3076.7	P	3007.7	P	1586.3	P	1905.9	P	2775.3	P	3216.6	P	2253.3	P	1843.4	P	2705.3	P	3084.8	P	2141.2	P	1962.5	P	3094.3	P	3022.5	P
1416911_a_at	Akirin1	--	2679.2	P	1551.3	P	1537.8	P	1987.3	P	1701.7	P	1460.6	P	1526.5	P	1114.6	P	2013	P	1701.7	P	1746.8	P	1864.9	P	1767.4	P	1103.3	P	1826.9	P	1523.7	P	1484.9	P	1115.4	P	1311.9	P	1389.9	P	1160	P	1164.2	P	969.8	P	845.8	P
1416912_at	Akirin1	--	1990.7	P	1122.2	P	1302.8	P	814.6	P	1420.8	P	1152.3	P	1174.2	P	1442	P	1143.2	P	946.5	P	1222.6	P	1364.6	P	1376.7	P	1179.9	P	1095.3	P	966.2	P	1659.1	P	1323.9	P	1694	P	1523.8	P	1390.3	P	1340.7	P	1743.2	P	1689.1	P
1416913_at	Ces1c	--	6.9	A	8.3	A	17.5	A	14.7	A	4.1	A	6.2	A	13	A	13.7	P	7.3	A	44.3	A	7.7	A	44.8	A	35.7	A	7.7	A	15.9	A	18.4	A	25.1	A	28.4	A	38	A	12.8	A	3.8	A	11.4	A	25.8	P	16.6	A
1416914_s_at	Fam89b /// Sssca1	--	851.2	P	1023	P	859.9	P	1371.2	P	1084.5	P	1186.9	P	867.1	P	818.2	P	786.9	P	792.3	P	803.4	P	900.7	P	706.2	P	1102.8	P	584.9	P	624.9	P	803.5	P	899.1	P	942.9	P	961.8	P	1108.1	P	830.3	P	681.4	P	626.2	P
1416915_at	Msh6	RRC	1092	P	853.3	P	1608.2	P	1464.3	P	1329.5	P	854	P	1423.4	P	1210.5	P	1059.8	P	965.6	P	1338.7	P	1351.9	P	1290.4	P	852.4	P	1398.8	P	1453.2	P	985.7	P	877.3	P	1326.4	P	1089.5	P	672.4	P	774.9	P	1249	P	1314.9	P
1416916_at	Elf3	--	182.4	P	744.2	P	1413.1	P	854.2	P	699.5	P	967.4	P	958.5	P	1176.8	P	615.4	P	765.3	P	1370.3	P	1163.2	P	761.9	P	1268.9	P	917.4	P	1194.3	P	1040.2	P	799.5	P	1587	P	1706.6	P	927.9	P	1240.1	P	1242.6	P	1133.4	P
1416917_at	1700123O20Rik	--	1636.3	P	1614.3	P	1270.2	P	1834	P	1195.8	P	1447.4	P	1377.4	P	1401.6	P	1335.4	P	1223.4	P	1335	P	1485.4	P	1166.2	P	1609.8	P	1186.5	P	1026.6	P	1769	P	890.1	P	1308.5	P	1152.9	P	1387.9	P	1125.7	P	1299.7	P	919.4	P
1416918_at	Dlg3	--	907.4	P	664	P	742.8	P	1078	P	834.7	P	916.8	P	689	P	838.9	P	677.2	P	1056.6	P	612.3	P	856.6	P	990.7	P	778.5	P	702.4	P	794.4	P	759.9	P	753.4	P	1026.1	P	859.4	P	872.3	P	737.8	P	844.9	P	805	P
1416919_a_at	Nphp1	--	960	P	186.2	P	202.7	P	299.6	P	205.4	P	96.1	P	273.9	P	297	P	171	P	242.6	P	258.1	P	250.9	P	285.9	P	137.1	P	359.4	P	269.6	P	321.4	P	312.2	P	199.9	P	223	P	262.3	P	143.9	P	279.9	P	262.1	P
1416920_at	Rbm14-rbm4 /// Rbm4	--	1098	P	1238.4	P	1005.1	P	982	P	1095.9	P	1171	P	882.9	P	1000.3	P	1119.7	P	1267.2	P	924.2	P	1036	P	1012.1	P	905.5	P	994	P	976.4	P	1262.3	P	1204	P	967	P	943.2	P	1108.6	P	882.1	P	860.6	P	843.6	P
1416921_x_at	Aldoa	--	5552.6	P	6964.6	P	7362.9	P	6259.7	P	7089.2	P	7766.8	P	7518.4	P	8982.4	P	6376.4	P	7815.7	P	8369.8	P	8315.7	P	6082.5	P	7142	P	7974.8	P	8029.5	P	7058.5	P	7603.7	P	8741.1	P	9032.1	P	7042.5	P	7183.2	P	7752.6	P	7650.7	P
1416922_a_at	Bnip3l /// Gm10480	--	4254.1	P	4230.7	P	3882.7	P	4393.5	P	4228.6	P	4142.4	P	3878.8	P	4567.3	P	3786	P	4200.7	P	3979.2	P	4186.9	P	4048.5	P	3916.7	P	4156.7	P	3906.2	P	4728.5	P	4372.8	P	4806	P	4494.1	P	4573.7	P	3965.9	P	4136.8	P	4583.1	P
1416923_a_at	Bnip3l /// Gm10480	--	1742.7	P	1475	P	1114.4	P	2048.1	P	1484.2	P	1360.5	P	1202.7	P	1432.1	P	1304.1	P	1113.5	P	1165.7	P	1601.6	P	1350.4	P	1551.7	P	1227.1	P	1149.5	P	1593	P	1430.2	P	1299.2	P	1399.5	P	1592.7	P	1302.6	P	1404.9	P	1659.3	P
1416924_at	Bri3	--	1063.3	P	1209.2	P	702.7	P	1102.9	P	1171.4	P	1032.3	P	888.8	P	1098.3	P	1112.3	P	1224	P	840.6	P	878.7	P	1099.3	P	1102.4	P	1075.9	P	845.5	P	1171	P	977	P	869.1	P	882.7	P	921	P	987.9	P	774.7	P	794	P
1416925_at	Kpnb1	--	3942.3	P	3026.1	P	4434.8	P	3458.2	P	5144.8	P	3273.8	P	3932.4	P	3217.3	P	3152.2	P	3313.2	P	3850.5	P	3756.6	P	4818.8	P	4165.1	P	3858.2	P	3801.2	P	3936.6	P	4118.7	P	5229.7	P	3748.6	P	3768.2	P	3925.5	P	4212.9	P	4506.8	P
1416926_at	Trp53inp1	MRC	2170.6	P	1693.6	P	1383.8	P	2014.1	P	2660.4	P	1909.5	P	1871.2	P	2116.8	P	3066.2	P	2229.9	P	2517.4	P	1690.6	P	3068.2	P	1401.2	P	2488.6	P	2315.5	P	1803.1	P	1492.2	P	1784.9	P	1783.3	P	2043.2	P	1488	P	1475.4	P	2069.4	P
1416927_at	Trp53inp1	MRC	805.6	P	553.5	P	644.3	P	313.3	P	959.6	P	590.8	P	754.5	P	879.8	P	898.2	P	756.1	P	807	P	516.1	P	966	P	699.6	P	781.1	P	1070.6	P	762.1	P	706	P	664.5	P	859.3	P	1330.6	P	1046.2	P	1224.8	P	930.8	P
1416928_at	Rbm12	--	1764.7	P	1202.3	P	1391.9	P	1193.7	P	2072	P	1273.3	P	1644.1	P	1367.8	P	1560.8	P	1305.1	P	1625.4	P	1367.1	P	2068.3	P	1738	P	1684.4	P	1478	P	1162.4	P	1146	P	1613.7	P	1205.1	P	1374	P	1317.7	P	1519.1	P	2102.8	P
1416929_at	Rbm12	--	434.4	P	344.3	P	235.7	P	333.8	P	460.1	P	333.3	P	343.5	P	298.5	P	818.9	P	419.6	P	296.1	P	351.6	P	467.9	P	171.2	P	335	P	297.5	P	285.3	P	143.1	P	204.9	P	223.8	P	311.2	P	235.2	P	229.1	P	210.9	P
1416930_at	Ly6d	--	44.7	A	37.4	M	22.1	A	31.4	P	67.3	A	32.4	A	49.1	P	70.9	P	94.1	M	133.4	P	128.5	P	54.5	P	150.4	P	76.6	A	67	P	93.3	P	45.6	P	39.9	M	61.4	A	60.6	A	49.7	P	53.5	P	70.5	P	46.2	A
1416931_at	Nif3l1	--	413.5	P	440	P	391.3	P	296.7	P	641.6	P	446.7	P	394.2	P	434.4	P	356	P	280.1	P	328.7	P	630.7	P	406.7	P	508.9	P	371.1	P	430.1	P	327.7	P	324	P	346	P	414.9	P	580.8	P	592.7	P	528.5	P	404.1	P
1416932_at	Cog2	--	448.6	P	505.8	P	498.8	P	466.6	P	317.2	P	437.2	P	393.2	P	457.9	P	333.6	P	445.2	P	388.8	P	414.3	P	352.2	P	678.6	P	426.3	P	369.2	P	460.4	P	352.1	P	512.8	P	512.8	P	407.5	P	448.2	P	517.2	P	611.5	P
1416933_at	Por	--	658.2	P	989.1	P	1185.8	P	1493.6	P	469.7	P	831.4	P	1066.1	P	1186.2	P	331.1	P	538.5	P	976	P	1247	P	613.8	P	1095.9	P	1017.5	P	1225.7	P	683.6	P	998.3	P	1032.3	P	1370.3	P	941.7	P	1102.5	P	1599.5	P	1322.9	P
1416934_at	Mtm1	--	409.3	P	237.4	P	159.4	P	299.2	P	144.3	P	207.9	P	186	P	127.7	P	192	P	73.8	P	218	P	121.9	P	171.9	P	159.6	P	163.4	P	148.6	P	153.8	P	62.4	P	130.3	P	97.8	P	90.3	P	121.7	P	127.7	P	107.2	P
1416935_at	Trpv2	--	134.1	P	65.6	A	72.6	A	20.7	A	98	A	51.7	A	83.9	A	53.9	A	75.5	A	76.2	A	68.2	A	55.4	A	68.9	A	28.4	A	35.6	A	34.9	A	40.6	A	81.5	A	59.2	P	17.8	A	16.6	A	29.4	A	69.4	P	31.9	A
1416936_at	Aatk	--	37.9	A	198.7	P	178.4	P	127.5	P	198	P	344.7	P	193	P	121.2	P	98	P	522.5	P	80.8	P	234	P	275.9	P	145.6	P	239.7	P	153.1	P	255.8	P	295.4	P	87.4	P	105.4	P	329.3	P	189.3	P	117.6	P	214.1	P
1416937_at	Gabarap	--	5092.1	P	5997.2	P	5670.7	P	5345.5	P	5623.7	P	6664.4	P	5294.2	P	6918.2	P	5114.1	P	6143.4	P	5238.1	P	5968.6	P	4516.4	P	5948.5	P	5016.3	P	5063.7	P	6810.3	P	7065	P	5619.2	P	6774.9	P	5630.5	P	5281.5	P	4592.4	P	4694.6	P
1416938_at	Chchd1	MRC	1049	P	1601	P	1251.8	P	864.3	P	1283.3	P	1080.5	P	964.1	P	1686.4	P	1007.5	P	915.4	P	1103.2	P	1294.8	P	896.9	P	1061	P	1200.3	P	1076.1	P	1142	P	1518	P	1032.1	P	1271.5	P	1278.3	P	1269.4	P	1509	P	1369.7	P
1416939_at	Ppa1	--	619.9	P	487.9	P	608.6	P	385.9	P	865.8	P	446	P	612.8	P	466.4	P	367.3	P	395	P	433.3	P	536.7	P	451	P	547.6	P	519.5	P	429.6	P	394.5	P	491	P	644.6	P	469.5	P	536.1	P	474.4	P	505.5	P	612.1	P
1416940_at	Ppif	--	846.7	P	1457.6	P	1409.7	P	2046.6	P	1130.6	P	1140.2	P	1410.2	P	1596.2	P	1399.6	P	1549.7	P	1749.1	P	1799.9	P	1334.7	P	1697	P	1581.2	P	1586	P	1155.5	P	2237.8	P	1569	P	1653.5	P	1297.3	P	1299.9	P	1226.2	P	1542.4	P
1416941_s_at	Eif4h	--	4296.8	P	4493.9	P	4353.1	P	5762.2	P	5030.9	P	4817	P	4788.7	P	5068.8	P	5231.2	P	5483.8	P	5672.1	P	5460.5	P	4575.8	P	5118.8	P	5866.4	P	5561.8	P	5022	P	5356	P	4850.2	P	4946.9	P	5751	P	4832.9	P	4881.5	P	5122.4	P
1416942_at	Erap1	--	268.2	P	1075	P	748.5	P	967.9	P	469.4	P	714.6	P	797	P	482.5	P	485.3	P	604.7	P	470.4	P	331.3	P	434.1	P	405.2	P	398.4	P	537	P	632.8	P	327.2	P	431.5	P	373.3	P	517.4	P	548	P	542.6	P	601.7	P
1416943_at	Ube2e1	--	3887.6	P	2835	P	3789	P	3905.1	P	4537.7	P	3447.7	P	4003.9	P	3832	P	2896.9	P	4268.3	P	4132.1	P	4164.7	P	3963.1	P	3055.6	P	3798.1	P	3112.4	P	4585	P	3609.5	P	3975.1	P	3640	P	3458.7	P	3074.9	P	3171.7	P	3473.3	P
1416944_a_at	Tlk2	MRC	1725.9	P	1403.8	P	1381.2	P	1486	P	1823.3	P	1487.6	P	1643.9	P	1753.7	P	1832.8	P	1583.9	P	1531.8	P	1535.9	P	1884.3	P	1614	P	1669.2	P	1617.7	P	1700.4	P	1683.1	P	1223.6	P	1619	P	1713.4	P	1711	P	1561.4	P	1720.1	P
1416945_at	Ptov1	--	730.7	P	562.1	P	477.2	P	148.5	P	870.7	P	428.9	P	374.7	P	448.5	P	718	P	717.6	P	512.3	P	663	P	748.1	P	1071.1	P	681	P	536.3	P	537.4	P	545.8	P	436.9	P	549.3	P	815.9	P	811.9	P	568.7	P	636.5	P
1416946_a_at	Acaa1a /// Acaa1b	--	520.8	P	448.4	P	375.6	P	250.2	P	314	P	330.8	P	311.9	P	295.3	P	313.9	P	478.2	P	419.5	P	482.5	P	392.4	P	568.6	P	484.5	P	498	P	441.2	P	339.7	P	478.6	P	394.3	P	382.1	P	554.7	P	396.1	P	528.6	P
1416947_s_at	Acaa1a /// Acaa1b	--	1791	P	1686.7	P	1483	P	1479.1	P	1352.3	P	1311.3	P	1424.9	P	1606.4	P	1340.4	P	1740.8	P	1382.5	P	1516.1	P	1185.3	P	1716.2	P	1323.4	P	1430.7	P	1814.8	P	1356.5	P	1795.2	P	1915.3	P	1598.3	P	1934.9	P	1630.8	P	1662	P
1416948_at	Mrpl23	--	1286.6	P	2007.8	P	1450.1	P	1276.9	P	1854.6	P	1812.5	P	1689.5	P	2154.4	P	1902.2	P	2080.2	P	1911	P	1787.1	P	1670.9	P	1751.6	P	1770.8	P	1634.3	P	1774.9	P	1754.4	P	1615.2	P	1811.7	P	1935.8	P	1613.1	P	1880.9	P	1710	P
1416949_s_at	Slc39a7	--	2092.2	P	2406.3	P	2474.4	P	1862.8	P	1754.5	P	2165.4	P	1776.5	P	1856	P	1640.9	P	1261.2	P	1490	P	1809.6	P	1713.1	P	2099.3	P	1470.3	P	1832.5	P	1318	P	1468.7	P	2068.5	P	2109	P	1433.1	P	1586.9	P	1873.5	P	2152.6	P
1416950_at	Tnfaip8	MRC	1169	P	928	P	1060.7	P	1711.7	P	800.6	P	761.5	P	1050.4	P	1297.6	P	680.4	P	768.7	P	1325.4	P	1254.1	P	565.1	P	574.3	P	962	P	1273	P	494.3	P	523.5	P	1058.2	P	1162.7	P	417.7	P	394.7	P	905.4	P	1179.5	P
1416951_a_at	Atp6v1d	MRC	1933.3	P	1930.4	P	2329.6	P	2758.9	P	1683.1	P	1910.4	P	2077.5	P	2055.4	P	1645.3	P	1921.8	P	2773.5	P	2885.6	P	1443.2	P	1977.5	P	1849.7	P	2302.6	P	2015.2	P	1969.9	P	3099.5	P	2951.3	P	1629.1	P	1719.4	P	1834.3	P	2255.2	P
1416952_at	Atp6v1d	MRC	2359.7	P	2221.2	P	2878.1	P	3278.6	P	1921.4	P	2329.2	P	2563.3	P	2740.4	P	1936.6	P	2166.4	P	4039.9	P	3936.2	P	1949.2	P	2120.7	P	2910.8	P	2880.5	P	2757.6	P	2633.8	P	3467.7	P	3794.1	P	1979.2	P	2039.3	P	2506.4	P	2859.3	P
1416953_at	Ctgf	--	194.8	P	64.6	P	372.8	P	357.9	P	60.3	P	50	P	814	P	492.9	P	72.2	P	148.3	P	194.9	P	254.9	P	99.6	A	104.5	P	491.2	P	394	P	80.5	P	90.4	P	369.6	P	574.1	P	94.7	P	132.4	P	669.4	P	613.3	P
1416954_at	Slc25a10	--	525.2	P	828.5	P	855.7	P	417	P	462.9	P	651.2	P	747.4	P	741.2	P	659	P	808.2	P	957.9	P	923.7	P	561.5	P	1143.3	P	875.5	P	748.3	P	825.8	P	793.4	P	1109.5	P	779.8	P	806.6	P	925.9	P	924.8	P	830.2	P
1416955_at	Slc25a10	--	200.7	P	625.4	P	692.8	P	300.1	P	293.6	P	582.5	P	603.2	P	616.9	P	516.2	P	707.8	P	856.5	P	874.6	P	422.8	P	541.3	P	724.1	P	743.7	P	672.9	P	385.8	P	524.9	P	845.6	P	676.3	P	751.9	P	724.5	P	593.6	P
1416956_at	Kcnab2	--	73	P	42	A	81.9	M	64.8	P	32.9	A	55.5	A	69.5	P	59.4	P	85.8	A	111.2	P	50	A	88.9	P	54.7	A	89.2	P	49.5	A	69.1	A	88.1	M	80.5	P	76	M	104.4	P	59.5	P	53.5	P	70.9	P	100.7	P
1416957_at	Pou2af1	--	8.8	A	3.7	A	7.4	A	11.6	P	8.2	A	6.5	A	0.5	A	13.3	A	6.2	A	2.6	A	8	A	0.5	A	6.3	A	6.9	A	6.2	A	0.4	A	92.3	P	9.1	A	3.3	A	9.7	P	5.6	A	6.8	P	3.1	A	6.1	P
1416958_at	Nr1d2	--	747.2	P	325.2	P	318.4	P	714.2	P	326.1	P	360.3	P	308.5	P	391.8	P	434.5	P	407	P	384.7	P	428	P	309.6	P	288	P	277.1	P	302	P	338.7	P	315.9	P	264.1	P	484.2	P	308.2	P	255.7	P	309.4	P	293.4	P
1416959_at	Nr1d2	--	470.7	P	441.3	P	447.7	P	510.9	P	244.1	P	400.2	P	304.8	P	451.3	P	413.1	P	308.2	P	372.5	P	402.7	P	277.1	P	334.3	P	203	P	394.8	P	235.8	P	255.7	P	402.5	P	548.8	P	401.1	P	283.3	P	391.7	P	433	P
1416960_at	B3gat3	--	802.8	P	804.5	P	757.8	P	448.5	P	640.2	P	668.6	P	631.4	P	568.4	P	742.9	P	1053.6	P	863.2	P	828	P	964.2	P	1022.1	P	901.8	P	717.2	P	786.9	P	850.1	P	730.4	P	740.1	P	777.3	P	863.1	P	642.7	P	776.6	P
1416961_at	Bub1b	--	390.3	P	353.4	P	606.2	P	419.5	P	529.8	P	258.7	P	524.2	P	519.5	P	357.2	P	304.5	P	540.2	P	562.2	P	332.4	P	251.7	P	501.7	P	475.1	P	294.8	P	227.6	P	622.9	P	684.6	P	157	P	329	P	648.4	P	589.3	P
1416962_at	Rcc1	--	493.9	P	257.3	P	407.3	P	495.8	P	537.2	P	265.9	P	485.4	P	583.6	P	532.7	P	584	P	628	P	617	P	563.5	P	456.5	P	593.5	P	410.9	P	447.7	P	791.8	P	397.1	P	480	P	534.9	P	612.6	P	542.4	P	542.3	P
1416963_at	Ubac1	--	585.4	P	473.8	P	568.8	P	440	P	631.3	P	492.5	P	567.1	P	634.5	P	443.7	P	594.3	P	676.6	P	725	P	653.7	P	611.6	P	533	P	673.9	P	661.8	P	527.6	P	650.3	P	762.8	P	506.1	P	468.2	P	652.6	P	687.2	P
1416964_at	Eefsec	--	346.5	P	471.3	P	547.4	P	748	P	512.1	P	338.2	P	485.1	P	416.7	P	379.9	P	599	P	584.1	P	584.6	P	478.6	P	564	P	578.9	P	486.2	P	652.9	P	337.5	P	470.4	P	547	P	687.2	P	416.9	P	470.5	P	467.6	P
1416965_at	Pcsk1n	--	119.6	P	56.5	A	32.9	A	31.9	A	135.6	P	47	A	35	A	31.9	A	161.8	M	97.8	A	62.5	A	75.9	A	111.5	A	53.6	M	68.8	A	70	A	65.3	M	77.8	A	31.1	A	57.7	M	61.1	P	2.4	A	18.5	A	68	A
1416966_at	Slc22a8	--	473	P	83.3	P	68.6	P	13.3	A	49	P	48.7	P	68.2	P	36.4	P	63.4	P	110.7	P	67.5	P	82.2	P	84.8	P	37.1	P	32.8	A	79	P	114.5	P	55.4	P	93.3	P	39.6	M	115.9	P	289.5	P	138.3	P	44.5	P
1416967_at	Sox2	--	709.4	P	87.4	P	30.1	P	29	P	789.2	P	2.4	A	30.9	P	6.6	A	78.3	P	136.6	P	22.8	A	116.1	P	110.3	P	35	P	8	A	12.6	A	44.8	P	71.6	P	27.2	P	57.6	P	110.6	P	38.5	P	31.4	P	15.7	A
1416968_a_at	Hsd3b7	--	214.3	P	383	P	251.2	P	251.8	P	178.8	P	244.2	P	188	P	225.4	P	335.8	P	272.1	P	219.3	P	272.1	P	417.4	P	452.6	P	269.6	P	319.1	P	224.9	P	236.3	P	225.1	P	263.9	P	310.4	P	543.2	P	275.2	P	232.6	P
1416969_at	Gtse1	--	180.8	P	126.3	P	278.7	P	260.8	P	249.4	P	142.7	P	318.5	P	259.9	P	207	P	175.3	P	312.7	P	328.6	P	194.8	P	279.2	P	266.1	P	255.3	P	99.8	P	106.8	P	255.6	P	264.7	P	117.4	P	176.4	P	363	P	397.6	P
1416970_a_at	Cox7a2	--	6421.4	P	6981.5	P	7264.8	P	6915.1	P	6063.7	P	7244.1	P	7689.6	P	9482.3	P	6324.7	P	8076.8	P	8227.6	P	8755.3	P	5368.2	P	6458.5	P	7561	P	7761.6	P	6901.6	P	7981.3	P	7913.5	P	8414.1	P	6020.8	P	6181.4	P	7155.1	P	7445.2	P
1416971_at	Cox7a2	--	3706.7	P	3827.7	P	3560.8	P	4011.5	P	3247.3	P	3577.3	P	4094.3	P	4637.7	P	3168.6	P	3610.3	P	4686.4	P	4913.2	P	2720.7	P	2613.4	P	3794.6	P	3988.8	P	3309.2	P	3276	P	3788.8	P	4376.8	P	2856.9	P	2677.6	P	3246	P	3687.4	P
1416972_at	LOC100862468 /// Nhp2l1	--	1505.6	P	1383.2	P	1593.4	P	2210.1	P	2152	P	1454.6	P	2160.4	P	1796.9	P	1415.6	P	1712.7	P	2077.7	P	2147.6	P	1931.8	P	1505.1	P	2150.7	P	1687.3	P	1650.3	P	1217.7	P	1661.9	P	1608.8	P	1374.7	P	1506.3	P	1418.9	P	1405.1	P
1416973_at	LOC100862468 /// Nhp2l1	--	2569.4	P	3366.9	P	3275.4	P	3819.6	P	3503.8	P	3754.1	P	3861.6	P	4372.9	P	2835.8	P	3115.5	P	3378.5	P	4038.8	P	2439.1	P	2748.4	P	3674.2	P	3245.8	P	3371.5	P	3291.5	P	3187.4	P	3886.3	P	3356.3	P	2958.2	P	3252.8	P	3253.5	P
1416974_at	Stam2	--	1098.3	P	1157.4	P	942.6	P	1044.6	P	1092.5	P	1188.4	P	1051.5	P	906.1	P	1255.2	P	787.6	P	1177.6	P	860.1	P	916.4	P	871.4	P	829.8	P	1001.8	P	999.8	P	825.6	P	859.3	P	1251.3	P	1518.5	P	993.4	P	1083.4	P	928	P
1416975_at	Stam2	--	1063	P	1026.2	P	1043.5	P	660.2	P	1012.8	P	1092	P	1030.5	P	1066	P	760.7	P	904	P	932.6	P	846.4	P	753.6	P	961.8	P	619.3	P	540.6	P	945.8	P	750.6	P	1210.8	P	1174.3	P	1323.2	P	1009	P	1296.9	P	1163	P
1416976_at	Stam2	--	635.9	P	587.5	P	376.7	P	486.8	P	442	P	383.9	P	446.6	P	256.7	P	376.9	P	505.2	P	403.2	P	358.2	P	384.3	P	401.9	P	333.3	P	375.5	P	353	P	270.6	P	335.8	P	425.3	P	314.2	P	264.5	P	331.6	P	432	P
1416977_at	Stam2	--	80.1	P	121.3	P	72.6	P	54.7	P	144.4	P	116.6	P	78.7	P	71	P	133.3	P	106.1	A	103.4	P	90.4	P	201.9	P	56.8	A	119.3	P	108.8	P	78.9	P	64.3	P	75.2	P	72.3	P	55.5	P	86.6	P	61.7	P	47.4	A
1416978_at	Fcgrt	--	431.2	P	631.4	P	681.1	P	528.8	P	73.8	A	448	P	728.6	P	668.9	P	146.7	A	417.8	P	661.1	P	652.8	P	242.4	A	313.9	P	395.9	P	851.7	P	375	P	677.9	P	542.4	P	781.9	P	401.2	P	265.6	P	751.1	P	701.7	P
1416979_at	Pomp	RRC	3701.6	P	3053	P	2908.7	P	3939.4	P	3589.7	P	3147.6	P	2743.3	P	4312.8	P	2612.8	P	2729.5	P	3059.7	P	3122.8	P	2394.6	P	2740.4	P	2770.3	P	2538	P	3150	P	3055	P	3699.6	P	3714.7	P	2888	P	2887	P	3256.2	P	3033.5	P
1416980_at	Mettl7b	--	19.5	A	5	A	14	A	11.7	A	18.9	A	11.3	A	18.2	A	22.6	A	58.4	M	35.5	A	33.2	A	15.6	A	36.9	A	15	A	32.3	P	43.5	A	15.4	A	26.5	P	30.3	A	3.2	A	22.3	M	12.9	A	10.4	A	20.4	M
1416981_at	Foxo1	MRC<RRC	1690.5	P	2839.9	P	1962.5	P	1393.4	P	3029.1	P	2981.3	P	2024.6	P	2510.5	P	2725.5	P	2347.2	P	1686.9	P	1734.4	P	2181.5	P	3053.4	P	2159	P	1832.1	P	2390.1	P	2857.1	P	2096	P	1788.8	P	2710.4	P	2681.8	P	2318.4	P	2069	P
1416982_at	Foxo1	MRC<RRC	1347.3	P	2597.6	P	1950.7	P	1947.7	P	3275.7	P	3190.8	P	2324.4	P	2544.1	P	2535	P	2520.4	P	1999.1	P	1831.8	P	2443.1	P	3165.9	P	2306.1	P	2276.4	P	2983.5	P	3110.3	P	1943	P	1873	P	4174.4	P	4083.5	P	3243.9	P	2805	P
1416983_s_at	Foxo1	MRC<RRC	2272.5	P	4102.4	P	2916.5	P	4100	P	5476.2	P	5255.2	P	3934.8	P	4581.1	P	4204.9	P	4508.5	P	3082.3	P	3257.5	P	3309.4	P	4032.5	P	3863.3	P	3487.7	P	4538	P	5076.7	P	2733.9	P	3077.3	P	4995.9	P	4341	P	3442.7	P	3811.3	P
1416984_at	Mrps18a	--	1125	P	1083.9	P	1024.4	P	783.8	P	827	P	891.1	P	770.7	P	1255.5	P	936.4	P	596.5	P	1182.1	P	1141.3	P	711	P	960.2	P	1104.1	P	788.7	P	853.9	P	977.8	P	1000.3	P	1163.2	P	1041.5	P	725	P	1003.6	P	1070.3	P
1416985_at	Sirpa	--	685.9	P	571.1	P	623.5	P	246	P	903.7	P	728.4	P	568.2	P	561	P	800.4	P	552.5	P	576.8	P	666.1	P	975.3	P	367.7	P	427.3	P	548.3	P	851.7	P	680.1	P	691	P	576.2	P	627.7	P	635.8	P	471.2	P	593.1	P
1416986_a_at	Sirpa	--	756.8	P	697.6	P	883.3	P	302.6	P	881	P	943.1	P	527.1	P	650.5	P	759.9	P	688.3	P	626.9	P	718.1	P	1086.7	P	757.1	P	539.3	P	477.8	P	1080.3	P	631.1	P	869.2	P	589.2	P	1022	P	919.8	P	691.5	P	667.2	P
1416987_at	Elp4	--	383.5	P	277.7	P	223.2	P	272.5	P	259.5	P	277.5	P	161.6	P	215.1	P	277.4	P	253.2	P	324.1	P	321.5	P	360	P	287.9	P	193.6	P	307.9	P	243.6	P	209.7	P	166.4	P	197.3	P	305	P	224.1	P	276.5	P	228.7	P
1416988_at	Msh2	--	694.9	P	1084.2	P	1039.9	P	830.4	P	1361.2	P	923.4	P	1135.3	P	1079.1	P	1438.9	P	979.4	P	1050.1	P	978.5	P	1234.5	P	1201.4	P	937.8	P	733.7	P	967.4	P	1121	P	950.3	P	929	P	1013.2	P	717.4	P	951.3	P	951	P
1416989_at	Vps53	--	1094.5	P	1425.2	P	1274.8	P	1496.6	P	1201.5	P	1470.5	P	1158.5	P	1053.4	P	1252.7	P	1108.8	P	1419	P	1145	P	863.9	P	1354.2	P	1034.2	P	1165.9	P	1271.2	P	913.6	P	1068.6	P	1130.2	P	1130	P	1490.4	P	1214.3	P	1188.6	P
1416990_at	Rxrb	--	1260.3	P	975.8	P	850.4	P	292	P	877.6	P	697.5	P	864.7	P	703.1	P	1233.3	P	1341	P	971.9	P	1237	P	1256.3	P	1351.8	P	758.3	P	1083	P	1034.6	P	1020.3	P	1062.6	P	963.4	P	1041.1	P	1040.3	P	907.5	P	1001.7	P
1416991_at	Mto1	--	232.3	P	137.4	P	124	P	197.6	P	158.4	P	143.4	P	184.9	P	123.2	P	167.9	P	191.3	P	177.9	P	155.4	P	178.9	P	229.5	P	113.3	P	157.7	P	174.1	P	202.6	P	184	P	182.9	P	212.5	P	278.2	P	241.4	P	193.2	P
1416992_at	Mfng	--	399	P	72.1	A	64.3	A	12.4	A	299.3	P	51.5	A	118.5	M	80.1	P	114.1	A	189.3	A	109.6	A	144.1	A	103	A	110.9	P	77	A	128.6	A	70.5	P	151.1	P	57	A	166.6	P	124.2	M	121.8	P	86.8	A	90.9	P
1416993_at	Cog4	--	747.6	P	636.6	P	677.7	P	502.2	P	488.7	P	508.5	P	623.5	P	595.1	P	721.3	P	506.7	P	773.8	P	704.1	P	739.8	P	1097.7	P	611.2	P	739.7	P	660.6	P	556.6	P	497.5	P	488.6	P	646.4	P	682	P	652.8	P	590.5	P
1416994_at	Ttc1	--	763	P	691.5	P	896.2	P	449.8	P	1031.4	P	711.4	P	830.3	P	1282.2	P	693.6	P	925.1	P	1091.8	P	954.6	P	928.6	P	847.8	P	813.2	P	874.8	P	877.1	P	982.2	P	1168.3	P	1114.8	P	866.5	P	686.5	P	1074.6	P	1118.7	P
1416995_at	Pacsin3	--	193.4	P	344.1	P	299.1	P	326.8	P	288.4	P	271.2	P	228.2	P	466.9	P	260.4	P	301.9	P	276.2	P	348.2	P	369.8	P	571.6	P	251.1	P	320.5	P	467.9	P	364.4	P	320.6	P	326.4	P	195.7	P	259.1	P	412.3	P	393.1	P
1416996_at	Tbc1d8	--	830.3	P	275.7	P	340.5	P	283.7	P	392.3	P	396.4	P	331.9	P	275.4	P	442	P	443.1	P	288.6	P	475.4	P	407.5	P	499	P	255.9	P	427.7	P	469.9	P	561.7	P	407.5	P	516	P	471.6	P	362.7	P	409.4	P	422.5	P
1416997_a_at	Hap1	--	1170.1	P	602.1	P	799.4	P	510.7	P	647.9	P	611.1	P	630.8	P	727.4	P	715.2	P	583.2	P	767.8	P	711.9	P	829.5	P	688.1	P	1018.3	P	543.7	P	781.5	P	769.6	P	675	P	1026.6	P	390.9	P	426.1	P	521.1	P	676	P
1416998_at	Rrs1	--	924.2	P	1241.4	P	1204.4	P	1959.8	P	1306	P	876.6	P	1103.1	P	791.3	P	1572.9	P	1196.8	P	1270.9	P	1120	P	1616	P	982.8	P	1307	P	1363.5	P	1064.8	P	1082.9	P	1284.6	P	1168.8	P	1093.3	P	1478	P	1420.7	P	1120.2	P
1416999_at	Smpd2	--	803.8	P	458.9	P	373.1	P	159.2	P	451.9	P	516.4	P	532.1	P	357.1	P	557.9	P	517.4	P	533.8	P	343.8	P	693.8	P	718.7	P	300.8	P	335.5	P	592.1	P	909.9	P	449	P	481.2	P	500.9	P	839.7	P	405.8	P	468.7	P
1417000_at	Abtb1	--	253.5	P	244.8	M	221.9	M	71.1	A	341.1	P	278.8	P	108.1	A	149.9	A	376.4	M	304.4	A	219.3	A	133.4	A	396.3	A	310.4	P	217.3	A	147.2	A	261	P	242.5	A	174.1	A	202.6	A	218.6	P	317.1	P	220.4	P	232.3	P
1417001_a_at	Rsrp1	--	2577.8	P	3403.7	P	2392.1	P	3762.7	P	2638.2	P	3194.9	P	2280	P	2678.7	P	3461.9	P	3835.6	P	2818.7	P	2678.1	P	3599.2	P	2981.7	P	3227.8	P	2687.8	P	2000.8	P	3059.7	P	2241.6	P	2664.8	P	2673.8	P	3075.2	P	2446.4	P	2970.6	P
1417002_at	0610012G03Rik	--	1152.2	P	1041.4	P	1124.6	P	870.3	P	1415.8	P	1170.1	P	951.1	P	1053.1	P	842.9	P	1090.7	P	685.8	P	1067.6	P	822.8	P	1228.7	P	600	P	714.1	P	1496	P	1410.4	P	1193.5	P	1176.8	P	1374.7	P	1403.8	P	1023.5	P	1184.8	P
1417003_at	0610012G03Rik	--	44.5	P	135.9	P	47.4	P	30.8	P	69.3	P	68.8	P	52.9	P	37.6	P	104.2	P	6.8	A	58.2	P	60.6	P	85.9	P	82.8	P	74.6	P	38.7	P	85	P	104.9	P	104.2	P	27.3	P	135.6	P	118.9	P	67.1	P	54.1	P
1417004_at	Tsg101	MRC	591.9	P	758.5	P	759.6	P	844.7	P	969.9	P	799.3	P	929.7	P	826.5	P	671.9	P	743.6	P	806.2	P	926.6	P	644.5	P	679.2	P	724.9	P	602.1	P	705.4	P	795.5	P	722.9	P	787.8	P	893.4	P	647.5	P	696.2	P	680.6	P
1417005_at	Klc1	--	639.7	P	271.7	P	342.4	P	193.7	P	1020.3	P	242.2	P	281	P	333.7	P	371.1	P	505.5	P	481.5	P	493.9	P	590.8	P	330.3	P	286.4	P	258.4	P	553.1	P	758.5	P	587.3	P	481.8	P	605.4	P	434	P	476.2	P	632.4	P
1417006_at	Commd4	--	1283.9	P	1330.9	P	1423.8	P	598.2	P	1890.9	P	1275	P	1055.3	P	1412.5	P	1383.6	P	1250.9	P	1299.9	P	1233.7	P	1268.1	P	1335.4	P	1082.2	P	997.5	P	1297.6	P	1221.7	P	1588.6	P	1605.7	P	1408	P	1202.1	P	1445.2	P	1489.2	P
1417007_a_at	Vps4b	--	3052	P	3189.4	P	3447.4	P	4379.5	P	3874	P	3498.9	P	3110.2	P	3265.4	P	3520.6	P	2744.1	P	3172.3	P	3193.1	P	3270.1	P	3894.1	P	3118	P	3023.1	P	3352.5	P	3208.4	P	3326.7	P	3323.2	P	3492.6	P	3178.2	P	2881.8	P	3481.3	P
1417008_at	Crat	--	274.8	P	374.1	P	271.9	P	511.7	P	301.3	P	426.8	P	268.8	P	527.8	P	299.8	P	494.3	P	386.1	P	367.5	P	250.3	P	346.5	P	351.2	P	493.9	P	378.4	P	293.8	P	297	P	450.4	P	283.5	P	428.4	P	367.1	P	391.9	P
1417009_at	C1ra	--	26.5	A	20.9	A	2.7	A	22.1	A	1.8	A	3.1	A	3.1	A	4.6	A	3.7	A	10.6	A	7.3	A	5.9	A	4.4	A	21.5	A	5.3	A	8.2	A	1.7	A	1.7	A	3.7	A	1.6	A	3.6	A	2.1	A	6.4	A	13.6	A
1417010_at	Zbtb18	--	2288.7	P	2922.8	P	2855.4	P	3674.6	P	2688.3	P	3123.2	P	3590.8	P	3311.1	P	3251.5	P	3127.9	P	3387.6	P	3447.2	P	2912.8	P	1963.1	P	3997	P	3535.9	P	2797.9	P	2376.3	P	2956.6	P	2788	P	2672.4	P	1808.7	P	2326.8	P	2801.7	P
1417011_at	Sdc2	RRC	1907.8	P	1826.5	P	1985.3	P	2740.5	P	1361	P	1870.1	P	2822.6	P	1617.7	P	1469.2	P	1288.6	P	1491.3	P	1813.2	P	1354.7	P	1629.1	P	1850.4	P	2373.3	P	1234	P	1196.4	P	1696.8	P	1818.8	P	1647.9	P	1797.3	P	2366.9	P	2275.9	P
1417012_at	Sdc2	RRC	2654	P	3305.1	P	4455.1	P	3137.8	P	2461.8	P	3771.7	P	4710.5	P	4451.5	P	2253.5	P	2898.4	P	3636.5	P	3648.5	P	3231.9	P	2944.1	P	3701	P	4513.3	P	2963.9	P	3298.4	P	3916.6	P	4361.5	P	3280.3	P	3048.3	P	4474	P	4245.5	P
1417013_at	Hspb8	--	2438.5	P	1251.3	P	1141.3	P	1052.3	P	665.6	P	1047.7	P	975.9	P	1071.4	P	509.2	P	737.8	P	1247.6	P	1354.7	P	533.3	P	1252.4	P	1032	P	1070.4	P	1047.7	P	843.6	P	1540.1	P	923.8	P	1160.5	P	1507.2	P	978.3	P	878.5	P
1417014_at	Hspb8	--	1074.7	P	325	P	565.7	P	219	P	277.3	P	376.7	P	386.4	P	468	P	330	P	433.5	P	523.9	P	410.1	P	411	P	333.9	P	479.9	P	386	P	427.3	P	348	P	569.3	P	493.5	P	622.1	P	482.9	P	686.6	P	482.6	P
1417015_at	Rassf3	--	83.7	A	76.8	A	89.4	P	65	P	57.2	A	76.3	A	120.4	P	121.4	P	107.3	A	99.2	A	121.9	P	190.8	P	96.9	M	94.3	P	91.1	A	156	P	71.2	A	87.7	A	104.5	P	93.2	P	45.5	A	67.2	A	96	P	151.8	P
1417016_at	Mapkapk5	--	1109.7	P	900.4	P	805.7	P	1362.8	P	831.3	P	669.2	P	802.8	P	1012.2	P	733.8	P	655.1	P	764.9	P	940.3	P	746.9	P	1077	P	886.2	P	724.8	P	764.2	P	1050	P	754.4	P	869.3	P	916.3	P	679.5	P	877.2	P	1005.2	P
1417017_at	Cyp17a1	--	16.5	A	25.7	A	15.2	A	17.1	A	17.6	A	18.3	A	3.1	A	17.1	A	32.5	A	60.4	A	8	A	13.1	A	30.4	A	2.2	A	4.5	A	8	A	20.7	A	11.8	A	3.9	A	53.8	A	7.3	A	2.7	A	20.5	A	9.4	A
1417018_at	Efemp2	RRC	1804.5	P	2698.3	P	2275.3	P	1719.6	P	2757.3	P	3623.7	P	1669.2	P	1786.7	P	2308.3	P	2082.3	P	1797.1	P	1454.8	P	2366.4	P	3142	P	1737.7	P	1617.1	P	2352.1	P	2635.2	P	1990.7	P	1982.4	P	3093.9	P	3033.5	P	2280.1	P	2101.8	P
1417019_a_at	Cdc6	--	262.1	P	189.7	P	730.1	P	490.1	P	597	P	237.1	P	884.4	P	433.4	P	300.1	P	190.6	P	678.8	P	601.2	P	297.3	P	238.1	P	839.4	P	613.9	P	234.3	P	245.8	P	645.1	P	518.6	P	191.4	P	423.8	P	734.8	P	471.5	P
1417020_at	Spata4	--	62.7	P	1.4	A	10.9	A	5.4	A	1.6	A	8.3	A	0.8	A	13.3	A	8.9	A	9.1	A	17.9	A	8.2	A	26.4	A	9.6	A	17.4	A	28.1	A	2	A	8	A	6.3	A	3.6	A	1.5	A	7.4	A	9.4	A	9.8	A
1417021_a_at	Spo11	--	48.1	P	2.6	A	15.9	A	6.2	A	13.9	A	15.1	A	29.7	P	15.7	A	28.4	A	21.4	A	16	A	30.4	P	19.6	A	27.8	P	24.6	A	39.7	P	7.1	A	16.2	A	18.6	A	17.7	A	2.4	A	12	A	31.7	P	26.6	P
1417022_at	Slc7a3	--	35	A	142.7	P	101.8	P	30.2	P	99.2	P	145.9	P	62.8	P	72.7	P	149	P	155.9	P	87.7	P	94.6	P	149.4	P	111.5	P	35.2	P	58.5	A	88.4	P	64.2	A	31.5	A	37.6	P	177.7	P	155.2	P	56.1	P	59.4	P
1417023_a_at	Fabp4	--	14.8	P	90.9	P	279.6	P	115	P	32.4	P	22.8	A	54.1	P	136.4	P	69.5	P	84.9	P	332.1	P	709.7	P	39.9	P	28.3	A	185.6	P	102.5	P	78.4	P	77	P	93.9	P	466.2	P	17	P	78.3	P	79	P	723.1	P
1417024_at	Hars	--	1489.4	P	1521.6	P	1884.9	P	1979.8	P	1970.9	P	1553.1	P	1538.4	P	1816.6	P	1506.6	P	1392.8	P	1597.6	P	1661.8	P	1611	P	2134.1	P	1594.3	P	1534.2	P	1613.1	P	1845	P	2093.7	P	1903.6	P	2152.8	P	1895.1	P	2079	P	2142.1	P
1417025_at	H2-Eb1	--	11.8	A	38.2	A	38.6	A	11.1	A	10.9	A	9.6	A	22.9	A	4.5	A	91.6	A	25.7	A	35.6	A	4.9	A	15.7	A	19.2	A	6	A	3.6	A	52.4	A	6.5	A	3.5	A	2.2	A	10.2	A	110.6	A	11.5	A	8.8	A
1417026_at	Pfdn1	MRC	4490.5	P	4092.5	P	4175.8	P	4203.4	P	4435.8	P	4708.5	P	4718.8	P	5131.5	P	3900	P	4559	P	4832.5	P	5055.5	P	3865.4	P	3139.6	P	4492.8	P	4237.4	P	5436.8	P	4913.6	P	4787.1	P	4945.1	P	3643.8	P	3237.2	P	3913.9	P	4580.3	P
1417027_at	Trim2	--	553.2	P	1774.5	P	1476.9	P	2073.7	P	2006.7	P	1785.4	P	1730	P	1438.4	P	1484.6	P	1768.2	P	1853.8	P	1629.3	P	1697.3	P	1871	P	1734.7	P	1692.8	P	1694.6	P	1432.2	P	1426.2	P	1194.1	P	1711.9	P	1778.7	P	1457	P	1477.6	P
1417028_a_at	Trim2	--	409.8	P	1563.7	P	1108.4	P	820.2	P	1043.2	P	1448	P	1018	P	1102.3	P	961.9	P	768.1	P	1008.7	P	868.9	P	822.7	P	1571.8	P	1305.2	P	1173.2	P	1261.6	P	1174.3	P	912.1	P	1070.4	P	1648.9	P	1191.6	P	1037.2	P	997.5	P
1417029_a_at	Trim2	--	249.2	P	562.2	P	532.7	P	180.9	P	704.4	P	691.4	P	496.7	P	441.2	P	450.4	P	696.1	P	504.4	P	503.5	P	582.8	P	517.6	P	409.9	P	486.7	P	851.7	P	802.2	P	668.9	P	640.4	P	898.5	P	748.6	P	493.6	P	667.7	P
1417030_at	Tmem206	--	161.7	P	122.8	P	198.9	P	45.3	P	142.3	P	100.3	P	168.9	P	125.1	P	183.2	P	96	P	181.4	P	123.7	P	354	P	88.6	P	103.7	P	150.8	P	164.1	P	160.9	P	214	P	179.6	P	196.8	P	157.9	P	112.3	P	107.8	P
1417031_at	Tmem206	--	296	P	186.8	P	299.2	P	190.4	P	243.1	P	176.8	P	184.6	P	235.1	P	232.2	P	141.9	P	216.2	P	252.6	P	406.4	P	414	P	238.4	P	206.5	P	178.4	P	261.3	P	365.7	P	280.2	P	365.9	P	265	P	358.8	P	266.4	P
1417032_at	Ube2g2	--	905.5	P	743.4	P	835.8	P	751.7	P	849.3	P	819.5	P	766.6	P	955.9	P	781	P	908.2	P	1000.9	P	1012.8	P	825.6	P	1095.6	P	837.3	P	842.6	P	809.4	P	1275.9	P	1220.1	P	1043.8	P	761.3	P	697.7	P	777	P	982.8	P
1417033_at	Ube2g2	--	610.5	P	611.6	P	494.2	P	227.6	P	561.6	P	569.2	P	624.8	P	604.4	P	776.5	P	514.3	P	483.4	P	520.5	P	493.8	P	67.3	A	608.5	P	423.9	P	415.9	P	368.6	P	464.9	P	625.7	P	179.5	P	123	P	203	P	405.8	P
1417034_at	Trappc6a	--	431.5	P	486	P	447.9	P	284.8	P	535	P	505.1	P	543.2	P	798.2	P	594.3	P	680.6	P	512.5	P	529.9	P	574.7	P	691.9	P	629.1	P	780.6	P	659.6	P	617.7	P	450	P	652.6	P	695.3	P	507.7	P	675.5	P	557.3	P
1417035_at	Sac3d1	--	163.1	M	231.8	P	220.8	A	137.3	P	192.6	A	192.8	A	239.4	A	196.2	A	171.4	A	165.6	A	193.5	A	251.4	A	230.5	A	126	A	210.1	A	140.8	A	183.7	M	224.4	A	188.5	A	224.8	P	134	A	149.9	A	305.9	M	223.6	M
1417036_at	Sac3d1	--	21.4	A	64.6	A	33.9	A	10.3	A	17.4	A	7	A	39.7	A	55.1	A	9.3	A	17.1	A	8.1	A	9.3	A	18.8	A	7.5	A	48.8	A	15	A	3.9	A	29.7	A	6.5	A	9.2	A	10	A	102.7	A	40.2	A	69.8	A
1417037_at	Orc6	--	544.8	P	711.7	P	738.8	P	1030.6	P	994.6	P	672.6	P	739	P	618.8	P	891.5	P	637.8	P	677.8	P	705.5	P	635.3	P	611.4	P	674	P	705.7	P	592.8	P	652.9	P	896.3	P	625.8	P	565.5	P	601.9	P	874.1	P	750.8	P
1417038_at	42622	--	2194.1	P	2883.3	P	2992.9	P	2320.9	P	3288.2	P	3282.4	P	2457.9	P	2818.9	P	2740.6	P	2839.9	P	2819.4	P	2912.4	P	2211.4	P	4708.9	P	2467.5	P	2891.6	P	3454.2	P	3032.9	P	3211.3	P	3377.1	P	3818	P	3641.9	P	2720.1	P	2581.6	P
1417039_a_at	Cul7	--	2360.7	P	1651.6	P	1559.2	P	572.8	P	2277.6	P	1550.4	P	1003.6	P	921.1	P	1999.8	P	1647.5	P	1023.3	P	1318.7	P	1883.8	P	1953	P	1338.4	P	1104.7	P	2047	P	2325.5	P	1752.7	P	1316.2	P	2443.3	P	1867.7	P	1875.3	P	1626.1	P
1417040_a_at	Bok	--	265.7	P	131.8	P	205.4	P	69.1	A	227.1	P	49.4	A	226.4	P	293	P	208.8	P	276.7	P	118	A	275.2	P	276.7	P	135.6	P	203	P	138.4	A	159.9	P	186	P	98.7	A	121.7	P	96	A	201.9	P	174.6	P	129.6	P
1417041_at	Polr1c	--	1027	P	506.5	P	628.3	P	421.3	P	804.2	P	512.9	P	590.7	P	688.6	P	642.9	P	715.5	P	619.3	P	765.1	P	898.8	P	814.4	P	754	P	655.1	P	719.2	P	576.5	P	554.1	P	534.2	P	812.4	P	620.8	P	608.5	P	556.1	P
1417042_at	Slc37a4	--	228	A	225.3	P	199.6	A	305	P	153.6	A	190.3	P	177.1	A	168.4	A	418.9	P	309.6	A	206.9	A	229.2	A	255.5	A	214.8	P	161.8	A	175.5	A	189.7	A	244.5	M	165.7	P	353.3	P	237.8	P	155.9	A	306.2	P	285.8	P
1417043_at	Lcat	--	80.2	P	32	A	6.7	A	24.3	A	165.8	P	66.6	P	29.4	A	10.9	A	216.8	P	66.4	A	150.2	P	63.7	A	126.7	P	104.8	P	49	A	32	A	30.1	A	85.1	A	19	A	26.2	A	5.3	A	100.1	P	113.5	P	44.3	A
1417044_at	Lcmt1	--	478.3	P	484.8	P	349.2	P	251.6	P	526.6	P	386.4	P	343.2	P	365.1	P	640.4	P	356.2	P	367.2	P	401.9	P	438.8	P	329.7	P	406.4	P	438.9	P	364.5	P	425	P	399.4	P	476.3	P	490.8	P	393.6	P	391.1	P	364.6	P
1417045_at	Bid	--	233.1	P	571.8	P	638.7	P	679.6	P	220.4	P	428	P	653.8	P	684.6	P	456.5	P	585.4	P	495.1	P	554.6	P	501.2	P	511.7	P	688.6	P	755.6	P	544.3	P	352.1	P	450.6	P	439.6	P	630.6	P	532.7	P	767.1	P	516.2	P
1417046_at	Nprl2	--	309.9	P	314.7	P	303.7	P	589	P	210.4	P	280.1	P	222.8	P	281.7	P	289.3	P	275.1	P	239.5	P	267.8	P	316.1	P	306.7	P	207.4	P	364	P	319	P	246.7	P	225.4	P	295.9	P	403.1	P	573.3	P	313.7	P	308.7	P
1417047_at	Prom2	--	65.9	P	190.8	P	513	P	529.4	P	79.1	P	226.9	P	463.7	P	721.8	P	127.2	A	397	P	458.9	P	517	P	149.8	P	321.9	P	327.8	P	585.3	P	103.2	P	135.6	P	375.9	P	727.5	P	132.9	P	150.6	P	725.3	P	688.9	P
1417048_at	Prom2	--	84.2	P	483	P	1987.2	P	1804.6	P	185.5	P	602.1	P	1419.1	P	1670.3	P	276.3	P	353.9	P	1705.7	P	1284.1	P	461.4	P	956	P	1504.2	P	2782.7	P	458.6	P	513.6	P	1539	P	2216.8	P	802.5	P	1468.5	P	2601.9	P	2743.3	P
1417049_at	Rhd	--	47	P	6.3	A	2.2	A	6.1	A	42.5	A	9.6	A	20.8	A	5.9	A	42.3	A	11.8	A	9.8	A	22.7	A	42.7	A	16.4	A	5.5	A	3.6	A	46.8	P	26.7	A	17.9	A	3.2	A	7	A	12.6	A	8.6	A	7.9	A
1417050_at	C1qtnf4	--	184.5	P	96.3	P	88.6	P	48.5	A	149.6	P	95.6	P	109	P	94.5	P	204	P	216.7	P	139.3	P	139.6	P	236.8	P	157	P	163.9	P	175.7	P	159.4	P	150	P	96.9	P	109.6	P	220.6	P	128.8	P	81.9	P	139.1	P
1417051_at	Pcdh8	--	24.9	P	11.5	P	1.3	A	6.6	A	1.2	A	5.2	A	19.8	P	8.3	A	4	A	16.9	P	21.2	P	3.8	A	7.3	A	11.2	P	23.7	A	7.8	A	15.9	P	8.6	A	10.8	A	16.2	P	1	A	10.5	A	10.5	A	5	A
1417052_at	Psmb3	--	2002.4	P	2356.4	P	1929.4	P	2299.1	P	2211.7	P	2164	P	1942.4	P	3115.4	P	1876.9	P	1636.6	P	1981.9	P	2495.1	P	1412.4	P	2044.6	P	2020.6	P	2258	P	2081.4	P	2073.4	P	2095.4	P	2397.6	P	2483.4	P	2017.3	P	2337.8	P	2297.4	P
1417053_at	1700071K01Rik /// Phb	--	900.4	P	997.5	P	1437.3	P	584	P	1232.6	P	1152.5	P	1215.4	P	1543.5	P	1140.4	P	1116.8	P	1298.4	P	1227.2	P	1286.7	P	872.6	P	1229.7	P	1175.8	P	1298.9	P	1363.4	P	1447.6	P	1468.1	P	1198.3	P	1024.9	P	1380	P	1523.1	P
1417054_a_at	Sf3b6	--	1413.3	P	1339.8	P	1259.6	P	1405.7	P	1400.9	P	1281.3	P	1418.5	P	1399.1	P	1268.2	P	1042.6	P	1382.4	P	1570.4	P	1370.1	P	1072	P	1369	P	1192.3	P	1378.6	P	1190	P	1248.6	P	1291.7	P	1016.7	P	1034.1	P	1117.8	P	1186.3	P
1417055_at	Sf3b6	--	1877.3	P	1837.6	P	1777.9	P	2003	P	1781.3	P	1624	P	1661.1	P	1853.2	P	1617.6	P	1565.4	P	1679.8	P	2011.8	P	1686.6	P	1448	P	1463.7	P	1317.3	P	1718.4	P	1579.5	P	1545.5	P	1627.3	P	1728.7	P	1348	P	1506.2	P	1547.1	P
1417056_at	Psme1	MRC	3101.7	P	3149.8	P	4027.6	P	2806.6	P	3584	P	4185.3	P	3567.7	P	4484.1	P	3052.5	P	3109.1	P	3502.9	P	3816.7	P	4145.1	P	4864.9	P	3230.3	P	3564.8	P	4558.4	P	4271.4	P	4790.7	P	4463.8	P	5195	P	4339.3	P	4481.9	P	4939.1	P
1417057_a_at	Lamp3 /// Ppid	--	2535.4	P	1351.2	P	1947.2	P	2605.1	P	2109.9	P	1345.5	P	2075.1	P	1655.1	P	1662.8	P	1977.7	P	1912.7	P	2060.6	P	2234.1	P	2237.4	P	2163.8	P	2106.9	P	1748.3	P	1863.8	P	1934.9	P	1319.8	P	1803.2	P	2296.5	P	2167.3	P	2263	P
1417058_a_at	Krtcap2	--	2467.8	P	4008.3	P	3610.9	P	2873.9	P	3890.3	P	4825.3	P	4029	P	4550	P	3423.5	P	4096.8	P	3668.7	P	3743	P	3209.1	P	3620.9	P	3765.4	P	3797.2	P	4189.1	P	4383.5	P	3573.2	P	4361.6	P	4153.8	P	3259	P	3802.1	P	3711.5	P
1417059_at	Krtcap2	--	1060.6	P	1917.9	P	1823.8	P	644.4	P	2515.4	P	2403	P	2062.1	P	1814.8	P	1924.8	P	1770.3	P	1788.6	P	1751.3	P	1499.8	P	2459.8	P	1630.7	P	1763.6	P	2293.3	P	1482.1	P	1995.3	P	2227.5	P	1878.7	P	1775.1	P	1800.7	P	1626.2	P
1417060_at	Ppp1r11	--	208.8	P	239	P	214.5	P	321.5	P	215.1	P	161.6	P	285.2	P	239.2	P	195.5	P	179.4	P	349	P	223.2	P	316.5	P	228.8	P	244.4	P	239	P	219.4	P	331.2	P	273.5	P	302.7	P	293.5	P	172.4	P	196.8	P	283.1	P
1417061_at	Slc40a1	--	350.3	P	211.6	P	359.3	P	328.3	P	126.6	P	184.3	P	226.6	P	148.2	P	273.6	P	190.1	P	322.5	P	195.8	P	345.3	P	103.9	P	208	P	190.9	P	141.5	P	183.6	P	340.1	P	206.2	P	196.4	P	136.7	P	232.1	P	186.2	P
1417062_at	Armc10	--	1616.5	P	1834.6	P	1220.1	P	1992.4	P	2432.5	P	1814.2	P	1413.7	P	1492.4	P	2221.5	P	1745	P	1476.9	P	1489.9	P	2431.1	P	909.9	P	1361	P	1324.1	P	1911.8	P	1355	P	1580.5	P	1586.3	P	1839.1	P	1437.7	P	1283.2	P	1572.3	P
1417063_at	C1qb	--	250.6	P	162.5	P	100.5	P	14.5	A	61.7	P	4.6	A	43.8	A	64.9	P	108.4	P	74.4	A	58.8	A	98.4	P	226	P	175.2	P	40.5	A	41.1	A	116.1	P	109.5	P	75	P	223.9	P	26.5	A	128.4	P	45.7	P	88.3	P
1417064_at	Jagn1	MRC	1095	P	1473.3	P	1640.4	P	1194.1	P	901.3	P	1342.2	P	1155.9	P	1183.6	P	996.5	P	848.5	P	1116.9	P	1003	P	1007.5	P	1895.5	P	941.2	P	1244.4	P	1056	P	1746.3	P	1309.9	P	1524.6	P	1908.1	P	1935.4	P	2099.7	P	1835.8	P
1417065_at	Egr1	RRC	595.2	P	827	P	1493.3	P	2550.9	P	342.2	P	751.6	P	1054.8	P	1051.9	P	507.3	P	752.2	P	1280.8	P	1428.5	P	304.7	P	482.2	P	809.3	P	886.4	P	675.1	P	906.2	P	1313.9	P	2325	P	307	P	409.5	P	1090.1	P	916.8	P
1417066_at	Adck3	--	175.1	P	619.5	P	330.2	P	346.1	P	231.3	P	445.7	P	772.7	P	604.6	P	367.8	P	570.9	P	400.5	P	507.9	P	221.7	P	708.8	P	412.1	P	699.2	P	364.6	P	560.6	P	412.1	P	629.1	P	438.6	P	625.1	P	677.1	P	751.7	P
1417067_s_at	Adck3	--	1632.6	P	1689.8	P	958.4	P	1507	P	1402	P	1299.9	P	877.7	P	1178.2	P	1115.9	P	1316.6	P	965.8	P	964	P	1219.2	P	1334.6	P	1548.5	P	1224	P	1111.9	P	998.3	P	961.2	P	724.8	P	1152.4	P	1179.4	P	1094.1	P	989	P
1417068_a_at	Ptpn1	--	1052.9	P	683.8	P	1022.5	P	446.9	P	1072.8	P	636.6	P	550.2	P	685.6	P	790.2	P	597.4	P	1001.7	P	1032.6	P	888.4	P	1152.2	P	665.9	P	673	P	1242.1	P	910.4	P	1015	P	1109.7	P	759.2	P	656.5	P	827.2	P	985.6	P
1417069_a_at	Gmfb	--	1994.1	P	1294.8	P	1453.4	P	1151.4	P	2058.2	P	1619.9	P	1569.8	P	1665.2	P	1616.1	P	1629.8	P	1716.3	P	1731.4	P	1634.4	P	1282.5	P	1694.8	P	1657.8	P	1798.8	P	1449.1	P	1444.9	P	1688.8	P	1778.8	P	1489.5	P	1441.4	P	1458.5	P
1417070_at	Cyp4v3	MRC	180.2	P	372.4	P	223	P	255.9	P	174.3	P	332.5	P	179.6	P	124.4	P	138.4	P	212.1	P	177.5	P	146.3	P	193.5	P	539.3	P	166.1	P	196	P	302.6	P	245.4	P	204.3	P	249.4	P	205.8	P	192.4	P	174	P	167.6	P
1417071_s_at	Cyp4v3	MRC	500.2	P	1467.1	P	674.4	P	1394.2	P	510.6	P	1608.5	P	696.2	P	584.1	P	808.3	P	642	P	564.1	P	443.6	P	490.1	P	842.2	P	636.4	P	684.5	P	862.8	P	565.6	P	536.9	P	644.6	P	815.5	P	994	P	738.2	P	583.3	P
1417072_at	Slc22a6	--	83.8	P	97.5	P	33.9	M	21.6	A	21.7	A	53.6	A	239.9	P	55.6	A	112.2	A	146.7	P	103.2	P	63.9	P	162.7	P	52.2	P	58.7	A	82.7	A	88.5	M	124.2	P	52.6	M	27.4	A	38.2	P	58.5	P	207.3	P	45.6	P
1417073_a_at	Qk	RRC	1216.7	P	662.3	P	871.1	P	1246.4	P	880.8	P	692.2	P	1719.2	P	1429.3	P	988.8	P	948.1	P	1366	P	1239.3	P	1172.6	P	410.7	P	1674.1	P	1623.8	P	769.7	P	711.8	P	797.5	P	920.1	P	713	P	812.5	P	983.9	P	1253.3	P
1417074_at	Ceacam10	--	79.9	P	851.6	P	687.2	P	444.2	P	227.6	P	667	P	222.7	P	241.6	P	265.9	P	351.4	P	399	P	511.1	P	148.9	P	262.4	P	203.8	P	144.7	P	428.8	P	552	P	506.7	P	448.4	P	250.8	P	174.3	P	180.4	P	94.1	P
1417075_at	Fam136a	--	782.4	P	564.1	P	471.8	P	477.8	P	862.7	P	506.5	P	564.8	P	584.3	P	753.1	P	685.1	P	498.6	P	561.8	P	686.6	P	325.1	P	444.5	P	511.1	P	942.3	P	608.5	P	345.9	P	505	P	602	P	321.2	P	272.7	P	381.4	P
1417076_at	Fabp9	--	4.2	A	4	A	3.2	A	11.5	A	10.4	A	2.5	A	3.3	A	1.6	A	5.6	A	34.4	A	12.5	A	6	A	5.9	A	1.8	A	6	A	8.5	A	3.9	A	4.9	A	2.6	A	1.6	A	23.2	A	2.7	A	2.8	A	2.4	A
1417077_at	Bcap29	MRC	486.6	P	1076.8	P	842.6	P	2168.3	P	381.4	P	810.7	P	771.6	P	721.1	P	758.5	P	446.6	P	1031.3	P	941.3	P	484.9	P	576.4	P	661.9	P	945.7	P	560.1	P	396.1	P	813.3	P	968	P	552.4	P	485.6	P	677.6	P	708	P
1417078_at	Lgals2	--	6.6	A	6.4	A	11	A	35.8	A	12.2	A	23.2	A	20.8	A	24.4	A	35.2	A	32	A	66.8	P	41.7	A	24.6	A	28.1	P	39	A	8.5	A	5.5	A	15	A	32.5	A	2.5	A	18.3	A	11.3	A	51.7	P	24.3	A
1417079_s_at	Lgals2	--	48.1	P	21.5	A	14.9	M	20.2	A	14.3	A	49.5	P	49.4	P	77.2	P	104.4	P	94.9	P	109.3	P	42.7	A	34.6	A	50.4	P	51.9	A	97.8	P	46.3	P	33.5	A	38.9	A	59.7	P	40.1	P	23.3	A	55.8	P	33.9	P
1417080_a_at	Ecsit	--	283.2	P	371.9	P	375.7	P	196.7	P	404	P	494.8	P	441.8	P	317.6	P	341.4	M	260.9	A	408.5	M	412.8	P	357.4	M	437.9	P	302.7	A	321.1	M	346.9	P	293.7	P	349.1	P	365	P	399.3	P	390	P	513.2	P	417.4	P
1417081_a_at	Syngr2	--	1403.4	P	2516.9	P	2809	P	3420.3	P	1775.5	P	2828.6	P	3077.9	P	2686.7	P	2029.4	P	1723.4	P	2783.4	P	2661.7	P	1496.1	P	1899.5	P	2502.2	P	2998.9	P	2309.6	P	1910.5	P	2331.5	P	2748.5	P	1326.6	P	2090.1	P	2318.8	P	2056.2	P
1417082_at	Anp32b	--	4536.6	P	4452	P	5665.3	P	5931.7	P	7187.5	P	5360.9	P	6283.4	P	6239.5	P	5046	P	6009.1	P	5881.9	P	6125.9	P	5731.2	P	3999.5	P	5963.8	P	5326.3	P	5963.8	P	5486.4	P	6534.7	P	6386.8	P	4921.5	P	4127.6	P	4974.6	P	5374.3	P
1417083_at	Sec61b	--	4474	P	5258.4	P	4134.4	P	4188.3	P	5516.8	P	5288.8	P	5164.1	P	4689	P	5446.4	P	5275	P	5098.5	P	4531.1	P	4115.3	P	4357.7	P	4619.5	P	3929.9	P	6062.8	P	4151.9	P	4449.5	P	4514.3	P	5056.8	P	4873.1	P	3682.6	P	4340.9	P
1417084_at	Eif4ebp2	--	2181.3	P	2182.4	P	1636.6	P	753.4	P	2508.8	P	1639.1	P	2054.9	P	1910.4	P	2848.1	P	2658.3	P	2241.4	P	2748.1	P	2666.6	P	2454.8	P	2661.1	P	2342.6	P	2715.1	P	2483.3	P	2156	P	2604.7	P	2024.4	P	2527.2	P	1816.4	P	1681.1	P
1417085_at	Akr1c6	--	1.8	A	4	A	1.3	A	13.3	A	19.1	A	4.5	A	16.9	A	3.4	A	4	A	18.5	A	11.2	A	8.6	A	26.1	A	1.8	A	2.4	A	21.2	A	2	A	16.6	P	15.2	A	2.9	A	8.4	A	12.6	A	3.6	A	1.5	A
1417086_at	Pafah1b1	--	1971.5	P	1936.1	P	1656.5	P	1709.8	P	2167.9	P	2266.5	P	1966.8	P	1542	P	2438.5	P	2099.9	P	2364	P	1631.8	P	1985.2	P	1387.5	P	1471.8	P	1613.8	P	1870	P	1827.6	P	1924.2	P	1602.7	P	2101.7	P	1653.9	P	1078.6	P	1532.8	P
1417087_at	Glg1	--	1575.1	P	2219.4	P	1649.4	P	1494.6	P	1745.4	P	2206.2	P	1619.6	P	1431.6	P	1480.1	P	1074.5	P	1044	P	1139.3	P	1114.1	P	1984.9	P	958.5	P	1536.3	P	1159.6	P	1322.1	P	1355.8	P	1217.2	P	1781.5	P	1948.8	P	1667.4	P	1390.4	P
1417088_at	Zfp346	--	215.3	P	257.7	P	289.1	P	370	P	319.7	P	248.1	P	290.3	P	265.7	P	441.9	P	404.3	P	399.8	P	373.9	P	428.4	P	365.4	P	384.1	P	435.4	P	367.8	P	446.9	P	348.6	P	271.7	P	318.9	P	284.7	P	232.5	P	208.9	P
1417089_a_at	Ckmt1	MRC	110.6	P	1504.3	P	2152.2	P	1624.6	P	609.2	P	1650.9	P	1370.7	P	1787	P	1104.5	P	1260.2	P	2182.3	P	2128.9	P	314.5	P	1346.9	P	1080.7	P	1506.4	P	1391.5	P	1841.4	P	2559.8	P	2719.1	P	1107.3	P	1493.3	P	2070	P	1936.6	P
1417090_at	Rcn1	--	5170.8	P	7042.5	P	5686.7	P	5507.9	P	7534.8	P	7406.3	P	5923.4	P	5367.7	P	7827.3	P	7988	P	6463.7	P	5652.7	P	8316.9	P	4813.2	P	6088.1	P	5665.1	P	7064.7	P	5955.9	P	5219.1	P	5550.7	P	5612.7	P	5186.4	P	4323.8	P	4723	P
1417091_at	Chuk	MRC	837	P	559.2	P	443.5	P	690	P	594.6	P	480.4	P	579.7	P	637.5	P	692.1	P	264.4	P	571.7	P	541.7	P	456.3	P	644.9	P	523.1	P	409.8	P	328.8	P	697.3	P	454.4	P	429.9	P	688	P	596.2	P	786	P	659.3	P
1417092_at	Pth1r	--	607.3	P	97.1	P	66.4	P	29.9	A	189.4	P	70.9	P	41.9	P	110.7	P	112.5	P	247.2	P	113.6	P	149.3	P	198.1	P	363.3	P	122.5	P	32	A	98.6	P	315.7	P	58.1	P	196.2	P	69.7	P	261	P	55.1	P	166.2	P
1417093_a_at	Gtf2h4	--	264.1	P	94.5	P	155.9	P	85	P	213.4	P	200.7	P	126.3	P	151.7	P	170.6	P	138.2	P	238.7	P	169.9	P	204.8	P	215.5	P	147.3	P	205.4	P	149.4	P	336.8	P	153.8	P	156.9	P	213	P	233.4	P	268	P	219.7	P
1417094_at	Acot7	--	1389.7	P	1397.5	P	1480.5	P	1375.5	P	1464.1	P	1422.6	P	1338	P	1148.1	P	1498.2	P	1290.8	P	1398.7	P	1518.5	P	1534.9	P	1411.5	P	1629.1	P	1667.7	P	943.9	P	1150	P	1548.6	P	1258.1	P	1582.7	P	1466	P	1809.8	P	1655.5	P
1417095_a_at	Hspa14	--	773.7	P	684.1	P	816.7	P	1125.7	P	849	P	564.8	P	814.8	P	760.1	P	882.7	P	746.9	P	975.9	P	924.9	P	1011.2	P	582.8	P	982	P	893.4	P	591.1	P	415.9	P	859.3	P	646.5	P	409	P	383.3	P	495.9	P	711.8	P
1417096_at	Rrp15	--	380.7	P	281.3	P	580.9	P	314.9	P	604.4	P	336.8	P	514.2	P	484.6	P	351.6	P	468.2	P	439.5	P	437.7	P	768.8	P	440.7	P	537.3	P	388.9	P	596.3	P	347.7	P	761.9	P	444.1	P	560.6	P	456.9	P	519.5	P	689.2	P
1417097_at	Mecr	--	253.6	P	239	P	328.8	P	148.9	P	269.6	P	228.8	P	303	P	361.2	P	312.7	P	202.6	A	345.1	P	315.8	P	262.8	P	274.3	P	189	P	285.6	P	149.3	P	285	P	245.1	P	237.8	P	233.6	P	266.5	P	336.8	P	235	P
1417098_s_at	Mecr	--	202.1	P	205.9	P	295	P	119.3	P	156.2	P	181.3	P	282.4	P	348.9	P	260.2	P	238.9	P	282.2	P	455.1	P	191.2	P	315.2	P	265	P	252.9	P	137.3	P	244.6	P	246.3	P	400.8	P	228.4	P	264.1	P	253.1	P	259.3	P
1417099_at	Ftsj1	--	485.9	P	324.8	P	347.5	P	690.5	P	357	P	380.8	P	422.9	P	376.5	P	614.6	P	819.3	P	450.1	P	411.4	P	488.2	P	481.6	P	418.6	P	512.7	P	606.1	P	373.2	P	386.7	P	298	P	550.2	P	489.8	P	506.3	P	444.9	P
1417100_at	Cd320	--	1109.9	P	1651.3	P	1380.6	P	865.4	P	1410.5	P	1771.8	P	1499.5	P	1131	P	1270.6	P	1040.1	P	1015.3	P	977.9	P	1373.3	P	1268.9	P	916.1	P	1147.9	P	1570.8	P	1330.3	P	1089.6	P	1015.5	P	1884.5	P	1368.9	P	1135.5	P	1033.6	P
1417101_at	Hspa2	--	2340.8	P	499.4	P	580.8	P	622	P	540.4	P	504.4	P	552.3	P	509.7	P	651.4	P	674.5	P	682.3	P	885.9	P	828.5	P	682.2	P	599.9	P	689.1	P	603.4	P	454.4	P	760.6	P	568.1	P	341.8	P	605.6	P	512.4	P	538.4	P
1417102_a_at	Ndufb5	MRC	5119.8	P	4580.3	P	4321.4	P	4308	P	4301.4	P	4848.2	P	4538.2	P	5814.6	P	3590.2	P	4169.9	P	4103.6	P	4987.9	P	3522.1	P	3888.4	P	3797.9	P	3983.4	P	4737.4	P	4296.9	P	4781.6	P	4737.1	P	4254.9	P	3299	P	3791.8	P	4505.7	P
1417103_at	Ddt	--	910.2	P	946.6	P	1320.1	P	1097.8	P	873.6	P	1116.7	P	1038.7	P	1686.8	P	745.5	P	858.1	P	1385.5	P	1302.7	P	489.6	P	1062.1	P	1172.4	P	1259.8	P	1026.3	P	1173.3	P	1207.4	P	1588	P	1083.8	P	1048.3	P	1512.8	P	1548.7	P
1417104_at	Emp3	--	1383.4	P	1108.8	P	1069	P	687.5	P	436.2	P	881.8	P	1076	P	721	P	506.3	P	512.1	P	920.3	P	1067.4	P	432.9	P	1109.6	P	864.1	P	726.3	P	937	P	875.8	P	948.8	P	1109	P	607.3	P	1335.4	P	1272.1	P	884.2	P
1417105_at	Trappc2l	--	1286.2	P	1218.7	P	658	P	1149.9	P	728.3	P	872.6	P	815.5	P	1017.3	P	718.1	P	952	P	943.8	P	731.1	P	597.3	P	788.3	P	589.2	P	825.3	P	774.4	P	929.7	P	793.1	P	871.4	P	709.6	P	596.6	P	507.8	P	701.6	P
1417106_at	Tpd52l2	MRC	982.9	P	1044.5	P	699.2	P	736.6	P	820	P	873	P	817.4	P	872.7	P	776.5	P	1030.6	P	988.7	P	1132	P	905.9	P	683.6	P	1077.5	P	969.5	P	957.4	P	849.2	P	751	P	742.9	P	853.5	P	823.6	P	672.6	P	746.7	P
1417107_at	Tpd52l2	MRC	432.4	P	245.2	P	156.4	P	221.5	P	242.6	P	202.2	P	278.4	P	210.4	P	268.1	P	311.8	P	261	P	178.5	P	282.5	P	267	P	250.6	P	242.4	P	238.1	P	213	P	202.4	P	223.9	P	329.5	P	213.3	P	156.5	P	171.7	P
1417108_at	Klc4	--	546.3	P	565.3	P	732.2	P	323.4	P	829.5	P	937.3	P	487.8	P	781	P	635.2	P	706.5	P	498.5	P	523.6	P	1099.7	P	1184.1	P	629.2	P	633.4	P	680.8	P	1153.5	P	896.2	P	662.3	P	662.6	P	780.5	P	827.4	P	800.5	P
1417109_at	Tinagl1	MRC	2031.6	P	4059.8	P	4401.7	P	4411.7	P	1050.3	P	3935.7	P	4676.9	P	4009.5	P	1905.2	P	2487.2	P	3382.5	P	3807.5	P	1227.9	P	2700.4	P	4375	P	5093.4	P	2493.8	P	2336.1	P	2441	P	3408.5	P	2179.9	P	3246.4	P	4220	P	3246.2	P
1417110_at	Man1a	MRC	952.2	P	1321.8	P	1406.7	P	2020.8	P	720.8	P	1352.6	P	1725	P	1453.6	P	897.3	P	715.7	P	954.7	P	954.8	P	637.6	P	850	P	1005.8	P	1565.1	P	757.7	P	750.2	P	920.8	P	1157.7	P	599.4	P	949.1	P	1726.4	P	1512.1	P
1417111_at	Man1a	MRC	2367.8	P	2379.2	P	2287.5	P	4111	P	1493.1	P	2648.4	P	2560	P	1981.5	P	1700.7	P	1466	P	1869.2	P	1642.8	P	1276.1	P	2467.1	P	1955.2	P	3071.2	P	1727.8	P	1685	P	2258.7	P	2128	P	1443.7	P	2648.3	P	2681.7	P	2665.4	P
1417112_at	Arl2bp	--	1354.9	P	1644.2	P	1397.1	P	1288.9	P	1789.2	P	1313.6	P	1723.7	P	1558.3	P	1549.7	P	1103.1	P	1466.7	P	1128.3	P	1260	P	1915.2	P	1234.2	P	1121.3	P	2151.1	P	1656.4	P	2190	P	2326	P	1238	P	1614.7	P	1158.2	P	1345.2	P
1417113_at	Gmcl1	--	758	P	628.1	P	535.3	P	693.6	P	856.7	P	564.6	P	642.4	P	508.4	P	814	P	464	P	699.3	P	626.3	P	761.5	P	613.3	P	581.6	P	525.8	P	786.2	P	463.7	P	576.6	P	546.8	P	697.7	P	707.2	P	418.1	P	524.8	P
1417114_at	Gmcl1	--	782.8	P	1044.5	P	958.1	P	918.7	P	1204.6	P	1005.4	P	836	P	1091.3	P	949	P	814.3	P	866.4	P	1102.2	P	1044	P	783.9	P	920.3	P	921.8	P	1209.2	P	1173.5	P	937.7	P	710.5	P	1841.7	P	1423.4	P	1274	P	1008	P
1417115_at	Map3k12	--	1343.2	P	935.4	P	487.3	P	750.3	P	950.8	P	662.6	P	663.9	P	657.8	P	958.4	P	888.2	P	762.6	P	724.8	P	1002.9	P	583.4	P	751.9	P	595.7	P	882	P	538.4	P	579.2	P	645.8	P	714.3	P	700	P	410.3	P	462.3	P
1417116_at	Slc6a8	--	744.1	P	542.6	P	1023.2	P	847.9	P	477.8	P	854.9	P	641.9	P	997.6	P	618.2	P	704.2	P	867.7	P	883.8	P	723.8	P	803	P	677.8	P	764	P	724.3	P	1006.9	P	1158.9	P	1021.7	P	847.4	P	919.9	P	1093.2	P	1058.4	P
1417117_at	Cstf1	--	153.8	P	82.7	P	99.1	P	86.9	P	164.1	P	99	M	103	P	120.5	P	125.7	P	228.5	M	169.7	P	140.9	P	228.5	P	163.6	P	123.9	P	79.3	P	151.1	P	156.4	P	113	P	109.6	P	148.7	P	147.7	P	228.4	P	139.7	P
1417118_a_at	Naa10	--	595.4	P	508.2	P	697.6	P	370.6	P	779.7	P	620.2	P	685.6	P	711.9	P	493.1	P	584.2	P	678.3	P	650.4	P	636.6	P	598.3	P	616	P	598.8	P	771.6	P	882.6	P	709.9	P	858.6	P	642.8	P	892.8	P	983.6	P	781.4	P
1417119_at	Zfpl1	--	352	P	302.4	P	345.2	P	432.2	P	457.9	P	423.2	P	347.4	P	446.5	P	476.3	P	517	P	531.3	P	383.5	P	538.9	P	617.2	P	492.9	P	527.1	P	457.2	P	413.8	P	292.5	P	396.5	P	414.6	P	508.5	P	350.9	P	286	P
1417120_at	Miip	--	156.2	P	82	P	118.7	P	158.2	P	127.7	P	101.3	P	131.8	P	133.6	P	163.7	P	68.9	A	142.5	P	142.1	P	93	P	139.5	P	176.6	P	148.5	P	69	P	49.7	A	128.4	P	101.2	P	106.7	P	111.6	P	212.3	P	135.9	P
1417121_at	Gabra6	--	9.2	A	9.1	A	2.4	A	1.1	A	0.8	A	0.5	A	3.4	A	1.3	A	11.3	A	2.7	A	2.8	A	2.8	A	1.2	A	2.4	A	3.4	A	2.3	A	17.9	A	0.5	A	0.6	A	10.1	A	5.3	A	1.9	A	1.8	A	5.2	A
1417122_at	Vav3	MRC	202.5	P	1112.7	P	908.6	P	1030	P	378.3	P	773.6	P	1026	P	1114.8	P	803.7	P	950.8	P	1085.2	P	1052.3	P	959.8	P	539	P	814	P	670.2	P	901.9	P	721.1	P	935.3	P	805.1	P	1290.5	P	646.9	P	822	P	914.4	P
1417123_at	Vav3	MRC	105.6	P	801.6	P	948.1	P	741.2	P	279.7	P	757.7	P	767	P	760.3	P	614.9	P	945.9	P	705.3	P	646.2	P	698.3	P	392.8	P	702.2	P	415.4	P	816.1	P	550.4	P	773.1	P	800.3	P	1259.9	P	509	P	667.9	P	567.3	P
1417124_at	Dstn	--	924.1	P	1531.2	P	1342.7	P	1623.3	P	1346.5	P	1551.8	P	2118.6	P	1289.9	P	1364.7	P	1559.6	P	1813	P	1608.6	P	1396.7	P	1662.7	P	1576.6	P	1313.2	P	1758.6	P	1080.2	P	1612.7	P	1581.9	P	1570.5	P	1719.6	P	1534.5	P	1451.1	P
1417125_at	Ahcy	--	1378.5	P	1150.9	P	1319.9	P	2106.8	P	1672.6	P	1125.1	P	1762.4	P	1580.7	P	1635.9	P	1278.8	P	1187.6	P	916.3	P	1188.5	P	1186.5	P	1142.1	P	1116.6	P	1194.4	P	1084	P	1313.5	P	1488.1	P	1071.5	P	1172.9	P	1412.8	P	1582.6	P
1417126_a_at	Rpl22l1	RRC	5330.2	P	5357.5	P	4394.6	P	4507.9	P	5946.1	P	4666.9	P	5322.2	P	6261.7	P	5723.8	P	6833.8	P	5716.8	P	5875.1	P	5061.1	P	3500.1	P	5992.3	P	4838.4	P	6635.9	P	5080.9	P	3741.3	P	5440.3	P	5147.3	P	4311.7	P	3779.5	P	3680	P
1417127_at	Msx1	RRC	1711.3	P	1938.4	P	1368.1	P	1427.8	P	808.2	P	1330	P	1886.4	P	2343.6	P	1124.9	P	2397.8	P	2282.4	P	2583.4	P	1584.2	P	1087.2	P	2593.2	P	1249.8	P	1721.6	P	2188.9	P	1613.3	P	2546.4	P	1703.8	P	1248.5	P	933.2	P	1809.8	P
1417128_at	Plekho1	--	465.6	P	200.8	P	140.8	P	58.6	M	431	P	92	P	93.1	P	110.6	P	108.6	P	285.7	P	173.7	P	198.6	P	205.8	P	281.4	P	177.4	P	92.5	P	216.6	P	231.3	P	120.3	P	230.8	P	82.5	P	152.8	P	185.7	P	126.2	P
1417129_a_at	Meis2	--	2003.1	P	495	P	269	P	7.7	A	1669.6	P	174.9	P	58	P	146	P	619.6	P	684.4	P	61.2	P	75.8	P	541.6	P	1188.1	P	290.5	P	139	P	937.6	P	1206.8	P	232.5	P	201.9	P	1458.9	P	1173.7	P	345.8	P	418.4	P
1417130_s_at	Angptl4	--	233.2	P	60.7	A	44.5	A	2.3	A	46.4	A	39.7	A	27.5	A	36	A	62.8	A	25.1	A	12.6	A	57.9	A	86.7	A	165.8	P	21.7	A	58.2	A	49	A	79.9	A	102.3	P	46.5	A	13.7	A	58.6	A	44.7	A	41.9	A
1417131_at	Cdc25a	--	171.2	P	239.6	P	272.2	P	198.8	P	369.6	P	205.3	P	406.7	P	308.7	P	286.9	P	300.3	P	275.9	P	510.5	P	353.3	P	129.1	P	372.7	P	295.9	P	206.8	P	201.5	P	301.6	P	279.6	P	173	P	276	P	337.2	P	231.9	P
1417132_at	Cdc25a	--	524.7	P	963	P	773.1	P	1260.3	P	991	P	779.9	P	744.9	P	705.4	P	644.5	P	430.2	P	739.1	P	716.3	P	651	P	845.7	P	625.6	P	581.8	P	510.1	P	597.3	P	936	P	668.3	P	738.9	P	962.9	P	1159.5	P	896.7	P
1417133_at	Pmp22	MRC	597.3	P	1853.8	P	3324.5	P	3498.9	P	423.1	P	1674.3	P	3081.2	P	2909	P	675.9	P	1521.3	P	3221	P	3108.8	P	917.8	P	1248.5	P	2403.6	P	3217.7	P	1177.7	P	1767.1	P	2418	P	3230.7	P	827.7	P	1488.5	P	2205.2	P	2454.7	P
1417134_at	Srpk2	--	1657.6	P	1587.4	P	1649.6	P	2188.2	P	1654	P	1644.6	P	1369.8	P	1383.3	P	1645.9	P	1902.9	P	1710.6	P	1699.2	P	1772.4	P	1891.7	P	1930.8	P	1742.7	P	1656.3	P	1368.2	P	1704.4	P	1630.3	P	1519.7	P	1721.5	P	1609.8	P	1737.6	P
1417135_at	Srpk2	--	1405.2	P	1117.5	P	1777.9	P	1400	P	1460.1	P	1104.4	P	1752.9	P	1736.1	P	993.5	P	1233.2	P	1682.9	P	1504.6	P	1380.9	P	1171.7	P	1609.6	P	1186.8	P	1551.7	P	1747.8	P	1480.4	P	1679	P	1419	P	1323.6	P	1287	P	1993.2	P
1417136_s_at	Srpk2	--	1519.9	P	1501.6	P	1743.9	P	1343	P	1782.5	P	1427	P	1701.2	P	2090.7	P	1128.2	P	1566.9	P	2012.8	P	1751.8	P	1571.8	P	1332.1	P	1619.4	P	1242.6	P	1967.8	P	1666.1	P	1905.4	P	2109.6	P	1757.2	P	1420.6	P	1682.9	P	1589.4	P
1417137_at	Uck2	--	111	P	54.4	M	25.4	A	18.7	A	80.4	M	25.8	M	68.8	P	29.8	A	102.3	P	96.9	A	67.8	A	31.5	A	133.2	A	40.2	M	9.1	A	69.8	A	71.9	A	57.8	A	42.2	A	47	A	72.6	P	66.3	A	50.6	M	52.4	A
1417138_s_at	Polr2e	--	1529.3	P	856.1	P	780.8	P	601.8	P	1266.3	P	994.7	P	755.1	P	1147.7	P	1023.2	P	1295.9	P	853.4	P	1084.5	P	842	P	1922.5	P	952.8	P	762.7	P	1312.8	P	925.7	P	905	P	1083.9	P	1228.3	P	1135.5	P	1181.1	P	1105.4	P
1417139_at	Dsn1	--	326.3	P	232.7	P	517.3	P	670.3	P	403.7	P	263.3	P	491.4	P	365.4	P	454.9	P	291.2	P	552.4	P	575.7	P	423.1	P	137.5	P	614.4	P	409.6	P	210.8	P	194.9	P	269.7	P	431.2	P	223.9	P	163.8	P	291.9	P	380	P
1417140_a_at	Ptpn2	--	1195.6	P	1203.9	P	1031.8	P	1096.2	P	1556.7	P	1005.3	P	1238.2	P	1249.6	P	1275.5	P	1210.4	P	1443	P	1404.8	P	1512.7	P	1124	P	1602.1	P	1061.5	P	1230.1	P	1105	P	1175.4	P	1638.4	P	990.5	P	1135	P	966.3	P	1086.9	P
1417141_at	Igtp	--	648.6	P	235.5	P	176.6	P	153.7	P	237.3	P	325.2	P	174.5	P	153.3	P	273.1	P	127.6	P	189.8	P	135.5	P	328.5	P	194.3	P	195.8	P	284.8	P	71.9	P	175.8	P	203.8	P	227.7	P	222.7	P	211.1	P	245.4	P	171	P
1417142_at	Fam120b	--	806	P	686.7	P	624.3	P	481.9	P	740.5	P	802.3	P	624.3	P	823.3	P	796.9	P	741.4	P	768.4	P	700.2	P	795.4	P	840.6	P	565.2	P	784.9	P	578.7	P	597.1	P	718.9	P	557.3	P	614.6	P	707.9	P	803.2	P	609	P
1417143_at	Lpar1	--	278.7	P	254.5	P	183.1	P	126.4	P	279.9	P	230.1	P	188.4	P	236.9	P	259.9	P	431.9	P	272	P	210	P	404.1	P	483.5	P	347.4	P	260.8	P	288.8	P	473.7	P	263.8	P	135.5	P	302.1	P	320.8	P	287	P	233.3	P
1417144_at	Tubg1	--	431.8	P	299.6	P	786.4	P	581.9	P	443.3	P	320.4	P	611.4	P	436.6	P	336	P	329.5	P	628.3	P	709.5	P	478.4	P	539.9	P	804.6	P	569.2	P	282.9	P	560.7	P	738.6	P	670.5	P	483.9	P	476.7	P	720.7	P	648	P
1417145_at	Nfxl1	--	529.6	P	274.6	P	246.1	P	299.3	P	531.7	P	228.7	P	337.8	P	308	P	618.4	P	574.4	P	482.6	P	492.5	P	1157.9	P	238.2	P	506.1	P	347.7	P	401.8	P	454.6	P	350.4	P	259.9	P	287.9	P	262.3	P	275	P	294.4	P
1417146_at	Mri1	--	208.3	P	400.2	P	166.4	P	96.1	P	187.2	P	257.2	P	240.4	P	333.7	P	204.9	P	193.8	P	212	P	312.7	P	309.2	P	569.1	P	209.4	P	230.1	P	187.6	P	487.2	P	303.1	P	304.5	P	206.1	P	298.2	P	184.7	P	238.8	P
1417147_at	Fam69b	--	220	P	64.1	P	120.3	P	11.9	A	105.7	P	118.6	P	150.7	P	184.6	P	257.4	P	460.3	P	93.6	A	74.8	A	261	P	194.4	P	217	P	130.4	A	122.4	P	253.6	P	62.6	A	227.8	P	235.6	P	207.6	P	173.2	P	132.8	P
1417148_at	Pdgfrb	--	1796.2	P	329.5	M	298.2	P	208.7	A	414.4	P	314.9	P	160.3	A	371	P	587.5	P	296.3	A	289.1	A	320.1	A	754.6	P	975.4	P	764.9	P	385.2	A	667.2	P	1181	P	322.1	P	338.5	P	647.3	P	953.4	P	461.7	P	458	P
1417149_at	P4ha2	--	154.8	P	245.1	P	358.9	P	333.7	P	307	P	243.1	P	427.7	P	299.3	P	213	P	210.6	P	287.2	P	302	P	167.3	P	282.4	P	303.5	P	397.1	P	222.3	P	222.1	P	339.4	P	352	P	232.3	P	281.6	P	534.6	P	501.9	P
1417150_at	Slc6a4	--	82.8	P	17.3	A	12.3	A	13.5	A	22.1	A	23.4	A	17.6	A	13	A	45.3	A	40.4	M	22.6	A	49.9	P	33.2	A	29.5	A	10	A	22.5	A	48.3	P	18.1	A	13.2	A	4.9	A	30.1	A	44.3	M	24.2	M	23.3	A
1417151_a_at	Ntsr2	--	4	A	2.8	A	13.6	A	9.3	A	5.6	A	8.1	A	12.7	A	17.6	A	6.5	A	32.7	P	6.4	A	4.8	A	39.8	A	6.3	A	42.9	A	43.6	A	4.8	A	31.7	A	10.4	A	33.7	A	5.8	A	3.4	A	3.8	A	1.7	A
1417152_at	Nacc2	--	477.7	P	314.5	P	493.3	P	382.8	P	370.5	P	433.9	P	466.3	P	501.8	P	481.1	P	353.9	P	504	P	590.6	P	497.4	P	590.3	P	694.7	P	806.8	P	348.7	P	480.4	P	579.4	P	367.5	P	440.6	P	546.3	P	603.2	P	493	P
1417153_at	Nacc2	--	281.9	P	158.9	P	343.9	P	131.2	P	128.7	P	238.4	P	192.3	P	230.4	P	188	P	323.4	P	214.5	P	298.4	P	297.2	P	291.7	P	251.9	P	352.7	P	244.5	P	244.2	P	328.9	P	340	P	427.6	P	430.4	P	464	P	476.5	P
1417154_at	Slc25a14	--	1252.9	P	545.8	P	968	P	853	P	747.6	P	649.3	P	774.1	P	402.3	P	760.7	P	815.6	P	747.8	P	824.9	P	731.4	P	353.5	P	774.1	P	751.1	P	580.7	P	712.5	P	686.9	P	464.2	P	699.6	P	345.6	P	554.3	P	567.2	P
1417155_at	Mycn	--	703.3	P	405.3	P	226.9	P	86.4	P	1131.3	P	411.5	P	249.3	P	161.6	P	983.2	P	416.2	P	502.5	P	144.7	P	852.3	P	388.5	P	314.5	P	126.4	P	580.9	P	291.2	P	140.3	P	145.4	P	676.5	P	355.5	P	160.2	P	172.1	P
1417156_at	Krt19	RRC	809.5	P	5083.7	P	6572	P	6429.9	P	3757.6	P	5877.7	P	5711.2	P	6896.4	P	2920.4	P	3956.6	P	5212.4	P	5604.4	P	2643.7	P	6586.4	P	5214.7	P	6774.5	P	4689.5	P	5426.1	P	7317.8	P	7259.4	P	5504.9	P	5555.6	P	7672.9	P	7619.6	P
1417157_at	Actr10	--	1879.3	P	1693.8	P	2072.1	P	1949.8	P	1303.1	P	1878.7	P	1887.7	P	1786.8	P	1346.3	P	1310.3	P	1894.1	P	1914.7	P	1268.9	P	2069.8	P	1604.5	P	1431.1	P	1516.4	P	1437.4	P	1718.5	P	1817.3	P	1511.8	P	1989.9	P	1652.4	P	1681.6	P
1417158_at	Zxdc	--	323.8	P	395.4	P	418	P	398	P	340.9	P	467.6	P	281.6	P	396.3	P	528.1	P	542.8	P	528.9	P	350.8	P	407.8	P	223.2	P	501	P	636.2	P	342.3	P	273.4	P	256.4	P	437.7	P	381.3	P	374.7	P	209.3	P	342.3	P
1417159_at	Zxdc	--	64.4	A	111.9	P	117.1	P	75.7	A	130.2	M	134.2	P	172.3	P	148.1	P	114.9	M	130.9	P	115.4	A	76.7	P	197	M	63.2	P	106.9	P	152.8	P	185	P	100.5	M	125.6	P	91	P	101.4	P	102.9	P	145.4	P	100.7	P
1417160_s_at	Wfdc18	--	4	A	25.6	A	182.1	P	647.6	P	23.3	A	7.4	A	233.6	P	281.1	P	22.9	A	32.7	A	484.9	P	253.1	P	15.7	A	3.8	A	99.6	P	317.1	P	40.3	A	4.4	A	169.9	P	422.1	P	7.4	A	2.6	A	90.1	P	199.4	P
1417161_at	Cdk2ap2	--	572.7	P	782.3	P	481.7	P	1547.8	P	396.5	P	466.6	P	372.3	P	598.2	P	467.1	P	325.8	P	360.2	P	274.2	P	407.5	P	819.1	P	380.1	P	523.7	P	569.1	P	423	P	465.9	P	400.7	P	398.9	P	398	P	525.3	P	575.3	P
1417162_at	Tmbim1	MRC	965.9	P	3002.5	P	3967.8	P	3133.9	P	1392.7	P	3107.8	P	3577.8	P	3284.9	P	1904.4	P	2691.8	P	3945.9	P	4379.6	P	1742.6	P	2343.3	P	4495.9	P	4273.8	P	1982	P	2432.4	P	3499.6	P	3026	P	2791.1	P	2763	P	4254.6	P	3383	P
1417163_at	Dusp10	--	81.8	A	27	A	58.5	A	45.9	A	124.5	A	97.8	A	90.9	A	134.9	A	93.8	A	155	A	84.7	A	103.9	A	60.5	A	117.5	A	121.5	A	103.5	A	59.3	A	78.6	A	72.9	A	150.4	P	73.4	A	95	A	84.4	A	128.2	P
1417164_at	Dusp10	--	161.7	P	91.8	P	105.3	P	187.7	P	179.9	P	111.6	P	186.8	P	262	P	113.2	P	185.3	P	188.9	P	154.3	P	77.2	P	81.1	P	249.6	P	120.6	P	95.8	P	270.9	P	96.1	P	135.3	P	108.3	P	98.2	P	126.3	P	205.6	P
1417165_at	Mbd2	MRC	3324	P	4704.9	P	4179.7	P	5161.6	P	3997	P	5112.1	P	4793.1	P	5085	P	4309.1	P	5334.7	P	6207.2	P	5444.5	P	4907.3	P	3342.6	P	5696.4	P	5158.9	P	5156.5	P	4157.2	P	4632.8	P	4898.2	P	3949.6	P	3897.2	P	3596.4	P	4167.1	P
1417166_at	Psip1	--	957.7	P	931.5	P	1228.3	P	1271	P	1566.2	P	997.5	P	1339.8	P	1036.1	P	864.1	P	1021.1	P	1137.5	P	1126.3	P	1076.8	P	817.4	P	1072.8	P	1013.8	P	985.7	P	1056.7	P	1191.6	P	1211.9	P	1068.1	P	911.7	P	1311.8	P	1261.3	P
1417167_at	Exosc5	--	172.9	A	289	M	293.8	P	217	A	244.9	A	267	M	254.6	P	329.3	A	294.7	A	249.1	A	270.1	A	208.2	A	243.3	A	444.7	P	292.1	M	280.8	A	271.5	M	255	A	328.8	A	372.5	M	245.8	A	372.1	P	323.7	P	339	P
1417168_a_at	Usp2	--	750.3	P	369.2	P	485.9	P	888	P	220.4	P	341.2	P	494.5	P	639.3	P	217.7	P	389.9	P	665.4	P	727.3	P	253.9	P	602.2	P	464.6	P	721.2	P	296.5	P	480.4	P	484.1	P	760	P	373.2	P	576.8	P	689.9	P	706	P
1417169_at	Usp2	--	499.5	P	231.8	P	383.5	P	583.9	P	181.8	P	283.8	P	406.4	P	520.2	P	197.1	P	154.7	P	349.8	P	210.2	P	164.5	P	319.3	P	357.1	P	395.9	P	252.4	P	274.7	P	311.3	P	538.2	P	115.2	P	175.8	P	248.9	P	511.9	P
1417170_at	Lztfl1	--	1332.5	P	572.2	P	444	P	855.5	P	592.3	P	526.4	P	718.5	P	790.9	P	371.7	P	757.1	P	750.7	P	704.4	P	679.7	P	427.6	P	898.9	P	794.1	P	719.7	P	445.4	P	451.1	P	586.5	P	595.8	P	499.1	P	533.7	P	640.7	P
1417171_at	Itk	--	8.8	A	22	A	16.1	A	11.3	M	22.9	A	9.5	A	20	A	17.9	P	38.8	A	26.8	A	13.7	A	32.2	A	30.6	A	26.8	A	26.8	P	12.7	A	5.8	A	28	P	6.8	A	0.8	A	17.8	A	2.9	A	16.2	M	7.9	A
1417172_at	Ube2l6	--	436.6	P	44.7	P	100.6	P	161.5	P	262.3	P	62.1	P	163.9	P	249.3	P	85	P	497.2	P	120.3	P	519.9	P	216.1	P	104	P	326.8	P	122.4	P	309.8	P	227.2	P	148.4	P	429.5	P	41.2	P	52.4	P	92	P	273.1	P
1417173_at	Atf6b	--	1209.6	P	1677.5	P	1861.8	P	1551.9	P	1241.1	P	1797.3	P	1610.9	P	1333.1	P	1272.2	P	1122.6	P	1450.9	P	1356.7	P	1174.7	P	1632.1	P	1638.7	P	1520.2	P	1460.4	P	1516.5	P	1491	P	1331.3	P	1691.3	P	1715.2	P	2095.6	P	1466	P
1417174_at	Tmem218	--	949.8	P	226.6	P	295.2	P	195	P	288.4	P	288.2	P	320.5	P	273.8	P	301.4	P	179	P	293.6	P	316.6	P	225.7	P	318	P	237.8	P	291.2	P	257.8	P	262.3	P	304.6	P	283.4	P	249.9	P	216.8	P	225	P	286.5	P
1417175_at	Csnk1e	--	698.1	P	644.7	P	568.7	P	334	P	1353.5	P	932.7	P	537.6	P	468.6	P	852.1	P	768.6	P	536.4	P	609.2	P	922.4	P	845.7	P	560.8	P	282.4	P	1036.6	P	1033	P	648.6	P	612.8	P	1013.7	P	1243.6	P	504.7	P	541	P
1417176_at	Csnk1e	--	787	P	704.5	P	576.3	P	265.7	P	935.3	P	619.7	P	408.7	P	444.6	P	730.5	P	762.5	P	467.3	P	436.8	P	990.8	P	824.9	P	571.9	P	276.5	P	890.1	P	1206.5	P	582	P	427.3	P	1331.2	P	902.5	P	699.4	P	645.2	P
1417177_at	Galk1	--	2010.3	P	1335.6	P	1245.7	P	544.7	P	1702.7	P	1184.5	P	1419.3	P	1689.8	P	1443.4	P	1328.1	P	1396.9	P	1481.7	P	1491	P	1596.2	P	1381.9	P	1154.1	P	1672.9	P	1373.8	P	1451.7	P	1620.5	P	1958	P	1564.5	P	1764.3	P	1602	P
1417178_at	Gipc2	--	17.9	A	224.9	P	283.1	P	223.7	P	93.5	M	203.1	P	226	P	327.1	P	192.7	P	262	P	336.8	P	394.5	P	159.3	A	185.1	P	178	P	323.4	P	144.2	P	210	P	278.8	P	257	P	163.7	P	205.6	P	249.1	P	212.2	P
1417179_at	Tspan5	--	538.3	P	283	P	280	P	310.3	P	278.4	P	314.3	P	272	P	257.8	P	352.6	M	286.2	A	311.7	P	310.9	P	391.2	P	217.6	P	340.7	P	337	A	268.8	P	226.1	P	328.7	P	340.1	P	334.3	P	296.9	P	363.1	P	417.1	P
1417180_at	Pcsk7	--	290.9	P	513.6	P	600	P	436	P	326	P	407.5	P	578.5	P	348	P	483.3	P	338.1	P	626.2	P	491.2	P	509.9	P	617.1	P	474.8	P	602.5	P	310.7	P	349.9	P	485.2	P	523.1	P	289.9	P	548.5	P	536.6	P	479.8	P
1417181_a_at	Kifap3	--	4138.9	P	2142.9	P	1888.8	P	1408.6	P	3032.4	P	2026.7	P	1798.2	P	1527.2	P	2385.2	P	2890.8	P	1854.9	P	1923.1	P	2427.5	P	1667.9	P	2061	P	1238.7	P	2394.7	P	1988.1	P	2001.8	P	1429.9	P	2345.5	P	2188.8	P	1497.5	P	1436.5	P
1417182_at	Dnaja2	MRC	1169.9	P	1161.4	P	771.1	P	1079.7	P	1060.2	P	1033.2	P	776.6	P	851.4	P	1433.1	P	846.5	P	519.3	P	808.1	P	848.1	P	1053.4	P	649	P	637.6	P	967.9	P	632.4	P	580.7	P	705.7	P	914.4	P	1008.4	P	769.9	P	908.4	P
1417183_at	Dnaja2	MRC	1843	P	2217	P	2503.3	P	2128	P	2480.5	P	1997.9	P	2621.2	P	2441.5	P	1748.4	P	1880.1	P	2461	P	2756.5	P	2622.9	P	1746.5	P	2190	P	2465	P	2124.1	P	2060.7	P	2564.9	P	2088.2	P	1840.1	P	2041.4	P	2293.8	P	2569.5	P
1417184_s_at	Hbb-b1 /// Hbb-b2 /// Hbb-bs /// Hbb-bt	--	9696.8	P	10446.5	P	9834	P	1829.2	P	8727.3	P	12915.2	P	10204.1	P	14526.4	P	9178.1	P	17133.8	P	11552.3	P	13877	P	9160.7	P	9449.7	P	11543.1	P	8828.5	P	15334	P	13944.4	P	10915.8	P	13856.4	P	10945	P	9356.2	P	8339.4	P	11520.2	P
1417185_at	Ly6a	RRC	286.1	P	2328.8	P	1166.6	P	1853.5	P	1061.1	P	2139.1	P	1070.9	P	1221.4	P	3359	P	1296	P	1354.5	P	1182.9	P	1089.5	P	1309.1	P	980.6	P	740.8	P	1593	P	1400.1	P	1022.3	P	1326.9	P	1597.3	P	1031.5	P	1171	P	915.9	P
1417186_at	Ube2k	--	4831.8	P	3295.5	P	3849.4	P	3927.2	P	3889.1	P	3465.3	P	3744.3	P	4163.8	P	3001.7	P	3097.3	P	3314.3	P	3475.3	P	3042.3	P	3115.1	P	3380.9	P	3024.3	P	3785.8	P	4132	P	4865.1	P	4656.9	P	3971.1	P	3345.8	P	4643.7	P	4685.4	P
1417187_at	Ube2k	--	278.1	P	244	P	109.8	P	45.9	M	171.6	P	149.6	P	95.9	P	149.1	P	178.7	P	130.4	P	129.1	A	92.9	P	121.2	A	71.2	A	101.3	A	161.5	P	218.2	P	58.8	M	86.3	P	108.9	P	173.6	P	112	P	77.8	P	83.8	P
1417188_s_at	Ube2k	--	1046.3	P	381.1	P	315.8	P	362.3	P	397.4	P	461.4	P	360.4	P	369.8	P	539.7	P	357	P	380.2	P	358.4	P	400.3	P	171.6	P	468.4	P	523.6	P	373.2	P	341.6	P	276.8	P	259.8	P	525.6	P	215.7	P	261.8	P	257.3	P
1417189_at	Psme2 /// Psme2b	--	1623.4	P	1322.1	P	1640.8	P	1663.6	P	1358.3	P	1448	P	1630	P	2027.1	P	1092	P	1287.1	P	1915.6	P	1927.2	P	1423	P	2212.6	P	1419.4	P	1741.1	P	1696.5	P	1362	P	1853.2	P	2090.7	P	1999.4	P	1573	P	2427.1	P	2225.2	P
1417190_at	Nampt	--	557.4	P	376.2	P	442.8	P	356.8	P	701.4	P	419.5	P	461.5	P	369.1	P	546.8	P	243.2	P	279.7	P	291.2	P	512.3	P	561	P	378.2	P	326.9	P	600.4	P	455.7	P	437.4	P	458.8	P	704.2	P	409.9	P	380.9	P	623.7	P
1417191_at	Dnajb9	--	1731.6	P	2835.5	P	2690.9	P	2721.8	P	1932.9	P	2947.9	P	2380.8	P	2068.2	P	2640.5	P	2263.9	P	2502.3	P	2302.4	P	2002.6	P	1369.5	P	2006.5	P	2047.9	P	2221.2	P	1971.7	P	2011.3	P	2291.8	P	1736.6	P	1658	P	1309.9	P	1276.2	P
1417192_at	Tomm70a	--	1349.2	P	1062	P	1712.2	P	2057.7	P	1499.1	P	1050.9	P	1626.5	P	1291	P	1425.8	P	1233.5	P	1564.8	P	1509.4	P	1850.4	P	1289.7	P	1519.7	P	1711.5	P	1415.8	P	1098.8	P	1369.8	P	1120.9	P	1512	P	1783.5	P	1385.1	P	1318.3	P
1417193_at	Sod2	--	1101.1	P	1291	P	1465.6	P	1692.9	P	1375.2	P	1656.1	P	1688.9	P	1496.6	P	1074.1	P	1172.4	P	1391.6	P	1743	P	1066.9	P	1794.7	P	1264.4	P	1623.8	P	1456.4	P	1252.8	P	1499.1	P	1675	P	1517	P	1795.9	P	1754.6	P	1552.9	P
1417194_at	Sod2	--	206.2	P	236.5	P	179.7	P	119.5	P	282.8	P	261.4	P	188.2	P	173.4	P	383.7	P	195.3	P	332	P	231.1	P	172.4	P	172.9	P	218.2	P	196.7	P	209.9	P	244.3	P	168.6	P	186.3	P	209.2	P	144.5	P	200.1	P	186.5	P
1417195_at	Wwc2	--	674.1	P	713.9	P	557.9	P	663.2	P	665.1	P	510.4	P	607.1	P	496.2	P	700.3	P	452.8	P	625.2	P	647.4	P	663.9	P	372	P	605.1	P	553.6	P	626.2	P	516.6	P	501.1	P	647.1	P	598.2	P	615.9	P	459.5	P	586.3	P
1417196_s_at	Wwc2	--	978.2	P	1146.9	P	983.3	P	1320.2	P	878.9	P	1048.5	P	1216	P	815.7	P	1141.9	P	765.5	P	945.8	P	1151.1	P	1040	P	558.9	P	1396.5	P	1071.2	P	838.9	P	695.9	P	702.3	P	892.1	P	1007.8	P	720.4	P	827	P	911.7	P
1417197_at	Wwc2	--	434.7	P	482.4	P	585.8	P	250.6	P	500.7	P	335.5	P	551.8	P	433	P	255.3	P	366	P	516.9	P	519	P	613.6	P	289.2	P	473.8	P	468.5	P	518.7	P	448.9	P	666.9	P	648.4	P	419.3	P	453.4	P	666.6	P	595.8	P
1417198_at	Wwc2	--	380.9	P	365.4	P	578.1	P	229.9	P	582.5	P	477.1	P	660.8	P	666.7	P	377.6	P	575.8	P	581.5	P	443.9	P	623.1	P	196	P	606.1	P	522.9	P	515.6	P	395.4	P	487.7	P	416	P	446.7	P	365.3	P	449.3	P	507.7	P
1417199_at	Tmem183a	--	1581.1	P	832.6	P	1268.1	P	1312.2	P	1328.7	P	1004.5	P	1459.9	P	1000.4	P	1384.4	P	1119.5	P	1188.9	P	1268.6	P	1461.5	P	1103.4	P	1457.4	P	1307.7	P	977.1	P	1213.6	P	1234.7	P	1245.6	P	1077.6	P	978.4	P	1492.2	P	1519.8	P
1417200_at	Tmem183a	--	1080.8	P	964.9	P	1238.8	P	1146.1	P	1008.9	P	1044.9	P	1221.6	P	1320	P	1078	P	1187.4	P	1333.4	P	1434.5	P	1066.3	P	1093.4	P	1419.7	P	1344.3	P	1137.2	P	995.3	P	1330.5	P	948.3	P	1316.4	P	1212.3	P	1551.4	P	1370	P
1417201_at	Nt5c2	--	379.4	P	278	P	119.9	P	54.2	P	217.6	P	161.9	P	140.1	P	187.7	P	148.1	P	175.6	P	89.9	P	151.1	P	192	P	202.5	P	97.8	P	77.4	P	194.1	P	272.7	P	175.7	P	158.2	P	252.3	P	127.7	P	179	P	135.5	P
1417202_s_at	Uba3	--	1904.3	P	1627.4	P	1784.8	P	2122.8	P	2042.8	P	1378.6	P	1600.8	P	1588.3	P	1500.9	P	1620	P	1735.3	P	1993.5	P	1795.6	P	1105.8	P	1801.8	P	1528.4	P	1951.6	P	1405.9	P	1654.4	P	1792.8	P	1381.5	P	1392.9	P	1279.5	P	1457.3	P
1417203_at	Ethe1	--	254.6	P	201.3	P	179.1	P	144.6	P	310.2	P	128.9	P	169.8	P	167.1	P	212.4	P	298.1	P	190.2	P	207.6	P	297.9	P	304.8	P	259.4	P	140.6	P	255.7	P	173.9	P	228.8	P	200.9	P	229.7	P	341.2	P	249.3	P	334	P
1417204_at	Kdelr2	--	5442.6	P	7196.6	P	7450.8	P	6619.1	P	6977.2	P	9050	P	8772.2	P	8327.4	P	6760.5	P	7105.1	P	7002.2	P	6507.6	P	6334.1	P	5463	P	7255	P	7749.7	P	6492.1	P	6731.4	P	7160.5	P	7428.8	P	5892.8	P	5808.7	P	6260.5	P	6555.6	P
1417205_at	Kdelr2	--	1720.3	P	2467	P	3193.5	P	1785.5	P	1980	P	3104.2	P	3755.7	P	3137.7	P	2161.5	P	2360.1	P	2721.7	P	2955.8	P	2243.3	P	1649.8	P	2681.5	P	3223.6	P	2126.1	P	2323	P	2457.5	P	2754.6	P	1929.7	P	2300.6	P	2814.6	P	2522.2	P
1417206_at	Urod	--	1573.1	P	385.5	P	640.4	P	428.3	P	731.9	P	340.6	P	404.1	P	560.4	P	476.8	P	508.1	P	538	P	632.8	P	570.3	P	956.1	P	492.9	P	524	P	686.2	P	725.9	P	627	P	753.7	P	502.2	P	599.6	P	685.9	P	666	P
1417207_at	Dvl2	--	127.2	P	170.8	P	97.1	M	104.7	P	191.4	P	102.4	P	50.6	A	133.3	P	113.3	M	228.9	P	108.1	P	59.5	A	102	P	167.1	P	174.5	P	92.6	A	151.2	P	235.3	P	124.7	P	91.6	P	178.7	P	204.8	P	159.9	P	165.8	P
1417208_at	Amacr	--	96.5	P	94.2	P	83	P	130	P	132.2	P	119.9	P	76	P	120.9	P	103.6	P	122.5	P	132.6	P	118.8	P	160.5	P	196	P	186.5	P	142.2	P	111.3	P	123.4	P	182	P	80.6	P	186.4	P	151.6	P	94.5	P	126.5	P
1417209_at	Sertad2	--	373.2	P	742.9	P	693	P	414.9	P	912.6	P	1041.2	P	612.4	P	688	P	847.1	P	523.2	P	627.6	P	581	P	631.8	P	1280.4	P	598.4	P	597.4	P	743.5	P	653.4	P	648.5	P	722.6	P	1210.7	P	1199.7	P	988	P	754.9	P
1417210_at	Eif2s3y	--	1036.3	P	1210.3	P	868.4	P	1919.1	P	1225.3	P	10.5	A	9	A	478.7	P	993.4	P	1194.2	P	1347	P	16.7	A	1254.2	P	1083.8	P	441.6	P	11.8	A	273.9	P	1074	P	432.9	P	522.5	P	314.5	P	1091	P	289.1	P	1126.9	P
1417211_a_at	1110032A03Rik	--	4170.3	P	1083.6	P	929.2	P	1409	P	1288.2	P	963.5	P	914.5	P	1205	P	1214.8	P	795.8	P	1219.1	P	1172.3	P	1200.4	P	1339	P	964	P	995.8	P	1756.7	P	1469.6	P	1198.1	P	1386.8	P	1682	P	1501.6	P	1459.8	P	1244.4	P
1417212_at	Fam195a	--	212.7	P	95.1	P	164.1	P	64.3	P	45	A	78.3	P	131.6	P	220.4	P	101	A	146.3	A	156.6	P	211.1	P	104.5	A	87.5	P	223.7	P	193.4	P	66.8	A	116.8	P	189	P	252.6	P	75.8	A	32.6	A	249.8	P	226.5	P
1417213_a_at	Rbm6	--	865.5	P	739	P	1030	P	1028.8	P	1222.9	P	1262.2	P	807.6	P	1099.6	P	838.4	P	1079.3	P	1034.1	P	1210.4	P	1408.1	P	1405.8	P	722.5	P	940.4	P	1139.2	P	1032.5	P	1289.3	P	993.5	P	1846.2	P	1613.8	P	1412.1	P	1436.5	P
1417214_at	Rab27b	--	508.6	P	1635.4	P	1571.1	P	2299.3	P	1355.9	P	1367.6	P	1150.6	P	1142.8	P	1090.3	P	1067.2	P	1113	P	1174.2	P	1583.7	P	2340.3	P	1333.8	P	1456.4	P	1685.8	P	1473.3	P	1449.9	P	1334.6	P	2381.3	P	1974	P	1751.8	P	1500.2	P
1417215_at	Rab27b	--	85.4	P	450.9	P	536.5	P	581.2	P	468.6	P	496	P	316.2	P	331.7	P	477.8	P	414.8	P	484.5	P	591.2	P	599.4	P	306.5	P	373.6	P	475.1	P	539.9	P	377.5	P	402.1	P	378.3	P	486.8	P	366	P	336.6	P	320.1	P
1417216_at	Pim2	--	415.6	P	106.8	P	119.3	P	142.7	P	126.1	P	128	P	175.1	P	265.7	P	288.3	P	124.3	P	136.4	P	156.4	P	194.2	P	212.4	P	288.1	P	112.1	P	98.7	P	123.7	P	148.9	P	115.4	P	187.7	P	137.4	P	243.1	P	198.9	P
1417217_at	Magel2	--	102.5	P	94.9	P	20.5	A	7.3	A	397.6	P	20.4	A	34.9	A	33.7	A	163.8	P	149.7	P	101	A	171	P	159.5	P	44.8	P	68.8	P	78.4	A	51	P	104.7	P	16.7	A	72.4	P	34.8	P	196.3	P	20.9	A	46	P
1417218_at	Calhm2	--	80	P	50.5	P	156.9	P	108.9	P	240.9	P	80.4	P	133	P	114.3	P	128	P	92	P	92.9	P	73.8	P	122.3	P	116.3	P	150.7	P	60.6	P	97.4	P	77.7	P	105.9	P	142.2	P	139.6	P	115.6	P	100.8	P	74.8	P
1417219_s_at	Tmsb10	--	9548.4	P	10361.4	P	9577.4	P	8955.7	P	13777.1	P	11292	P	10924.7	P	11816	P	11977	P	15299.3	P	10698.4	P	11524.8	P	11976.5	P	9712.9	P	12485.8	P	11075.6	P	11431.6	P	11871.9	P	10618.1	P	11090.7	P	10373	P	9751.1	P	9023.4	P	10001.5	P
1417220_at	Fah	RRC	213.9	P	892.9	P	1038.5	P	1454.3	P	689.4	P	792.4	P	1020.7	P	1158.2	P	808.5	P	784.8	P	1032.4	P	1087.6	P	1000.8	P	1284.4	P	1085.2	P	1485.9	P	848.2	P	637.5	P	1195	P	1356.6	P	761	P	1257	P	1260.3	P	1377.6	P
1417221_at	Ppm1a	MRC	46.4	P	38.5	P	47.7	P	36.5	P	56	P	40.2	P	55.1	P	33.7	P	82	P	73.4	P	76.8	P	50.6	P	83.6	P	41.2	P	52.9	P	72.8	P	66	P	38	P	49.3	P	62	P	43.5	P	28.5	P	40.7	P	59.1	P
1417222_a_at	Tmem123	--	1477.3	P	1786.6	P	986.4	P	1664.6	P	1222.7	P	1489.4	P	1023	P	565.9	P	1981.7	P	1140.3	P	1288.5	P	1088.7	P	1486	P	756.9	P	1478.6	P	1497.9	P	1163.7	P	688.5	P	806.1	P	792.4	P	809.6	P	1027.6	P	826.4	P	624.1	P
1417223_at	Cd2bp2	--	1201.2	P	567.7	P	723.4	P	1275.4	P	848.2	P	661.3	P	706	P	722.9	P	913.9	P	774.1	P	799.4	P	756.8	P	946.9	P	710.6	P	704.4	P	714	P	615.5	P	785.5	P	857.2	P	739.6	P	553.3	P	725	P	673.7	P	740.9	P
1417224_a_at	Cd2bp2	--	1643.4	P	1225.7	P	2113.8	P	2337.4	P	1973.4	P	1668.1	P	1908.6	P	1660.7	P	1340.1	P	1330.6	P	1782.7	P	2085	P	1510	P	1809	P	1503.2	P	1884.8	P	1566.9	P	1807.7	P	2703.8	P	1876.6	P	1428.3	P	1721.3	P	1983.1	P	2435.1	P
1417225_at	Arl6ip5	--	553.3	P	945.2	P	1008.7	P	1297.6	P	575.6	P	1249.7	P	898.4	P	851	P	418.6	P	553	P	674.8	P	570.2	P	490.5	P	594.5	P	698	P	781.5	P	933.2	P	457.1	P	473.5	P	690.4	P	366.4	P	697.3	P	808.4	P	523.3	P
1417226_at	Fbxw4	--	749.5	P	332.6	P	366.2	P	272.2	P	324.8	P	320.9	P	406.9	P	300.1	P	395.7	P	473.7	P	349.9	P	403.4	P	325.3	P	428	P	227.5	P	299.4	P	327.6	P	327.9	P	393.1	P	359.6	P	456.1	P	352.1	P	352.3	P	318.5	P
1417227_at	Mccc1	--	343.5	P	246.7	P	264.4	P	355.3	P	146.7	P	173.2	P	272.8	P	278.7	P	354.1	P	381.2	P	257.9	P	232.8	P	430.9	P	196.2	P	269.9	P	311.4	P	169	P	348.8	P	221	P	141.5	P	264.1	P	251.3	P	273.4	P	264	P
1417228_at	Capn1	--	359.9	P	1471.5	P	1780	P	2029.3	P	1175	P	1870.1	P	1640.4	P	1739.1	P	990.8	P	1060.2	P	1586.9	P	1480	P	818.9	P	1637.8	P	1584.5	P	2004.3	P	1497.1	P	1700.4	P	1303.4	P	1802.8	P	1508.4	P	1700.9	P	2338.8	P	2167.9	P
1417229_at	Capn1	--	953	P	2252.1	P	3906.7	P	2353	P	2461.9	P	3724	P	4099.2	P	3985.9	P	2315	P	3003.6	P	4407.7	P	4491.1	P	2742.2	P	3821.6	P	4092.5	P	5156.4	P	3155.1	P	3271.1	P	4766.6	P	4226.8	P	3526.9	P	5010.3	P	5314.1	P	4636.1	P
1417230_at	Ralgps2	--	300.6	P	134.2	P	190.2	P	98.9	P	424.9	P	148.3	P	205.3	P	247.9	P	586.6	P	393.3	P	272.1	P	226	P	553.8	P	125.6	P	269.9	P	220.6	P	311.2	P	206.5	P	244.3	P	162.6	P	298.4	P	334.3	P	153.8	P	229.4	P
1417231_at	Cldn2	--	3404.2	P	18.6	A	8.5	A	69.7	P	33.7	A	7.1	A	23.4	A	7.1	A	343.7	P	40.2	A	53.2	A	4	A	36.5	A	34.1	P	152.3	P	10.8	A	14.6	A	23.1	A	1.2	A	61.8	A	6.4	A	1.3	A	32.8	M	20.1	A
1417232_at	Cldn2	--	614.2	P	5.8	A	3.2	A	11.5	A	17.8	A	26.3	A	10.8	A	20.3	A	83.8	P	36.6	A	75.4	A	57.8	A	43.8	P	13.4	A	51.1	P	51.4	A	60.2	M	15	A	29.3	A	25.9	A	27.2	A	34.4	M	6.4	A	25.8	A
1417233_at	Chchd4	--	1074.9	P	1161.3	P	1083.4	P	1270.8	P	847.4	P	938.6	P	1053.1	P	1187.1	P	1070.3	P	398.6	P	988.8	P	886.7	P	648	P	964.2	P	728.1	P	765.4	P	850	P	794.9	P	839.7	P	817.7	P	669.9	P	1086.7	P	909.6	P	957.2	P
1417234_at	Mmp11	--	1026.5	P	751.2	P	708.5	P	371.7	P	923.9	P	730.6	P	872.6	P	903.6	P	1370.5	P	791.7	P	346.5	P	362.3	P	1365.3	P	975.1	P	786.7	P	313.3	P	1071.3	P	878.9	P	464.6	P	294.2	P	1732.5	P	1603.6	P	725.6	P	696.7	P
1417235_at	Ehd3	--	509.4	P	1102.6	P	871.6	P	1332	P	379.7	P	863.9	P	822.1	P	879	P	642.4	P	998.6	P	958	P	1111.1	P	1007.2	P	995.2	P	789.2	P	656.2	P	1170.9	P	1119.4	P	1382.1	P	987	P	1543.9	P	1016.4	P	966.3	P	899.4	P
1417236_at	Ehd3	--	461.4	P	953.7	P	688.7	P	900.3	P	210.4	P	644.9	P	468.7	P	588.1	P	680.7	P	834.5	P	961.9	P	927.1	P	470.2	P	272	P	634.5	P	456.1	P	858.2	P	715.3	P	693.3	P	856.3	P	663.4	P	283.8	P	342.9	P	357.8	P
1417237_at	Pld2	--	94.7	A	250.2	P	228.8	P	377.2	P	215.1	P	251.8	P	220.9	P	195.9	P	220.5	P	260.3	P	265.8	P	167.2	P	425.6	P	670.2	P	266.4	P	372.9	P	374.6	P	369.6	P	524.1	P	370.7	P	485.6	P	664.7	P	445.8	P	418.7	P
1417238_at	Ewsr1	--	1709	P	955.3	P	1804.7	P	1396.8	P	1937.3	P	1339.3	P	1467.9	P	1764.2	P	1107	P	1422	P	1366.9	P	1493.4	P	1936.5	P	910.9	P	1613.6	P	1097.5	P	1763	P	1663	P	2390.9	P	1987.5	P	1511	P	909	P	1577.7	P	2220.9	P
1417239_at	Cetn3	--	4032.8	P	3236.5	P	3382.4	P	3641.3	P	3765.9	P	2947.3	P	3656.1	P	3665.9	P	3310.7	P	3922.7	P	3578.6	P	4472.7	P	4059.4	P	2103.3	P	3710.9	P	3343.9	P	3612	P	3129.2	P	3102.5	P	3603.9	P	2831	P	2272	P	2572.4	P	2858.1	P
1417240_at	Zyx	--	1246.2	P	1044.9	P	1238.7	P	855.3	P	1428	P	1187.2	P	1047.3	P	1445.7	P	1059.3	P	1415.6	P	1155.3	P	1535.4	P	1199.5	P	1452.3	P	1349.7	P	1145.3	P	1197.9	P	1439.1	P	1269.6	P	1572.4	P	1323.3	P	1312.2	P	1590.2	P	1557.6	P
1417241_at	Amz2	--	1022.3	P	1014.5	P	933.2	P	951.7	P	1046	P	862.2	P	885.1	P	1179.8	P	1080.1	P	1081.6	P	1010.7	P	1159.9	P	1077.5	P	849.7	P	985.8	P	1003.4	P	1071.4	P	805.1	P	769.9	P	994.2	P	1106.3	P	858.3	P	852.5	P	864.1	P
1417242_at	Eif4a3 /// Gm5576	--	1660.3	P	2001.6	P	2205.6	P	2338.7	P	2160	P	2379.3	P	2013.4	P	1980.1	P	1745.2	P	1703.7	P	1701.3	P	1746.5	P	1517	P	2309.5	P	1867.4	P	1648.7	P	1798.6	P	1784.2	P	2028.4	P	2214.4	P	2214.4	P	2008.3	P	2390.2	P	2176.3	P
1417243_at	Fam192a	--	1015.1	P	1127.5	P	1058.1	P	1086.1	P	1426.9	P	1312.2	P	1286.8	P	1076	P	1133.1	P	1338.7	P	955	P	1123.4	P	1514.5	P	1418.6	P	1075.3	P	719.9	P	1476.2	P	1519.9	P	968.1	P	1180.3	P	1289.3	P	1465	P	957.6	P	1075.3	P
1417244_a_at	Irf7	--	87.1	P	110.6	P	66.6	A	23.7	A	133.2	P	76.4	P	84.6	P	82.6	P	95.2	A	128.9	P	114	A	145.8	M	184.7	P	98.2	P	100.3	P	83.3	M	104.9	P	134.6	P	106.3	P	81.3	P	104.3	P	68	M	113.1	P	104.1	P
1417245_at	Gpr180	--	475.6	P	573.7	P	618.5	P	807.9	P	453.3	P	880.6	P	582	P	525.5	P	616.1	P	421.7	P	562.6	P	475.5	P	571.5	P	934.6	P	490.5	P	607.6	P	616.7	P	419.9	P	567.9	P	486.3	P	688.2	P	572.5	P	660.5	P	595.7	P
1417246_at	Pzp	--	5.4	A	11.6	A	5.5	A	2.9	A	4.7	A	7.2	A	6.5	A	1.9	A	4.5	A	10.6	A	1	A	4.4	A	1.2	A	8.1	A	3.2	A	28	A	17.7	A	0.8	A	2.1	A	3.7	A	2.8	A	0.7	A	1.6	A	17	A
1417247_at	AI597479	--	1091	P	1097.8	P	673.8	P	1015.6	P	1023.6	P	900.8	P	526.9	P	681.9	P	1053.8	P	737.7	P	631.7	P	582.6	P	605.7	P	348.9	P	537.1	P	488.4	P	623.8	P	676.7	P	467.3	P	676.4	P	754.4	P	345.6	P	555.3	P	556.4	P
1417248_at	Ralbp1	MRC	1139.9	P	2018.8	P	2505.2	P	1677.3	P	2960.6	P	2766.8	P	2545.4	P	3211.7	P	2160.2	P	2551.2	P	2946.2	P	2770.7	P	2382.2	P	2959.9	P	2007.6	P	2592.2	P	3067.8	P	2549.4	P	3114.1	P	3259.9	P	2601.4	P	2686.7	P	2721.7	P	2803.6	P
1417249_at	Polm	--	179.9	P	306.7	P	213.1	M	367.7	P	290.9	P	373.6	P	294.6	A	318.7	P	544.2	P	545.9	P	405.3	P	390.3	A	684	P	811.7	P	571.2	P	526.9	P	345.4	P	563.3	P	442.2	P	277.6	P	599.1	P	608	P	276.3	P	341	P
1417250_at	Rlim	MRC	1466.5	P	1980.9	P	1235.9	P	911.5	P	1447.1	P	1686.4	P	853	P	1312.6	P	1474.8	P	944.9	P	1056.7	P	875.5	P	1014.6	P	786.4	P	881.1	P	992.7	P	1145.3	P	985.2	P	847.3	P	1273.3	P	1191.3	P	753.6	P	1101.3	P	1279.1	P
1417251_at	Palmd	--	856.9	P	136.1	P	187.2	P	108.9	P	119.1	P	108	P	235.2	P	309.9	P	88.1	A	331.1	P	267.9	P	280.3	P	239.5	P	208.1	P	215	P	220	P	165.8	P	272	P	270	P	296.4	P	274.3	P	169	P	212.2	P	255	P
1417252_at	Nt5c	--	1119.6	P	1842.4	P	1433.1	P	1202.9	P	1669.7	P	2114	P	1132.6	P	1458.6	P	1809.9	P	1672.5	P	1513.3	P	1552.6	P	1600.7	P	1801	P	1348	P	1161	P	1612.6	P	1724.3	P	1629.1	P	1513.6	P	1829.7	P	1747.2	P	1555.9	P	1547.9	P
1417253_at	Frg1	--	1823.5	P	2031.7	P	2700.5	P	3178.7	P	2718.1	P	2554.8	P	2245.9	P	2442.6	P	1917	P	2332.7	P	2313.9	P	2554.8	P	2548.8	P	2862.8	P	2012.4	P	2240.9	P	2542.9	P	2158.9	P	2504.7	P	2473.8	P	2700.4	P	2361.8	P	2260	P	2506.1	P
1417254_at	Spata5	--	391.5	P	342.7	P	287	P	290.2	P	392.6	P	220.9	P	333.1	P	246.9	P	401.2	P	423.6	P	223.3	P	287.5	P	386.2	P	239	P	202.8	P	270.2	P	433.2	P	277.8	P	267.8	P	190.8	P	333.2	P	260.3	P	279.4	P	278.2	P
1417255_at	Ift140	--	1878.8	P	1081.2	P	895.6	P	1171.5	P	1383.2	P	1109	P	1087.9	P	1073.3	P	949.1	P	971.6	P	733.7	P	983.2	P	1110.3	P	902.3	P	756.8	P	957.1	P	1210.7	P	790.3	P	1077.8	P	982.8	P	1265.9	P	1241	P	1217.8	P	1193.4	P
1417256_at	Mmp13	--	9.2	A	2.8	A	2.5	A	0.1	A	0.2	A	0.2	A	1.1	A	32.2	A	0.3	A	7.8	A	12.9	A	97.5	P	2.2	A	4.6	A	1.4	A	21.8	A	2.2	A	0.2	A	5.2	A	88.9	P	0.5	A	0.3	A	0.7	A	59.4	P
1417257_at	Cel	--	5.9	A	2.8	A	2	A	3	A	11	A	4.3	A	4.5	A	30	A	6.9	A	35	A	6.7	A	18	A	26.3	A	3.5	A	24.4	A	43.8	A	2.1	A	4.8	A	19.4	A	2.3	A	1.4	A	4	A	1.9	A	5	A
1417258_at	Cct5	--	3279.6	P	2678.9	P	3895.6	P	2884.7	P	3971.1	P	3189.7	P	3806.9	P	4119.5	P	3027.2	P	3080.7	P	3669	P	3807.1	P	3474.9	P	2651.1	P	3225.1	P	3247.2	P	3758	P	3505.8	P	3805.5	P	3726.2	P	4020.7	P	3093.1	P	3788.1	P	3590.8	P
1417259_a_at	Capzb	--	3239	P	3862.2	P	4603.4	P	4516.4	P	4214.1	P	5005.3	P	3974.7	P	5010.4	P	2858.7	P	4198.5	P	3564.9	P	4048.4	P	3353.8	P	4770.3	P	3785.7	P	3842.5	P	4733	P	5211	P	4811.8	P	5162	P	5157.1	P	4262.6	P	4841.8	P	5101.4	P
1417260_at	U2af2	--	895.1	P	1045.1	P	1103.1	P	1225.3	P	1471.3	P	1061	P	1201.2	P	1298.8	P	1325	P	1437.9	P	1435.1	P	1335	P	1385.2	P	2091.4	P	1432.7	P	1329.2	P	1363.5	P	1519	P	1473.5	P	1429.3	P	1548	P	1724.1	P	1958.1	P	1899.2	P
1417261_at	Mbtd1	--	1619.7	P	1311.7	P	643.6	P	849.6	P	1571.1	P	996.1	P	706.4	P	621	P	1239.9	P	891.5	P	542	P	522	P	1182.5	P	1228.7	P	768.1	P	571.7	P	1128.4	P	984.1	P	750.1	P	475.4	P	1812.7	P	985	P	655.1	P	795	P
1417262_at	Ptgs2	--	158.1	P	0.9	A	15.9	A	14.8	P	9.1	A	4.3	A	7.4	A	7.4	A	34.1	A	5.1	A	25.2	A	19.1	A	28.4	A	8.1	A	11.6	A	6.4	A	9.3	A	0.5	A	0.8	A	8.4	A	3.9	A	9.6	P	10.6	P	2.8	A
1417263_at	Ptgs2	--	36	P	0.3	A	9.1	A	21.9	P	0.8	A	0.6	A	10.4	A	3.1	A	2.4	A	1	A	3.9	A	8.6	A	2.2	A	1	A	3.6	A	11.6	A	1.3	A	6.6	A	5.8	A	3.8	A	1.6	A	16.4	A	15.5	A	8	A
1417264_at	Coq5	MRC	560.7	P	713.9	P	491.4	P	759.7	P	452.4	P	733.6	P	641.9	P	561.7	P	687.2	P	477.1	P	673.1	P	667.9	P	386.8	P	554	P	489.4	P	622.9	P	432.1	P	447.9	P	526.1	P	459.3	P	479	P	493.1	P	404.1	P	624.6	P
1417265_s_at	Coq5	MRC	398.7	P	369.9	P	456.6	P	357.3	P	338.6	P	347.8	P	369	P	468.6	P	302.7	P	338.1	P	478.5	P	492.2	P	469.7	P	438.6	P	388.7	P	539.7	P	385.2	P	443.5	P	608.7	P	515.3	P	700.3	P	717.8	P	649.6	P	650.5	P
1417266_at	Ccl6	--	17.4	A	15.8	A	7.8	A	1.2	A	6.4	A	4.1	A	25.9	A	26.3	A	5.3	A	13.8	A	47	A	45.5	A	5.7	A	3.8	A	4.3	A	15.7	A	75	A	44.9	A	18.6	A	28.7	A	5.3	A	7.1	A	7.2	A	15.1	A
1417267_s_at	Fkbp11	--	294.4	P	589.8	P	218.6	P	133.4	P	372.5	P	706.7	P	170.3	P	154.6	P	701.2	P	393.7	P	204.8	M	157.4	P	418.8	P	618.3	P	178	P	214	P	472.6	P	422.4	P	265.7	P	185.8	P	648.4	P	412.6	P	195.1	P	179.1	P
1417268_at	Cd14	--	3.9	A	23.2	A	13.1	A	4.2	A	17.7	A	26.7	A	1.6	A	29.2	A	135.6	P	20.3	A	10.1	A	4.6	A	5.4	A	40.7	A	3.3	A	5	A	21.7	A	45.8	A	13.4	A	27.5	P	56.9	A	1.7	A	15	A	11.2	A
1417269_at	Cdk9	--	2077.9	P	1882.2	P	1847.7	P	1915.1	P	2507.8	P	1532.5	P	1777.4	P	1545.9	P	2227	P	2120.6	P	2026	P	2018.2	P	2108.8	P	2320.5	P	2027	P	1467.4	P	1977.1	P	1935.9	P	2007.9	P	1981.6	P	1895.8	P	2080.8	P	1659.2	P	1876.5	P
1417270_at	Wdr12	--	117.5	P	140	P	147.2	P	66.3	P	123.4	P	115.1	P	184.1	P	168	P	142.9	P	134.9	P	191.5	P	145.8	P	276.8	P	179.2	P	217.4	P	161.8	P	104.2	P	137.5	P	162.3	P	136.1	P	155.2	P	323.9	P	157.8	P	252.7	P
1417271_a_at	Eng	--	741.3	P	330.6	P	283.6	P	181.6	P	186.5	P	268.5	P	197.1	P	324.4	P	250.1	P	640.7	P	326.5	P	381.7	P	418.7	P	505.4	P	447.9	P	384.2	P	285.8	P	572.4	P	177.2	P	448.4	P	293.5	P	430.1	P	256.6	P	366.2	P
1417272_at	Fam114a1	--	1011.1	P	1637.1	P	1036.9	P	1591.2	P	1076.1	P	1616	P	1177.5	P	1534.2	P	1082.1	P	993.9	P	726.7	P	1211	P	750.1	P	1755.7	P	948.8	P	944.4	P	1292.2	P	994.7	P	951.1	P	999	P	1295.5	P	1119.4	P	1220.2	P	1427.5	P
1417273_at	Pdk4	--	715.7	P	176.7	P	582	P	1098.5	P	35.3	P	129.7	P	390.4	P	542.6	P	62.4	P	90.2	P	489.5	P	315	P	46.8	P	112	P	256.2	P	254.8	P	82.2	P	341.4	P	546.5	P	630.4	P	184.6	P	86.8	P	421.3	P	493	P
1417274_at	Gm21559 /// Gm5161 /// Snrpa	--	3152.8	P	2982	P	2720.3	P	2961.4	P	3438.1	P	2845.4	P	3076.9	P	3329.5	P	2348.6	P	2927.8	P	2541.5	P	2734.9	P	2051.1	P	2985.7	P	2734.9	P	2698.4	P	3371.4	P	3021	P	2989.7	P	3427.3	P	3155.7	P	3114.8	P	2959.4	P	2869.1	P
1417275_at	Mal	MRC	324.1	P	3311.4	P	5553.6	P	6606.7	P	643.8	P	3246.3	P	5421.2	P	4957.7	P	1556	P	2668.1	P	5416	P	5304.6	P	1511.8	P	3977.2	P	5531.6	P	7080.6	P	2433.9	P	3343.2	P	5196.7	P	5142.6	P	2479.5	P	4040.4	P	5132.6	P	5393.4	P
1417276_at	Tulp2	RRC	256.7	P	1227.2	P	973.7	P	1274.7	P	934.8	P	1640.2	P	1003.9	P	1058.8	P	1179.2	P	728.4	P	1238.3	P	1275.2	P	1047.5	P	1066.6	P	1162	P	1273	P	1138.6	P	996.2	P	1072.6	P	1155.7	P	968	P	1271.5	P	1088.9	P	1009.7	P
1417277_at	Cyp4f16	--	832	P	734.6	P	798.6	P	622.2	P	628.6	P	845.8	P	752.9	P	642.8	P	789.5	P	873.8	P	807.5	P	537.3	P	923	P	835.1	P	970.2	P	706.6	P	485.4	P	969.6	P	706.8	P	571.7	P	774.9	P	819	P	996.6	P	1093.2	P
1417278_a_at	Nkd1	--	1232.4	P	546	P	441.8	P	206.6	P	943.9	P	507.4	P	232.7	P	334.4	P	568.2	P	894.8	P	405	P	511.9	P	1264.7	P	1315.2	P	737.7	P	295.4	P	1085.4	P	1260.4	P	736.6	P	455.8	P	1475.7	P	1154.7	P	573.2	P	581.7	P
1417279_at	Itpr1	--	1478.6	P	1735.7	P	1892.9	P	1383.7	P	601.7	P	1819.5	P	1384.9	P	958.3	P	946	P	1046.4	P	1240.3	P	847.8	P	980	P	1838.5	P	925.6	P	1382.9	P	1643.7	P	1579.7	P	1667.2	P	922.1	P	1717.7	P	2083.3	P	2166	P	1571.4	P
1417280_at	Slc17a1	--	17.3	A	10.5	A	15	P	7.3	A	11.6	A	14	A	3.8	A	2.1	A	87.6	P	24.9	A	23	P	12	A	6.8	A	20.8	A	4.9	A	18.6	A	13.1	A	8.4	A	12.8	A	14.2	A	10.4	A	1.4	A	22.3	A	9.3	A
1417281_a_at	Mmp23	RRC	1304.5	P	9805.7	P	7914.6	P	8605.6	P	4404.7	P	11303.3	P	7624.9	P	7306.9	P	5543.5	P	7298.1	P	6373.4	P	7374.6	P	3517.4	P	6222.5	P	6350.3	P	6036.2	P	7061.4	P	8328.9	P	6799.3	P	7462.3	P	5900.4	P	5698.4	P	6008.1	P	5597.4	P
1417282_at	Mmp23	RRC	449.9	P	4031.4	P	3459.4	P	3266.6	P	1060.8	P	4625.6	P	2336.6	P	2133.2	P	1411.5	P	2281.2	P	2349.4	P	2344.9	P	1363.2	P	3515.7	P	2348.5	P	2527.3	P	2396.1	P	3178.9	P	3115.4	P	2471.9	P	2831.6	P	2833.6	P	3471	P	2708.1	P
1417283_at	Lynx1	--	53.9	A	58.9	P	71.9	A	47.9	A	38.3	A	60.1	A	94.7	A	133.1	A	83.7	P	106.4	P	150	P	114.5	A	66.3	P	84.7	A	75.4	M	135.4	P	89.6	P	72.9	A	111.3	A	174.9	A	200.7	P	35	A	140.4	P	171	A
1417284_at	Mapkap1	--	1265	P	966	P	994.3	P	1417	P	1052.2	P	1053.9	P	872.1	P	1245.1	P	643.3	P	783.3	P	857.5	P	1038.6	P	878.8	P	1663.2	P	873.5	P	1228.5	P	1230	P	1275.8	P	1152.1	P	1017.2	P	1435.8	P	1697	P	1306.3	P	1037.6	P
1417285_a_at	Ndufa5	MRC	4896	P	6026.3	P	5565.2	P	7113.1	P	5448.2	P	5775.1	P	5965.9	P	8039.6	P	4726.6	P	5681.2	P	5881.7	P	6680	P	3265.4	P	3209.8	P	5481.9	P	5558.9	P	5259.5	P	5741	P	5820.9	P	6881.6	P	3601.9	P	3601.4	P	4149.3	P	5118.8	P
1417286_at	Ndufa5	MRC	2495.7	P	2495.9	P	2320.8	P	3228.1	P	2023	P	1698.7	P	2179.6	P	2831.8	P	2178.8	P	1867.6	P	2895.9	P	3017.6	P	1309.9	P	935.8	P	2339.4	P	2314	P	1994.2	P	1422.7	P	2251.6	P	2899.6	P	1321.4	P	1458.7	P	1432.4	P	1927.8	P
1417287_at	H13	--	715.3	P	1193.7	P	1302.1	P	641.8	P	750.6	P	1627.9	P	1201.9	P	980.9	P	986.5	P	813.6	P	983.5	P	1171.7	P	935.4	P	1441.8	P	846.2	P	1192.6	P	919.7	P	1203.1	P	1263.3	P	1177.8	P	1005.8	P	1264.3	P	1507.1	P	1089.2	P
1417288_at	Plekha2	--	549.9	P	789	P	1097.5	P	1271.9	P	753.5	P	899.2	P	1090.8	P	742.9	P	664.4	P	689.8	P	1145.6	P	1045.3	P	809	P	1217.9	P	1016.9	P	1080.4	P	819.7	P	654.8	P	1146.7	P	942.5	P	805.7	P	951.1	P	947.7	P	953	P
1417289_at	Plekha2	--	87.5	P	345.8	P	242.7	P	451.7	P	401.9	P	349	P	296.2	P	136.9	P	362.4	P	132.9	P	235.6	P	193.7	P	159.2	P	196.3	P	226.1	P	288	P	239.5	P	107.2	P	139.2	P	206.9	P	72.5	P	292.4	P	70.3	P	152.5	P
1417290_at	Lrg1	--	69.1	P	25.8	A	31.9	A	83.5	P	26.8	A	48.5	A	47.7	A	65.3	P	1328.2	P	60.6	A	80.9	P	54.7	A	91.1	A	38.7	A	52.1	A	68.1	A	38.5	A	32.1	A	23.6	A	150.7	P	31.6	P	33.1	A	24.6	P	46.4	P
1417291_at	Tnfrsf1a	--	1028	P	1022.8	P	1878.2	P	1096.8	P	564.2	P	1029.1	P	1397.5	P	1549.3	P	654.4	P	895.1	P	1505.4	P	1244.2	P	804.3	P	1372.5	P	1264.6	P	1367.4	P	1065.3	P	883.4	P	1554	P	1645.9	P	1028.4	P	1156.3	P	1695.6	P	1666.3	P
1417292_at	Ifi47	--	6.1	A	5.1	A	2.3	A	2.4	A	2.2	A	3.8	A	1.4	A	6	A	13	A	6.3	A	7.7	A	27.5	A	6.1	A	2.5	A	5.3	A	5.6	A	1.3	A	3.5	A	3.8	A	2.3	A	2.5	A	6.3	A	2.1	A	4.4	A
1417293_at	Hs6st1	--	831.5	P	1227.9	P	1153.6	P	1474.3	P	1025.1	P	1100.7	P	1165.2	P	1097.6	P	1163.9	P	721.9	P	1078.8	P	1285.2	P	1099.1	P	1113.3	P	1331.7	P	1051.2	P	1300.2	P	782.1	P	956.1	P	1041.4	P	1239.3	P	1166.6	P	1012	P	1034.2	P
1417294_at	Akr7a5	--	710.2	P	1273.8	P	934.1	P	336.4	P	982.6	P	1209.5	P	769.2	P	1102.7	P	1051.9	P	1521.6	P	903.3	P	1072.9	P	1073.3	P	1525.7	P	921.3	P	748.3	P	1537.4	P	1055.4	P	918.1	P	1027.1	P	1472.4	P	1516.1	P	898.9	P	853.3	P
1417295_at	Mta1	--	1148.3	P	1515.2	P	1105.5	P	1702.1	P	1472.2	P	918.1	P	986.7	P	1301.8	P	1478.4	P	948.3	P	1165.8	P	1290.7	P	1091.2	P	1703.8	P	1295.4	P	1122	P	1635.5	P	1656.1	P	1111.4	P	1143.9	P	1648.6	P	1703.5	P	1735.7	P	1762.3	P
1417296_at	Atf1 /// Gm1862	--	1450.3	P	1446.1	P	1613.3	P	2540.1	P	1675	P	1467.9	P	2104.7	P	1872.6	P	1715.1	P	1672.8	P	2123.6	P	2056.6	P	1932.7	P	993.8	P	2050.6	P	2027.8	P	1650.8	P	1456.1	P	2073.7	P	1883.9	P	1011.4	P	1314.3	P	1437.6	P	1796.2	P
1417297_at	Itpr3	--	107	P	548.1	P	412.3	P	475.2	P	396.6	P	539.2	P	439.5	P	350.6	P	257	P	225.8	P	340.7	P	205.4	P	215.9	P	543.6	P	251.6	P	493.8	P	331.6	P	259	P	356.6	P	404.3	P	385.9	P	755.2	P	543	P	444.3	P
1417298_at	Ebpl	--	1778.3	P	1563.9	P	1207.4	P	1267.5	P	1584.3	P	2154.3	P	1298	P	1451.7	P	1070.4	P	1090.7	P	1207.5	P	1061.7	P	1585.9	P	1510	P	940.2	P	937	P	1685.2	P	1149	P	1079.3	P	1280.3	P	1524.2	P	1645.2	P	1301.4	P	1367.8	P
1417299_at	Nek2	--	620.9	P	287.5	P	354.7	P	926.3	P	453	P	222.2	P	596.3	P	562.8	P	874.4	P	221.8	P	522	P	718.1	P	302.1	P	128.5	P	539.2	P	505.3	P	182.7	P	216	P	433.7	P	574.5	P	145.8	P	195.7	P	496.6	P	563.1	P
1417300_at	Smpdl3b	--	39	A	68.5	P	25.9	A	49.6	P	12.3	A	32.8	A	28.2	A	37.1	P	110.5	P	41.3	P	47.4	A	36.1	A	97.9	M	38.2	A	113	P	101.2	M	23.2	A	43.5	A	15.7	A	39.5	A	39.2	A	92.9	P	11	A	17	A
1417301_at	Fzd6	--	1043.3	P	1987.3	P	1420.2	P	2354.2	P	1175.3	P	1751.1	P	1299.5	P	1051.2	P	1028.7	P	1120.3	P	1011.5	P	930.4	P	853.8	P	908.2	P	1041.4	P	883.7	P	1142.6	P	1572.4	P	1431.9	P	1032.7	P	1080.4	P	1063.8	P	1348.4	P	1151.5	P
1417302_at	Rcor2	--	165.3	P	103.7	P	45.9	P	70	P	375.8	P	76.6	P	28.2	A	87.7	A	266.4	P	175.4	P	99.7	A	123.7	P	358.6	P	165.7	P	120.9	P	176.2	P	136.5	P	201.1	P	99.6	P	91	M	238.9	P	107.8	P	56.7	P	76.7	P
1417303_at	Mvd	--	123	P	69.1	A	102.3	A	78.4	A	157.6	P	84.1	A	75.1	A	88.6	M	186.7	P	85.8	A	155.7	A	110.8	A	177	A	104.5	P	245.1	P	177.2	A	94.7	A	110.9	M	136.2	P	98.9	A	117.9	A	98.8	P	78.1	P	156.9	P
1417304_at	Chrd	--	28.7	P	9.1	A	18.3	A	6.1	A	3.9	A	3.2	A	15.4	A	23.9	A	9.2	A	32.6	A	8.3	A	19.5	A	39	A	39.9	A	21.9	A	25.4	A	40.6	P	74.5	P	16.9	A	21.9	A	5.1	A	36.5	P	18.6	A	29.1	P
1417305_at	Speg	--	502.6	P	141.4	P	125.8	P	117.2	P	222.6	P	155.2	P	235.1	P	165.4	P	167.8	P	202.9	P	123.5	P	177.9	P	368.3	P	296.1	P	196.7	P	172.1	P	380.5	P	242.8	P	188.4	P	145.3	P	541.4	P	156.5	P	200.2	P	178.6	P
1417306_at	Tyk2	--	303.4	P	578.1	P	430.8	P	397.3	P	488	P	459.7	P	260.2	P	395.9	P	731.2	P	417.1	P	419.3	P	367.5	P	753.6	P	779.7	P	491.9	P	524.3	P	491.8	P	406.8	P	499.7	P	361.7	P	613.5	P	750.9	P	567.2	P	647.3	P
1417307_at	Dmd	--	871.8	P	2201.4	P	1992.5	P	3115.1	P	2097.7	P	2503.3	P	2629.1	P	2511	P	2618.7	P	2092.7	P	1933.7	P	2173.7	P	2864.4	P	2018.5	P	2491.3	P	2443.4	P	2953.8	P	2056.7	P	1920.9	P	1758	P	3766.6	P	2450.6	P	2648.8	P	2600.4	P
1417308_at	Pkm	--	3830.2	P	4637	P	6517.1	P	5153.2	P	5979	P	5080.5	P	7291.4	P	8796.5	P	4908.8	P	4815.2	P	6780.9	P	7577	P	4841.9	P	6332.1	P	7123.8	P	7830.3	P	5548.1	P	5309.3	P	7261.2	P	7623.9	P	5602.5	P	5631.1	P	6960.7	P	7551.8	P
1417309_at	Tob2	--	773.7	P	608.6	P	664.1	P	604.6	P	947.8	P	679.1	P	521.2	P	651.1	P	1203.1	P	1268	P	959.9	P	933	P	1190.2	P	1964.2	P	962.7	P	1020	P	807.6	P	912.3	P	913.9	P	956.6	P	1232.5	P	1412.5	P	1182.7	P	904.2	P
1417310_at	Tob2	--	1175.6	P	1552.3	P	1761.8	P	852.4	P	1597.2	P	1348.8	P	1377.5	P	1833.2	P	1704.6	P	1285.4	P	1503.9	P	1345.4	P	1702.8	P	1577.9	P	1440.7	P	1147.9	P	1735.2	P	1333.8	P	1594.8	P	1742.6	P	1133.2	P	1118.5	P	1473.4	P	1648.4	P
1417311_at	Crip2	MRC	1622.2	P	1440.7	P	2206.2	P	2358.2	P	829.6	P	1594.9	P	2409.5	P	3288	P	1116.4	P	1427.4	P	2753.5	P	3076.2	P	901.5	P	1532.7	P	2384.9	P	3544.2	P	1312.7	P	1897.7	P	2613.7	P	3130.5	P	1712	P	1632.5	P	3227.3	P	3191.6	P
1417312_at	Dkk3	MRC	2963.9	P	7731.4	P	9260.6	P	7930.2	P	6414.9	P	9266.8	P	8620.7	P	9019.1	P	4195.7	P	8191.2	P	9323.7	P	8774.6	P	5462.6	P	8030.4	P	7701.1	P	8059.6	P	7947.1	P	9050.3	P	10168.6	P	9973.2	P	7766.3	P	7324.2	P	7952	P	8335.7	P
1417313_at	Lsm7	--	377.8	P	450.5	P	365.2	P	267.5	P	744.8	P	465.1	P	424.6	P	552	P	904.1	P	779.4	P	538.7	P	397.2	P	1069.7	P	464	P	601.8	P	588.1	P	522.5	P	557.1	P	632.2	P	488.5	P	641.5	P	457.2	P	842	P	599	P
1417314_at	Cfb	--	112.8	P	122	P	294.7	P	182.8	P	133.5	P	147.6	P	111.4	A	173.2	P	335.9	P	126.6	A	247.1	P	194.3	P	23.8	A	69.5	P	275.8	P	257.3	P	126.1	P	98.3	A	172.7	P	252.5	P	104.7	P	115.5	P	152.4	P	230.5	P
1417315_at	Gripap1	--	253.2	P	436.1	P	296.3	P	303.7	P	551.4	P	289.2	P	304.1	P	431.4	P	433.5	P	462.5	P	373.4	P	272.5	P	400.1	P	545.7	P	485.7	P	327.9	P	341.3	P	421.3	P	375.3	P	330.8	P	737.4	P	353.1	P	531.6	P	429.1	P
1417316_at	Acot13	--	2167.5	P	1756.1	P	1460.1	P	1748.8	P	1445.9	P	1942.7	P	1537.6	P	2337.5	P	1181.2	P	1364.9	P	1693.9	P	1693.5	P	1517.7	P	2453.1	P	1587.4	P	1728.5	P	1821.5	P	1955.1	P	2091.4	P	1939.9	P	2364.3	P	1823.4	P	2159.2	P	2371.1	P
1417317_s_at	Gm10029 /// Gm10237 /// Gm11810 /// Gm14279 /// Ino80 /// Rpl35a	--	7288.7	P	8437.7	P	7725.6	P	7182.3	P	10289.8	P	10248.4	P	9006.6	P	11453.4	P	8984.1	P	11209.3	P	8526	P	8730.5	P	7976.2	P	8142.6	P	8931.2	P	8278.2	P	10370.3	P	9901.9	P	8561.4	P	10512.6	P	9217.2	P	7860.1	P	7674.7	P	8229.5	P
1417318_at	Brinp1	--	374.4	P	109.1	P	77.8	P	99.7	P	91.9	P	276.9	P	34	M	125.6	P	95	P	79.9	P	67.1	M	114.8	P	198.6	P	281.9	P	117.2	P	130.5	P	314.8	P	251.8	P	27	P	113.2	P	104.8	P	468.6	P	74.8	P	163.2	P
1417319_at	Pvrl3	RRC	1008	P	1249.6	P	953.7	P	955.9	P	1087.3	P	1214.1	P	1101.5	P	734.4	P	1201.9	P	900.2	P	1117.6	P	873.8	P	1255.6	P	787.1	P	994.9	P	1070.2	P	1078.8	P	751.1	P	854.6	P	572.9	P	815.8	P	754.8	P	817.6	P	624.7	P
1417320_at	Grpel1	MRC	1424.1	P	1389.2	P	1249.4	P	1222.2	P	1403.5	P	1222.9	P	1379.5	P	1694.2	P	1265	P	1480.7	P	1557.1	P	1635.4	P	1140.9	P	1162.8	P	1466.3	P	1448.4	P	1437.3	P	1429.2	P	1506.1	P	1411.4	P	1314.2	P	992.2	P	1320.4	P	1458.8	P
1417321_at	Zcchc7	--	622.2	P	672.5	P	1301.1	P	1963.6	P	840.3	P	834	P	1131	P	1142.7	P	782.5	P	1157.9	P	1209.2	P	1162.3	P	1303.7	P	1726	P	1354.2	P	1274.7	P	1101.1	P	1405.1	P	1441.8	P	1532.1	P	1283.5	P	1536.1	P	1565.4	P	1436.2	P
1417322_at	Dohh	--	689	P	554.2	P	689.3	P	260.4	P	533.5	P	515.3	P	585.3	P	769.2	P	806.5	P	790.1	P	822.6	P	1116	P	691.5	P	804.8	P	657.7	P	791.2	P	493.9	P	659.1	P	654.4	P	719.9	P	1012.6	P	616	P	679.2	P	800.7	P
1417323_at	Psrc1	--	322.4	P	143	P	211.9	P	423	P	366.5	P	137.8	P	297.5	P	362.8	P	200.9	P	199.5	P	340.6	P	383.9	P	262.1	P	190.5	P	328.3	P	349.4	P	180.2	P	138.8	P	265.4	P	374.2	P	81.6	P	132.6	P	374.5	P	334.5	P
1417324_at	Mast2	--	1041.4	P	1174.6	P	1972.4	P	1705.5	P	873.6	P	1027	P	1939.4	P	1781.5	P	1039.4	P	1129	P	1783.9	P	2067.2	P	975.1	P	1579.3	P	1843.2	P	1851.2	P	1330.5	P	1243.2	P	1825.7	P	1477.8	P	1101.2	P	1571.7	P	2134.2	P	1930	P
1417325_at	Btrc	--	258.8	P	90.5	P	58.2	P	61.7	P	125.3	P	77.8	P	46.1	P	144.8	P	117.9	P	88.9	P	80.5	P	85.5	P	106.1	P	37.3	A	84.1	P	89.3	P	128.9	P	62.4	P	73.9	P	79.8	P	147.4	P	74.5	P	84.2	P	71.2	P
1417326_a_at	Anapc11	--	1911.3	P	1951.8	P	2125.8	P	1617.6	P	2481.8	P	2179.3	P	1967.1	P	2473.3	P	1665.4	P	1416.3	P	1863.7	P	2724.3	P	1763.3	P	2031.4	P	2454.5	P	1712.2	P	2387.6	P	2827.9	P	2512.6	P	2600.5	P	2006.1	P	1991.9	P	2173.2	P	2288.1	P
1417327_at	Cav2	--	496.7	P	2048.2	P	2038.8	P	3638.6	P	399.7	P	2039.3	P	2783.5	P	2363.7	P	1056.9	P	1370.1	P	2527.6	P	2342.3	P	673	P	1754.5	P	2395.2	P	3215.6	P	946.8	P	950.7	P	1984.2	P	1748.6	P	1061.3	P	1801.7	P	2724.5	P	2596.9	P
1417328_at	Ercc1	--	622.5	P	525.1	P	512.3	P	512.5	P	685.9	P	529.6	P	598	P	698	P	716.5	P	558	P	583.5	P	710.4	P	980.9	P	1025.9	P	836.5	P	494.7	P	531.8	P	827	P	705	P	590.1	P	711.1	P	739.3	P	910	P	687.9	P
1417329_at	Slc23a2	--	1305	P	206.3	P	167	P	298.7	P	111.5	P	151.9	P	158.5	P	289.4	P	233.1	P	117.6	P	241.5	P	167.1	P	204.7	P	207.7	P	209.5	P	209.1	P	101.9	P	241.3	P	170.9	P	302.4	P	160.3	P	174.4	P	232	P	209.4	P
1417330_at	Slc23a2	--	849.6	P	143.2	P	166.1	P	90.6	P	113.8	P	110.1	P	124	P	127.8	P	171.3	P	224.9	P	212.8	P	131.9	P	110.3	P	215.8	P	213.9	P	145.6	P	140.5	P	380.9	P	125.9	P	172.5	P	166.1	P	167.8	P	125.8	P	85.1	P
1417331_a_at	Arl6	--	2890.1	P	701	P	762.9	P	981.9	P	559.3	P	600.6	P	629.4	P	807.3	P	860.9	P	696.4	P	725.6	P	813.3	P	819.2	P	818.4	P	1009	P	794.5	P	510.9	P	405.1	P	628.5	P	538.2	P	624.5	P	607.9	P	564.5	P	678.2	P
1417332_at	Rfx2	--	2633.5	P	331.9	P	628	P	360.2	P	536.8	P	300.8	P	562.7	P	541.8	P	421.7	P	523.2	P	575.8	P	856.1	P	489.1	P	606.5	P	624.6	P	460.4	P	652	P	347.8	P	698	P	790.4	P	636.1	P	724.8	P	721	P	613.9	P
1417333_at	Rasa4	--	42.7	A	25	A	25.2	A	14.1	A	24	A	29.3	A	29.4	A	46.6	A	95.3	P	178.8	P	48.5	A	125.6	P	116.8	A	75.9	M	7	A	67.4	A	48.1	P	65.3	P	17.9	A	82.7	A	118.6	P	85.3	P	51	M	89.4	P
1417334_at	Stk19	--	316.2	P	208	P	124.3	P	176.6	P	231.1	P	131.6	P	159.1	P	200.1	P	306.6	P	268.4	P	303.3	P	335.4	P	301.8	P	248.9	P	332	P	270.6	P	245	P	170.7	P	243.6	P	335.6	P	229.7	P	127.9	P	259.8	P	262	P
1417335_at	Sult2b1	--	2.6	A	1.2	A	13.1	A	8.5	A	2.1	A	6.8	A	13.6	A	26.9	A	5.9	A	5.6	A	38.8	A	14.1	A	5.5	A	8.3	A	15.2	A	37.5	A	3.5	A	6.7	A	14.8	A	30.9	A	11.7	A	13.7	A	19	A	25.2	A
1417336_a_at	Sytl4	--	128.5	P	579.7	P	280.8	P	251.7	P	286.7	P	320.5	P	429.5	P	151	P	297.6	P	222.7	P	256.6	P	218.8	P	254.9	P	292.8	P	254.7	P	240.5	P	256.1	P	214.7	P	204.7	P	251.7	P	218.5	P	177.3	P	220.7	P	261	P
1417337_at	Epb4.2	--	52.2	P	4.9	A	6.3	A	3.3	A	35.7	P	8	A	12.8	M	12.2	A	24.5	P	25	P	12.2	A	7.9	A	48	P	6.5	A	5.1	A	4.1	A	17.7	A	14.1	A	4.6	A	3.6	A	6.6	A	2.6	A	0.7	A	8.9	P
1417338_at	Epb4.2	--	272.9	P	47.3	P	15.2	A	10.2	A	248.4	P	29.6	A	13.6	A	6.1	A	121.2	P	113.7	P	49.9	P	68.4	A	135.9	P	31.3	A	14.3	A	50.5	A	97.4	P	145.4	P	40.8	P	32.2	A	55.6	P	42.9	P	27.9	A	44.1	P
1417339_a_at	Dynll1	--	8497.5	P	7521.7	P	7658.4	P	8005.8	P	9186.8	P	8965.9	P	8531	P	10657	P	7476.7	P	9347.2	P	8225.5	P	8547.7	P	7234.7	P	6276.5	P	8497.6	P	7940.8	P	8879.4	P	8434.2	P	8133	P	9452.3	P	8034.2	P	6551.9	P	7285.3	P	7228.5	P
1417340_at	Glrx3 /// Gm12669	--	4421.5	P	2010	P	2306.3	P	2086.8	P	2249.4	P	1779.6	P	2036.9	P	2083.8	P	2133.1	P	2197.6	P	2283.4	P	2081	P	2150.3	P	2717.6	P	2179.8	P	2050.6	P	1958	P	2209.2	P	1907.7	P	2375.1	P	2300.9	P	2163.9	P	2402.6	P	2044.5	P
1417341_a_at	Ppp1r2	--	3510	P	3513.2	P	4325.9	P	4141	P	3816.1	P	3907.3	P	4318.1	P	4828.9	P	3074.1	P	3609.5	P	4579.7	P	4904.4	P	3545.5	P	4465.7	P	4321.3	P	4585.4	P	4064.1	P	3997.8	P	4548.5	P	4582	P	4050	P	4093.5	P	4456.3	P	4045.4	P
1417342_at	Ppp1r2	--	459.7	P	390.4	P	561	P	779.2	P	425.2	P	560.7	P	585	P	580.3	P	540.4	P	375.5	P	483.6	P	743.3	P	548.5	P	520	P	860.5	P	526.5	P	496.9	P	480.5	P	498.4	P	532.1	P	338	P	480	P	544.9	P	474.7	P
1417343_at	Fxyd6	--	361.6	P	164.7	P	208.7	P	196.4	P	483	P	275.3	P	241.9	P	284.3	P	174.4	P	261	P	205.2	P	364.8	P	382.7	P	495.8	P	249.3	P	314.6	P	333.5	P	240.3	P	227.5	P	375.7	P	227.1	P	273.6	P	315.1	P	339.5	P
1417344_at	Emc7	--	3511.8	P	3238.8	P	3499.9	P	3981.7	P	1904.8	P	3085	P	3335.3	P	3064.1	P	2189.5	P	2398.9	P	2920.9	P	2903.7	P	2210.7	P	2564	P	2882.7	P	3350.3	P	2469.2	P	2216.3	P	3289.1	P	3283.8	P	2525.3	P	2439.9	P	3274.9	P	3202	P
1417345_at	Emc7	--	275.2	P	120.4	P	284	P	29.7	P	114.5	P	251.6	P	153.4	P	110.4	P	86.5	P	226.8	P	204	P	101	P	170.9	P	120.5	P	142.1	P	82.6	P	242.7	P	85.2	P	100.2	P	122.9	P	217.3	P	208.1	P	115.4	P	114.2	P
1417346_at	Pycard	--	279.2	P	747.3	P	807.4	P	778.9	P	678.6	P	900	P	902.9	P	1106.6	P	766.8	P	768	P	782.6	P	737.9	P	705.4	P	561.5	P	704.2	P	891.6	P	902.7	P	1027.5	P	925.8	P	1064.8	P	652.7	P	989.2	P	872.7	P	1100.5	P
1417347_at	Pycard	--	118.2	P	155	P	131.3	P	104.2	P	111.2	P	108.4	P	152.1	P	270.8	P	273	P	149.1	P	198.1	P	152.9	P	232.4	P	481.4	P	227.2	P	136.8	P	87.1	P	184.2	P	146.7	P	292.7	P	96.1	P	121.7	P	119.8	P	198.6	P
1417348_at	2310039H08Rik	--	1433.1	P	1050.8	P	822.6	P	797.5	P	949.7	P	1077.1	P	844.8	P	1408.8	P	867.6	P	962.4	P	1047.2	P	1064.7	P	721.7	P	1011.9	P	796	P	801.9	P	1231.7	P	1009	P	818.6	P	1002.5	P	1349.9	P	1191.6	P	1005.8	P	1013.9	P
1417349_at	Bloc1s6	--	2487	P	6785.1	P	6127.9	P	5374.5	P	7743	P	7426.1	P	5971.5	P	5312.7	P	6570.7	P	8446.8	P	6823	P	6494.9	P	6875.4	P	6137.4	P	5904.4	P	4641.8	P	7452.6	P	7234.7	P	6656.9	P	5581.3	P	5859.7	P	5809.8	P	4199.4	P	3701.4	P
1417350_at	Bloc1s6	--	1548.6	P	4945.9	P	3966.1	P	3056.3	P	5386.9	P	6087.8	P	4129.9	P	4414.6	P	4744.2	P	6381.2	P	5276.3	P	4957	P	4135.4	P	4122.3	P	3908.2	P	3297.6	P	5990.4	P	5701.9	P	3995.1	P	4224.9	P	4442.7	P	4156.3	P	2774	P	2740	P
1417351_a_at	Snrpa1	MRC	3266.3	P	2720.3	P	2475.2	P	4219.3	P	3478.8	P	2029.1	P	3023	P	2374.6	P	3261.1	P	1872.2	P	2784.3	P	2895.8	P	2462	P	1424	P	3165	P	2558.7	P	2127.9	P	1757	P	2225.1	P	2593.1	P	1841.2	P	1370.3	P	1756.6	P	1938.2	P
1417352_s_at	Snrpa1	MRC	711.3	P	621.1	P	582.3	P	811.1	P	1405.2	P	676.9	P	700.2	P	1005.5	P	645.8	P	846	P	881.5	P	601.9	P	900.1	P	878.5	P	979.2	P	661.7	P	690.2	P	835.5	P	833.7	P	647.6	P	688.5	P	554	P	882.6	P	636.1	P
1417353_x_at	Snrpa1	MRC	1359.3	P	870.8	P	1174.6	P	1228.7	P	1692.5	P	709	P	1465.9	P	1217.4	P	1162.5	P	837.7	P	1267.4	P	1282.9	P	1138.4	P	811.7	P	1502.7	P	1089.2	P	856.9	P	679.1	P	1329	P	1117.1	P	842.8	P	629.3	P	1123.7	P	1148.6	P
1417354_at	Sil1	RRC	1829.6	P	3371.6	P	2923.4	P	1988.3	P	2876.8	P	3674.1	P	2293.7	P	2253.8	P	1735.9	P	3089.9	P	1987	P	2214.5	P	2825.9	P	3937.5	P	2150.6	P	2574.3	P	2897.2	P	3279.8	P	2824.6	P	2202.1	P	3190.4	P	3011.1	P	2442	P	2264.7	P
1417355_at	Peg3	MRC	5331.4	P	1699.9	P	2058.8	P	640.4	P	3772.8	P	1217.9	P	1317.6	P	2148.9	P	1987.8	P	4165.1	P	1547	P	2598.3	P	2580.4	P	3128.1	P	2548.4	P	1089.1	P	4015.5	P	3911.4	P	2114.7	P	3030	P	2454.6	P	3877.5	P	1493.2	P	1685	P
1417356_at	Peg3	MRC	6658	P	2157.6	P	2697.9	P	1019.3	P	5720.3	P	1529.7	P	1678.1	P	2936.8	P	2971.1	P	6228.7	P	2140.9	P	3665.6	P	3398.8	P	4184.3	P	3668.7	P	1706.2	P	4678.3	P	5134.7	P	2738.5	P	4313.3	P	3405.6	P	4462.4	P	2151.2	P	3030.5	P
1417357_at	Emd	--	836.5	P	898.3	P	937.4	P	956.2	P	1085	P	989	P	960.5	P	909	P	708.4	P	777.4	P	800.1	P	825.7	P	697.7	P	948.1	P	728.6	P	792	P	827.5	P	606.9	P	738.8	P	916.7	P	684	P	694	P	959.6	P	908.4	P
1417358_s_at	Sorbs1	--	118.2	A	76.3	P	54.9	M	8.7	A	108.2	P	78.3	A	61.8	P	85.7	P	119.6	A	110.5	P	111.5	A	103.5	P	176.2	P	66.2	P	146.7	P	128.2	M	73.4	P	84.1	A	58.1	P	109.1	P	75.4	P	64.7	P	35.7	A	107.7	P
1417359_at	Mfap2	RRC	819.8	P	1829.2	P	1018.8	P	142.3	P	2531.6	P	2964.7	P	836.6	P	1163.5	P	2669	P	3262.2	P	1140.7	P	1065.5	P	3211.9	P	2743.3	P	1219.5	P	418.6	P	4751.7	P	4007.9	P	1929.1	P	1744.9	P	4039.2	P	2837.9	P	1064.5	P	780.6	P
1417360_at	Mlh1	--	233.8	A	256.4	P	331.9	P	267.8	P	348.1	P	232.5	P	339.2	P	345.6	P	351.4	A	307.7	A	365.7	A	344.1	A	356.2	A	389.4	P	395.8	A	278.4	A	271.3	M	439	P	376.4	P	400.8	P	338.4	P	277.8	P	468.8	P	374.2	P
1417361_at	Asb3	--	304.1	P	344.9	P	217.3	P	509.6	P	297.6	P	332.1	P	285	P	287.6	P	219.8	P	394.9	P	307	P	302.8	P	225.5	P	425.7	P	293.8	P	255.8	P	195.9	P	506.9	P	326.3	P	196	P	256.9	P	506.6	P	280.1	P	278.6	P
1417362_at	Rhcg	--	4	A	5.3	A	3	A	3.8	A	4.1	A	3.5	A	5.6	A	4.8	A	11.9	A	9.5	A	5.7	A	9	A	8	A	5.3	A	5.4	A	11.1	A	7.1	A	7.7	A	4.2	A	2.5	A	4.4	A	3.7	A	3.2	A	1.3	A
1417363_at	Zfp61	--	220.2	P	165	P	153.1	P	205.7	P	274.1	P	123.6	P	113.2	P	116.3	P	324.2	P	150.8	P	209.9	P	156.6	P	350.8	P	153.1	P	239.5	P	136.2	P	221.7	P	149.5	P	224	P	98.4	P	178.6	P	165.5	P	133.9	P	204.1	P
1417364_at	Eef1g /// LOC101055956	--	7403.3	P	8130.1	P	7851.9	P	7325.1	P	11154.9	P	9171.2	P	8595.4	P	9746.7	P	8494.3	P	9258.5	P	7672.8	P	8008.8	P	9718.6	P	7841.1	P	8052.6	P	8061.4	P	9548.9	P	9520.7	P	8881.4	P	9061.5	P	8475.9	P	7897.4	P	7314.9	P	7978	P
1417365_a_at	Calm1 /// Calm2 /// Calm3	--	5949	P	5830.3	P	7327.9	P	6763.6	P	6271.2	P	7657.5	P	6520	P	7974.4	P	5810.6	P	5734	P	6524.5	P	7102.6	P	5053.9	P	4897.4	P	6503.3	P	5448.7	P	5942.7	P	6339.2	P	7288.1	P	7353	P	5399.5	P	5325.9	P	6215	P	6472.3	P
1417366_s_at	Calm1 /// Calm2 /// Calm3	--	6892.1	P	5128.7	P	8149.8	P	4602.4	P	7072	P	6510.6	P	8602.4	P	7856.1	P	5573.4	P	7451	P	8966.1	P	9009.7	P	7760.9	P	5738.3	P	9147.7	P	8450.9	P	8283.7	P	6576.2	P	8970.2	P	8539.1	P	6981	P	7426.4	P	7375.6	P	7905	P
1417367_at	Ppp2ca	MRC	4169.8	P	3953.8	P	4050.7	P	5360	P	3884.3	P	3696.1	P	4121.6	P	3689.4	P	4030.3	P	3733.9	P	3826.6	P	4208.9	P	3075.3	P	4194.2	P	3970.4	P	4306.4	P	4133.1	P	3667.8	P	3737.6	P	3927.9	P	4561.1	P	4818.5	P	4282.7	P	3516.8	P
1417368_s_at	Ndufa2	MRC	3570.2	P	3662.6	P	3292.9	P	3806.3	P	3660.3	P	3832.7	P	3770.9	P	5021.8	P	3361.7	P	3770.1	P	3485.2	P	3892.3	P	2865.7	P	2980.7	P	3711.5	P	3463.2	P	3770.4	P	4057.9	P	3502.7	P	4421.3	P	2940	P	2739.2	P	2989.8	P	3492.6	P
1417369_at	Hsd17b4	MRC	1141.9	P	847.1	P	1008.3	P	936.7	P	1254.5	P	1168.2	P	836.7	P	950	P	742.7	P	728.7	P	939.9	P	980.6	P	1021.2	P	1104.8	P	787.8	P	938.7	P	814.9	P	958.9	P	1055.1	P	945.1	P	1367.7	P	901	P	1013.9	P	1208.6	P
1417370_at	Tff3	--	8.8	A	9.7	A	4.6	A	3.2	A	6	A	6.2	A	5.3	A	7.2	A	13.1	A	21.4	A	14.7	A	12	A	19.1	A	6.6	A	9.8	A	15	A	5.7	A	7.9	A	5.7	A	9.2	A	7.8	A	6.2	A	5.4	A	8.1	A
1417371_at	Peli1	--	1563.6	P	848	P	661.4	P	1408.7	P	1084.1	P	678.6	P	738	P	528.1	P	919.3	P	680.4	P	652.9	P	569.9	P	741	P	546.9	P	626.1	P	754.7	P	837	P	814.6	P	526.7	P	503.1	P	681.1	P	767.5	P	565.6	P	531.9	P
1417372_a_at	Peli1	--	1806.8	P	807	P	893.1	P	1028.7	P	1099.5	P	648.3	P	862.4	P	641.4	P	999.9	P	1013.8	P	1075.4	P	954.4	P	1359.2	P	891.1	P	1062.9	P	1087.6	P	1012	P	923.6	P	816.8	P	953.7	P	989.2	P	862	P	784.1	P	747.9	P
1417373_a_at	Tuba4a	--	5165.6	P	4871.2	P	5816.5	P	6478.5	P	3493.6	P	4554.6	P	4239.2	P	4276.3	P	5153.7	P	6245.9	P	5072	P	6362	P	2165.2	P	4604.9	P	4933.7	P	4293	P	5618.2	P	5635.1	P	6518	P	6018.5	P	2767	P	4067.2	P	3708.4	P	4704.1	P
1417374_at	Tuba4a	--	618.8	P	363	P	526.9	P	344.1	P	598.9	P	313.2	P	450.1	P	456.3	P	731.5	P	904.5	P	670.8	P	798.2	P	392.7	P	491.8	P	500.3	P	580.5	P	525.3	P	662.4	P	653.9	P	739.5	P	384	P	529	P	449.2	P	558.8	P
1417375_at	Tuba4a	--	81.3	P	117	P	120.1	P	56.9	A	62	A	58.5	A	93.7	A	85.6	A	151.1	P	50.3	A	52	A	78.2	P	81.2	A	77.9	A	54.9	A	88.9	M	31.4	A	73	M	63.1	P	28.8	A	85.4	P	16.7	A	72.3	P	68.1	P
1417376_a_at	Cadm1	--	3364.7	P	1117.7	P	890.3	P	378.4	P	1981	P	1346.8	P	660.4	P	437.2	P	2288.5	P	1191.2	P	734.9	P	797.1	P	2149.4	P	726.5	P	661.5	P	611.4	P	1495.3	P	1255.3	P	847.1	P	820.5	P	1741.4	P	794	P	494.3	P	535.6	P
1417377_at	Cadm1	--	1271.2	P	325.7	P	292.8	P	89.8	P	690.2	P	352.7	P	152.8	P	127.9	P	762.7	P	560.4	P	193.5	P	157.7	P	543.5	P	384.8	P	115.2	P	139.4	P	469.1	P	316.5	P	178.5	P	192.4	P	619.5	P	390.9	P	225.7	P	170	P
1417378_at	Cadm1	--	2167.4	P	577.1	P	336.6	P	203.7	P	792.6	P	543.9	P	311	P	256	P	794.2	P	440	P	256.6	P	317.7	P	805.7	P	291.8	P	361.7	P	269.9	P	728.6	P	335.7	P	204.1	P	266.3	P	851.5	P	423.9	P	226.8	P	180.3	P
1417379_at	Iqgap1	--	3629.6	P	4495.3	P	4860.2	P	4828	P	3134.3	P	4476.8	P	4944.1	P	4010.3	P	3784.3	P	3101.1	P	4168.9	P	3367.1	P	3061.1	P	4436.8	P	3702.2	P	4455.2	P	3725.4	P	3526.2	P	4174.8	P	3532.4	P	3008	P	3947.4	P	4595	P	4133.5	P
1417380_at	Iqgap1	--	1656.2	P	1942.2	P	2393.2	P	2414.4	P	1386.6	P	1864.6	P	2086.3	P	1542.1	P	1454.4	P	1036.1	P	1842.2	P	1468.4	P	1225.4	P	713.6	P	1406.2	P	1955.9	P	1545.3	P	1592.3	P	1317.1	P	1826.2	P	1437.1	P	885.3	P	1604.7	P	1365.9	P
1417381_at	C1qa	--	113.2	A	54.7	A	86	A	15.1	A	11.1	A	79.1	A	42	A	37.1	A	138.1	A	75.4	A	65.9	A	88.1	A	198.2	A	76.4	A	166.7	A	70.7	A	101.7	A	201.1	A	63.7	A	134.3	A	41.9	A	87.3	A	76.1	A	103.3	A
1417382_at	Entpd5	--	587	P	1450	P	1780.5	P	2198.1	P	381.1	P	1297.9	P	1459.3	P	1701	P	586.6	P	990.9	P	1575.7	P	1527.4	P	623.8	P	1275	P	1211.9	P	2415.1	P	1068.6	P	860.9	P	1469.6	P	1778.5	P	950.8	P	1152.6	P	1497.2	P	1785	P
1417383_at	Entpd5	--	587.7	P	1004.3	P	1197.8	P	1216.4	P	234.7	P	982.6	P	1094.4	P	1308.5	P	479.3	P	917.8	P	1438.6	P	1368.6	P	524.1	P	838.5	P	859.2	P	2174.7	P	752.5	P	928.1	P	1143	P	1632.6	P	750.3	P	865	P	1272.5	P	1155.6	P
1417384_at	Entpd5	--	573	P	1075.5	P	1043.8	P	2338.4	P	491	P	1152.9	P	944.2	P	1343.5	P	459.2	P	1040.6	P	1084.2	P	1122.2	P	338.6	P	717.9	P	807.5	P	1358.2	P	548.5	P	876.9	P	848	P	1380.8	P	510.6	P	537.7	P	877.4	P	1058.1	P
1417385_at	Npepps	--	3056.2	P	2493	P	2811.6	P	2450.5	P	2864.1	P	2903.9	P	2852.4	P	2690	P	2772.7	P	2585.9	P	2762.7	P	2542.8	P	2859.1	P	2340.6	P	2243.8	P	2417.8	P	2285.6	P	2492.9	P	2895.4	P	2922.8	P	2465	P	2203.2	P	2642.9	P	2786.5	P
1417386_at	Npepps	--	1542.9	P	1145.2	P	1032.7	P	1823.9	P	1239.6	P	1226.3	P	1161.8	P	1316.8	P	1463.1	P	1081.9	P	1326.3	P	1111	P	1108.8	P	953.6	P	1239.3	P	1343.1	P	1232.1	P	781.2	P	852.5	P	1060	P	755.5	P	740.3	P	1113.8	P	831.8	P
1417387_at	Med31	--	1669.6	P	837.1	P	688.3	P	929.2	P	597.1	P	723.4	P	899.1	P	1119.2	P	726.9	P	779.6	P	776.6	P	882.7	P	752.1	P	701	P	747.4	P	692.8	P	746	P	708.1	P	956	P	879.4	P	866.2	P	815.3	P	1011.1	P	835.2	P
1417388_at	Bex2	--	1295	P	403	P	347.6	P	144.3	P	1346.5	P	288.1	P	494	P	476.5	P	553	P	580.4	P	448.2	P	613.8	P	811.3	P	332.6	P	395.4	P	265.6	P	781.2	P	723.5	P	690.5	P	663	P	671.5	P	417.1	P	508.4	P	452.4	P
1417389_at	Gpc1	--	1141.1	P	934.3	P	1203.9	P	426.4	P	1140	P	943.7	P	1080.4	P	1180.6	P	1330.8	P	977.3	P	1223.3	P	1351.9	P	1172.2	P	1182.5	P	656.9	P	1050.6	P	885	P	1957.5	P	1316.7	P	1174	P	1411.6	P	1149.9	P	944.6	P	884.6	P
1417390_at	Gpn1	--	819.8	P	959.6	P	1063.6	P	1236.6	P	1249.8	P	936.5	P	1215.4	P	1253.9	P	980	P	644.8	P	1103.4	P	1176.5	P	1025	P	700.5	P	1051.1	P	925.2	P	790.6	P	1091.6	P	924.9	P	1104.6	P	1173.8	P	969.6	P	1196.8	P	1067.6	P
1417391_a_at	Il16	--	56.6	A	53.6	A	19.4	A	1.8	A	6	A	38.1	A	1.8	A	23.1	A	8.7	A	4.6	A	21.7	A	17.8	A	67.2	A	54.5	A	4.6	A	59.1	A	11.3	A	20.2	A	24.2	A	30.2	A	31.5	A	23.5	A	21.3	A	42.5	A
1417392_a_at	Slc7a7	--	181	P	606.2	P	508.7	P	226.8	P	167.4	P	375	P	442.6	P	389.8	P	265.4	P	441.2	P	365.2	P	346.3	P	259.6	P	294.1	P	215.2	P	376	P	271.8	P	319.5	P	461.9	P	374.3	P	326	P	285.1	P	435.5	P	294.5	P
1417393_a_at	Fam132a	RRC	1179.1	P	1595.8	P	1089.2	P	427.7	P	2421.4	P	1845.4	P	1311.6	P	1443.5	P	2797.6	P	1830.9	P	1179.5	P	1234.5	P	3136.5	P	1580.6	P	1294.2	P	763.6	P	2616.4	P	1316.4	P	1480.8	P	1069.3	P	3300.6	P	2014.3	P	1513.9	P	1100.9	P
1417394_at	Klf4	--	334.6	P	708.9	P	736.8	P	684.1	P	409.1	P	525.2	P	531.9	P	534	P	428.6	P	628.3	P	666.9	P	654.5	P	416.8	P	582.4	P	721.9	P	398.1	P	657.5	P	573.4	P	638	P	585.6	P	546.1	P	517.6	P	574.7	P	597.5	P
1417395_at	Klf4	--	640.6	P	862.6	P	1341.9	P	805.4	P	551.3	P	609	P	1213	P	1312.4	P	494.3	P	1185.8	P	1228.3	P	1469.7	P	853	P	1030	P	1133.6	P	824.4	P	1546.1	P	1362.5	P	1264.6	P	1536.4	P	1020.5	P	902	P	1156.1	P	1039	P
1417396_at	Podxl	--	422.2	P	5.6	A	166.7	P	55.5	P	38.1	P	44.2	P	611.3	P	380.3	P	68.2	P	165.2	P	134.2	P	216.7	P	246.6	P	126.5	P	351.5	P	497.2	P	110.1	P	86.2	P	85	P	136.3	P	349.2	P	142.5	P	896.8	P	539.4	P
1417397_at	Slc9a1	--	943.4	P	2022.4	P	2015.4	P	2069.9	P	1313.3	P	2086.1	P	1872.8	P	1791.6	P	1389.7	P	1691.1	P	1938.8	P	2052.7	P	1047.4	P	1401.5	P	1860.1	P	1723.5	P	1612.3	P	1662.4	P	1318.8	P	1895.3	P	1296.2	P	1283.3	P	1488.2	P	1269.3	P
1417398_at	Rras2	--	627.2	P	1401	P	1303.3	P	1644.2	P	1259.4	P	1517.1	P	1499.5	P	1196	P	1266	P	1028	P	1107.9	P	1307.1	P	1169	P	971.1	P	1304.9	P	1133	P	1356	P	1003.3	P	1134	P	1166.2	P	1604.1	P	1357.9	P	1475.4	P	1098	P
1417399_at	Gas6	--	1463.1	P	130.8	P	380.1	P	301	P	151.6	P	196.3	P	486.4	P	670.5	P	236.8	P	243.4	P	329.9	P	374.8	P	372.2	P	150.4	P	433.9	P	650.4	P	281.1	P	263.2	P	339.4	P	563.2	P	92.8	P	171.9	P	598	P	914.8	P
1417400_at	Rai14	--	1194.2	P	413.9	P	295.7	P	182.7	P	707.8	P	322.3	P	281.4	P	304.2	P	262.9	P	438.9	P	175.7	P	249.1	P	412.6	P	480.9	P	318.9	P	268	P	374.9	P	517.8	P	272.8	P	395.7	P	360.2	P	415.5	P	229.8	P	254.2	P
1417401_at	Rai14	--	735.1	P	125	P	199.9	P	60.8	P	739.6	P	108.8	P	227.7	P	219.7	P	72	M	315.1	P	134.3	P	163.8	P	409.2	P	204.5	P	184.3	P	146.1	A	308.1	P	257.6	P	365.9	P	212.3	P	341.7	P	394	P	177.7	P	209.4	P
1417402_at	Smim11	--	1324.6	P	677.2	P	383.5	P	702.3	P	477.5	P	396.3	P	417.1	P	535	P	719.9	P	339.9	P	439.3	P	525.5	P	387.1	P	592.4	P	544.5	P	489.5	P	822.4	P	334.7	P	438.6	P	585.8	P	843.2	P	373.1	P	579.8	P	614.4	P
1417403_at	Elovl6	--	511.3	P	304	P	445.2	P	282.5	P	416.7	P	296	P	421.1	P	408.9	P	301.8	P	270	P	279.2	P	218.9	P	423.6	P	404	P	396	P	425.1	P	465	P	293.8	P	402.3	P	322.8	P	298.3	P	380.1	P	540	P	445.4	P
1417404_at	Elovl6	--	1796.4	P	1565.6	P	1026.5	P	1545.7	P	1304.7	P	1373.2	P	989.1	P	978	P	1089.7	P	818.6	P	764.8	P	668.2	P	631.8	P	717.6	P	926.8	P	900.3	P	1005.1	P	758.4	P	675.2	P	1017.2	P	1095	P	813.8	P	934.8	P	939.4	P
1417405_at	Stard3	--	427.6	P	254.4	P	289.7	P	167.6	P	316.8	P	328	P	334.7	P	280.2	P	263.7	P	254.7	P	335.8	P	367.7	P	410.6	P	454.4	P	355.8	P	382.4	P	248	P	373.2	P	349.2	P	281.2	P	366.5	P	447.8	P	417.8	P	392	P
1417406_at	Sertad1	--	568.7	P	895.6	P	707.3	P	409.3	P	775.1	P	772.2	P	656.6	P	756.2	P	910.2	P	698.7	P	842.6	P	847.3	P	879.1	P	780.6	P	705	P	753.2	P	781.8	P	1176.8	P	779.4	P	597.6	P	841.7	P	813.5	P	688.3	P	771.9	P
1417407_at	Fbxl14	--	1713.5	P	1931.2	P	2183.6	P	2250.6	P	2519.8	P	2253	P	2238.3	P	1983	P	2420.6	P	1494.1	P	1834.1	P	1804.2	P	1978	P	1687	P	1866.1	P	1717.2	P	1935.9	P	1490.9	P	2360.3	P	2357.8	P	2230.9	P	1459.5	P	2146.6	P	2091.7	P
1417408_at	F3	--	123.5	P	140.3	P	300.5	P	389.9	P	108	P	129.8	P	284.5	P	204.4	P	2015.2	P	174.2	P	278.2	P	246.7	P	154.7	P	275.9	P	240.1	P	383.9	P	137.1	P	96.1	P	197.5	P	174.5	P	164.6	P	140.2	P	258	P	281.9	P
1417409_at	Jun	RRC	1036.1	P	3079.2	P	3936.7	P	3692.4	P	2566.4	P	2948.7	P	3318.9	P	4151.4	P	1916	P	3407.9	P	3860.2	P	3899.6	P	2265	P	2409.3	P	4024.8	P	3088.1	P	3516.6	P	2977.4	P	4130	P	4019.9	P	3649.9	P	1968.8	P	3073	P	3209.2	P
1417410_s_at	Prkci	--	1119.1	P	1742.3	P	1705.3	P	1938.2	P	1768.9	P	1509.7	P	2042.9	P	2027.1	P	1584.7	P	1604	P	1642.4	P	1679.9	P	1374.9	P	1693	P	1850.4	P	1843.8	P	1510.5	P	1362.3	P	1481.2	P	1548.1	P	1579.3	P	1370.2	P	1755.3	P	1711.8	P
1417411_at	Nap1l5	--	82.9	P	41.3	P	28.4	P	264.2	P	116.6	P	64.4	P	29.8	P	99.7	P	127.6	P	49.9	P	56.9	P	141.6	P	104.8	P	204.3	P	149.2	P	119.4	P	83.8	P	81.7	P	71	P	170.6	P	15	A	59.9	P	62.7	P	82.9	P
1417412_at	F8a	--	339.7	P	366	P	175.3	P	105.5	P	123.1	P	183	P	183.5	P	172.2	P	211.9	P	197	P	140.2	P	203.2	P	141.5	P	464.6	P	228.6	P	254.5	P	269	P	179	P	175.5	P	282.9	P	412.7	P	296.4	P	286.9	P	231.7	P
1417413_at	Cuzd1	--	1.6	A	0.8	A	1.3	A	11.7	A	2	A	17.3	A	7	A	11.6	A	992.7	P	4.3	A	10.4	A	17.2	A	6.9	A	16.2	A	2.5	A	28	A	2.3	A	3.1	A	4.5	A	2.8	A	1.5	A	18.5	A	1.5	A	13.9	A
1417414_at	42616	--	291.5	P	84.9	P	112	P	6.4	A	599.4	P	43.6	P	131.3	P	125.5	P	211.1	P	320	P	103.5	P	113.4	P	315	P	172.5	P	43.6	A	70.1	A	202.9	P	302.3	P	65.3	P	176.5	P	405.9	P	144.5	P	127.4	P	183.9	P
1417415_at	Slc6a3	--	21	A	17	A	12.4	A	16.3	A	10	A	7.1	A	18.3	A	16.7	A	35.4	A	14.3	A	38	A	28	A	16.9	A	14.5	A	14.9	A	11.1	A	15.2	A	4.7	A	35.2	A	21	A	5.3	A	14.8	A	17	A	31.2	M
1417416_at	Kcna1	--	52.1	P	222.4	P	69.3	P	10.9	A	217.9	P	247	P	61.5	P	27.6	A	160.9	P	198.4	P	77.5	P	46.4	P	196.2	P	293.7	P	34.6	A	41.2	A	240.9	P	112	P	115.4	P	20.5	P	183.6	P	204.8	P	35.9	M	83.6	P
1417417_a_at	Cox6a1	--	7648.2	P	9195.7	P	9669	P	7972.4	P	8488.2	P	10498.2	P	9493.5	P	11364.4	P	7874.2	P	9064	P	9225	P	9690	P	6808.3	P	8400.3	P	8545.1	P	8724.2	P	9505.5	P	10066.8	P	10545.4	P	10759.5	P	8844.3	P	8472.2	P	8610.7	P	9121.3	P
1417418_s_at	Cox6a1 /// LOC101056141	--	5018.6	P	5924	P	6198.4	P	5362.8	P	5692	P	6804.7	P	6596.9	P	7609.6	P	5343.6	P	6021.8	P	6358.3	P	6514	P	4698.2	P	5520.4	P	6571.2	P	6061.5	P	6536.4	P	6367.3	P	6845.3	P	7309.6	P	5419.1	P	5510.3	P	5472.9	P	5769.4	P
1417419_at	Ccnd1	RRC	775.5	P	476.4	P	2419.3	P	1476.6	P	1019.3	P	605.7	P	2366.4	P	1998.4	P	572	P	1047.5	P	2485.4	P	3135.2	P	993.9	P	666.8	P	2433.9	P	2964.9	P	767.2	P	777	P	2164.2	P	1981.2	P	1011	P	749.9	P	2573.5	P	2556.6	P
1417420_at	Ccnd1	RRC	2674.1	P	1652.3	P	4508.8	P	4117.5	P	2623.2	P	1412.9	P	5486	P	5112.7	P	2043.6	P	2546.4	P	5357.6	P	5428.6	P	2355.2	P	1978.9	P	5664.5	P	5282.5	P	1868.6	P	1968.3	P	4982.7	P	5163	P	2023.7	P	2180.6	P	4317.9	P	4756.7	P
1417421_at	S100a1	MRC	108.4	P	1863.3	P	1010.6	P	889	P	382.8	P	1518	P	1096.4	P	1487.9	P	515.1	P	852.3	P	1308.6	P	1167.8	P	236.6	P	1224.7	P	831.9	P	628.5	P	899.1	P	946.4	P	1493.3	P	1885	P	1336	P	1299.1	P	1065.6	P	1166.6	P
1417422_at	Gnmt	--	84	P	64.9	P	220.8	P	176.2	P	51.1	A	82.4	P	156.2	P	217.2	P	104.8	A	83.7	A	231.6	P	197.5	P	62.1	A	69.4	A	186.6	A	350.3	P	54.8	A	176.6	P	190	P	238.7	P	90.3	P	72.7	A	148.8	P	225.6	P
1417423_at	Grina	MRC	1619.1	P	1228.5	P	1574.1	P	1022.5	P	721	P	1317	P	1084.1	P	1356.3	P	1227.1	P	1428	P	1521.9	P	1594.5	P	760.6	P	1211	P	983	P	1315.7	P	1340.1	P	1711.6	P	1060	P	1519.9	P	1316.2	P	1338.9	P	1198.8	P	1070.1	P
1417424_at	Ier3ip1	--	1259	P	1174.9	P	822.2	P	1411.9	P	817.7	P	1233.3	P	864.3	P	936.4	P	1335.1	P	777.3	P	967.2	P	916.5	P	940	P	511.2	P	951.5	P	876.4	P	819.8	P	576.6	P	708.1	P	915.6	P	611.1	P	568.4	P	605.9	P	746.6	P
1417425_at	Prkrip1	--	359	A	389	P	491.3	P	392.9	P	481.2	P	508.3	P	483.5	P	446.8	P	243	M	481.8	P	522.3	P	611.4	P	464.7	M	465.3	P	499.5	P	504.4	P	391	P	554.8	P	373.1	P	497.3	P	441.1	P	368.8	P	703.9	P	551.7	P
1417426_at	Srgn	--	196.1	P	82.2	P	34.4	M	28.2	A	36.7	A	25.6	A	76.5	M	62.7	A	169.8	P	51.6	A	29.4	A	156.6	P	104.1	A	3.6	A	73.7	A	5.9	A	165.5	P	42.8	A	60.4	A	132	P	33.4	A	301.1	P	112	P	115.2	P
1417427_at	Rnaseh2c	--	239.4	M	147.4	M	235.7	P	54	A	255.1	P	114.5	A	289.5	P	350.7	P	269.5	A	269.6	A	275.4	P	299.7	P	266.8	A	125.9	A	226.6	M	224.4	M	193.6	M	133.5	M	359.2	P	360.2	P	289.8	P	131.3	A	358.3	P	347.1	P
1417428_at	Gng3	--	536.9	P	886.1	P	150.9	P	155.4	P	2628.8	P	137.5	P	331.9	P	458.3	P	544.7	P	1286.3	P	334.4	M	795.8	P	766.9	P	911.2	P	456	P	16.7	A	1322.3	P	2002.8	P	187.6	P	1204.2	P	1017.7	P	1854.8	P	288.7	P	749.9	P
1417429_at	Fmo1	--	727.6	P	434.7	P	331.4	P	50.9	A	220	P	95.4	P	196.2	P	511.8	P	329.8	P	848.8	P	381.4	P	425.3	P	478	P	821.7	P	647.6	P	169.6	P	641.4	P	1039.1	P	300	P	962	P	240.5	P	302.3	P	255.6	P	363.1	P
1417430_at	Cdr2	--	814.9	P	278.5	P	377.4	P	689.3	P	494.4	P	364.7	P	662.4	P	517.3	P	469	P	454.4	P	352.7	P	700.2	P	426.4	P	1018.4	P	447.3	P	685.8	P	511.1	P	305.7	P	322	P	450.6	P	342.1	P	718.2	P	964.5	P	859.8	P
1417431_a_at	Sphk2	--	723.9	P	735.7	P	451	P	468.5	P	653.7	P	620.7	P	579.5	P	508.8	P	738	P	554.7	P	655.2	P	730.9	P	687.9	P	823.3	P	661.9	P	538.4	P	723.1	P	596	P	560.8	P	529.7	P	598.7	P	768.5	P	546.5	P	519	P
1417432_a_at	Gnb1	MRC	4207.4	P	4939.8	P	5493	P	5533.5	P	5304.1	P	5569.1	P	5764.8	P	6154.3	P	5354.9	P	5843.9	P	6268.3	P	6604	P	4885.4	P	5415.5	P	6216.3	P	6302.1	P	5516.8	P	5686	P	5835.1	P	6159	P	5272.9	P	5499.9	P	5471.6	P	4953.5	P
1417433_at	Lypla2	--	457.6	P	579.4	P	563.1	P	432.3	P	723	P	564.7	P	258.7	P	627.1	P	589.9	P	608.3	P	509.6	P	568.5	P	607.5	P	870.5	P	609.8	P	558.1	P	691.1	P	616.4	P	454	P	578	P	640.1	P	746.3	P	550.2	P	524.2	P
1417434_at	Gpd2	--	1618.6	P	2220.5	P	4722.3	P	3200.6	P	2819.1	P	3174.9	P	2923	P	2937.7	P	1154.5	P	1666	P	2531	P	2433.9	P	1962.3	P	2757.3	P	2263.4	P	3320.5	P	1818.8	P	2038.4	P	3670.9	P	3198.4	P	2114	P	2447.5	P	4422.6	P	3672.5	P
1417435_at	Large	--	643.4	P	777.9	P	611.7	P	605.6	P	549	P	792	P	410.8	P	431.9	P	554.7	P	751.1	P	417.5	P	262.8	P	613.4	P	562.9	P	452.7	P	217	P	977.5	P	766.4	P	395.5	P	413.6	P	480.7	P	718.8	P	396.2	P	278.6	P
1417436_at	Large	--	14.3	A	11.3	A	12.3	A	0.8	A	1.5	A	9.9	A	4.6	A	5.8	A	4.7	A	10.4	A	40.4	A	16.1	A	2.3	A	12.3	A	20.1	A	38.1	A	12.1	A	38	A	0.9	A	2.4	A	21.1	A	19	A	1.5	A	18.7	A
1417437_at	Xrcc6	--	455.5	P	718.1	P	1006.3	P	1241.9	P	782.6	P	558.2	P	873.6	P	622.6	P	415.7	P	488.4	P	779.7	P	658	P	632.8	P	583.5	P	797.8	P	801.5	P	594.1	P	316.1	P	840.2	P	762.5	P	501.2	P	543.8	P	947.4	P	749.3	P
1417438_at	Rdh14	--	891.4	P	571.6	P	875.7	P	926.4	P	582.9	P	750	P	767.3	P	678.5	P	620.3	P	681.3	P	715.1	P	789.5	P	963	P	757.4	P	742.7	P	784.1	P	612.3	P	815.7	P	816.2	P	625.3	P	891.8	P	737.7	P	839.8	P	732.2	P
1417439_at	Cd248	--	609.8	P	227.1	P	157.4	M	119.9	P	98.3	P	153.9	P	173.2	P	216.7	P	260.5	P	328.7	P	203.1	P	224.3	P	357.7	P	334	P	281.7	P	223.7	A	197.3	P	538.6	P	108.2	P	168.3	P	70.3	A	376.9	P	202.1	P	118.8	P
1417440_at	Arid1a	--	3610.6	P	3122.1	P	3180.6	P	2217.9	P	4010.7	P	2945.5	P	2889.1	P	2396.3	P	3521.6	P	3571.6	P	3399.6	P	2760.8	P	3493.7	P	4701.9	P	3296.6	P	3279	P	3674.2	P	3917	P	2971.5	P	2698.7	P	3647.2	P	4611.4	P	3354.7	P	3020.6	P
1417441_at	Dnajc12	--	473.3	P	134.2	P	42	A	70.6	A	114.9	P	62.9	P	56.2	A	34.3	A	78.7	P	79.3	A	129.1	A	42.9	A	192.6	P	93.3	P	64.4	A	63.5	A	65	A	153.5	P	83.4	P	97.8	P	114.1	P	70.6	M	42.8	P	46.6	A
1417442_a_at	Pex3	--	472.7	P	320.7	P	333	P	619.3	P	275.1	P	279	P	380.4	P	382.8	P	302.2	P	265.6	P	296.2	P	398.3	P	256.8	P	526.9	P	356.1	P	412.1	P	443.2	P	524.7	P	318.6	P	340.6	P	357.8	P	532.5	P	496.4	P	428.6	P
1417443_at	Fam151a	MRC	115.3	A	144.2	A	248.6	P	130.5	A	135.4	A	105.7	A	129.2	A	148.2	A	161.4	A	209.8	A	214.2	A	161.3	A	164.9	A	107.4	A	249.6	A	175.8	A	137.5	A	159.7	A	188.8	M	151.2	A	113.2	A	101.2	A	144.7	P	169.5	A
1417444_at	E2f5	--	310.6	P	160.4	P	192.1	P	372.2	P	170.9	P	173.3	P	386.1	P	174.1	P	435.9	P	194.8	P	412.5	P	420.9	P	290.9	P	160.3	P	403.9	P	487.5	P	174.6	P	100.5	P	162.8	P	179.1	P	190.1	P	141.5	P	239	P	153.2	P
1417445_at	Ndc80	--	257.2	P	238.8	A	856.8	P	971.7	P	576.7	P	294.3	M	927.6	P	633.4	P	344.8	A	310.2	A	859.8	P	650.3	P	519.5	A	165.6	A	722.7	P	716	P	379.1	P	183.5	A	878.4	P	861	P	185.1	A	359	P	949.4	P	732.3	P
1417446_at	Slc12a4	--	850.6	P	146.8	P	136.5	P	36.8	P	327.7	P	140.2	P	120.7	P	92.2	P	212.4	P	194.3	P	89.9	P	149.3	P	400.6	P	155.2	P	182.6	P	96.7	P	162.9	P	210.8	P	69	P	78.9	P	191.8	P	416.4	P	136.6	P	139.1	P
1417447_at	Tcf21	--	554.5	P	12.9	A	7.5	A	0.9	A	17.2	A	11.4	A	13.6	A	6.9	A	53	P	37.3	A	19	A	13.3	A	29.9	A	21.2	A	15.1	A	6.4	A	90.2	P	15.3	A	17.9	A	6.8	A	7.4	A	15.2	A	3.4	A	14	A
1417448_at	Fam207a	--	334.9	P	218.9	P	248.6	P	262.8	P	347.4	P	275.9	P	208.4	P	242.9	P	118.3	P	92.7	P	114.7	P	191.6	P	168.3	P	233.7	P	201.6	P	156.3	P	300.4	P	231.9	P	369.1	P	281.4	P	396.6	P	302.5	P	304.7	P	259.7	P
1417449_at	Acot8	--	338.4	P	437.9	P	569.1	P	183.2	P	374.1	P	379	P	398	P	549.6	P	608.2	P	318.6	P	643.1	P	544.1	P	407.6	P	726.9	P	512.4	P	741	P	381.9	P	524.1	P	528.9	P	627.8	P	315.4	P	449.6	P	612.9	P	692	P
1417450_a_at	Tacc3	--	931.5	P	936.8	P	2670	P	2069.8	P	1983.4	P	1063.3	P	2684.8	P	2387.7	P	1275.1	P	968.4	P	2260.7	P	2505.4	P	1681.4	P	1438.8	P	2083.9	P	1909.6	P	1254.9	P	1575.3	P	2721.5	P	2628.6	P	1177.8	P	1628	P	2553.2	P	2564.3	P
1417451_a_at	Gm9234 /// Ppia	--	8216.4	P	8595.2	P	9498.4	P	7230.6	P	10919.4	P	10016.1	P	9940.7	P	11855	P	9373.5	P	10370.5	P	9853.5	P	10135.2	P	9112.8	P	8547.5	P	10260.2	P	9679.9	P	9630.7	P	10307.6	P	9853.2	P	10630.1	P	9681.9	P	8321	P	9000	P	9014.4	P
1417452_a_at	Fau	--	6693.7	P	7833.5	P	6511.5	P	6133.5	P	9097.3	P	8716.9	P	7552.2	P	9823.6	P	7454.8	P	9016.4	P	7302.2	P	7997.3	P	6832.8	P	6663.9	P	7457	P	7910.2	P	8829.1	P	9322.4	P	7259.4	P	8834.8	P	7913.7	P	6313.7	P	6667.9	P	7233.9	P
1417453_at	Cul4b	--	2108.3	P	1377.3	P	1938.2	P	1859.5	P	1896	P	1431.5	P	1956.4	P	1523	P	1249.2	P	1204	P	1676.8	P	1616.6	P	1497.2	P	1552.6	P	1423.3	P	1744.1	P	1779	P	1483.8	P	1615.5	P	1455.1	P	1764.2	P	1796.4	P	1968.4	P	1731.9	P
1417454_at	Cul4b	--	992.9	P	733.1	P	573.7	P	827.9	P	1043.7	P	687.5	P	689.4	P	659.7	P	717.2	P	561.6	P	551.5	P	528.1	P	746.8	P	519.8	P	606.2	P	686.6	P	925.4	P	460.9	P	557.4	P	592.4	P	682	P	698.1	P	690.4	P	481.6	P
1417455_at	Tgfb3	--	910.8	P	501.8	P	858.7	P	669.5	P	187.1	P	313.3	P	751.5	P	901.3	P	170.1	P	393.9	P	799.9	P	643.1	P	408.6	P	582.1	P	554.7	P	763.7	P	623.2	P	738.6	P	965.5	P	1062.1	P	557.1	P	367.3	P	1078.7	P	1022	P
1417456_at	Gnpat	--	2185	P	1139.7	P	1565	P	1325	P	1947	P	1258.2	P	1197.6	P	1481.4	P	1450.7	P	1598.7	P	1251.6	P	1393.9	P	1787	P	1928.3	P	1529.9	P	1765.7	P	1429.8	P	1501.4	P	1599.8	P	1262	P	2039.9	P	1714	P	2001.4	P	2050.3	P
1417457_at	Cks2	--	2696.6	P	2566.8	P	3337.3	P	4966.8	P	3269.9	P	2015.1	P	4034.9	P	4152.5	P	3245.2	P	2046.5	P	3716.4	P	4639	P	2262.3	P	2030.9	P	3593.5	P	3718.1	P	2264	P	1600.8	P	3503.6	P	3773.3	P	1655.9	P	2177.5	P	3350.9	P	3375.5	P
1417458_s_at	Cks2	--	2658.4	P	2409.2	P	3126.7	P	5583.7	P	2865.5	P	1968.6	P	3456.8	P	3591.8	P	2972	P	1873	P	3436.8	P	3911.6	P	2113.8	P	1741.4	P	3456.7	P	3290.9	P	1659.1	P	1435.5	P	3257.6	P	3211.8	P	1731.6	P	2041.8	P	3127.8	P	2925.8	P
1417459_at	Dcpp1	--	1.8	A	1.6	A	2.3	A	1.7	A	19.1	A	2.6	A	13.6	A	10.1	A	11.2	A	33.7	A	3.7	A	2.2	A	4	A	9.3	A	3.5	A	16.1	A	11.9	A	3.2	A	13.8	A	11.5	A	4.7	A	1.6	A	2.3	A	18.5	A
1417460_at	Ifitm2	RRC	4334.7	P	4846.4	P	4156.4	P	2765.3	P	4895.2	P	4862.6	P	4378.5	P	5911.2	P	4675.3	P	4607.4	P	5071.8	P	5366.3	P	4220.9	P	5176.2	P	4980.6	P	4193.7	P	5307.2	P	5381.1	P	4671.8	P	5584.8	P	5463.6	P	5282.2	P	4932.4	P	4860.7	P
1417461_at	Cap1	--	1826.4	P	2180	P	2830.3	P	3703.2	P	1858.1	P	2134.9	P	2373.3	P	2329	P	1912.3	P	2103.2	P	2360.4	P	2396.7	P	2318.7	P	2864.2	P	2307	P	2394.4	P	2554.4	P	2368.2	P	3187.2	P	3173.4	P	2055.3	P	2623.7	P	2901.1	P	2603.1	P
1417462_at	Cap1	--	1520.9	P	2485.2	P	2982.9	P	3100.9	P	2407.9	P	2877.7	P	2813.9	P	3215.7	P	2327.5	P	2002.1	P	2583.4	P	2681.9	P	2279.6	P	1422.4	P	2264.1	P	2139	P	2284.5	P	2265.2	P	3206.3	P	2937	P	1864.1	P	1964	P	2421.1	P	2955.6	P
1417463_a_at	Lamtor1	--	5482.3	P	6119.8	P	5358.8	P	6639.1	P	5694.5	P	6431.7	P	5184.9	P	5819.7	P	5613.8	P	4773.5	P	5156.2	P	5443.2	P	4533.4	P	4375.2	P	4299.6	P	4692.8	P	5763.8	P	5316.1	P	5672.3	P	5686.7	P	3780.2	P	3570.7	P	3934.9	P	4652	P
1417464_at	Tnnc2	--	63.9	A	551.8	P	564.1	P	126.2	P	232.3	P	273.7	P	399.8	P	637.5	P	146.6	A	1347.9	P	485.4	P	805.7	P	61.2	A	540.2	P	660.4	P	346.7	P	598.7	P	964.3	P	491.2	P	1435.9	P	111.4	A	754.7	P	471.5	P	1097.5	P
1417465_at	Fnta	--	3105	P	2866.2	P	2148.6	P	2586.5	P	2428.3	P	2696.7	P	1786.7	P	2040.3	P	2397.7	P	2258.8	P	1942.3	P	1814	P	1819.1	P	2106.3	P	1641.3	P	1688	P	2315.1	P	2055.5	P	2239.5	P	2537.5	P	2188.4	P	1959.3	P	2145	P	2228.7	P
1417466_at	Rgs5	--	1551.5	P	41.6	P	229.8	P	120.6	P	69.3	P	2.7	A	238.9	P	330.9	P	87.1	A	100.8	P	272.4	P	398	P	291.1	P	77.9	P	531.1	P	242.1	P	88.9	P	169.7	P	234	P	340.5	P	44.9	P	73.5	P	264.1	P	337.5	P
1417467_a_at	Tada3	--	997.4	P	780.4	P	853.8	P	603.7	P	1037.4	P	759.8	P	633.8	P	841.6	P	814.5	P	1138.3	P	818.8	P	785	P	1052.8	P	2021.6	P	856.6	P	826.6	P	1557.3	P	1313.3	P	1011.1	P	866.5	P	1797.6	P	1208.4	P	1496.4	P	1186.2	P
1417468_at	Nit1	--	977	P	756.9	P	767.7	P	792.7	P	692.8	P	781.6	P	810.6	P	857	P	1079	P	906.9	P	1084.9	P	1138.7	P	1086.1	P	1022.8	P	739.4	P	894.4	P	994	P	801.2	P	872.6	P	1034.8	P	801.3	P	912.8	P	909.9	P	883.2	P
1417469_at	Nit1	--	333.8	P	528.1	P	449.5	P	455.8	P	608.4	P	555.7	P	350.4	P	570.5	P	415.7	P	442.7	P	411.3	P	275.7	P	378.9	P	290	P	484.9	P	247.3	P	442.8	P	452.3	P	512.1	P	496.5	P	689.4	P	489.8	P	368.5	P	417.3	P
1417470_at	Apobec3	--	924.9	P	1900.6	P	1506.2	P	2356.3	P	1359.9	P	1717.9	P	1839.9	P	2043.8	P	1816.8	P	1583.5	P	1822	P	2025.2	P	1428.9	P	1775.4	P	1829.6	P	2201.5	P	1803.4	P	1918.3	P	1872.5	P	2012.9	P	1732.5	P	1803.3	P	1859.3	P	1824.3	P
1417471_s_at	D1Ertd622e	--	440.2	P	533.3	P	415.4	P	843.3	P	348.7	P	432.5	P	392.4	P	291.9	P	450.2	P	465.6	P	457.7	P	583.2	P	450.9	P	333.1	P	284.4	P	435	P	613	P	248.3	P	391.2	P	553.9	P	341.2	P	321.2	P	294.3	P	331.5	P
1417472_at	Myh9	--	1777.1	P	4083.5	P	3841.3	P	4091.7	P	3391.5	P	3902.3	P	4151.8	P	3376.5	P	2611.4	P	2498.4	P	2482.5	P	2531.2	P	1911	P	4220.6	P	2823	P	3643.5	P	2973.7	P	2417	P	3057.1	P	2692.3	P	3348.2	P	4209	P	4588.3	P	3502.7	P
1417473_a_at	Gm8465 /// Ppcs	--	148.3	P	117.9	P	116.1	P	105	P	107.7	P	71.6	P	87.9	P	111.7	P	154.8	P	160	P	209.4	P	139	P	171.4	P	98.7	P	141.7	P	152.4	P	142.8	P	64	P	94.5	P	105.9	P	164.1	P	157.5	P	124	P	78.1	P
1417474_at	Ift46	--	2786.7	P	1753.4	P	1929	P	2186	P	1846.2	P	1507.3	P	1801.9	P	2252.6	P	1867.2	P	1898.9	P	2256.8	P	2134.6	P	1788.1	P	1485.5	P	1879	P	1975.7	P	2171.8	P	2115.1	P	2256.5	P	2201.5	P	2082	P	1419.7	P	1795.8	P	1867.1	P
1417475_at	Atp13a1	MRC	768.4	P	999.1	P	1075.2	P	447	P	909.3	P	1370.2	P	1298.8	P	1100.7	P	1139.3	P	1104.9	P	1157.7	P	1223.7	P	948.3	P	861.2	P	890.8	P	1076.8	P	1003.1	P	868.8	P	890.5	P	1060	P	1062.3	P	1202.5	P	1205	P	1080.2	P
1417476_at	Fbxw5	--	3525.5	P	2598.5	P	1651.7	P	1072.3	P	1906.4	P	1654.2	P	1044	P	1117.2	P	1989.9	P	1907.7	P	1398.8	P	1434.3	P	2160.2	P	4405.9	P	1461.4	P	1506.8	P	1934.8	P	2303.1	P	2481.7	P	1563.8	P	2160	P	2827.2	P	2453	P	2276.2	P
1417477_at	Natd1	--	1020.8	P	1177.1	P	709.1	P	877.8	P	1015.2	P	981.3	P	924.6	P	869.4	P	1003.9	P	1083.5	P	844.7	P	963.9	P	919.3	P	971.9	P	835.9	P	864	P	1115.3	P	974.3	P	932.8	P	1136.3	P	1520	P	919.3	P	906.6	P	922.8	P
1417478_a_at	Ppp2r3c	--	308.8	P	309.8	P	245.9	P	387.2	P	305.4	P	237.9	P	298.8	P	273.4	P	337.9	P	282.6	P	269.8	P	263.4	P	264.4	P	270.5	P	207.1	P	323.9	P	251.9	P	196.6	P	182.6	P	205.6	P	253.4	P	264.6	P	244.9	P	265.2	P
1417479_at	Ppp2r3c	--	341.1	P	447	P	303.2	P	403.1	P	493.9	P	407.1	P	334.9	P	372.4	P	460.1	P	351.6	P	348	P	335.9	P	497.8	P	226.3	P	303.6	P	415.4	P	341.6	P	252.7	P	298.8	P	302.6	P	244.3	P	235.5	P	169.8	P	301.4	P
1417480_at	Fbxo9	--	910.5	P	850.3	P	968.4	P	1304.7	P	717.9	P	907.6	P	988.1	P	1018.6	P	666.6	P	749.7	P	837.9	P	1125.4	P	769.1	P	841.3	P	768.4	P	874.6	P	1025.6	P	960.8	P	984.6	P	956.1	P	936.6	P	720.6	P	768.4	P	873.2	P
1417481_at	Ramp1	--	54.5	A	62.9	A	76.1	M	15.3	A	96.6	A	88.1	A	14.3	A	42	A	43.9	A	78.1	A	82.3	A	88.4	A	58	A	40.2	A	71.4	A	44	A	75.1	A	21.4	A	106	A	69.7	A	49.7	A	62.2	A	8.2	A	49.4	A
1417482_at	Tex19.1	--	18.8	M	15.1	A	9.6	A	37.3	P	16.8	A	24.9	A	16.1	A	72.5	P	153.9	P	74.1	P	73.1	P	54.9	P	115.9	A	47.8	P	72	A	63.3	A	4.4	A	33.5	A	23.8	P	47.6	P	23.8	A	12.6	P	15.2	A	44.6	P
1417483_at	Nfkbiz	RRC	100.9	P	292.4	P	150.6	P	263.1	P	61.4	P	125.3	P	175.1	P	176.2	P	408.7	P	183.1	P	203.9	P	194.8	P	202.5	P	94	P	206	P	271.2	P	129.6	P	104.4	P	164.8	P	247.2	P	77.2	P	157	P	244.5	P	231	P
1417484_at	Ibsp	--	34.2	P	177.7	P	938.6	P	650	P	75.8	P	160	P	762.7	P	582.8	P	36.1	A	140.8	P	1022.7	P	1168.2	P	33.2	P	164.9	P	717.1	P	1217.6	P	112.4	P	171	P	561.8	P	1392.2	P	64.2	P	301.3	P	633.8	P	1243.8	P
1417485_at	Ibsp	--	95.7	P	205.9	P	933.8	P	549.8	P	85.6	P	320.9	P	621.1	P	1032	P	106	P	279.7	P	752.1	P	1155.6	P	151.6	P	193	P	644.8	P	682.6	P	80.3	P	307.8	P	1219.6	P	1630.4	P	93.5	P	222.8	P	574.3	P	1161.1	P
1417486_at	Shd	--	99.3	P	6.4	A	5	A	3.3	A	74.6	P	7.1	A	3.1	A	22	A	15.6	A	18.6	A	5.6	A	9.9	A	9.7	A	3.5	A	5.2	A	5.4	A	85.4	P	74.6	P	44.3	A	11.6	A	43.9	A	6.1	A	16.7	A	42	A
1417487_at	Fosl1	--	9.5	A	3.1	A	30.4	P	2.7	A	2.2	A	3.5	A	38.8	P	3.2	A	41.7	P	30.5	A	33.4	A	47.6	A	6.2	A	29.9	A	2.6	A	4.5	A	2.7	A	8.5	A	31	P	27.9	P	34.2	P	0.9	A	0.6	A	6.2	A
1417488_at	Fosl1	--	4.1	A	3.1	A	6.6	A	5	A	15.7	A	10.5	A	12.6	A	22.8	A	15	A	13	A	9	A	8.2	A	20.2	A	9.4	A	8.5	A	21.9	A	40	A	8.6	A	82.7	A	44.6	A	14.6	A	7.6	A	27	A	65.7	A
1417489_at	Npy2r	--	1.3	A	0.8	A	0.7	A	0.5	A	1	A	4.2	A	1.2	A	1.3	A	1.2	A	2.4	A	4.8	A	1	A	12.6	A	0.5	A	14.2	A	6.7	A	0.4	A	1.4	A	0.8	A	8.3	A	4.9	A	6.3	A	2.4	A	3	A
1417490_at	Ctsb	RRC	5366.9	P	7245.1	P	6261.4	P	6225.9	P	5052.1	P	7689.7	P	5685.6	P	6354.4	P	9258.4	P	5954.7	P	5753.9	P	5640	P	4290.6	P	5546.3	P	4932.8	P	5798.2	P	5800.6	P	6400	P	5313.6	P	6443.8	P	5524.4	P	5580.3	P	5206.9	P	5083.2	P
1417491_at	Ctsb	RRC	879.9	P	744.1	P	368.6	P	615.8	P	361	P	571.5	P	280.4	P	296.7	P	602.2	P	240.3	P	339.6	P	233.5	P	228.6	P	567.3	P	232.7	P	497	P	314.6	P	495.9	P	292.5	P	387.3	P	427.6	P	683.6	P	269.3	P	275.9	P
1417492_at	Ctsb	RRC	1837.7	P	1436.9	P	1019.1	P	1400.6	P	757.9	P	1515.6	P	1029.9	P	814.1	P	3006	P	1043	P	1007.4	P	694.2	P	787.6	P	409.2	P	705.6	P	740.8	P	873.9	P	882.1	P	853.8	P	963.8	P	969.7	P	564.6	P	779.1	P	726.2	P
1417493_at	Bmi1	--	745.8	P	728.8	P	349.2	P	1009	P	744	P	620.3	P	385.1	P	403.3	P	664.7	P	574.2	P	442.3	P	545.7	P	535.8	P	622.1	P	379.5	P	383	P	574.5	P	330.2	P	432.7	P	389.3	P	632.8	P	646.5	P	422.4	P	434.5	P
1417494_a_at	Cp	RRC	213.7	P	177.9	P	616.6	P	595.6	P	165.2	P	402.7	P	852.8	P	601.3	P	198.3	P	115.6	P	366.9	P	348.1	P	912	P	779.3	P	457.5	P	1069.6	P	167.5	P	101.7	P	216.4	P	404.1	P	128.5	P	165.6	P	717	P	1233.5	P
1417495_x_at	Cp	RRC	304.5	P	197.1	P	608.7	P	612.3	P	202.9	P	334.2	P	767.3	P	650.6	P	245	P	165.8	P	316.3	P	411.4	P	830.4	P	699.2	P	479.2	P	1002.4	P	200.7	P	197.4	P	259.2	P	284.8	P	141.4	P	224.9	P	787	P	957.6	P
1417496_at	Cp	RRC	383.4	P	190.8	P	271.1	P	514.7	P	225.5	P	310.8	P	576.2	P	581	P	190.2	P	91.8	P	331.3	P	229.5	P	681.8	P	225.8	P	510	P	728.6	P	160.8	P	118	P	151	P	220.2	P	264.4	P	277.5	P	624.9	P	761.2	P
1417497_at	Cp	RRC	38.2	P	52	P	54.8	P	124.3	P	81.4	P	368.9	P	147.4	P	58.1	P	122	P	293.6	P	156.8	P	84.9	P	266.6	P	251.8	P	45.3	P	172.1	P	13.3	M	329.3	P	87.6	P	76.6	P	24.5	P	122.4	P	103.9	P	46.4	P
1417498_at	Serpinf2	--	1.1	A	2.1	A	2.9	A	8.6	A	5.9	A	3.1	A	7.3	A	8.1	A	13.2	A	14.8	A	10.3	A	9.7	A	10.4	A	11.8	A	5	A	9.3	A	9	A	12	A	3.8	A	6.3	A	11.2	A	3.3	A	3.5	A	30	A
1417499_at	Timm10	MRC	726.8	P	645.7	P	754.4	P	640.6	P	789	P	538.4	P	883.8	P	969.4	P	757.5	P	498.9	P	815.5	P	700.1	P	549	P	545	P	725.8	P	679.7	P	907.7	P	599.9	P	731.9	P	853	P	544.3	P	607.1	P	722.5	P	783.2	P
1417500_a_at	Tgm2	--	631.4	P	561	P	242.4	P	54.3	P	449	P	355.2	P	309.6	P	451.9	P	5483.3	P	348.1	P	256.4	P	296.4	P	424.3	P	589.3	P	283.9	P	398.2	P	415.1	P	840.9	P	377.9	P	597.6	P	278.5	P	217.3	P	327.9	P	507.9	P
1417501_at	Fbxo6	MRC	518.4	P	713.7	P	868.9	P	550	P	659	P	914.9	P	760.2	P	672.2	P	885.6	P	867.5	P	943.1	P	920.1	P	761.5	P	1308.4	P	698.9	P	918.3	P	867.7	P	977.1	P	1231.4	P	908.9	P	1155.2	P	936.5	P	891	P	1120.5	P
1417502_at	Tspan7	RRC	2707	P	7014.7	P	5758.6	P	3365.7	P	6335.2	P	8141.2	P	4419.7	P	4260.3	P	6100.7	P	5767.1	P	4167.6	P	3652.9	P	4977.1	P	4930.1	P	3816	P	2772.4	P	6295.4	P	5711.1	P	4774.3	P	4085.8	P	5969.1	P	4658.2	P	4201.8	P	3325.7	P
1417503_at	Rfc2	--	613.4	P	726.1	P	752.8	P	817.1	P	837.5	P	541.2	P	690.1	P	903.7	P	649.7	M	460	P	592.6	P	877.1	P	474.5	P	892.7	P	722.2	P	566.4	P	588.6	P	685.1	P	815.7	P	759.4	P	572.8	P	752.9	P	824.2	P	759.6	P
1417504_at	Calb1	--	14.5	P	22.6	P	8.4	P	8	A	78.2	P	25	P	12.5	A	2.2	A	20.4	A	15.6	A	8.1	A	25.8	A	26.3	A	1.6	A	30.6	A	6.6	A	106.8	P	11.9	A	1	A	9.9	A	8.3	A	60.5	P	4.4	A	5.9	A
1417505_s_at	Gm13305 /// Gm2002 /// Il11ra1 /// Il11ra2 /// LOC100861969	--	1421.1	P	1102.4	P	1032.3	P	954.4	P	717.1	P	1030.3	P	823.1	P	1026.4	P	690.2	P	788.1	P	746.5	P	598.9	P	852.4	P	1764.8	P	672.7	P	947.3	P	829.9	P	1130	P	1066.1	P	1155.4	P	1035	P	1458.4	P	1246.1	P	1132.8	P
[truncated: 8,611,486 more chars]
