# Supplementary material for: Molecular architecture underlying fluid absorption by the developing inner ear
Source: eLife. 2017 Oct 10;6:e26851. doi: 10.7554/eLife.26851 (PMC5634787; doi:10.7554/eLife.26851)
Supplement: Source Code 1. [file elife-26851-code1.zip › SourceCode/heatMap.R]

library(NMF)
library(RColorBrewer)

heatMap<-function(exprs_table=NULL,sample_file=NULL,genes=NULL,clusterCellsBy="groups",clusterGenesBy="groups",center=NA,sampleColors=TRUE,isoColors=TRUE,fluorGrad=TRUE,display=TRUE,save=FALSE){

samples<-read.table(sample_file,header=TRUE,sep="\t",stringsAsFactors=FALSE,na.strings=c("NA",""))

exprs_table<-exprs_table[,samples[,1]] # Use full_name Keiji 2/6/16
	
	
	cell_type<-data.frame(samples[,5],stringsAsFactors=FALSE)
	cell_type<-cell_type[!apply(is.na(cell_type)|cell_type=="",1,all),]
	cell_colors<-data.frame(samples[,6],stringsAsFactors=FALSE)
	cell_colors<-as.character(cell_colors[!apply(is.na(cell_colors)|cell_colors=="",1,all),])
	heatmap_cell_colors<-cell_colors
	names(heatmap_cell_colors)<-cell_type
	
	iso_num<-data.frame(samples[,7],stringsAsFactors=FALSE)
	iso_num<-iso_num[!apply(is.na(iso_num)|iso_num=="",1,all),]
	iso_colors<-data.frame(samples[,8],stringsAsFactors=FALSE)
	iso_colors<-as.character(iso_colors[!apply(is.na(iso_colors)|iso_colors=="",1,all),])
	heatmap_iso_colors<-iso_colors
	names(heatmap_iso_colors)<-iso_num
	
	heatmap_comb_colors<-list("Isolation"=heatmap_iso_colors,"Cell Type"=heatmap_cell_colors)
	heatmap_cell_colors<-list("Cell Type"=heatmap_cell_colors)
	heatmap_iso_colors<-list("Isolation"=heatmap_iso_colors)
	
	heatmap_cell_groups<-data.frame(samples[,3],stringsAsFactors=FALSE)
	colnames(heatmap_cell_groups)<-"Cell Type"
	heatmap_iso_groups<-data.frame(samples[,4],stringsAsFactors=FALSE)
	colnames(heatmap_iso_groups)<-"Isolation"
	heatmap_comb_groups<-data.frame(samples[,3:4],stringsAsFactors=FALSE)
	colnames(heatmap_comb_groups)<-c("Cell Type","Isolation")
	heatmap_comb_groups<-heatmap_comb_groups[,c("Isolation","Cell Type")]
	
	cell_gfp_i<-data.frame(samples[,9],stringsAsFactors=FALSE)
	cell_gfp_i[cell_gfp_i<1]<-1
	cell_gfp_i<-log2(cell_gfp_i)
	colnames(cell_gfp_i)<-"GFP (I)"
	gfp_colors<-list("GFP (I)"=c("black","green"))
	
	cell_tdtom_i<-data.frame(samples[,10],stringsAsFactors=FALSE)
	cell_tdtom_i[cell_tdtom_i<1]<-1
	cell_tdtom_i<-log2(cell_tdtom_i)
	colnames(cell_tdtom_i)<-"tdTomato (I)"
	
	cell_comb_i<-data.frame(samples[,9:10],stringsAsFactors=FALSE)
	cell_comb_i[cell_comb_i<1]<-1
	cell_comb_i<-log2(cell_comb_i)
	colnames(cell_comb_i)<-c("GFP (I)","tdTomato (I)")
	comb_i_colors<-list("GFP (I)"=c("black","green"),"tdTomato (I)"=c("black","red"))
	
	heatmap_comb_groups2<-c(heatmap_iso_groups,cell_comb_i)
	comb_colors2<-c(heatmap_iso_colors,comb_i_colors)
	
	heatmap_comb_groups3<-c(heatmap_comb_groups,cell_comb_i)
	comb_colors3<-c(heatmap_comb_colors,comb_i_colors)
	
	heatmap_comb_groups4<-c(heatmap_cell_groups,cell_comb_i)
	comb_colors4<-c(heatmap_cell_colors,comb_i_colors)


if(sampleColors==FALSE && isoColors==FALSE && fluorGrad==TRUE){
annCol=cell_comb_i
annColors=comb_i_colors
}

if(sampleColors==FALSE && isoColors==TRUE && fluorGrad==TRUE){
annCol=heatmap_comb_groups2
annColors=comb_colors2
}

if(sampleColors==TRUE && isoColors==TRUE && fluorGrad==TRUE){
annCol=heatmap_comb_groups3
annColors=comb_colors3
}

if(sampleColors==TRUE && isoColors==FALSE && fluorGrad==TRUE){
annCol=heatmap_comb_groups4
annColors=comb_colors4
}

if(sampleColors==TRUE && isoColors==FALSE && fluorGrad==FALSE){
annCol=heatmap_cell_groups
annColors=heatmap_cell_colors
}

if(sampleColors==FALSE && isoColors==TRUE && fluorGrad==FALSE){	
annCol=heatmap_iso_groups
annColors=heatmap_iso_colors
}

if(sampleColors==TRUE && isoColors==TRUE && fluorGrad==FALSE){
annCol=heatmap_comb_groups
annColors=heatmap_comb_colors
}

if(sampleColors==FALSE && isoColors==FALSE && fluorGrad==FALSE){
annCol=NULL
annColors=NULL
}


if(clusterGenesBy=="groups"){
	
	#genes<-read.table(gene_file,header=TRUE,sep="\t",stringsAsFactors=FALSE)
	exprs_table<-exprs_table[rownames(genes),]
	gene_groups<-data.frame(factor(genes$Group))
	colnames(gene_groups)<-"Gene Groups"
	
}

shaved_expr_table<-exprs_table


if(clusterCellsBy=="hierarchical" && clusterGenesBy=="hierarchical"){
	

	if(display==TRUE){
		#quartz()
	aheatmap(shaved_expr_table,Rowv=c("euclidean","ward"),Colv=c("euclidean","ward"),revC=F,annCol=annCol,annColors=annColors,color=c("midnightblue","dodgerblue3","mistyrose","red2","red4"),breaks=center,width=12,height=10,fontsize=10)
	}
	
	if(save==TRUE){
			a<-aheatmap(shaved_expr_table,Rowv=c("euclidean","ward"),Colv=c("euclidean","ward"),revC=F,annCol=annCol,annColors=annColors,color=c("midnightblue","dodgerblue3","mistyrose","red2","red4"),breaks=center,width=12,height=10,fontsize=10,file=paste("HC Plot.tiff"))
		}
	}
	
	

if(clusterCellsBy=="groups" && clusterGenesBy=="hierarchical"){
	
	cell_groups<-data.frame(samples[,11],stringsAsFactors=FALSE)
	o<-order(cell_groups[,1])
	
	if(display==TRUE){
		#quartz()
	aheatmap(shaved_expr_table,Rowv=c("euclidean","ward"),Colv=o,revC=F,annCol=annCol,annColors=annColors,color=c("midnightblue","dodgerblue3","mistyrose","red2","red4"),breaks=center,width=12,height=10,fontsize=10)
	}
	
	if(save==TRUE){
			a<-aheatmap(shaved_expr_table,Rowv=c("euclidean","ward"),Colv=o,revC=F,annCol=annCol,annColors=annColors,color=c("midnightblue","dodgerblue3","mistyrose","red2","red4"),breaks=center,width=12,height=10,fontsize=10,file=paste("HC Plot.tiff"))
		}
}


if(clusterCellsBy=="groups" && clusterGenesBy=="groups"){
	
	cell_groups<-data.frame(samples[,11],stringsAsFactors=FALSE)
	o<-order(cell_groups[,1])
	og<-order(genes$Group)
	
	if(display==TRUE){
		#quartz()
	aheatmap(shaved_expr_table,Rowv=og,Colv=o,revC=F,annRow=gene_groups,annCol=annCol,annColors=annColors,color=c("midnightblue","dodgerblue3","mistyrose","red2","red4"),breaks=center,width=12,height=10,fontsize=10)
	}
	
	if(save==TRUE){
			a<-aheatmap(shaved_expr_table,Rowv=og,Colv=o,revC=F,annRow=gene_groups,annCol=annCol,annColors=annColors,color=c("midnightblue","dodgerblue3","mistyrose","red2","red4"),breaks=center,width=12,height=10,fontsize=10,file=paste("HC Plot.tiff"))
		}
}
	
if(clusterCellsBy=="hierarchical" && clusterGenesBy=="groups"){
	
	og<-order(genes$Group)
	
	if(display==TRUE){
		#quartz()
	aheatmap(shaved_expr_table,Rowv=og,Colv=c("euclidean","ward"),revC=F,annRow=gene_groups,annCol=annCol,annColors=annColors,color=c("midnightblue","dodgerblue3","mistyrose","red2","red4"),breaks=center,width=12,height=10,fontsize=10)
	}
	
	if(save==TRUE){
			a<-aheatmap(shaved_expr_table,Rowv=og,Colv=c("euclidean","ward"),revC=F,annRow=gene_groups,annCol=annCol,annColors=annColors,color=c("midnightblue","dodgerblue3","mistyrose","red2","red4"),breaks=center,width=12,height=10,fontsize=10,file=paste("HC Plot.tiff"))
		}
}

}
