# Supplementary material for: Molecular architecture underlying fluid absorption by the developing inner ear
Source: eLife. 2017 Oct 10;6:e26851. doi: 10.7554/eLife.26851 (PMC5634787; doi:10.7554/eLife.26851)
Supplement: Source Code 1. [file elife-26851-code1.zip › SourceCode/P30SampleList.txt]

fullNames	shortNames	cell_groups	iso_groups	cell_groups	cell_colors	iso_num	iso_colors	GFP.I.	tdTomato.I.
S061L1A01	P30_001	P30 RRC	Isolation6	P30 RRC	royalblue	Isolation1	grey10	1	1
S061L1A06	P30_006	P30 RRC	Isolation6	P30 MRC	tomato3	Isolation2	grey50	1	1
S061L1A07	P30_007	P30 RRC	Isolation6			Isolation3	grey20	1	1
S061L1H11	P30_095	P30 RRC	Isolation7			Isolation4	grey40	1	1
S061L1B11	P30_023	P30 RRC	Isolation7			Isolation5	grey60	1	1
S061L1B02	P30_014	P30 RRC	Isolation6			Isolation6	grey30	1	1
S061L1B03	P30_015	P30 RRC	Isolation6			Isolation7	grey75	1	1
S061L1B04	P30_016	P30 RRC	Isolation6			Isolation8	grey90	1	1
S061L1B07	P30_019	P30 RRC	Isolation6					1	1
S061L1E10	P30_058	P30 RRC	Isolation7					1	1
S061L1B09	P30_021	P30 MRC	Isolation7					1	1
S061L1E08	P30_056	P30 MRC	Isolation7					1	1
S061L1A12	P30_012	P30 RRC	Isolation7					1	1
S061L1C04	P30_028	P30 MRC	Isolation6					1	1
S061L1C09	P30_033	P30 RRC	Isolation7					1	1
S061L1D09	P30_045	P30 MRC	Isolation7					1	1
S061L1D11	P30_047	P30 RRC	Isolation7					1	1
S061L1D03	P30_039	P30 RRC	Isolation6					1	1
S061L1D04	P30_040	P30 RRC	Isolation6					1	1
S061L1D05	P30_041	P30 MRC	Isolation6					1	1
S061L1D07	P30_043	P30 MRC	Isolation6					1	1
S061L1A08	P30_008	P30 RRC	Isolation7					1	1
S061L1F08	P30_068	P30 RRC	Isolation7					1	1
S061L1E09	P30_057	P30 RRC	Isolation7					1	1
S061L1E03	P30_051	P30 MRC	Isolation6					1	1
S061L1E06	P30_054	P30 MRC	Isolation6					1	1
S061L1E07	P30_055	P30 RRC	Isolation6					1	1
S061L1C12	P30_036	P30 RRC	Isolation7					1	1
S061L1F01	P30_061	P30 MRC	Isolation6					1	1
S061L1F02	P30_062	P30 MRC	Isolation6					1	1
S061L1F07	P30_067	P30 RRC	Isolation6					1	1
S061L1D12	P30_048	P30 RRC	Isolation7					1	1
S061L1C08	P30_032	P30 RRC	Isolation7					1	1
S061L1G01	P30_073	P30 RRC	Isolation6					1	1
S061L1G03	P30_075	P30 RRC	Isolation6					1	1
S061L1G06	P30_078	P30 RRC	Isolation6					1	1
S061L1F09	P30_069	P30 RRC	Isolation7					1	1
S061L1H12	P30_096	P30 RRC	Isolation7					1	1
S061L1G12	P30_084	P30 MRC	Isolation7					1	1
S061L1H02	P30_086	P30 MRC	Isolation6					1	1
S061L1H03	P30_087	P30 RRC	Isolation6					1	1
S061L1G09	P30_081	P30 MRC	Isolation7					1	1
S061L1H09	P30_093	P30 RRC	Isolation7					1	1
S061L1C10	P30_034	P30 MRC	Isolation7					1	1
S061L1D10	P30_046	P30 MRC	Isolation7					1	1
S061L1A10	P30_010	P30 RRC	Isolation7					1	1
