# Supplementary material for: Molecular architecture underlying fluid absorption by the developing inner ear
Source: eLife. 2017 Oct 10;6:e26851. doi: 10.7554/eLife.26851 (PMC5634787; doi:10.7554/eLife.26851)
Supplement: Source Code 1. [file elife-26851-code1.zip › SourceCode/P5and30SampleListwAnnotation.txt]

fullNames	shortNames	cell_groups	iso_groups	cell_groups	cell_colors	iso_num	iso_colors	GFP.I.	tdTomato.I.	group
S034A11	P5_011	P5 RRC	Isolation3	P5 RRC	steelblue1	Isolation3	grey20	1	1	1 RRC P05
S034A01	P5_001	P5 MRC	Isolation3	P5 MRC	lightcoral	Isolation4	grey40	1	1	3 MRC P05
S034A03	P5_003	P5 MRC	Isolation3	P30 RRC	royalblue	Isolation5	grey60	1	1	3 MRC P05
S034A05	P5_005	P5 MRC	Isolation3	P30 MRC	tomato3	Isolation6	grey30	1	1	3 MRC P05
S034A06	P5_006	P5 RRC	Isolation4			Isolation7	grey75	1	1	1 RRC P05
S034A07	P5_007	P5 MRC	Isolation3					1	1	3 MRC P05
S034A08	P5_008	P5 RRC	Isolation4					1	1	1 RRC P05
S034A09	P5_009	P5 MRC	Isolation3					1	1	3 MRC P05
S034A10	P5_010	P5 RRC	Isolation4					1	1	1 RRC P05
S034A12	P5_012	P5 MRC	Isolation4					1	1	3 MRC P05
S034B01	P5_013	P5 MRC	Isolation3					1	1	3 MRC P05
S034B03	P5_015	P5 RRC	Isolation3					1	1	1 RRC P05
S034B04	P5_016	P5 MRC	Isolation4					1	1	3 MRC P05
S034B05	P5_017	P5 RRC	Isolation3					1	1	1 RRC P05
S034B06	P5_018	P5 RRC	Isolation4					1	1	1 RRC P05
S034B09	P5_021	P5 RRC	Isolation3					1	1	1 RRC P05
S034B11	P5_023	P5 RRC	Isolation3					1	1	1 RRC P05
S034B12	P5_024	P5 RRC	Isolation4					1	1	1 RRC P05
S034C03	P5_027	P5 RRC	Isolation3					1	1	1 RRC P05
S034C04	P5_028	P5 MRC	Isolation4					1	1	3 MRC P05
S034C06	P5_030	P5 RRC	Isolation4					1	1	1 RRC P05
S034C07	P5_031	P5 MRC	Isolation3					1	1	3 MRC P05
S034C08	P5_032	P5 RRC	Isolation4					1	1	1 RRC P05
S034C09	P5_033	P5 RRC	Isolation3					1	1	1 RRC P05
S034C11	P5_035	P5 MRC	Isolation3					1	1	3 MRC P05
S034C12	P5_036	P5 RRC	Isolation4					1	1	1 RRC P05
S034D01	P5_037	P5 RRC	Isolation3					1	1	1 RRC P05
S034D02	P5_038	P5 RRC	Isolation4					1	1	1 RRC P05
S034D03	P5_039	P5 MRC	Isolation3					1	1	3 MRC P05
S034D05	P5_041	P5 RRC	Isolation3					1	1	1 RRC P05
S034D06	P5_042	P5 MRC	Isolation4					1	1	3 MRC P05
S034D08	P5_044	P5 RRC	Isolation4					1	1	1 RRC P05
S034D09	P5_045	P5 MRC	Isolation3					1	1	3 MRC P05
S034D10	P5_046	P5 RRC	Isolation4					1	1	1 RRC P05
S034D12	P5_048	P5 RRC	Isolation4					1	1	1 RRC P05
S034E01	P5_049	P5 MRC	Isolation3					1	1	3 MRC P05
S034E02	P5_050	P5 MRC	Isolation4					1	1	3 MRC P05
S034E04	P5_052	P5 RRC	Isolation4					1	1	1 RRC P05
S034E06	P5_053	P5 RRC	Isolation4					1	1	1 RRC P05
S034E07	P5_054	P5 MRC	Isolation3					1	1	3 MRC P05
S034E08	P5_055	P5 MRC	Isolation4					1	1	3 MRC P05
S034E09	P5_056	P5 MRC	Isolation3					1	1	3 MRC P05
S034E10	P5_057	P5 RRC	Isolation4					1	1	1 RRC P05
S034E11	P5_058	P5 MRC	Isolation3					1	1	3 MRC P05
S034F01	P5_060	P5 MRC	Isolation3					1	1	3 MRC P05
S034F02	P5_061	P5 MRC	Isolation4					1	1	3 MRC P05
S034F03	P5_062	P5 RRC	Isolation3					1	1	1 RRC P05
S034F04	P5_063	P5 MRC	Isolation4					1	1	3 MRC P05
S034F08	P5_066	P5 RRC	Isolation4					1	1	1 RRC P05
S034F09	P5_067	P5 MRC	Isolation3					1	1	3 MRC P05
S034F10	P5_068	P5 RRC	Isolation4					1	1	1 RRC P05
S034G02	P5_070	P5 RRC	Isolation4					1	1	1 RRC P05
S034G03	P5_071	P5 MRC	Isolation3					1	1	3 MRC P05
S034G04	P5_072	P5 MRC	Isolation4					1	1	3 MRC P05
S034G10	P5_076	P5 RRC	Isolation4					1	1	1 RRC P05
S034H01	P5_077	P5 RRC	Isolation3					1	1	1 RRC P05
S034H03	P5_079	P5 MRC	Isolation3					1	1	3 MRC P05
S034H04	P5_080	P5 RRC	Isolation4					1	1	1 RRC P05
S034H08	P5_082	P5 RRC	Isolation4					1	1	1 RRC P05
S034H09	P5_083	P5 RRC	Isolation3					1	1	1 RRC P05
S034H10	P5_084	P5 MRC	Isolation4					1	1	3 MRC P05
S061L3A01	P5_085	P5 MRC	Isolation5					1	1	3 MRC P05
S061L3A02	P5_086	P5 RRC	Isolation5					1	1	1 RRC P05
S061L3A05	P5_089	P5 RRC	Isolation5					1	1	1 RRC P05
S061L3A06	P5_090	P5 MRC	Isolation5					1	1	3 MRC P05
S061L3B01	P5_091	P5 RRC	Isolation5					1	1	1 RRC P05
S061L3B03	P5_093	P5 RRC	Isolation5					1	1	1 RRC P05
S061L3C01	P5_096	P5 RRC	Isolation5					1	1	1 RRC P05
S061L3C02	P5_097	P5 MRC	Isolation5					1	1	3 MRC P05
S061L3C03	P5_098	P5 RRC	Isolation5					1	1	1 RRC P05
S061L3D01	P5_101	P5 RRC	Isolation5					1	1	1 RRC P05
S061L3D04	P5_104	P5 RRC	Isolation5					1	1	1 RRC P05
S061L3F03	P5_113	P5 RRC	Isolation5					1	1	1 RRC P05
S061L3F04	P5_114	P5 MRC	Isolation5					1	1	3 MRC P05
S061L3F05	P5_115	P5 MRC	Isolation5					1	1	3 MRC P05
S061L3G01	P5_116	P5 RRC	Isolation5					1	1	1 RRC P05
S061L3G02	P5_117	P5 MRC	Isolation5					1	1	3 MRC P05
S061L3G03	P5_118	P5 RRC	Isolation5					1	1	1 RRC P05
S061L3H02	P5_122	P5 MRC	Isolation5					1	1	3 MRC P05
S061L3H03	P5_123	P5 RRC	Isolation5					1	1	1 RRC P05
S061L3H04	P5_124	P5 RRC	Isolation5					1	1	1 RRC P05
S061L3H05	P5_125	P5 RRC	Isolation5					1	1	1 RRC P05
S061L1A01	P30_001	P30 RRC	Isolation6					1	1	2 RRC P30
S061L1A06	P30_006	P30 RRC	Isolation6					1	1	2 RRC P30
S061L1A07	P30_007	P30 RRC	Isolation6					1	1	2 RRC P30
S061L1H11	P30_095	P30 RRC	Isolation7					1	1	2 RRC P30
S061L1B11	P30_023	P30 RRC	Isolation7					1	1	2 RRC P30
S061L1B02	P30_014	P30 RRC	Isolation6					1	1	2 RRC P30
S061L1B03	P30_015	P30 RRC	Isolation6					1	1	2 RRC P30
S061L1B04	P30_016	P30 RRC	Isolation6					1	1	2 RRC P30
S061L1B07	P30_019	P30 RRC	Isolation6					1	1	2 RRC P30
S061L1E10	P30_058	P30 RRC	Isolation7					1	1	2 RRC P30
S061L1B09	P30_021	P30 MRC	Isolation7					1	1	4 MRC P30
S061L1E08	P30_056	P30 MRC	Isolation7					1	1	4 MRC P30
S061L1A12	P30_012	P30 RRC	Isolation7					1	1	2 RRC P30
S061L1C04	P30_028	P30 MRC	Isolation6					1	1	4 MRC P30
S061L1C09	P30_033	P30 RRC	Isolation7					1	1	2 RRC P30
S061L1D09	P30_045	P30 MRC	Isolation7					1	1	4 MRC P30
S061L1D11	P30_047	P30 RRC	Isolation7					1	1	2 RRC P30
S061L1D03	P30_039	P30 RRC	Isolation6					1	1	2 RRC P30
S061L1D04	P30_040	P30 RRC	Isolation6					1	1	2 RRC P30
S061L1D05	P30_041	P30 MRC	Isolation6					1	1	4 MRC P30
S061L1D07	P30_043	P30 MRC	Isolation6					1	1	4 MRC P30
S061L1A08	P30_008	P30 RRC	Isolation7					1	1	2 RRC P30
S061L1F08	P30_068	P30 RRC	Isolation7					1	1	2 RRC P30
S061L1E09	P30_057	P30 RRC	Isolation7					1	1	2 RRC P30
S061L1E03	P30_051	P30 MRC	Isolation6					1	1	4 MRC P30
S061L1E06	P30_054	P30 MRC	Isolation6					1	1	4 MRC P30
S061L1E07	P30_055	P30 RRC	Isolation6					1	1	2 RRC P30
S061L1C12	P30_036	P30 RRC	Isolation7					1	1	2 RRC P30
S061L1F01	P30_061	P30 MRC	Isolation6					1	1	4 MRC P30
S061L1F02	P30_062	P30 MRC	Isolation6					1	1	4 MRC P30
S061L1F07	P30_067	P30 RRC	Isolation6					1	1	2 RRC P30
S061L1D12	P30_048	P30 RRC	Isolation7					1	1	2 RRC P30
S061L1C08	P30_032	P30 RRC	Isolation7					1	1	2 RRC P30
S061L1G01	P30_073	P30 RRC	Isolation6					1	1	2 RRC P30
S061L1G03	P30_075	P30 RRC	Isolation6					1	1	2 RRC P30
S061L1G06	P30_078	P30 RRC	Isolation6					1	1	2 RRC P30
S061L1F09	P30_069	P30 RRC	Isolation7					1	1	2 RRC P30
S061L1H12	P30_096	P30 RRC	Isolation7					1	1	2 RRC P30
S061L1G12	P30_084	P30 MRC	Isolation7					1	1	4 MRC P30
S061L1H02	P30_086	P30 MRC	Isolation6					1	1	4 MRC P30
S061L1H03	P30_087	P30 RRC	Isolation6					1	1	2 RRC P30
S061L1G09	P30_081	P30 MRC	Isolation7					1	1	4 MRC P30
S061L1H09	P30_093	P30 RRC	Isolation7					1	1	2 RRC P30
S061L1C10	P30_034	P30 MRC	Isolation7					1	1	4 MRC P30
S061L1D10	P30_046	P30 MRC	Isolation7					1	1	4 MRC P30
S061L1A10	P30_010	P30 RRC	Isolation7					1	1	2 RRC P30
