# Supplementary material for: Molecular architecture underlying fluid absorption by the developing inner ear
Source: eLife. 2017 Oct 10;6:e26851. doi: 10.7554/eLife.26851 (PMC5634787; doi:10.7554/eLife.26851)
Supplement: Source Code 1. [file elife-26851-code1.zip › SourceCode/P5DEanalysiswProC.txt]

	status	family	pval	qval	Genes	GeneIDs	num_cells_expressed	P5 RRC_spec	P5 MRC_spec
0610011F06Rik	OK	uninormal	0.0301249414998321	0.0483728089337261	0610011F06Rik	0610011F06Rik	64	0.461827756194378	0.422358767170252
0610039H22Rik	OK	uninormal	1.04818275493918e-07	3.97108404136853e-07	0610039H22Rik	0610039H22Rik	57	0.171314893551005	0.723607046833378
1110001A16Rik	OK	uninormal	2.07573508923875e-15	1.83684878821443e-14	1110001A16Rik	1110001A16Rik	40	0.233860225569587	0.655399674447901
1110001J03Rik	OK	uninormal	0.00471275252512068	0.00890404204356567	1110001J03Rik	1110001J03Rik	42	0.265885955886911	0.621599832256959
1110008P14Rik	OK	uninormal	3.6425984508086e-06	1.1284608658936e-05	1110008P14Rik	1110008P14Rik	42	0.658508698606099	0.230943398227829
1110038B12Rik	OK	uninormal	0.00709622925153145	0.012910948368094	1110038B12Rik	1110038B12Rik	36	0.649203211479231	0.239689199731351
1500015O10Rik	OK	uninormal	1.01197989508103e-87	1.15017839950303e-85	1500015O10Rik	1500015O10Rik	26	0.806505768240154	0.101193020964082
1700016G22Rik	OK	uninormal	0.000652343807371967	0.0014555671333815	1700016G22Rik	1700016G22Rik	48	0.487589416974363	0.396739550355567
1700016L04Rik	OK	uninormal	0.0270524138001583	0.0439631943660302	1700016L04Rik	1700016L04Rik	76	0.566669939106875	0.318922747664145
1700021F05Rik	OK	uninormal	0.00166046515760908	0.0034410893323215	1700021F05Rik	1700021F05Rik	32	0.224277903991453	0.665635254732425
1700024P16Rik	OK	uninormal	1.72699169610401e-25	3.50897698253088e-24	1700024P16Rik	1700024P16Rik	26	0.171926454014253	0.722920928241936
1700025G04Rik	OK	uninormal	1.54255982287649e-24	3.00015512074963e-23	1700025G04Rik	1700025G04Rik	60	0.123572700268339	0.778934139792076
1700029J07Rik	OK	uninormal	0.00075603694528403	0.00165990640216056	1700029J07Rik	1700029J07Rik	41	0.659489689794325	0.230024161916163
1700125H20Rik	OK	uninormal	0.0101002189309512	0.0178149836333024	1700125H20Rik	1700125H20Rik	44	0.452233265912126	0.431929255154167
1810026B05Rik	OK	uninormal	1.28401709222908e-13	9.4152624283007e-13	1810026B05Rik	1810026B05Rik	44	0.204441472602543	0.687042244689435
1810037I17Rik	OK	uninormal	0.000227281835319742	0.000547795914551293	1810037I17Rik	1810037I17Rik	78	0.330715025260596	0.554589587677366
1810058I24Rik	OK	uninormal	0.00475511019842483	0.00897474612956465	1810058I24Rik	1810058I24Rik	54	0.34771028852993	0.537246827452591
2010107E04Rik	OK	uninormal	2.30069375847967e-05	6.37776158505377e-05	2010107E04Rik	2010107E04Rik	70	0.194623562988771	0.697761692206876
2210016L21Rik	OK	uninormal	1.21594439194142e-08	5.11258931039416e-08	2210016L21Rik	2210016L21Rik	41	0.336000591255372	0.549187757587438
2410006H16Rik	OK	uninormal	2.30038717700061e-05	6.37776158505377e-05	2410006H16Rik	2410006H16Rik	61	0.777416303668806	0.124835422239242
2410015M20Rik	OK	uninormal	6.26686788150292e-10	3.06433794140379e-09	2410015M20Rik	2410015M20Rik	68	0.230026055074244	0.659487668862214
2610001J05Rik	OK	uninormal	0.00577560278762191	0.0106900088237053	2610001J05Rik	2610001J05Rik	36	0.602213476235866	0.284482006071558
2610005L07Rik	OK	uninormal	0.0131369360146033	0.0227410929486493	2610005L07Rik	2610005L07Rik	33	0.364044099892926	0.520646442310337
2700029M09Rik	OK	uninormal	5.93761996686906e-08	2.32455584709395e-07	2700029M09Rik	2700029M09Rik	53	0.288861921580285	0.597669042641321
2810004N23Rik	OK	uninormal	2.72383962743263e-10	1.39333399788643e-09	2810004N23Rik	2810004N23Rik	38	0.305465466097156	0.580508482333913
2810013P06Rik	OK	uninormal	0.000340798571518599	0.000791497065525636	2810013P06Rik	2810013P06Rik	40	0.324023480530031	0.561439585244969
2810403A07Rik	OK	uninormal	8.61087536631412e-06	2.53175050180149e-05	2810403A07Rik	2810403A07Rik	39	0.264309347297434	0.623250797473334
2900026A02Rik	OK	uninormal	3.72981497862309e-07	1.31447064702056e-06	2900026A02Rik	2900026A02Rik	43	0.497390127381734	0.387024094228892
2900060B14Rik	OK	uninormal	1.17386810046009e-10	6.2508906023036e-10	2900060B14Rik	2900060B14Rik	52	0.345731200324929	0.53926254138321
3010026O09Rik	OK	uninormal	9.6147684945339e-16	8.83053358955046e-15	3010026O09Rik	3010026O09Rik	53	0.252912311099648	0.635222953939908
4833420G17Rik	OK	uninormal	4.91448122002944e-05	0.000130657662260578	4833420G17Rik	4833420G17Rik	73	0.319459182948906	0.566119501193435
4833439L19Rik	OK	uninormal	6.67870712390208e-10	3.2430517769869e-09	4833439L19Rik	4833439L19Rik	32	0.296373692590102	0.589892647045267
4930427A07Rik	OK	uninormal	6.87061761354896e-47	3.72961735231009e-45	4930427A07Rik	4930427A07Rik	37	0.302644632890402	0.583416891802171
4930429F24Rik	OK	uninormal	2.4310069637339e-06	7.65504097584432e-06	4930429F24Rik	4930429F24Rik	40	0.456281214007612	0.427889546866028
4930469K13Rik	OK	uninormal	1.15432945664155e-156	3.81663293982302e-154	4930469K13Rik	4930469K13Rik	31	0.0189256492687122	0.932379887327646
4930523C07Rik	OK	uninormal	0.000257001629978273	0.000612927821790806	4930523C07Rik	4930523C07Rik	66	0.568040583696349	0.317587346147431
4932438A13Rik	OK	uninormal	0.00449047773795792	0.00853730660373913	4932438A13Rik	4932438A13Rik	54	0.607547261068142	0.27935101699348
4933434E20Rik	OK	uninormal	0.00211562063313769	0.00430823753791813	4933434E20Rik	4933434E20Rik	52	0.167159221214679	0.728281978614974
5031439G07Rik	OK	uninormal	2.80835797950154e-06	8.8051706650406e-06	5031439G07Rik	5031439G07Rik	37	0.625077965661832	0.262565836155529
5430417L22Rik	OK	uninormal	0.0117640426970787	0.0205800015821429	5430417L22Rik	5430417L22Rik	35	0.224233856923186	0.66568245294378
6720401G13Rik	OK	uninormal	2.09765322549901e-13	1.50774007532409e-12	6720401G13Rik	6720401G13Rik	55	0.469671711656498	0.414546002216817
9430091E24Rik	OK	uninormal	0.00164008463975924	0.00340467342169198	9430091E24Rik	9430091E24Rik	60	0.463341283681281	0.420850443110816
A230046K03Rik	OK	uninormal	4.0002025614844e-08	1.59525621887267e-07	A230046K03Rik	A230046K03Rik	33	0.268009852743775	0.619377675493358
A330033J07Rik	OK	uninormal	9.22567664161924e-15	7.67821188685794e-14	A330033J07Rik	A330033J07Rik	44	0.513218245976458	0.371372249702712
A530065N20Rik	OK	uninormal	2.03194182774882e-40	9.47458003528521e-39	A530065N20Rik	A530065N20Rik	54	0.946451181084955	0.0128099485320986
A830018L16Rik	OK	uninormal	0.00247905316102685	0.00497710635486539	A830018L16Rik	A830018L16Rik	33	0.344773379959539	0.540238438597898
Aak1	OK	uninormal	0.00019936240577747	0.000485328694653721	Aak1	Aak1	58	0.375540734570415	0.508997945698805
Aamdc	OK	uninormal	3.50001002460338e-05	9.49257006672818e-05	Aamdc	Aamdc	49	0.157395097924038	0.739357734615268
Aamp	OK	uninormal	0.00687602773016922	0.0125353949145992	Aamp	Aamp	65	0.35628221548846	0.528527251886231
Abcb7	OK	uninormal	0.0020400759914901	0.00416840246126376	Abcb7	Abcb7	37	0.398382076431288	0.485934227995727
Abce1	OK	uninormal	2.40658842179925e-06	7.59129409374144e-06	Abce1	Abce1	41	0.397241860907484	0.487083180964925
Abcg1	OK	uninormal	6.2623395994961e-13	4.24927782152376e-12	Abcg1	Abcg1	28	0.154447653437846	0.742728068623742
Abhd14b	OK	uninormal	0.009800747740247	0.0173287892714041	Abhd14b	Abhd14b	46	0.480046064978215	0.404229171776988
Abhd16a	OK	uninormal	0.00381103782026323	0.00737666021942382	Abhd16a	Abhd16a	35	0.332608062405146	0.552654027715556
Abhd17a	OK	uninormal	0.000259373847499621	0.000618180002199294	Abhd17a	Abhd17a	40	0.46546342213779	0.418736254975979
Abhd4	OK	uninormal	0.00613978195026091	0.0112893766193625	Abhd4	Abhd4	45	0.319838817729604	0.565730009996842
Acadl	OK	uninormal	0.000346134688288723	0.000802864707465616	Acadl	Acadl	62	0.23644713212217	0.652646993586588
Acadm	OK	uninormal	0.0016597571850091	0.0034410893323215	Acadm	Acadm	42	0.407912303762058	0.476340232637194
Acadvl	OK	uninormal	0.00023974476285362	0.000576306478849052	Acadvl	Acadvl	80	0.404418890191561	0.479855117883612
Acat1	OK	uninormal	0.0217509749979575	0.0359693706545241	Acat1	Acat1	46	0.451743558022536	0.432418152338238
Acat2	OK	uninormal	0.000784524978807169	0.00171679744158945	Acat2	Acat2	49	0.441201715422893	0.442952257970632
Acbd5	OK	uninormal	1.66347779246428e-20	2.34498788030721e-19	Acbd5	Acbd5	46	0.329475095924042	0.555857912077983
Ackr4	OK	uninormal	2.76956938589109e-19	3.5719588143567e-18	Ackr4	Ackr4	31	0.0644318320111783	0.855691375471939
Acly	OK	uninormal	4.15462464832146e-09	1.83824450680598e-08	Acly	Acly	42	0.328263045697506	0.557098138905304
Acot13	OK	uninormal	9.44150569316004e-08	3.59945033606112e-07	Acot13	Acot13	52	0.359874153087686	0.52487858181402
Acot2	OK	uninormal	0.00464229173822814	0.00878918014155947	Acot2	Acot2	63	0.376772099062228	0.507751964247086
Acox1	OK	uninormal	1.72741588377657e-07	6.36536126575015e-07	Acox1	Acox1	40	0.3577020637434	0.527084623500079
Acp5	OK	uninormal	1.03192019229494e-24	2.028699318582e-23	Acp5	Acp5	30	0.691075179150259	0.200738148838101
Acp6	OK	uninormal	1.70997439230716e-51	1.19599555092714e-49	Acp6	Acp6	36	0.118556943282163	0.784999812041467
Acsl4	OK	uninormal	2.52286392873109e-15	2.21634205526448e-14	Acsl4	Acsl4	53	0.0333953135597576	0.904444910774372
Acss1	OK	uninormal	2.29470932573758e-135	5.21616113606724e-133	Acss1	Acss1	20	0.183424474527503	0.710104647623004
Actn1	OK	uninormal	0.00615811994998074	0.0113173735513289	Actn1	Actn1	48	0.511783286335668	0.372789189148256
Actr10	OK	uninormal	0.000123308197100731	0.000309290974383006	Actr10	Actr10	39	0.346596082521632	0.538381533617975
Actr1b	OK	uninormal	6.09881961729237e-15	5.19470888714107e-14	Actr1b	Actr1b	49	0.265230774892449	0.622285765341469
Actr3	OK	uninormal	5.55025534021943e-10	2.75392614902839e-09	Actr3	Actr3	51	0.31537181801127	0.570315807658467
Adam10	OK	uninormal	4.28914640779819e-06	1.30759643630864e-05	Adam10	Adam10	67	0.290938109347123	0.595517541495233
Adam17	OK	uninormal	9.69924186336281e-42	4.70348568760674e-40	Adam17	Adam17	38	0.218574311170272	0.671758753121472
Adamts13	OK	uninormal	5.22515312147891e-135	1.11787540604816e-132	Adamts13	Adamts13	23	0.17173120261435	0.723139932730655
Adamts3	OK	uninormal	0.00271357728364381	0.00540190507970034	Adamts3	Adamts3	36	0.501336531014555	0.38311708839735
Adamtsl1	OK	uninormal	1.40264434711359e-35	5.05090840638824e-34	Adamtsl1	Adamtsl1	29	0.713941426859591	0.17996785479422
Adck2	OK	uninormal	3.48418923269472e-07	1.23388473605752e-06	Adck2	Adck2	75	0.308154740136431	0.577738261987767
Add1	OK	uninormal	3.55649805607622e-05	9.63858675853146e-05	Add1	Add1	54	0.409891458000861	0.474349878015166
Adk	OK	uninormal	5.99745140475331e-15	5.1203593331192e-14	Adk	Adk	29	0.199597642656239	0.692319700475733
Adora3	OK	uninormal	5.69883204233003e-14	4.35433868444419e-13	Adora3	Adora3	43	0.24012745962568	0.648738189577559
Adss	OK	uninormal	5.47107626719274e-06	1.65543297701997e-05	Adss	Adss	42	0.421636081480894	0.46255288642433
Aes	OK	uninormal	0.0126545231301438	0.0219687353815432	Aes	Aes	60	0.29863192503553	0.587559017798088
Aff1	OK	uninormal	2.55139226792244e-07	9.19664388348259e-07	Aff1	Aff1	47	0.471085272034345	0.413139181384803
Aff4	OK	uninormal	3.98118824407477e-05	0.000107176770123612	Aff4	Aff4	81	0.39735087875267	0.486973317336043
Aftph	OK	uninormal	1.7908587799348e-16	1.73227483580395e-15	Aftph	Aftph	35	0.36016183920086	0.524586479468615
Aga	OK	uninormal	7.22080802951123e-09	3.11531183906671e-08	Aga	Aga	51	0.72103408073486	0.173610406782986
Agap1	OK	uninormal	3.98420154017914e-44	2.04092126783543e-42	Agap1	Agap1	43	0.0626148425618065	0.858304518599101
Agfg2	OK	uninormal	0.00761214784043145	0.0137669724990797	Agfg2	Agfg2	33	0.277609958589409	0.609359683670221
Agt	OK	uninormal	1.40425472510337e-24	2.74584647053814e-23	Agt	Agt	67	0.929492095220489	0.0202853960565038
Agtrap	OK	uninormal	4.77609492642364e-13	3.30240632079901e-12	Agtrap	Agtrap	48	0.153490318115615	0.743825596367388
Ahcyl1	OK	uninormal	9.18618999447935e-06	2.68786588977646e-05	Ahcyl1	Ahcyl1	44	0.194106780546279	0.69832845105254
Ahcyl2	OK	uninormal	7.14201117022274e-07	2.42308718527053e-06	Ahcyl2	Ahcyl2	43	0.658518744776164	0.230933981757844
Ahdc1	OK	uninormal	0.0050976716500172	0.00956174924760833	Ahdc1	Ahdc1	39	0.481643427492765	0.402642340302792
Ahnak	OK	uninormal	0.00462604140546139	0.00876297530815786	Ahnak	Ahnak	70	0.602710624313015	0.284003311836465
AI314180	OK	uninormal	5.21247865844447e-11	2.85508808445219e-10	AI314180	AI314180	54	0.385515246093443	0.498913836564382
AI413582	OK	uninormal	2.61863318790791e-30	7.00291831207432e-29	AI413582	AI413582	27	0.179712581265509	0.71422531011166
AI597468	OK	uninormal	8.51329317594672e-06	2.50508473146587e-05	AI597468	AI597468	48	0.709919810500092	0.18359130044455
Aim1	OK	uninormal	1.22995623317111e-09	5.77952302331178e-09	Aim1	Aim1	32	0.254269592647597	0.633793588920855
Aimp1	OK	uninormal	6.49955144029328e-10	3.16027654924421e-09	Aimp1	Aimp1	42	0.502011133034297	0.382449518414251
Akap12	OK	uninormal	1.28441517309127e-44	6.67345426361852e-43	Akap12	Akap12	38	0.736448696712681	0.159948212178231
Akap2	OK	uninormal	9.15234654745287e-05	0.000233757615119987	Akap2	Akap2	33	0.167549763770384	0.727841684476544
Akap8l	OK	uninormal	5.59461149885929e-13	3.82473722205851e-12	Akap8l	Akap8l	45	0.264995901117487	0.622531714413336
Akap9	OK	uninormal	9.48984870510282e-09	4.02737219841995e-08	Akap9	Akap9	62	0.480131217431306	0.404144569326479
Akip1	OK	uninormal	6.45386212493454e-09	2.79769923103539e-08	Akip1	Akip1	29	0.300391426719666	0.585742058884122
Akirin1	OK	uninormal	0.00377458593389174	0.0073255971406426	Akirin1	Akirin1	44	0.307357827031439	0.578558906273279
Akt1	OK	uninormal	6.26800503646046e-06	1.88247186768016e-05	Akt1	Akt1	37	0.213266718462925	0.67747938340606
Aktip	OK	uninormal	1.57709096576318e-14	1.28896176235521e-13	Aktip	Aktip	47	0.404394354836963	0.479879811772741
Alcam	OK	uninormal	1.26023987857827e-30	3.47234275635543e-29	Alcam	Alcam	33	0.1129604117642	0.791840817477123
Aldh18a1	OK	uninormal	0.0137374370302685	0.0236791746346381	Aldh18a1	Aldh18a1	75	0.533005889329552	0.351877254190013
Aldh1l1	OK	uninormal	5.84798297107739e-36	2.14839536018267e-34	Aldh1l1	Aldh1l1	27	0.139173342034979	0.760418043043373
Aldh1l2	OK	uninormal	9.62008466331777e-165	4.37353099006084e-162	Aldh1l2	Aldh1l2	22	0.164790363223861	0.730956948366747
Aldh3a2	OK	uninormal	2.86495451677683e-06	8.96410312705474e-06	Aldh3a2	Aldh3a2	36	0.294959336073548	0.591355186779519
Aldoc	OK	uninormal	0.0175723780505176	0.0296431998931969	Aldoc	Aldoc	32	0.77128964266616	0.129962330258607
Alg11	OK	uninormal	0.00360208571201166	0.00702219487836082	Alg11	Alg11	39	0.503265572573819	0.381208388005286
Alg14	OK	uninormal	8.74409133010965e-05	0.000223801971622863	Alg14	Alg14	39	0.410921558127595	0.473314222335083
Alkbh3	OK	uninormal	0.000249034465495824	0.000595488725186267	Alkbh3	Alkbh3	40	0.324474975916828	0.560976990757089
Alpk1	OK	uninormal	0.000145963291924501	0.000362615090662166	Alpk1	Alpk1	43	0.587946463416781	0.298256872022285
Amotl2	OK	uninormal	0.000130700336332654	0.000326705926626709	Amotl2	Amotl2	46	0.414521842778963	0.46969598392048
Anapc13	OK	uninormal	4.01463065240266e-07	1.40802427027854e-06	Anapc13	Anapc13	74	0.421421574419528	0.462768136268632
Anapc7	OK	uninormal	6.73409366166524e-05	0.000175443400053556	Anapc7	Anapc7	53	0.34322379610541	0.541817757769558
Angel2	OK	uninormal	5.41196437222844e-05	0.000142736145190681	Angel2	Angel2	30	0.336093221930986	0.54909315721865
Ank	OK	uninormal	8.86969289703079e-33	2.71084647617655e-31	Ank	Ank	31	0.130969071783041	0.770093157049787
Ank3	OK	uninormal	2.84677449514344e-05	7.80823441842889e-05	Ank3	Ank3	62	0.34605520079077	0.538932478126356
Ankhd1	OK	uninormal	1.58835122637343e-12	1.03157739470003e-11	Ankhd1	Ankhd1	74	0.228813472727904	0.660782594065502
Ankrd11	OK	uninormal	0.000299894737114823	0.000704142775265728	Ankrd11	Ankrd11	68	0.426838610966074	0.457334745336548
Ankrd12	OK	uninormal	0.0134320291261487	0.0231967188660032	Ankrd12	Ankrd12	48	0.326860791552969	0.558533514604752
Ankrd13c	OK	uninormal	7.71749830036089e-07	2.59653481206407e-06	Ankrd13c	Ankrd13c	53	0.305465655074603	0.580508287581697
Ankrd32	OK	uninormal	2.52891538256219e-19	3.27319047913832e-18	Ankrd32	Ankrd32	32	0.191487554210941	0.70120503251132
Ankrd33b	OK	uninormal	4.34981474863752e-37	1.66529223587312e-35	Ankrd33b	Ankrd33b	27	0.291906830199259	0.594514255880349
Ano6	OK	uninormal	3.42753995582153e-10	1.73620652079706e-09	Ano6	Ano6	60	0.584456033158529	0.301637435774976
Anp32b	OK	uninormal	0.00398554178421459	0.00768987558047133	Anp32b	Anp32b	45	0.580475043906665	0.305497913186681
Anxa1	OK	uninormal	4.78042709713265e-22	7.65921293051606e-21	Anxa1	Anxa1	50	0.115446642871453	0.788791853604644
Anxa2	OK	uninormal	9.10333525090104e-05	0.000232832843231555	Anxa2	Anxa2	79	0.603814160143148	0.282941064858832
Anxa3	OK	uninormal	2.99309563327644e-22	4.88156449247821e-21	Anxa3	Anxa3	60	0.0646963324042411	0.855312809822911
Anxa5	OK	uninormal	0.000245148866714407	0.00058774319593955	Anxa5	Anxa5	75	0.229561912300327	0.65998321108116
Ap1ar	OK	uninormal	0.00659485063057859	0.0120469471338093	Ap1ar	Ap1ar	29	0.219875643913801	0.670359477836612
Ap1b1	OK	uninormal	0.00296996292499707	0.0058833089097028	Ap1b1	Ap1b1	74	0.475075383126465	0.409169955651896
Ap1g1	OK	uninormal	1.47535858504079e-11	8.66862548270334e-11	Ap1g1	Ap1g1	41	0.405417473512172	0.478850174035597
Ap2a2	OK	uninormal	7.81229997954254e-12	4.72767637697109e-11	Ap2a2	Ap2a2	52	0.233665789057317	0.655606747176929
Ap2b1	OK	uninormal	0.00836376369699564	0.0150069109846932	Ap2b1	Ap2b1	48	0.443987129425905	0.440167084600342
Ap2s1	OK	uninormal	2.57243815732337e-08	1.0465276933093e-07	Ap2s1	Ap2s1	31	0.252609712560858	0.635541760344705
Ap3d1	OK	uninormal	5.67711095342046e-11	3.09560008059823e-10	Ap3d1	Ap3d1	47	0.285535430763386	0.601119773182597
Apbb3	OK	uninormal	0.00020819689492871	0.000504471756732656	Apbb3	Apbb3	49	0.51407178771173	0.370529625046224
Apc	OK	uninormal	2.98740432660751e-11	1.69239712396753e-10	Apc	Apc	69	0.379224965827508	0.505270903524403
Aplp2	OK	uninormal	0.000182234008736717	0.000446319925774708	Aplp2	Aplp2	82	0.313217230361238	0.57252993819943
Apoc1	OK	uninormal	0.00259393607708895	0.00517222889932703	Apoc1	Apoc1	36	0.834150372661497	0.0799665341861284
Apoo	OK	uninormal	8.73029507262091e-07	2.90503963212463e-06	Apoo	Apoo	29	0.215147174281135	0.675450057468262
App	OK	uninormal	8.38590341080452e-11	4.51844899334756e-10	App	App	82	0.317158599260392	0.568480763005754
Aprt	OK	uninormal	4.72093727654137e-15	4.05911320916807e-14	Aprt	Aprt	47	0.3979438923649	0.486375741469783
Arap2	OK	uninormal	2.56814463453577e-06	8.07988065381194e-06	Arap2	Arap2	53	0.423381274572487	0.460801942513069
Arc	OK	uninormal	1.67927862907715e-18	2.0075263865196e-17	Arc	Arc	34	0.635477843134719	0.252670376444808
Arcn1	OK	uninormal	9.92365652753086e-15	8.20280427059767e-14	Arcn1	Arcn1	56	0.441920161459608	0.442233750024652
Arf1	OK	uninormal	0.000292638194901681	0.000688437978562362	Arf1	Arf1	69	0.417513389077197	0.466691237832467
Arf3	OK	uninormal	2.96640729239068e-11	1.68312376324881e-10	Arf3	Arf3	48	0.278708552466987	0.608215906476269
Arf4	OK	uninormal	0.000877402589321102	0.00189271246581308	Arf4	Arf4	77	0.627831784029658	0.259940852224994
Arf6	OK	uninormal	0.00439565994629673	0.00837016503910012	Arf6	Arf6	76	0.276216740837542	0.610810962140293
Arfip1	OK	uninormal	0.00154762114419069	0.0032219222103157	Arfip1	Arfip1	44	0.621174147504034	0.266292656520573
Arhgap18	OK	uninormal	3.40923811965932e-34	1.10708920010723e-32	Arhgap18	Arhgap18	42	0.0234154250411466	0.9230949725042
Arhgap27os3	OK	uninormal	2.46314200424997e-22	4.10937957314548e-21	Arhgap27os3	Arhgap27os3	43	0.23499327316915	0.654193484019731
Arhgap29	OK	uninormal	0.00451133631281424	0.00856800531055113	Arhgap29	Arhgap29	75	0.656652698019561	0.23268402319479
Arhgap42	OK	uninormal	1.56338999050148e-16	1.52033406295558e-15	Arhgap42	Arhgap42	49	0.142106103716491	0.756990427187939
Arhgef10	OK	uninormal	0.0286847959201055	0.0463467804359946	Arhgef10	Arhgef10	35	0.358501090139752	0.526272981883707
Arhgef10l	OK	uninormal	0.00904031045593238	0.0161103441867876	Arhgef10l	Arhgef10l	37	0.328190092187599	0.557172801704502
Arhgef12	OK	uninormal	1.29054731960344e-07	4.81901499116807e-07	Arhgef12	Arhgef12	68	0.27734281734454	0.609637891588883
Arid1a	OK	uninormal	5.1886623368836e-05	0.00013744475542058	Arid1a	Arid1a	55	0.597145568397158	0.289366921112799
Arid1b	OK	uninormal	5.54192352727033e-05	0.000145846424520132	Arid1b	Arid1b	66	0.568957061171135	0.316694734474813
Arid2	OK	uninormal	2.57346385296622e-07	9.26701785469122e-07	Arid2	Arid2	37	0.533480417459417	0.351410797634756
Arid5b	OK	uninormal	0.000260032557648422	0.000619344081314544	Arid5b	Arid5b	62	0.311742350340911	0.574046437295925
Arih1	OK	uninormal	0.000662959411141814	0.00147113079824453	Arih1	Arih1	75	0.616226523613442	0.271025189552103
Arih2	OK	uninormal	7.9238474451596e-08	3.04640942474054e-07	Arih2	Arih2	81	0.315902525569437	0.569770660191599
Arl2	OK	uninormal	1.19330946014642e-05	3.44449722742264e-05	Arl2	Arl2	38	0.196098414326236	0.696145640454465
Arl4a	OK	uninormal	2.21508858813914e-10	1.15089674215172e-09	Arl4a	Arl4a	41	0.259508113519629	0.628286099141965
Arl4c	OK	uninormal	0.00902895449497126	0.0161051042168762	Arl4c	Arl4c	45	0.662771437384332	0.226952949181155
Arpc4	OK	uninormal	0.000290441480460031	0.000683712404163839	Arpc4	Arpc4	68	0.34013649534549	0.544966132180418
Arpc5l	OK	uninormal	0.00542898233960658	0.0100998510328128	Arpc5l	Arpc5l	33	0.313654756132429	0.57208020114144
Arpp19	OK	uninormal	3.06705997215532e-27	6.84349516486435e-26	Arpp19	Arpp19	47	0.51080372872197	0.373756684266758
Arrdc1	OK	uninormal	0.00826536304693235	0.0148523346846309	Arrdc1	Arrdc1	41	0.422821860051438	0.461363143790476
Asah1	OK	uninormal	4.25105884729185e-07	1.48664432957697e-06	Asah1	Asah1	73	0.657966131844166	0.231452039916696
Asap1	OK	uninormal	0.0242945451176734	0.0398373582475105	Asap1	Asap1	39	0.34480148273903	0.540209802153783
Ascl4	OK	uninormal	5.67193114444134e-12	3.46121033092838e-11	Ascl4	Ascl4	44	0.199018598402066	0.692952014161451
Asl	OK	uninormal	1.78008483301389e-13	1.28711104128659e-12	Asl	Asl	27	0.258360967653072	0.629490910201806
Asxl2	OK	uninormal	0.00301209423576492	0.00595379713884621	Asxl2	Asxl2	41	0.331519212354107	0.553767214612661
Atad2b	OK	uninormal	4.67427523807783e-05	0.000124527561715609	Atad2b	Atad2b	42	0.31752417064429	0.56810544016527
Ate1	OK	uninormal	2.94343028498464e-05	8.05512110345309e-05	Ate1	Ate1	46	0.299950586147865	0.586197190426629
Atf3	OK	uninormal	0.0114674418920938	0.0200998005597808	Atf3	Atf3	79	0.644263192004993	0.244350592096726
Atf7	OK	uninormal	2.50583130837044e-13	1.78700166049869e-12	Atf7	Atf7	43	0.381729367749223	0.50273896879649
Atf7ip	OK	uninormal	6.10746723085427e-09	2.6634122684193e-08	Atf7ip	Atf7ip	56	0.401079338622363	0.483217247827473
Atp11b	OK	uninormal	7.62488076245786e-17	7.61859652007122e-16	Atp11b	Atp11b	42	0.223964551112695	0.665971055467678
Atp13a1	OK	uninormal	0.00137063310779895	0.00287535398254189	Atp13a1	Atp13a1	73	0.364645382070214	0.520036511673166
Atp1a1	OK	uninormal	1.34845843086789e-18	1.63478110435551e-17	Atp1a1	Atp1a1	70	0.335734231194025	0.549459794372875
Atp1b3	OK	uninormal	9.35799670681364e-06	2.73593521082646e-05	Atp1b3	Atp1b3	76	0.759548624125124	0.139915973448139
Atp2a2	OK	uninormal	6.80972847872022e-05	0.00017728691823268	Atp2a2	Atp2a2	54	0.413922230770055	0.470298428743641
Atp5a1	OK	uninormal	7.28856872636815e-10	3.52038837420995e-09	Atp5a1	Atp5a1	72	0.160320846254082	0.736024902554094
Atp5b	OK	uninormal	5.66791501171538e-07	1.94290357187642e-06	Atp5b	Atp5b	80	0.204885406457167	0.686559618872464
Atp5c1	OK	uninormal	1.93281739474775e-06	6.14480495165871e-06	Atp5c1	Atp5c1	79	0.254235988865355	0.633828965263562
Atp5d	OK	uninormal	3.18344171723636e-08	1.28077185017573e-07	Atp5d	Atp5d	71	0.287646863955626	0.598928966164838
Atp5e	OK	uninormal	3.05489909991089e-07	1.08821430228951e-06	Atp5e	Atp5e	80	0.267852352220369	0.619542388232131
Atp5g1	OK	uninormal	2.3448681031376e-12	1.4806050852624e-11	Atp5g1	Atp5g1	72	0.160098048581724	0.736278264934839
Atp5g2	OK	uninormal	0.00853785383054211	0.0152966376264442	Atp5g2	Atp5g2	72	0.391334935861433	0.493039248388081
Atp5g3	OK	uninormal	3.23369142676774e-18	3.72181510099819e-17	Atp5g3	Atp5g3	77	0.140429685789911	0.75894779889142
Atp5h	OK	uninormal	3.15255481924073e-09	1.4103126540687e-08	Atp5h	Atp5h	77	0.220113272326194	0.670104103021778
Atp5j	OK	uninormal	4.12568112521544e-10	2.07252793541555e-09	Atp5j	Atp5j	79	0.212884025560587	0.677892719881501
Atp5j2	OK	uninormal	0.00400641765342825	0.00771378560376842	Atp5j2	Atp5j2	77	0.310104299093562	0.575731543407721
Atp5k	OK	uninormal	2.02340823417273e-12	1.29334547411006e-11	Atp5k	Atp5k	77	0.21298868354324	0.677779669824428
Atp5l	OK	uninormal	7.64644684612444e-08	2.95538014658391e-07	Atp5l	Atp5l	80	0.247557589837663	0.640872035378093
Atp5o	OK	uninormal	9.82629363469726e-05	0.000250267716732451	Atp5o	Atp5o	75	0.207068083422176	0.684189204577872
Atp6ap1	OK	uninormal	7.41326081742393e-07	2.50809577609031e-06	Atp6ap1	Atp6ap1	55	0.465667404882232	0.418533076770206
Atp6ap2	OK	uninormal	3.25542097406964e-15	2.83932040352309e-14	Atp6ap2	Atp6ap2	53	0.10730961881758	0.798832759765073
Atp6v0a4	OK	uninormal	2.10222967775283e-37	8.31066232389897e-36	Atp6v0a4	Atp6v0a4	37	0.0424867550226693	0.889055951433728
Atp6v0b	OK	uninormal	1.37942883017423e-34	4.60273638104923e-33	Atp6v0b	Atp6v0b	67	0.0301332909249382	0.910298543961786
Atp6v0c	OK	uninormal	1.23706980267084e-29	3.12446032799572e-28	Atp6v0c	Atp6v0c	74	0.069015285265827	0.849193919413691
Atp6v0c-ps2	OK	uninormal	4.62212128266912e-40	2.07538951914415e-38	Atp6v0c-ps2	Atp6v0c-ps2	77	0.0686172332775368	0.849753083499472
Atp6v0d1	OK	uninormal	2.25608581132532e-16	2.15364411962997e-15	Atp6v0d1	Atp6v0d1	44	0.292681166263011	0.59371255126689
Atp6v0d2	OK	uninormal	1.44595263973203e-172	1.05178595014108e-169	Atp6v0d2	Atp6v0d2	34	0.00589486448756738	0.966048682670881
Atp6v0e	OK	uninormal	5.69178666960869e-18	6.40898703324049e-17	Atp6v0e	Atp6v0e	78	0.146720062672176	0.751628749998606
Atp6v1a	OK	uninormal	2.71338650286701e-31	7.83221167533913e-30	Atp6v1a	Atp6v1a	65	0.0273916827377512	0.915387524689144
Atp6v1b1	OK	uninormal	5.05819698451217e-73	5.25618926647736e-71	Atp6v1b1	Atp6v1b1	44	0.0327558182843024	0.90557666711474
Atp6v1b2	OK	uninormal	7.21014282010438e-11	3.8964768850995e-10	Atp6v1b2	Atp6v1b2	31	0.232077664361074	0.657299018450872
Atp6v1c2	OK	uninormal	5.48706897886433e-49	3.38245252137789e-47	Atp6v1c2	Atp6v1c2	42	0.00407863120012453	0.972563293086277
Atp6v1d	OK	uninormal	1.23555497006588e-17	1.34946349133022e-16	Atp6v1d	Atp6v1d	65	0.0354144049043379	0.900918306444466
Atp6v1e1	OK	uninormal	3.00024502378916e-27	6.73573527871678e-26	Atp6v1e1	Atp6v1e1	68	0.0388514759141829	0.895064843010844
Atp6v1f	OK	uninormal	3.25605892383575e-17	3.37387074244747e-16	Atp6v1f	Atp6v1f	76	0.145559582833712	0.75297384048577
Atp6v1g1	OK	uninormal	5.76915658036625e-06	1.74127987409063e-05	Atp6v1g1	Atp6v1g1	69	0.31619619161636	0.569469041997303
Atp6v1g3	OK	uninormal	4.03086504053243e-111	6.66375279655293e-109	Atp6v1g3	Atp6v1g3	36	0.00677598894063347	0.963181528770035
Atp6v1h	OK	uninormal	3.98891871634998e-11	2.23539250714405e-10	Atp6v1h	Atp6v1h	54	0.149507565640422	0.748406998309406
Atpif1	OK	uninormal	0.000675180571364906	0.00149642397200132	Atpif1	Atpif1	79	0.326707853520187	0.558690099264122
Atrnl1	OK	uninormal	7.71128974145665e-16	7.15458183410149e-15	Atrnl1	Atrnl1	30	0.297997387261487	0.588214552191498
AU021092	OK	uninormal	1.89059369434786e-55	1.46299771624323e-53	AU021092	AU021092	66	0.953463284025594	0.0101046405466687
Azin1	OK	uninormal	3.34292315017202e-06	1.03739005948597e-05	Azin1	Azin1	72	0.431660852292642	0.452502130942334
B230216N24Rik	OK	uninormal	2.42550119497756e-30	6.53447988602474e-29	B230216N24Rik	B230216N24Rik	25	0.113168244360489	0.791585322809416
B2m	OK	uninormal	0.0208415272619412	0.034580581501679	B2m	B2m	74	0.384404235889741	0.500036073543532
Bach1	OK	uninormal	0.000900603920573237	0.00193816358528098	Bach1	Bach1	38	0.503923800327063	0.380557265447595
Bag3	OK	uninormal	0.00339316521878513	0.0066492143861646	Bag3	Bag3	45	0.31937170446324	0.566209257120458
Banf1	OK	uninormal	0.00130580091469725	0.00274965185740842	Banf1	Banf1	47	0.338817417028018	0.546312059032432
Bbx	OK	uninormal	0.000897846046462957	0.00193337245173817	Bbx	Bbx	56	0.44019125460028	0.443962951764461
BC002163	OK	uninormal	1.81475644203601e-10	9.48314537311059e-10	BC002163	BC002163	53	0.281652091221713	0.60515386796398
BC005537	OK	uninormal	0.00133754755155874	0.00281356879411171	BC005537	BC005537	78	0.367333807196312	0.517310387053542
BC006965	OK	uninormal	2.94221374191568e-40	1.3545356176389e-38	BC006965	BC006965	34	0.685345566672743	0.206002830359742
BC016423	OK	uninormal	0.0158549787027036	0.0269838827991263	BC016423	BC016423	56	0.374708499708164	0.509840236519402
BC030867	OK	uninormal	1.77681123201731e-25	3.59014580602608e-24	BC030867	BC030867	43	0.339597741167494	0.545515797124156
BC031181	OK	uninormal	8.1200694272864e-05	0.000209600372654653	BC031181	BC031181	43	0.271318075720991	0.61592067216292
BC056474	OK	uninormal	0.00323261199225363	0.00635857750991156	BC056474	BC056474	48	0.385577936893387	0.498850519473266
Bcam	OK	uninormal	7.44283555775968e-28	1.72417789322114e-26	Bcam	Bcam	43	0.752032304591749	0.146371688538697
Bcap29	OK	uninormal	2.51707808993911e-18	2.91548185130845e-17	Bcap29	Bcap29	41	0.136852663364317	0.763141545438642
Bcap31	OK	uninormal	0.00850220351128216	0.0152402731249548	Bcap31	Bcap31	66	0.319252853111145	0.566331206439561
Bcas2	OK	uninormal	4.2223592511245e-06	1.29014975823959e-05	Bcas2	Bcas2	54	0.545433877977664	0.339678029517684
Bcas3	OK	uninormal	7.53168910046894e-13	5.07273208488991e-12	Bcas3	Bcas3	57	0.705762148853899	0.18735104243091
Bccip	OK	uninormal	0.000263289002129566	0.000625053590564773	Bccip	Bccip	42	0.356710194806431	0.528092356904665
Bcl2l1	OK	uninormal	0.000478028288111346	0.00108390828170883	Bcl2l1	Bcl2l1	30	0.296325729242977	0.589942232161592
Bex1	OK	uninormal	1.70515990345212e-10	8.92326125015161e-10	Bex1	Bex1	42	0.283175715822092	0.603570348094866
Bex4	OK	uninormal	0.00711840653997249	0.01294482229294	Bex4	Bex4	40	0.543503330369907	0.341570621390466
Bfsp1	OK	uninormal	3.60446409912794e-05	9.75488224613527e-05	Bfsp1	Bfsp1	74	0.505958642243707	0.378544921301035
Bhlhe40	OK	uninormal	3.72322018278951e-07	1.3142556313466e-06	Bhlhe40	Bhlhe40	62	0.157941418864932	0.738734452528907
Bhlhe41	OK	uninormal	7.47561287935177e-15	6.2937046393987e-14	Bhlhe41	Bhlhe41	31	0.281268123418445	0.605553083964512
Bicd1	OK	uninormal	0.0305834138105179	0.049044037049759	Bicd1	Bicd1	53	0.611821910329226	0.275246724026556
Bik	OK	uninormal	1.02328243970737e-34	3.44599836408862e-33	Bik	Bik	30	0.0822968204680157	0.831026282660732
Blnk	OK	uninormal	8.61436203595665e-07	2.86908742900864e-06	Blnk	Blnk	69	0.247793194622391	0.640623137234297
Bloc1s2	OK	uninormal	1.90577018024353e-37	7.61679796213813e-36	Bloc1s2	Bloc1s2	33	0.158079264665419	0.738577257469718
Bmp3	OK	uninormal	3.20581106014019e-30	8.32823916123562e-29	Bmp3	Bmp3	50	0.861124400435407	0.0606715704815768
Bmp7	OK	uninormal	1.80000633829104e-12	1.15380166376464e-11	Bmp7	Bmp7	47	0.689746441274077	0.201957038394967
Bnip3	OK	uninormal	8.81817215086216e-12	5.29235843443658e-11	Bnip3	Bnip3	29	0.172513478479846	0.722262776247208
Bnip3l	OK	uninormal	0.010658628357804	0.0187363128744964	Bnip3l	Bnip3l	69	0.344018873320584	0.541007347642785
Bod1l	OK	uninormal	1.26280659298286e-05	3.6306937380859e-05	Bod1l	Bod1l	46	0.501965999704733	0.38249417854637
Bpnt1	OK	uninormal	2.95120256769555e-05	8.07031860053288e-05	Bpnt1	Bpnt1	40	0.311683470643564	0.574106993155866
Braf	OK	uninormal	0.028041799440636	0.0454665525912391	Braf	Braf	41	0.423597435288846	0.460585105681828
Brca2	OK	uninormal	1.17176857113056e-12	7.7345232181522e-12	Brca2	Brca2	44	0.214527312645689	0.676118680451167
Brd2	OK	uninormal	0.0187681991883564	0.0314706963799226	Brd2	Brd2	72	0.344177459020626	0.540845722834214
Brd3	OK	uninormal	7.67999972387126e-08	2.95891514785167e-07	Brd3	Brd3	56	0.337045967494867	0.548120286032739
Bri3	OK	uninormal	0.0125016293193542	0.0217448234502588	Bri3	Bri3	39	0.463108502860639	0.42108239838552
Brwd1	OK	uninormal	1.62021317354302e-06	5.19639798251847e-06	Brwd1	Brwd1	49	0.335907506069403	0.549282824455149
Bsdc1	OK	uninormal	1.474944911949e-09	6.8335982735777e-09	Bsdc1	Bsdc1	40	0.410348665171018	0.473890181937857
Bsg	OK	uninormal	1.50808258990278e-15	1.35429540233986e-14	Bsg	Bsg	82	0.728410134468307	0.167045579949261
Bsnd	OK	uninormal	3.64346419335864e-162	1.47236436347171e-159	Bsnd	Bsnd	24	0.073695052039998	0.842687978573731
Btbd3	OK	uninormal	6.16309332488143e-10	3.02498926080887e-09	Btbd3	Btbd3	47	0.519698875868313	0.364978264153844
Bud31	OK	uninormal	0.00125164489332711	0.00264664678897133	Bud31	Bud31	43	0.273983397365202	0.613139175932712
Bzw1	OK	uninormal	3.15289764172158e-08	1.26988800918509e-07	Bzw1	Bzw1	76	0.291711240883859	0.594716794728149
C030037D09Rik	OK	uninormal	6.07155186016325e-10	2.98812369626708e-09	C030037D09Rik	C030037D09Rik	25	0.26187899465703	0.62579818027092
C2	OK	uninormal	1.29589684448776e-25	2.6628117646339e-24	C2	C2	41	0.758115125286329	0.14114231059013
C230060E24	OK	uninormal	1.1678860979974e-25	2.41341007864576e-24	C230060E24	C230060E24	34	0.153591464574808	0.743709571264116
C330006A16Rik	OK	uninormal	7.78944129650137e-10	3.74738068721898e-09	C330006A16Rik	C330006A16Rik	64	0.379664311193343	0.504826636975796
Cacfd1	OK	uninormal	3.99187373378855e-24	7.483734417417e-23	Cacfd1	Cacfd1	37	0.139231682470131	0.760349705500962
Cacna1g	OK	uninormal	1.64323392242843e-45	8.66150982010464e-44	Cacna1g	Cacna1g	41	0.820802417135116	0.0900489516719009
Calm1	OK	uninormal	0.0128538428165404	0.022293479410471	Calm1	Calm1	82	0.333469164609349	0.551773910811771
Calm3	OK	uninormal	6.60989089620645e-06	1.98187742699941e-05	Calm3	Calm3	68	0.393908444458944	0.490443525276456
Calr	OK	uninormal	0.0094336794326356	0.016758888234298	Calr	Calr	76	0.668786108258094	0.221340304131963
Calu	OK	uninormal	0.003021941520099	0.00597001700630096	Calu	Calu	47	0.608144083810187	0.278777554691411
Camk1	OK	uninormal	2.61430595081405e-37	1.02239040248502e-35	Camk1	Camk1	26	0.275549077931893	0.611506753199136
Camk2n1	OK	uninormal	0.00880886523629473	0.0157666549529547	Camk2n1	Camk2n1	45	0.296273064660783	0.589996678457915
Camsap2	OK	uninormal	1.54570315605325e-05	4.38175214091968e-05	Camsap2	Camsap2	48	0.26365633837223	0.623934962055246
Cand2	OK	uninormal	1.07272044896197e-06	3.52119519212516e-06	Cand2	Cand2	68	0.568024335068886	0.317603173828233
Canx	OK	uninormal	0.00379171895913806	0.00734535156758497	Canx	Canx	81	0.413365679084054	0.470857665934996
Capg	OK	uninormal	3.54860679587307e-09	1.57778519762718e-08	Capg	Capg	67	0.875100660871071	0.0513207103800501
Capn15	OK	uninormal	1.42594151807099e-09	6.64039603229729e-09	Capn15	Capn15	36	0.265989871065562	0.621491058848491
Capza2	OK	uninormal	0.00309508796247147	0.00611120245358781	Capza2	Capza2	57	0.384926928393066	0.499508069099196
Capzb	OK	uninormal	0.017961560300699	0.0302296135185758	Capzb	Capzb	67	0.443449766175693	0.440704300585903
Car12	OK	uninormal	8.19525968744466e-34	2.56949650717554e-32	Car12	Car12	32	0.0545604355658204	0.870176433685877
Car2	OK	uninormal	3.9800660985945e-19	5.04372836257429e-18	Car2	Car2	79	0.0947526195959896	0.814714639457142
Casd1	OK	uninormal	1.38260524192378e-15	1.24777549996942e-14	Casd1	Casd1	33	0.765896618938566	0.134513935127238
Casp6	OK	uninormal	0.00465852642361698	0.00880616455441525	Casp6	Casp6	48	0.311714794039135	0.574074777918283
Casr	OK	uninormal	5.90368160556868e-95	7.66846071409046e-93	Casr	Casr	24	0.118516861129353	0.785048526700476
Cast	OK	uninormal	0.00690793844694657	0.0125809575020254	Cast	Cast	54	0.239655313514612	0.649239171895832
Casz1	OK	uninormal	3.34437208847667e-11	1.88581105206041e-10	Casz1	Casz1	41	0.316393336980178	0.569266573363653
Cat	OK	uninormal	0.000245346279213032	0.000587828997034123	Cat	Cat	59	0.494281383460834	0.390103871211093
Catsper2	OK	uninormal	7.8042095487205e-07	2.62328189729172e-06	Catsper2	Catsper2	67	0.36068630239378	0.524054013533458
Catsperd	OK	uninormal	0.00627529350639968	0.0115152585685044	Catsperd	Catsperd	76	0.416805271637057	0.467402339603576
Cav1	OK	uninormal	1.10762505921596e-21	1.71422652781636e-20	Cav1	Cav1	51	0.873462328602156	0.0523917685132471
Cav2	OK	uninormal	5.29292276707416e-05	0.000140002618937082	Cav2	Cav2	59	0.540041538034123	0.344966615055711
Cbx3	OK	uninormal	3.75481173284232e-07	1.3219990583105e-06	Cbx3	Cbx3	82	0.434092203537163	0.450067035088421
Cbx7	OK	uninormal	2.33011575624593e-09	1.05800636772365e-08	Cbx7	Cbx7	32	0.306727332339406	0.579208328423439
Ccdc12	OK	uninormal	8.05495904950891e-09	3.4587822978824e-08	Ccdc12	Ccdc12	37	0.248787948481367	0.639572608304453
Ccdc120	OK	uninormal	4.89772490809174e-07	1.69647861816473e-06	Ccdc120	Ccdc120	41	0.231457833007932	0.657959953372777
Ccdc130	OK	uninormal	0.00124865432303316	0.00264185908834881	Ccdc130	Ccdc130	69	0.387430520239568	0.496979773978243
Ccdc141	OK	uninormal	5.51744131854813e-19	6.94357580469189e-18	Ccdc141	Ccdc141	23	0.233103583837936	0.656205629694836
Ccdc152	OK	uninormal	0.00361858799261983	0.00704917221701035	Ccdc152	Ccdc152	39	0.592015730004807	0.294320791908736
Ccdc162	OK	uninormal	0.00447324967745308	0.00850900056323058	Ccdc162	Ccdc162	65	0.238694248933587	0.650259361961709
Ccdc176	OK	uninormal	6.5579078280495e-23	1.15782091119495e-21	Ccdc176	Ccdc176	32	0.352298938271311	0.532576953284803
Ccdc59	OK	uninormal	6.70968923128659e-13	4.5358995788456e-12	Ccdc59	Ccdc59	40	0.312305688364015	0.573467119441328
Ccdc6	OK	uninormal	1.10309701391924e-06	3.60463956839556e-06	Ccdc6	Ccdc6	63	0.712617940902762	0.18115884124311
Ccdc64b	OK	uninormal	0.00316025220124331	0.00622297631614614	Ccdc64b	Ccdc64b	72	0.271979562808886	0.615230048785305
Ccdc85c	OK	uninormal	0.0221999716840966	0.0366506114457827	Ccdc85c	Ccdc85c	50	0.364928720172244	0.51974912581963
Ccdc90b	OK	uninormal	3.14848598711231e-11	1.78087768820023e-10	Ccdc90b	Ccdc90b	37	0.382229878579712	0.502233105830447
Ccnd1	OK	uninormal	1.94281877154785e-83	2.14122177943016e-81	Ccnd1	Ccnd1	25	0.718620421064869	0.175769050278163
Ccng1	OK	uninormal	4.89593431240566e-21	7.18004560250782e-20	Ccng1	Ccng1	27	0.205860830131539	0.685499785965941
Ccnl1	OK	uninormal	0.000107793640105718	0.000273298067881577	Ccnl1	Ccnl1	78	0.356491965051569	0.528314107693658
Ccs	OK	uninormal	0.00057931061966781	0.00130219575014328	Ccs	Ccs	48	0.320419340352526	0.565134500304757
Ccser2	OK	uninormal	1.60196954295308e-09	7.40325696025458e-09	Ccser2	Ccser2	45	0.404767375115889	0.479504392921585
Cct2	OK	uninormal	0.00943695438653897	0.016758888234298	Cct2	Cct2	56	0.441650951367601	0.442502973216284
Cct5	OK	uninormal	5.73525979669151e-10	2.83412226638139e-09	Cct5	Cct5	64	0.337000066910991	0.548167150646644
Cct7	OK	uninormal	0.00989817040722949	0.01747555619956	Cct7	Cct7	63	0.457883445931867	0.426291336024626
Cd24a	OK	uninormal	1.17100131958485e-22	2.02806276158577e-21	Cd24a	Cd24a	78	0.104843351717519	0.801912927933657
Cd2ap	OK	uninormal	2.90964902623396e-12	1.82141024241186e-11	Cd2ap	Cd2ap	64	0.262170800759032	0.625492166536409
Cd55	OK	uninormal	1.0368737818344e-147	2.69364996037979e-145	Cd55	Cd55	25	0.100540055203285	0.807331748423366
Cd63	OK	uninormal	7.21528072304042e-09	3.11531183906671e-08	Cd63	Cd63	81	0.664521058891869	0.225318090079592
Cd63-ps	OK	uninormal	4.25994188418624e-05	0.000113922122299892	Cd63-ps	Cd63-ps	73	0.605303869330926	0.28150781218156
Cd9	OK	uninormal	7.67250685861791e-08	2.95891514785167e-07	Cd9	Cd9	82	0.286008869453136	0.600628379890749
Cd99l2	OK	uninormal	4.23435230623457e-05	0.000113321113596579	Cd99l2	Cd99l2	49	0.593703641549533	0.292689773070269
Cdc123	OK	uninormal	7.42110545191511e-07	2.50841640600514e-06	Cdc123	Cdc123	39	0.452488007035957	0.431674951619455
Cdc42bpa	OK	uninormal	0.00240047932084032	0.004839547278213	Cdc42bpa	Cdc42bpa	49	0.578410338715713	0.307502082939222
Cdc5l	OK	uninormal	2.30275949196415e-08	9.48486554051371e-08	Cdc5l	Cdc5l	43	0.42072707975878	0.463465089849487
Cdh2	OK	uninormal	5.17126491350711e-06	1.56863140036909e-05	Cdh2	Cdh2	42	0.732910884825383	0.163064255597975
Cdk11b	OK	uninormal	4.72843075674714e-10	2.36226684921557e-09	Cdk11b	Cdk11b	59	0.387924135845565	0.496481431424947
Cdk19	OK	uninormal	7.42320295037694e-14	5.6012840519753e-13	Cdk19	Cdk19	60	0.261981002080637	0.625691201369551
Cdk2ap1	OK	uninormal	2.09501360497287e-08	8.64876785617064e-08	Cdk2ap1	Cdk2ap1	47	0.502716071357231	0.381752021862788
Cdk6	OK	uninormal	2.62203069281462e-05	7.22996636070264e-05	Cdk6	Cdk6	64	0.645079647094655	0.243579330793884
Cdk8	OK	uninormal	1.67228927337517e-11	9.73138573962481e-11	Cdk8	Cdk8	72	0.436027354706083	0.448129612670722
Cdkl3	OK	uninormal	1.24765004973352e-07	4.67804456791835e-07	Cdkl3	Cdkl3	44	0.468518124966459	0.415694343200839
Cdkn1a	OK	uninormal	1.58508358212481e-07	5.87660447317831e-07	Cdkn1a	Cdkn1a	35	0.121122751293003	0.781889494993596
Cdkn1b	OK	uninormal	7.31259347584225e-24	1.35004581074306e-22	Cdkn1b	Cdkn1b	71	0.415956217728111	0.468255086259147
Cdkn3	OK	uninormal	0.000122043433865618	0.000306753261208883	Cdkn3	Cdkn3	38	0.627455693380288	0.260299150866512
Cdon	OK	uninormal	4.99833312643465e-22	7.97321823721176e-21	Cdon	Cdon	40	0.724175358051162	0.170808655685154
Celf2	OK	uninormal	5.14387963538101e-11	2.82602571508772e-10	Celf2	Celf2	68	0.65800836546355	0.231412441172521
Cenpc1	OK	uninormal	2.15090844171374e-30	5.83795074814392e-29	Cenpc1	Cenpc1	30	0.204203988266939	0.687300498671121
Cep350	OK	uninormal	8.68800785465078e-12	5.22285695328345e-11	Cep350	Cep350	38	0.265582423136427	0.62191758582701
Cers2	OK	uninormal	0.000115880157122334	0.000291867127045657	Cers2	Cers2	51	0.306306307943941	0.579642067150454
Cers5	OK	uninormal	2.97449831890372e-05	8.12791163475045e-05	Cers5	Cers5	65	0.311473388683894	0.574323064856838
Ces1d	OK	uninormal	5.69584746907878e-101	8.28631889801581e-99	Ces1d	Ces1d	33	0.843259065159995	0.0732807524207044
Cetn2	OK	uninormal	0.00150106463944524	0.003132169875882	Cetn2	Cetn2	30	0.307306885138985	0.578611372442769
Cfl1	OK	uninormal	0.00148182644047286	0.00309380181630298	Cfl1	Cfl1	79	0.432292656657392	0.451869257970061
Cgnl1	OK	uninormal	0.00511942779956066	0.0095976076840217	Cgnl1	Cgnl1	61	0.207452025930007	0.683772663286888
Chchd10	OK	uninormal	2.850464055095e-27	6.43921600520528e-26	Chchd10	Chchd10	42	0.100123107649613	0.80785989314328
Chchd2	OK	uninormal	3.76591569819781e-06	1.16171631843473e-05	Chchd2	Chchd2	82	0.416060336762124	0.468150507663241
Chchd3	OK	uninormal	9.50499363229986e-11	5.08377380009921e-10	Chchd3	Chchd3	39	0.231467256892499	0.657949902621042
Chchd7	OK	uninormal	2.01147578954243e-05	5.6448591408687e-05	Chchd7	Chchd7	47	0.523969287526019	0.36076976065131
Chd1	OK	uninormal	0.0287330680702475	0.0463835635026587	Chd1	Chd1	58	0.576910068636475	0.308959194021526
Chd2	OK	uninormal	4.32661316643935e-07	1.50871448574688e-06	Chd2	Chd2	61	0.331643787804844	0.553639838122562
Chd4	OK	uninormal	0.0157436265740958	0.0268194706557314	Chd4	Chd4	81	0.385849776413772	0.498575973109624
Chd6	OK	uninormal	0.00109502335101317	0.00233036859428607	Chd6	Chd6	60	0.451255522643479	0.432905419697086
Chic1	OK	uninormal	2.40597396241499e-19	3.12994458112459e-18	Chic1	Chic1	24	0.190532606635499	0.70225552032077
Chka	OK	uninormal	4.30291514220484e-06	1.31069534105519e-05	Chka	Chka	71	0.346855203227465	0.538117617919426
ChkbCpt1b	OK	uninormal	0.0172407732732588	0.0291514144095036	ChkbCpt1b	ChkbCpt1b	37	0.395090224118989	0.489251961919676
Chl1	OK	uninormal	2.40479174113816e-12	1.51581066941412e-11	Chl1	Chl1	31	0.211869456198274	0.678989103498522
Chmp1b	OK	uninormal	5.54910020855147e-25	1.10284576275966e-23	Chmp1b	Chmp1b	32	0.260912426748733	0.626812116508162
Chmp3	OK	uninormal	2.80327176692873e-10	1.42994381715565e-09	Chmp3	Chmp3	53	0.28615741996768	0.600474214550486
Chmp4b	OK	uninormal	0.000431476665865824	0.000984492242003764	Chmp4b	Chmp4b	46	0.250941285458227	0.637300460159981
Chmp5	OK	uninormal	4.23047599124473e-05	0.000113300745067431	Chmp5	Chmp5	66	0.230531174485893	0.658948544854804
Chp1	OK	uninormal	5.77977212717086e-15	4.94612499447539e-14	Chp1	Chp1	41	0.426041988215796	0.458133460134879
Chpf2	OK	uninormal	9.55615692801979e-07	3.15387865219673e-06	Chpf2	Chpf2	60	0.307284706857347	0.578634214614391
Chpt1	OK	uninormal	0.00247144525040276	0.0049661029700082	Chpt1	Chpt1	38	0.468929708898302	0.415284604678151
Chrnb1	OK	uninormal	1.13301413428919e-11	6.71135571076514e-11	Chrnb1	Chrnb1	42	0.475932560781692	0.408317625294586
Chtop	OK	uninormal	2.42880591560171e-11	1.39330711593745e-10	Chtop	Chtop	41	0.311888850780042	0.573895771245441
Chuk	OK	uninormal	2.84772544405495e-11	1.61830897500435e-10	Chuk	Chuk	28	0.210140736139271	0.680859167376723
Churc1	OK	uninormal	1.51405893457549e-13	1.09912821258504e-12	Churc1	Churc1	64	0.21831242479862	0.672040505646603
Cir1	OK	uninormal	1.60272587801889e-12	1.03720890006312e-11	Cir1	Cir1	37	0.282081834510236	0.604707132405249
Cisd1	OK	uninormal	3.71606878229975e-13	2.59910426177388e-12	Cisd1	Cisd1	42	0.212622390099928	0.67817537351559
Cish	OK	uninormal	4.82400619676625e-07	1.6725367528731e-06	Cish	Cish	51	0.724920857727382	0.170145020127606
Cited1	OK	uninormal	3.08604670079944e-27	6.84387307976071e-26	Cited1	Cited1	36	0.83255479025392	0.081154378116472
Ckap4	OK	uninormal	0.00323703328364441	0.00636383246087282	Ckap4	Ckap4	44	0.450449592351205	0.433710168902624
Ckap5	OK	uninormal	0.000675870114547609	0.0014970399553043	Ckap5	Ckap5	45	0.382654550580718	0.501803931706581
Ckmt1	OK	uninormal	5.67076179081447e-18	6.40514305378641e-17	Ckmt1	Ckmt1	41	0.0887635137790784	0.82248070909633
Clasp1	OK	uninormal	0.0266007508147988	0.0433648277514223	Clasp1	Clasp1	50	0.429104230434742	0.455063763358116
Clca6	OK	uninormal	0.0036426773569253	0.00708850591072087	Clca6	Clca6	31	0.551746797227759	0.333495695575592
Clcn3	OK	uninormal	7.1330459234618e-06	2.12298592664735e-05	Clcn3	Clcn3	54	0.170950797560508	0.724015754529836
Clcnkb	OK	uninormal	4.73092265264003e-179	4.30159142191295e-176	Clcnkb	Clcnkb	22	0.0884036568967612	0.822951710860867
Cldn7	OK	uninormal	0.000444667728549342	0.00101268411317092	Cldn7	Cldn7	82	0.359675091879296	0.525080709779421
Clec2g	OK	uninormal	9.50780918935194e-07	3.14077220905295e-06	Clec2g	Clec2g	37	0.0916649179230734	0.818701634324864
Clic1	OK	uninormal	0.00512503049570806	0.00960316121220516	Clic1	Clic1	46	0.295428380512044	0.590870080476249
Clic4	OK	uninormal	0.0025742292585556	0.00514139034232109	Clic4	Clic4	45	0.659139154165033	0.230352569045429
Clk4	OK	uninormal	1.63722522782674e-07	6.04526716102117e-07	Clk4	Clk4	46	0.265317899872762	0.622194538914247
Cln3	OK	uninormal	1.84204734573895e-18	2.17517084300407e-17	Cln3	Cln3	35	0.0721387147064027	0.844838095086623
Clpp	OK	uninormal	0.00423222218211691	0.0080928454660143	Clpp	Clpp	40	0.456356848384818	0.427814092604246
Clstn1	OK	uninormal	1.53036764310608e-07	5.68533924206007e-07	Clstn1	Clstn1	70	0.150429582725169	0.747344145300676
Cltb	OK	uninormal	0.0019011255072759	0.00390643698867936	Cltb	Cltb	42	0.439970501431534	0.444183778534046
Clu	OK	uninormal	3.60799514597399e-27	7.90498695536591e-26	Clu	Clu	56	0.938790942461821	0.016031147170997
Cluh	OK	uninormal	0.0019646004436808	0.00402776314186418	Cluh	Cluh	49	0.28555324742677	0.60110127919075
Cmss1	OK	uninormal	0.000427331042114496	0.000976871778862616	Cmss1	Cmss1	79	0.418962296565191	0.465236493833033
Cnbp	OK	uninormal	0.0126708340371354	0.0219865569623384	Cnbp	Cnbp	66	0.62119693403422	0.266270884251127
Cndp2	OK	uninormal	4.83827801603361e-21	7.1242174673337e-20	Cndp2	Cndp2	34	0.712939580869652	0.180869268866448
Cnih1	OK	uninormal	9.31668721728911e-18	1.02993286958299e-16	Cnih1	Cnih1	30	0.707193471183659	0.186055159133581
Cnih4	OK	uninormal	9.7724138835966e-12	5.85539856583869e-11	Cnih4	Cnih4	54	0.238320205115702	0.650656573591536
Cnot6	OK	uninormal	0.0043807108791804	0.0083460688672494	Cnot6	Cnot6	41	0.518063649209617	0.366590806512632
Cnpy2	OK	uninormal	0.0259622375214865	0.042411969106341	Cnpy2	Cnpy2	69	0.629193487319284	0.258644094719345
Cntn4	OK	uninormal	0.00573862128747515	0.0106269682395861	Cntn4	Cntn4	53	0.828495928819098	0.0841976872773571
Coa3	OK	uninormal	6.44085198108348e-05	0.000167923861327603	Coa3	Coa3	54	0.229100429779856	0.660476059405175
Coa5	OK	uninormal	1.77594238248108e-28	4.27755128813489e-27	Coa5	Coa5	67	0.0739044880273061	0.842399632349866
Cobl	OK	uninormal	7.41511909621846e-15	6.25725943223818e-14	Cobl	Cobl	38	0.248139796927496	0.640257036861437
Cobll1	OK	uninormal	0.000105907959448766	0.000268797800778202	Cobll1	Cobll1	65	0.347582428260389	0.537377024607554
Coch	OK	uninormal	2.28031666116287e-66	2.18250307806562e-64	Coch	Coch	22	0.0629773852065773	0.857781341367601
Cog5	OK	uninormal	6.32595925070917e-07	2.1623603190629e-06	Cog5	Cog5	63	0.279935272981676	0.606939350612523
Col11a1	OK	uninormal	7.6627022559414e-16	7.12768493730406e-15	Col11a1	Col11a1	54	0.843496799763346	0.0731084824683398
Col11a2	OK	uninormal	2.21698960199352e-63	1.96663199571962e-61	Col11a2	Col11a2	29	0.744331863164801	0.153049134794926
Col18a1	OK	uninormal	2.24198462473278e-05	6.24356667699321e-05	Col18a1	Col18a1	56	0.658973978203195	0.230507341662116
Col9a3	OK	uninormal	3.93204840730284e-14	3.06885408956232e-13	Col9a3	Col9a3	33	0.547314913671648	0.337834858784171
Commd1	OK	uninormal	0.000941728273009261	0.00202068774568418	Commd1	Commd1	40	0.469646707252653	0.414570890497087
Commd10	OK	uninormal	0.00806704164718119	0.0145246685499	Commd10	Commd10	38	0.333568883166273	0.551672003443602
Copb1	OK	uninormal	0.0133802038982729	0.0231181955239994	Copb1	Copb1	73	0.392232253442223	0.492134043088016
Copg1	OK	uninormal	2.71805375987486e-05	7.47331099793581e-05	Copg1	Copg1	65	0.485965914643394	0.398350627559689
Cops4	OK	uninormal	0.000248010151730559	0.000593429553844765	Cops4	Cops4	39	0.394816026974776	0.489528405796588
Cops5	OK	uninormal	0.000156074572787145	0.000386151851174726	Cops5	Cops5	41	0.160489970338251	0.735832624321237
Cops6	OK	uninormal	0.00831238794706337	0.0149294592412195	Cops6	Cops6	46	0.332655195124991	0.552605848939732
Coq10b	OK	uninormal	0.00274562149574216	0.0054627053501172	Coq10b	Coq10b	41	0.585942862992246	0.300196919456333
Coq7	OK	uninormal	0.000499227484072323	0.00112845889345621	Coq7	Coq7	33	0.22481446361679	0.665060421643143
Coro1a	OK	uninormal	1.38483087022924e-21	2.08988791494761e-20	Coro1a	Coro1a	77	0.136056990354227	0.764077679452457
Cox16	OK	uninormal	0.00477416422136001	0.00900603489267965	Cox16	Cox16	60	0.234789051170502	0.654410827467373
Cox17	OK	uninormal	0.000301308406479844	0.000706094506679893	Cox17	Cox17	71	0.206963637409771	0.684302540464558
Cox20	OK	uninormal	0.00378128650760332	0.00733077773355718	Cox20	Cox20	79	0.399150938711412	0.485159609165725
Cox4i1	OK	uninormal	0.000108802556734368	0.000275184213381707	Cox4i1	Cox4i1	81	0.293725935784296	0.59263121858142
Cox5a	OK	uninormal	2.14455038556395e-19	2.81578691418632e-18	Cox5a	Cox5a	62	0.110020048400885	0.795467971914413
Cox5b	OK	uninormal	2.32890996778563e-15	2.0509069135197e-14	Cox5b	Cox5b	72	0.15911046335808	0.73740219056779
Cox6a1	OK	uninormal	1.60404637912566e-06	5.15043709923847e-06	Cox6a1	Cox6a1	82	0.357576287620194	0.527212398778877
Cox6b1	OK	uninormal	7.82511221963921e-16	7.24171326789512e-15	Cox6b1	Cox6b1	80	0.231506900381364	0.657907622741863
Cox6c	OK	uninormal	5.03800396685421e-12	3.08991912773166e-11	Cox6c	Cox6c	82	0.266255933844071	0.621212581038731
Cox7b	OK	uninormal	2.081907073624e-17	2.2204973685544e-16	Cox7b	Cox7b	74	0.133831886996736	0.766702097036435
Cox7c	OK	uninormal	0.000283761627164178	0.000669721634001374	Cox7c	Cox7c	82	0.357419893581652	0.527371283716567
Cox8a	OK	uninormal	1.35986522417638e-11	8.01593163748703e-11	Cox8a	Cox8a	79	0.173391903957126	0.721278712790161
Cp	OK	uninormal	1.30272063188867e-48	7.76720481668702e-47	Cp	Cp	34	0.729256565815662	0.166295393269884
Cpd	OK	uninormal	0.00912454276716606	0.0162437405992085	Cpd	Cpd	54	0.312292440135709	0.573480742289294
Cpeb4	OK	uninormal	1.3233561137622e-05	3.79877362727161e-05	Cpeb4	Cpeb4	49	0.517961032391681	0.366692018457567
Cpne3	OK	uninormal	0.00019285943546429	0.000470127189533258	Cpne3	Cpne3	46	0.661186339779757	0.228435594428333
Cpne8	OK	uninormal	7.8357205738281e-07	2.63144189538438e-06	Cpne8	Cpne8	81	0.376471097210693	0.508056510406299
Cpsf4l	OK	uninormal	1.71482006155299e-26	3.56388603649613e-25	Cpsf4l	Cpsf4l	25	0.153612910457985	0.74368497272424
Cpsf6	OK	uninormal	1.03098835828484e-06	3.39032970983903e-06	Cpsf6	Cpsf6	46	0.392008472953371	0.492359776402669
Cpsf7	OK	uninormal	0.00086298900463829	0.00186938118515156	Cpsf7	Cpsf7	52	0.373754760982172	0.510805675791853
Cpxm2	OK	uninormal	0.0287195417112488	0.0463823149217637	Cpxm2	Cpxm2	36	0.132488389292304	0.768291433659628
Crb3	OK	uninormal	4.22482365153519e-06	1.29014975823959e-05	Crb3	Crb3	31	0.302214628436703	0.583860490444886
Creb3	OK	uninormal	0.00559603086109649	0.0103787680988312	Creb3	Creb3	36	0.316687550017273	0.568964438728939
Crebbp	OK	uninormal	0.00254753531447863	0.00509647191350868	Crebbp	Crebbp	63	0.507507472017505	0.377013759159784
Crebl2	OK	uninormal	4.31550652110966e-05	0.000115323271251108	Crebl2	Crebl2	49	0.143050842296413	0.75588957128099
Crim1	OK	uninormal	1.82741514394303e-23	3.3231544392604e-22	Crim1	Crim1	47	0.229523369116169	0.660024368355125
Crip2	OK	uninormal	0.00325709377846506	0.00639884440425348	Crip2	Crip2	79	0.363169398190902	0.52153386787528
Crk	OK	uninormal	6.78394729486564e-19	8.42089293905336e-18	Crk	Crk	37	0.251662562287987	0.636539968225235
Crot	OK	uninormal	4.49048501054165e-05	0.000119823140009831	Crot	Crot	57	0.32084486567252	0.564698054427581
Csnk1g1	OK	uninormal	0.00986003607395773	0.0174251463561634	Csnk1g1	Csnk1g1	66	0.710304251520574	0.183244351774645
Csnk2a2	OK	uninormal	0.00315323764782987	0.00621252726173198	Csnk2a2	Csnk2a2	75	0.573715068966869	0.312064565965926
Csnk2b	OK	uninormal	0.000887489142054248	0.00191220261235267	Csnk2b	Csnk2b	58	0.30514435402077	0.580839424677952
Cspp1	OK	uninormal	1.77902844695504e-17	1.91857079348795e-16	Cspp1	Cspp1	44	0.139882553694199	0.759587727759151
Csrnp1	OK	uninormal	3.82042126896064e-06	1.17653447546231e-05	Csrnp1	Csrnp1	40	0.512935296353313	0.371651613021489
Csrp1	OK	uninormal	0.00060578185965029	0.00135750377298096	Csrp1	Csrp1	64	0.411681141434049	0.472550662101173
Cst3	OK	uninormal	1.13349382844952e-16	1.11721329378615e-15	Cst3	Cst3	79	0.762208013772366	0.137647148001811
Cst8	OK	uninormal	3.9931355313772e-14	3.10985737208113e-13	Cst8	Cst8	75	0.808929824595883	0.0992798108147535
Cstb	OK	uninormal	1.37774040794598e-06	4.45804436272201e-06	Cstb	Cstb	75	0.207717778246667	0.683484420924898
Cstf2t	OK	uninormal	2.85464287895047e-12	1.79314959425611e-11	Cstf2t	Cstf2t	36	0.233034624914727	0.656279101761765
Cstf3	OK	uninormal	0.0209990604891875	0.0348260752390218	Cstf3	Cstf3	41	0.5235533388592	0.361179507948563
Ctbp2	OK	uninormal	1.1068447402882e-05	3.20764487683522e-05	Ctbp2	Ctbp2	73	0.385499253928061	0.498929988616975
Ctnnbl1	OK	uninormal	2.02760265788745e-09	9.26431013409129e-09	Ctnnbl1	Ctnnbl1	41	0.505438015130962	0.379059715303481
Ctnnd1	OK	uninormal	0.0148970636535856	0.0254608179079374	Ctnnd1	Ctnnd1	65	0.380677046489388	0.503802705836405
Ctnnd2	OK	uninormal	1.46614690167237e-63	1.3330940703456e-61	Ctnnd2	Ctnnd2	32	0.7663537984497	0.134126717498921
Ctr9	OK	uninormal	6.36141874731687e-09	2.76421505185083e-08	Ctr9	Ctr9	35	0.27119617472966	0.61604796455225
Ctsb	OK	uninormal	0.0022082964787375	0.00448440775721289	Ctsb	Ctsb	81	0.471908890155271	0.412319648755901
Ctsd	OK	uninormal	1.79468811650733e-07	6.59321280781532e-07	Ctsd	Ctsd	81	0.698834258000009	0.193645776820903
Ctsh	OK	uninormal	5.67106379793888e-11	3.09560008059823e-10	Ctsh	Ctsh	72	0.792144461962914	0.112713533064129
Ctsz	OK	uninormal	0.0139621719493093	0.0240210120055052	Ctsz	Ctsz	71	0.683482237802543	0.207719791243208
Cuedc1	OK	uninormal	5.04133599769351e-05	0.000133639497256642	Cuedc1	Cuedc1	46	0.295200884054843	0.591105356978617
Cwc15	OK	uninormal	0.0138308077884475	0.0238288242191301	Cwc15	Cwc15	50	0.339213866858533	0.545907491921633
Cwf19l2	OK	uninormal	0.0017746556420144	0.00365689664023024	Cwf19l2	Cwf19l2	41	0.439986757717112	0.44416751655075
Cxadr	OK	uninormal	2.06938147682793e-07	7.53387430552872e-07	Cxadr	Cxadr	48	0.240681410918446	0.648150581639485
Cyb5	OK	uninormal	2.52691287065169e-27	5.74398881910012e-26	Cyb5	Cyb5	57	0.0900124904426716	0.820849932800725
Cyb5r3	OK	uninormal	0.00126631173011411	0.00267455038468352	Cyb5r3	Cyb5r3	66	0.230267760965608	0.659229669691621
Cybrd1	OK	uninormal	3.93069069263754e-28	9.1640525955915e-27	Cybrd1	Cybrd1	49	0.80776553812526	0.100197564219716
Cyc1	OK	uninormal	1.788887623974e-05	5.04355371193289e-05	Cyc1	Cyc1	50	0.189666705817459	0.703208855223445
Cycs	OK	uninormal	9.7358549260971e-10	4.62262459088971e-09	Cycs	Cycs	68	0.140758998574388	0.758562895683871
Cyp2d22	OK	uninormal	0.00508279323802222	0.00954368559973506	Cyp2d22	Cyp2d22	38	0.681034919669012	0.20997838491551
Cyp2t4	OK	uninormal	1.46708198849666e-05	4.1750995243837e-05	Cyp2t4	Cyp2t4	42	0.494453103631355	0.389933704016186
Cyp4f17	OK	uninormal	1.1956979110266e-09	5.6477315615633e-09	Cyp4f17	Cyp4f17	43	0.319361092680343	0.566220145333061
Cyr61	OK	uninormal	1.47533998483939e-16	1.43855536859541e-15	Cyr61	Cyr61	53	0.898526771304207	0.0368059483093964
Cystm1	OK	uninormal	1.61504990461972e-18	1.93859290531416e-17	Cystm1	Cystm1	80	0.17798215338563	0.716151653227249
CYTB	OK	uninormal	1.71523887737921e-12	1.10217734929826e-11	CYTB	CYTB	82	0.274562102721739	0.612535673164927
Cyth1	OK	uninormal	1.61054472029265e-19	2.1614579880828e-18	Cyth1	Cyth1	27	0.28933280470388	0.597180929735921
D15Ertd621e	OK	uninormal	2.52950066160759e-13	1.79683474731774e-12	D15Ertd621e	D15Ertd621e	38	0.376052853429545	0.508479709872708
D17Wsu104e	OK	uninormal	3.84418814020389e-06	1.18285213755681e-05	D17Wsu104e	D17Wsu104e	52	0.566823279916701	0.318773323033655
D19Ertd737e	OK	uninormal	9.12469402683822e-10	4.36090830165711e-09	D19Ertd737e	D19Ertd737e	45	0.216626464072585	0.673855622639169
D3Bwg0562e	OK	uninormal	2.74560457060873e-06	8.61584454124586e-06	D3Bwg0562e	D3Bwg0562e	50	0.746478517447125	0.151181385834564
Dab2ip	OK	uninormal	8.48237003025348e-05	0.000217869913842033	Dab2ip	Dab2ip	42	0.32132033933487	0.564210443158892
Dach2	OK	uninormal	1.92380354378042e-31	5.64263991026563e-30	Dach2	Dach2	59	0.870536245912304	0.0543216420613409
Dad1	OK	uninormal	0.00157518462576506	0.00327555545106204	Dad1	Dad1	79	0.409431193647018	0.474812685201782
Dars	OK	uninormal	0.000944256640829276	0.00202491827989155	Dars	Dars	34	0.249899472049333	0.638399429383178
Dazap2	OK	uninormal	1.68416896842145e-14	1.36421437375252e-13	Dazap2	Dazap2	76	0.303322263049923	0.582717970892533
Dbi	OK	uninormal	0.00539369699804008	0.0100444833496527	Dbi	Dbi	75	0.648898368851932	0.239976485998437
Dcaf8	OK	uninormal	0.00160102008050302	0.00332737716159399	Dcaf8	Dcaf8	37	0.299100546210354	0.587074984233925
Dclk1	OK	uninormal	0.00259103398126235	0.00517061279126446	Dclk1	Dclk1	55	0.750453318798278	0.147735772865517
Dcn	OK	uninormal	9.39189595099328e-167	4.8797607962518e-164	Dcn	Dcn	25	0.0150368636549848	0.941089040537592
Dctn2	OK	uninormal	9.98698394304068e-07	3.28711860641076e-06	Dctn2	Dctn2	53	0.603222626724662	0.283510409944685
Dcun1d1	OK	uninormal	0.000122757956787796	0.000308336111075423	Dcun1d1	Dcun1d1	45	0.363968604564864	0.520723029153375
Dcun1d5	OK	uninormal	5.45320592205011e-08	2.13951563522074e-07	Dcun1d5	Dcun1d5	48	0.423389747197833	0.460793443236747
Ddah1	OK	uninormal	3.09007638863927e-05	8.42474349736209e-05	Ddah1	Ddah1	34	0.677504706343525	0.213243269750987
Ddb1	OK	uninormal	0.0233522181623778	0.0384133955027445	Ddb1	Ddb1	62	0.560214221099101	0.325219571990641
Ddhd2	OK	uninormal	0.00498440497820517	0.00936378145957242	Ddhd2	Ddhd2	49	0.544335164353347	0.340755029978744
Ddost	OK	uninormal	5.49397812186783e-06	1.6596011984413e-05	Ddost	Ddost	67	0.754433786633483	0.144302249143967
Ddt	OK	uninormal	8.64247236321183e-09	3.68495568405644e-08	Ddt	Ddt	35	0.33865270676686	0.546480153881489
Ddx24	OK	uninormal	0.00155524844037009	0.00323594884303548	Ddx24	Ddx24	48	0.280154961251172	0.606710805817419
Ddx39b	OK	uninormal	7.29964315121032e-09	3.1455926707289e-08	Ddx39b	Ddx39b	49	0.477897798276347	0.406363985437636
Ddx46	OK	uninormal	0.0106981541988868	0.0187876324584023	Ddx46	Ddx46	47	0.422388694673365	0.461797729384488
Ddx50	OK	uninormal	0.0172875502863066	0.0292033536420331	Ddx50	Ddx50	48	0.435856746869408	0.448300395515729
Ddx6	OK	uninormal	1.06680818567476e-07	4.0374415934434e-07	Ddx6	Ddx6	73	0.314403155996526	0.571311055783614
Dek	OK	uninormal	9.34902190775594e-13	6.23897113367126e-12	Dek	Dek	63	0.263327660727557	0.624279401215329
Dennd6a	OK	uninormal	1.62033871793141e-07	5.98899585072818e-07	Dennd6a	Dennd6a	77	0.515845867276605	0.368778713222548
Denr	OK	uninormal	0.00197271068101351	0.00404211197005416	Denr	Denr	34	0.327812823981674	0.557558933511025
Deptor	OK	uninormal	0.00224545651762477	0.00454970771844083	Deptor	Deptor	41	0.097420577466941	0.811297059664741
Dhrs3	OK	uninormal	2.24706543752811e-12	1.42627870790397e-11	Dhrs3	Dhrs3	59	0.899392590344347	0.0363001063454603
Dhrs7	OK	uninormal	0.00122462806647009	0.0025970683835287	Dhrs7	Dhrs7	46	0.426527321679669	0.457646839306273
Dhrs7b	OK	uninormal	3.88300911613544e-06	1.19277906717775e-05	Dhrs7b	Dhrs7b	43	0.307715197371043	0.578190867382577
Dhx16	OK	uninormal	0.00238983399070684	0.00482343297680399	Dhx16	Dhx16	54	0.315946976363768	0.569725003976636
Dicer1	OK	uninormal	2.95301914572811e-07	1.05398730451552e-06	Dicer1	Dicer1	37	0.404706013465906	0.479566147416574
Dio2	OK	uninormal	5.06691009317729e-53	3.61340235468349e-51	Dio2	Dio2	30	0.76178344992196	0.138008810539519
Dip2b	OK	uninormal	0.00592349857177721	0.0109414750155174	Dip2b	Dip2b	49	0.492379930768373	0.391988493400633
Dkk3	OK	uninormal	0.000770928185188452	0.0016880588859304	Dkk3	Dkk3	79	0.436260178454913	0.447896557960205
Dlg1	OK	uninormal	0.00427592541359323	0.00817211809208543	Dlg1	Dlg1	55	0.519250033510598	0.365420824214977
Dlg2	OK	uninormal	0.0012444179415789	0.00263596275685642	Dlg2	Dlg2	51	0.434659368972668	0.449499138932304
Dlgap1	OK	uninormal	4.04624737210747e-08	1.61185122588772e-07	Dlgap1	Dlgap1	34	0.555086952654616	0.330228744845128
Dlgap4	OK	uninormal	8.07549381036864e-08	3.09489683754591e-07	Dlgap4	Dlgap4	53	0.268295195604012	0.619079296428624
Dlx5	OK	uninormal	0.00415440270974344	0.0079704053652673	Dlx5	Dlx5	51	0.672327657207603	0.218045570266021
Dlx6os1	OK	uninormal	2.35501696973408e-09	1.06664965366412e-08	Dlx6os1	Dlx6os1	75	0.620753921916015	0.266694216579387
Dmd	OK	uninormal	1.89827365454432e-05	5.33541057308941e-05	Dmd	Dmd	43	0.3989667177502	0.485345199509118
Dmkn	OK	uninormal	3.54767219528134e-35	1.22884607373697e-33	Dmkn	Dmkn	48	0.951582184945454	0.0108064969853621
Dmxl1	OK	uninormal	5.69692137037616e-13	3.88737392571446e-12	Dmxl1	Dmxl1	55	0.219969390678226	0.670258724863531
Dnaja1	OK	uninormal	7.64846216384364e-07	2.58046909924855e-06	Dnaja1	Dnaja1	79	0.534448479464782	0.35045936160613
Dnaja2	OK	uninormal	0.0227530213066847	0.0374785953317085	Dnaja2	Dnaja2	43	0.324159069984114	0.561300656289672
Dnaja3	OK	uninormal	5.31463546387468e-05	0.000140372760944896	Dnaja3	Dnaja3	44	0.324597177823862	0.560851795076924
Dnajb12	OK	uninormal	1.27688011327695e-05	3.66825669193387e-05	Dnajb12	Dnajb12	50	0.504712205099501	0.37977748172932
Dnajb6	OK	uninormal	2.75014500766584e-08	1.11508109173697e-07	Dnajb6	Dnajb6	59	0.210313688590708	0.680671962885881
Dnajc8	OK	uninormal	0.0188593725002345	0.0316090035867985	Dnajc8	Dnajc8	58	0.213236541667945	0.677511972275378
Dnal1	OK	uninormal	2.8931919918508e-24	5.50918286615778e-23	Dnal1	Dnal1	30	0.143653753089934	0.755187852533146
Dock7	OK	uninormal	1.38747969183552e-19	1.86898653303918e-18	Dock7	Dock7	45	0.334037036426803	0.551193610641103
Dpf2	OK	uninormal	0.000260419687583674	0.000619860211872921	Dpf2	Dpf2	46	0.272810354817206	0.614362948278731
Dpp4	OK	uninormal	1.44901199607966e-07	5.39412142245828e-07	Dpp4	Dpp4	37	0.668547823619918	0.221562254837523
Dpy19l1	OK	uninormal	0.000118094354730374	0.000297238178653543	Dpy19l1	Dpy19l1	37	0.353864397120224	0.530984942841562
Dpy19l4	OK	uninormal	5.92231081684527e-31	1.68276909694268e-29	Dpy19l4	Dpy19l4	32	0.23117422084853	0.658262459097136
Dst	OK	uninormal	4.29312880985238e-13	2.99120871291822e-12	Dst	Dst	45	0.331259886730193	0.554032384944288
Dstn	OK	uninormal	0.000430034529913943	0.000981817693218463	Dstn	Dstn	82	0.397707501338455	0.486613943346816
Dtna	OK	uninormal	6.06012268508712e-51	4.08160485290034e-49	Dtna	Dtna	32	0.0858821030820124	0.826266743455395
Dusp1	OK	uninormal	3.99757972883254e-05	0.000107538442853284	Dusp1	Dusp1	57	0.341426544708709	0.5436502638452
Dusp11	OK	uninormal	4.24116391440781e-11	2.35857999337939e-10	Dusp11	Dusp11	55	0.331620118112258	0.553664039688602
Dync1li1	OK	uninormal	0.000643876488209645	0.0014375560390537	Dync1li1	Dync1li1	54	0.318643778306947	0.566956225362165
Dynlt1b	OK	uninormal	0.00283364528704071	0.00562860071489189	Dynlt1b	Dynlt1b	52	0.246966360640656	0.641496764158539
Dynlt3	OK	uninormal	1.33285001985635e-13	9.75367308293266e-13	Dynlt3	Dynlt3	54	0.283486554514501	0.603247409135435
E130114P18Rik	OK	uninormal	0.004620681021359	0.00875738242557723	E130114P18Rik	E130114P18Rik	46	0.418534379438485	0.465666097033029
Ece1	OK	uninormal	1.33001774632268e-10	7.05142061716557e-10	Ece1	Ece1	61	0.211242944598249	0.679666555835077
Ech1	OK	uninormal	1.3697908469778e-05	3.919692612477e-05	Ech1	Ech1	58	0.338039310242565	0.547106217894449
Echs1	OK	uninormal	0.000296115684442803	0.000695718827079118	Echs1	Echs1	37	0.266708034059255	0.620739463551765
Edf1	OK	uninormal	0.0296309730451131	0.0476637987461639	Edf1	Edf1	74	0.407287626036341	0.476968589847453
Eea1	OK	uninormal	1.99924490500017e-09	9.14623109369261e-09	Eea1	Eea1	48	0.203644756214372	0.687908836335377
Eef1a1	OK	uninormal	7.0998882241064e-07	2.41104514202381e-06	Eef1a1	Eef1a1	82	0.553726487618255	0.331559043293177
Eef1a1-ps1	OK	uninormal	0.00559569359302652	0.0103787680988312	Eef1a1-ps1	Eef1a1-ps1	48	0.508750522932257	0.375785230241393
Efemp2	OK	uninormal	9.8961696674047e-58	8.37031839077928e-56	Efemp2	Efemp2	30	0.760526251108076	0.139080974734542
Efna1	OK	uninormal	1.16519505794174e-08	4.91056132761773e-08	Efna1	Efna1	52	0.775778115112562	0.126201614225203
Efr3a	OK	uninormal	8.66821832884778e-09	3.69160539367909e-08	Efr3a	Efr3a	48	0.105278960335739	0.801367575028098
Egfl8	OK	uninormal	1.43146721304108e-08	5.99797955510417e-08	Egfl8	Egfl8	47	0.347054481370315	0.537914663500472
Egr1	OK	uninormal	1.65933499967616e-05	4.68556008837127e-05	Egr1	Egr1	81	0.590645782062965	0.295645279332434
Egr2	OK	uninormal	0.000808003315032018	0.00176181538175746	Egr2	Egr2	69	0.602436175198815	0.28426756231148
Ehd4	OK	uninormal	8.36246842344969e-07	2.79543176986089e-06	Ehd4	Ehd4	33	0.366310534879226	0.518347822783713
Ehmt2	OK	uninormal	0.0013064059416007	0.00274965185740842	Ehmt2	Ehmt2	31	0.41161873498406	0.472613391467453
Eif1ax	OK	uninormal	0.000285247372862746	0.000672791631064726	Eif1ax	Eif1ax	42	0.348864118341329	0.536072091216236
Eif2ak4	OK	uninormal	1.76765585840147e-18	2.10096874411965e-17	Eif2ak4	Eif2ak4	64	0.162444375729705	0.733613583079106
Eif2s2	OK	uninormal	0.00300620373105634	0.00594538497544965	Eif2s2	Eif2s2	76	0.39646583400795	0.487865292047797
Eif3d	OK	uninormal	3.28901124287258e-18	3.77354381398346e-17	Eif3d	Eif3d	39	0.277012244728905	0.609982201934856
Eif3f	OK	uninormal	0.00169852363771945	0.00350796733128089	Eif3f	Eif3f	61	0.650672013665456	0.238305667273781
Eif3g	OK	uninormal	0.00106253969263732	0.00226521504227547	Eif3g	Eif3g	39	0.399254572029549	0.485055208241515
Eif3i	OK	uninormal	3.79839144108444e-07	1.3360492912209e-06	Eif3i	Eif3i	65	0.424819145991358	0.459359723284376
Eif3j1	OK	uninormal	0.00177436692114805	0.00365689664023024	Eif3j1	Eif3j1	45	0.272900902636525	0.614268462298758
Eif3k	OK	uninormal	0.0269894311800171	0.0438861271040785	Eif3k	Eif3k	68	0.466662585161281	0.417541923309111
Eif3l	OK	uninormal	9.21545389382493e-13	6.16114077423553e-12	Eif3l	Eif3l	46	0.384322002249987	0.500119147778181
Eif4a1	OK	uninormal	0.000173891245985051	0.000427037448783006	Eif4a1	Eif4a1	44	0.335192010513213	0.550013630076402
Eif4a2	OK	uninormal	0.0205534966839271	0.0341494140883705	Eif4a2	Eif4a2	79	0.628663008463203	0.259149174214002
Eif4b	OK	uninormal	8.07904735564423e-06	2.39279277137444e-05	Eif4b	Eif4b	49	0.534844483955661	0.350070220238797
Eif4e	OK	uninormal	0.00434058958560984	0.0082739645298024	Eif4e	Eif4e	53	0.349944479493832	0.534972450186428
Eif4enif1	OK	uninormal	2.74304226586771e-07	9.82900957730132e-07	Eif4enif1	Eif4enif1	59	0.297626871125521	0.588597396646531
Eif4g1	OK	uninormal	4.29864202334903e-07	1.50039933195014e-06	Eif4g1	Eif4g1	59	0.409444567628982	0.47479923680409
Eif4g2	OK	uninormal	4.81451240103053e-13	3.32265305551196e-12	Eif4g2	Eif4g2	80	0.30537418738717	0.580602551770663
Eif4g3	OK	uninormal	0.0205037942934508	0.0340824039512252	Eif4g3	Eif4g3	57	0.214175487444449	0.676498317707604
Eif5	OK	uninormal	0.0122867035826831	0.0214070213653368	Eif5	Eif5	70	0.384850573468374	0.499585196649851
Eif5b	OK	uninormal	6.26853843388622e-10	3.06433794140379e-09	Eif5b	Eif5b	74	0.405850730245693	0.478414213290066
Elac2	OK	uninormal	1.31846104638624e-06	4.2700292303711e-06	Elac2	Elac2	37	0.289133122123462	0.597387908073551
Elf1	OK	uninormal	0.000252006248643492	0.000602198900339278	Elf1	Elf1	66	0.489321892983374	0.395020860087078
Elf3	OK	uninormal	5.18627349271577e-13	3.56568557523766e-12	Elf3	Elf3	49	0.207792162660705	0.683403752299658
Ell	OK	uninormal	2.43519215309556e-22	4.0814718252574e-21	Ell	Ell	42	0.444296848017833	0.43985747278446
Elmod3	OK	uninormal	8.73079944789739e-14	6.50695032623009e-13	Elmod3	Elmod3	55	0.56047827981709	0.324961786730678
Elovl7	OK	uninormal	6.75177674538415e-12	4.10638997039501e-11	Elovl7	Elovl7	32	0.179824178154066	0.71410119685959
Emc10	OK	uninormal	5.965532176796e-08	2.33297209967818e-07	Emc10	Emc10	66	0.462111431068482	0.422076038014493
Emc2	OK	uninormal	0.0178990006371512	0.0301382709802403	Emc2	Emc2	39	0.33011080405491	0.5552075918595
Emc4	OK	uninormal	4.1434938573328e-08	1.64878415307652e-07	Emc4	Emc4	53	0.321309750949032	0.564221301095782
Emc7	OK	uninormal	0.000271418498180582	0.000642257044816381	Emc7	Emc7	52	0.467159407618653	0.417047174379964
Emd	OK	uninormal	0.00168259696431468	0.00347957268052251	Emd	Emd	29	0.296865900436456	0.589383845596003
Eml6	OK	uninormal	7.91952806196277e-15	6.65203777398582e-14	Eml6	Eml6	55	0.158608600829115	0.737973877294821
Enho	OK	uninormal	8.20049514015563e-05	0.000211526246984014	Enho	Enho	43	0.71584836754015	0.17825438739035
Eno1	OK	uninormal	1.64562869607345e-11	9.59158905067169e-11	Eno1	Eno1	77	0.156535076366511	0.740339803177499
Enpp2	OK	uninormal	1.62052925390773e-11	9.46045729769248e-11	Enpp2	Enpp2	47	0.890397248431362	0.0416661547858843
Enpp5	OK	uninormal	1.24851478090175e-05	3.59528761531247e-05	Enpp5	Enpp5	63	0.628791332768392	0.259026982538028
Entpd1	OK	uninormal	7.66780528472722e-56	6.33813814103475e-54	Entpd1	Entpd1	48	0.234241604059993	0.654993582695113
Eny2	OK	uninormal	1.3722500221265e-15	1.24151077872489e-14	Eny2	Eny2	43	0.271729916542251	0.615490667412619
Ep300	OK	uninormal	0.000270481717567313	0.000640457035672082	Ep300	Ep300	60	0.426501381765927	0.45767284701614
Epb4.1l5	OK	uninormal	0.00240523391474295	0.00484644639773968	Epb4.1l5	Epb4.1l5	76	0.548201558065244	0.3369663676218
Epha4	OK	uninormal	0.0053548077925937	0.00998349998905664	Epha4	Epha4	37	0.633155007032794	0.254876277577205
Epha7	OK	uninormal	0.0194219792947079	0.0324472846554216	Epha7	Epha7	74	0.756103551950961	0.142867101050228
Eprs	OK	uninormal	5.8588988732102e-09	2.56732713275488e-08	Eprs	Eprs	62	0.47414108046347	0.41009912052416
Eps15	OK	uninormal	1.51662549496879e-05	4.30934916031366e-05	Eps15	Eps15	62	0.349436326985821	0.535489635631859
Eps8	OK	uninormal	2.60414426205797e-21	3.88166913160034e-20	Eps8	Eps8	38	0.0543782099965333	0.870450965877697
Eps8l3	OK	uninormal	2.70854090390615e-13	1.92026574415334e-12	Eps8l3	Eps8l3	67	0.15097479042827	0.746716301889955
Ergic2	OK	uninormal	0.00146497540124959	0.00306213536456595	Ergic2	Ergic2	56	0.426131423698759	0.458043784418112
Ergic3	OK	uninormal	9.4197445975361e-15	7.82182901854767e-14	Ergic3	Ergic3	69	0.841140012633668	0.0748213729695604
Erlec1	OK	uninormal	4.20110065343616e-05	0.000112679963691352	Erlec1	Erlec1	54	0.554606335313196	0.330698649817763
Errfi1	OK	uninormal	1.87213882262732e-17	2.00263791114575e-16	Errfi1	Errfi1	44	0.572735164036787	0.313017596735898
Esf1	OK	uninormal	0.000537281015985537	0.00121071316923135	Esf1	Esf1	39	0.47120289429315	0.413022135422742
Esrp1	OK	uninormal	2.10101478037099e-07	7.64139075620928e-07	Esrp1	Esrp1	56	0.348867421479568	0.5360687286968
Esrrg	OK	uninormal	1.69173301750899e-12	1.08899698843897e-11	Esrrg	Esrrg	21	0.189758157303331	0.703108133167879
Esyt2	OK	uninormal	0.0207042787533864	0.0343842291443225	Esyt2	Esyt2	65	0.216530999740693	0.673958466040763
Etnk1	OK	uninormal	0.000215468557296037	0.000521049962025057	Etnk1	Etnk1	70	0.187233016456287	0.705892436668457
Etnk2	OK	uninormal	2.2077009940099e-35	7.72058511078271e-34	Etnk2	Etnk2	30	0.0748781984695198	0.841062090326672
Ets2	OK	uninormal	0.0226106892397436	0.0373117408189417	Ets2	Ets2	54	0.183243560582635	0.710305128362612
Evi5	OK	uninormal	3.49056679069798e-15	3.02987861999249e-14	Evi5	Evi5	38	0.272723124995632	0.614453975493895
Exoc3l4	OK	uninormal	4.84667972356742e-20	6.6518393036282e-19	Exoc3l4	Exoc3l4	43	0.17882079839454	0.715217626357374
Exoc6b	OK	uninormal	4.85217669248235e-18	5.51480207204947e-17	Exoc6b	Exoc6b	29	0.172539254935014	0.722233886373838
Ext1	OK	uninormal	1.58301495139877e-08	6.59498897850781e-08	Ext1	Ext1	37	0.647355160116585	0.241431556390338
Faah	OK	uninormal	5.98807810224397e-06	1.80585738456562e-05	Faah	Faah	52	0.684788855215584	0.206515566382766
Fads2	OK	uninormal	1.30902550010017e-09	6.13521358745401e-09	Fads2	Fads2	37	0.723637358862461	0.171287885067446
Fam101a	OK	uninormal	2.06559694828809e-16	1.98745399495338e-15	Fam101a	Fam101a	24	0.292235780305674	0.59417365102439
Fam102a	OK	uninormal	1.26890526362867e-12	8.34540405753612e-12	Fam102a	Fam102a	71	0.202111598395063	0.689578048334461
Fam104a	OK	uninormal	6.69409876474976e-18	7.51433247141817e-17	Fam104a	Fam104a	40	0.230711475606075	0.658756147859122
Fam107b	OK	uninormal	2.16235500816908e-28	5.1068085485136e-27	Fam107b	Fam107b	26	0.0479085930643554	0.880392934584837
Fam115c	OK	uninormal	0.000311517682012746	0.000728142551079922	Fam115c	Fam115c	57	0.756381355531768	0.142628632551092
Fam120a	OK	uninormal	0.0022309204046834	0.0045227745327946	Fam120a	Fam120a	62	0.372075602704914	0.512505895167663
Fam129a	OK	uninormal	2.03323489201762e-24	3.89203963277267e-23	Fam129a	Fam129a	39	0.145971349113907	0.752496308630686
Fam132a	OK	uninormal	2.46388907934095e-28	5.78139650423421e-27	Fam132a	Fam132a	39	0.819557536287719	0.0910056158434591
Fam134b	OK	uninormal	8.86495631644695e-30	2.27055254386743e-28	Fam134b	Fam134b	39	0.186785604110332	0.706386464776085
Fam13a	OK	uninormal	0.00452783397011353	0.00859484976477187	Fam13a	Fam13a	38	0.258446969691273	0.629400561285734
Fam149b	OK	uninormal	2.07094106632799e-05	5.80278324979577e-05	Fam149b	Fam149b	53	0.510800580678854	0.373759793855164
Fam151a	OK	uninormal	0.00172600322202557	0.00356067709501248	Fam151a	Fam151a	22	0.216949260887078	0.673507927232321
Fam162a	OK	uninormal	4.59664578927113e-27	1.00107788835803e-25	Fam162a	Fam162a	46	0.0587030326508008	0.864008718639168
Fam168a	OK	uninormal	0.00147718483126726	0.00308588238444516	Fam168a	Fam168a	38	0.622059945445339	0.265446448628545
Fam171a2	OK	uninormal	1.63076479501421e-05	4.60846275016837e-05	Fam171a2	Fam171a2	56	0.691546081443566	0.200306474824094
Fam173a	OK	uninormal	0.00206662727390762	0.00422028264750253	Fam173a	Fam173a	42	0.505521600374254	0.378977062976718
Fam179b	OK	uninormal	5.90918213897596e-09	2.58624493856264e-08	Fam179b	Fam179b	64	0.54769726486182	0.337460311782956
Fam184b	OK	uninormal	1.6838886384478e-28	4.08286865202309e-27	Fam184b	Fam184b	29	0.640873375109084	0.247556321742047
Fam195b	OK	uninormal	0.000342565863537892	0.000795093838983609	Fam195b	Fam195b	47	0.374197298885478	0.510357685301697
Fam209	OK	uninormal	3.58553886982187e-06	1.11173102042132e-05	Fam209	Fam209	44	0.469462269964659	0.41475447455165
Fam213a	OK	uninormal	0.00513577106317962	0.0096133810379744	Fam213a	Fam213a	52	0.572007590822327	0.31372540053973
Fam214a	OK	uninormal	7.05142137606625e-20	9.64136073111013e-19	Fam214a	Fam214a	25	0.209547278539532	0.681501717724731
Fam222b	OK	uninormal	0.000481716088156351	0.0010915896651867	Fam222b	Fam222b	81	0.620656095377383	0.266787708556894
Fam46a	OK	uninormal	1.91158610802224e-21	2.86108587443493e-20	Fam46a	Fam46a	59	0.816875773155738	0.0930755897251503
Fam63a	OK	uninormal	1.83448275509408e-18	2.17329439096977e-17	Fam63a	Fam63a	51	0.146750824763475	0.751593125187359
Fam71a	OK	uninormal	0.000965012703341045	0.00206820931175685	Fam71a	Fam71a	37	0.765738528773055	0.134647891036956
Fam78a	OK	uninormal	0.00137087264386242	0.00287535398254189	Fam78a	Fam78a	43	0.309262331663242	0.576598041459965
Fam96a	OK	uninormal	4.13314744237712e-12	2.55650633468122e-11	Fam96a	Fam96a	37	0.246360256376025	0.642137421231608
Fam98b	OK	uninormal	0.00141494683550139	0.0029643788252987	Fam98b	Fam98b	35	0.381256575785998	0.503216862327143
Far1	OK	uninormal	0.00509435595234463	0.00956046057723292	Far1	Far1	47	0.239677237318269	0.649215906038795
Farp1	OK	uninormal	1.04111210787414e-11	6.19725816094641e-11	Farp1	Farp1	47	0.5405965511349	0.344421957657432
Fbxl3	OK	uninormal	8.75081554874312e-14	6.5085309101797e-13	Fbxl3	Fbxl3	46	0.54590873968001	0.339212644073115
Fbxo11	OK	uninormal	2.77030763826591e-07	9.91693787438299e-07	Fbxo11	Fbxo11	48	0.461299180167103	0.422885617339289
Fbxo25	OK	uninormal	8.97050328125674e-18	9.9468659859545e-17	Fbxo25	Fbxo25	45	0.126519958629981	0.775396983604219
Fbxo32	OK	uninormal	0.00422548049997769	0.00808933494362551	Fbxo32	Fbxo32	44	0.292349134646209	0.594056290169283
Fbxo6	OK	uninormal	0.000110818505346473	0.000279595304794196	Fbxo6	Fbxo6	34	0.276501488057221	0.61051427885856
Fbxo7	OK	uninormal	4.28614589150179e-10	2.150167256192e-09	Fbxo7	Fbxo7	33	0.66421963643228	0.225599615095308
Fbxw11	OK	uninormal	5.32830054068026e-13	3.65642057857625e-12	Fbxw11	Fbxw11	53	0.215093002188637	0.675508478869913
Fbxw7	OK	uninormal	0.0119955818099471	0.0209447580618232	Fbxw7	Fbxw7	39	0.597890995295323	0.288647831571609
Fcgrt	OK	uninormal	0.000787312356486255	0.00171876052853572	Fcgrt	Fcgrt	42	0.322902943752317	0.56258792846151
Fem1a	OK	uninormal	0.00519010141829182	0.00969512011213526	Fem1a	Fem1a	65	0.373396578824053	0.511168301036671
Fer1l4	OK	uninormal	4.95663385284553e-08	1.96375569965133e-07	Fer1l4	Fer1l4	43	0.544614691150514	0.340480999212612
Fermt1	OK	uninormal	0.000107906523364846	0.000273298067881577	Fermt1	Fermt1	34	0.610447849598239	0.276565249472383
Fermt2	OK	uninormal	0.0195789007614089	0.032679422702728	Fermt2	Fermt2	71	0.597464485672798	0.289059247649716
Fermt3	OK	uninormal	0.01889936457806	0.0316614412576712	Fermt3	Fermt3	33	0.344264325050772	0.540757194816776
Fgd4	OK	uninormal	0.0217576616551974	0.0359693706545241	Fgd4	Fgd4	40	0.47708320858888	0.407173685916267
Fgf14	OK	uninormal	6.54070896045351e-135	1.32158658273163e-132	Fgf14	Fgf14	18	0.171482613956904	0.72341883220836
Fgfbp3	OK	uninormal	0.00264593818365519	0.00527302858846791	Fgfbp3	Fgfbp3	49	0.453339081651494	0.430825417741598
Fip1l1	OK	uninormal	1.59947326578499e-10	8.41864582874099e-10	Fip1l1	Fip1l1	36	0.208007490834516	0.683170259109589
Fkbp1a	OK	uninormal	2.06279572540837e-09	9.4041655808215e-09	Fkbp1a	Fkbp1a	51	0.367950110733932	0.51668566252487
Fkbp4	OK	uninormal	0.0308332270345732	0.0493793248457696	Fkbp4	Fkbp4	35	0.643632594120451	0.244946512906072
Fkbp9	OK	uninormal	1.61230047649932e-10	8.47389715755493e-10	Fkbp9	Fkbp9	35	0.716262016617289	0.177883108719324
Flii	OK	uninormal	1.27257655761483e-06	4.12877871547292e-06	Flii	Flii	45	0.294153503604784	0.592188807130058
Flnb	OK	uninormal	8.87559214841797e-10	4.24743797944686e-09	Flnb	Flnb	55	0.167262729611836	0.728165264642509
Fmod	OK	uninormal	5.41518182168342e-24	1.01000083515193e-22	Fmod	Fmod	78	0.834379072779146	0.0797966757273988
Fnbp1l	OK	uninormal	0.00363540623312649	0.00707814372049306	Fnbp1l	Fnbp1l	79	0.34607423260689	0.538913090996819
Fndc3a	OK	uninormal	7.65828170804823e-07	2.58138744876473e-06	Fndc3a	Fndc3a	71	0.512440547486572	0.372140130121478
Fndc3b	OK	uninormal	0.000201369951805517	0.00048956050448975	Fndc3b	Fndc3b	52	0.468642049669231	0.415570971081893
Fos	OK	uninormal	0.0162666733710127	0.0276328309436587	Fos	Fos	82	0.564724963093686	0.320818628755957
Fosl2	OK	uninormal	4.67705937045704e-05	0.000124527561715609	Fosl2	Fosl2	43	0.65970795545402	0.229819709653256
Foxi1	OK	uninormal	1.88858888916822e-18	2.22291190611807e-17	Foxi1	Foxi1	45	0.0168220094937683	0.937000155590044
Foxn3	OK	uninormal	6.03577985483984e-06	1.81873499022804e-05	Foxn3	Foxn3	74	0.239184700888745	0.649738664944083
Foxp1	OK	uninormal	4.33351080860425e-08	1.72063087455171e-07	Foxp1	Foxp1	67	0.130535308617346	0.77060841534952
Fras1	OK	uninormal	0.00117203135631328	0.00248842851308314	Fras1	Fras1	54	0.657334028663232	0.232044825379488
Frk	OK	uninormal	0.0164544218716248	0.0279126550126396	Frk	Frk	40	0.273901148218888	0.613224961704502
Frrs1	OK	uninormal	4.51131244789088e-15	3.88806714999506e-14	Frrs1	Frrs1	65	0.752140338238294	0.146278456965301
Fryl	OK	uninormal	1.08947896716227e-07	4.11283027715894e-07	Fryl	Fryl	65	0.12145386932659	0.781489252397624
Fth1	OK	uninormal	1.63742367265911e-12	1.05778150931815e-11	Fth1	Fth1	82	0.317455935953427	0.568175491829733
Ftl1	OK	uninormal	2.01686143416837e-19	2.65772646234434e-18	Ftl1	Ftl1	82	0.292848842730283	0.593538978658594
Ftl2	OK	uninormal	1.00663996563756e-12	6.69314361064681e-12	Ftl2	Ftl2	82	0.303751830539057	0.582274989856319
Fuca1	OK	uninormal	0.0114544915172186	0.0200867818939847	Fuca1	Fuca1	54	0.750854856686614	0.147388629671335
Fundc2	OK	uninormal	2.59835840959351e-31	7.56018362855328e-30	Fundc2	Fundc2	41	0.238438927564418	0.650530488095184
Furin	OK	uninormal	4.98404329750006e-09	2.1945478780881e-08	Furin	Furin	34	0.328717447712985	0.556633124475539
Fxr1	OK	uninormal	0.00407165622641661	0.00782282815397635	Fxr1	Fxr1	56	0.442279664559974	0.441874248302379
Fxr2	OK	uninormal	0.0280554629122307	0.0454665525912391	Fxr2	Fxr2	78	0.438928744435718	0.44522599276289
Fxyd3	OK	uninormal	2.51159935599894e-13	1.7876099525965e-12	Fxyd3	Fxyd3	82	0.698321313935915	0.194113286835114
Fyn	OK	uninormal	7.57601243175064e-08	2.93127204407203e-07	Fyn	Fyn	47	0.339811919556402	0.545297272148501
Fyttd1	OK	uninormal	0.012551085838361	0.0217995698157206	Fyttd1	Fyttd1	48	0.268880485543454	0.618467387986291
Fzd3	OK	uninormal	4.04389692596828e-05	0.0001086237305742	Fzd3	Fzd3	57	0.682147841549183	0.208950794506095
G3bp1	OK	uninormal	0.00405502009062572	0.00780323178286019	G3bp1	G3bp1	51	0.561822686483363	0.323649615516098
G3bp2	OK	uninormal	0.0287853453472598	0.0464473385217319	G3bp2	G3bp2	63	0.367386573847906	0.517256896200227
Gaa	OK	uninormal	9.37559474213035e-07	3.10273321902894e-06	Gaa	Gaa	50	0.796503858056963	0.109183826032683
Gab1	OK	uninormal	0.00168286179407179	0.00347957268052251	Gab1	Gab1	39	0.363576503435087	0.521120819577856
Gabarapl2	OK	uninormal	0.00196034252170386	0.00402130048022389	Gabarapl2	Gabarapl2	71	0.239244272542734	0.649675429883064
Gadd45gip1	OK	uninormal	0.000294958157048501	0.000693447199214866	Gadd45gip1	Gadd45gip1	74	0.502088396410241	0.382373066010441
Galc	OK	uninormal	1.44653744367319e-09	6.71910176582297e-09	Galc	Galc	29	0.30899275194714	0.576875525114883
Galnt1	OK	uninormal	0.000287948142707265	0.000678721578111679	Galnt1	Galnt1	43	0.380194215256706	0.504290849093848
Galnt3	OK	uninormal	0.0135055575229536	0.0233080047766269	Galnt3	Galnt3	39	0.545878185207075	0.339242587131514
Ganab	OK	uninormal	0.0129366159598735	0.02241566090808	Ganab	Ganab	39	0.446121862236078	0.438033412906537
Gapdh	OK	uninormal	0.000409797003488446	0.000940335458477904	Gapdh	Gapdh	82	0.345950518006717	0.53903911689655
Gapvd1	OK	uninormal	0.00806201810034768	0.0145228131901756	Gapvd1	Gapvd1	49	0.531492334669862	0.353365405463374
Gas5	OK	uninormal	4.29785810385525e-07	1.50039933195014e-06	Gas5	Gas5	79	0.756233065258067	0.142755915204407
Gba	OK	uninormal	8.32618115099177e-12	5.0219437555816e-11	Gba	Gba	44	0.814363734922	0.0950256617219953
Gbf1	OK	uninormal	3.48986872744729e-19	4.45356230235993e-18	Gbf1	Gbf1	52	0.316334571715421	0.569326924116997
Gcc2	OK	uninormal	1.5686186205427e-08	6.54250679233235e-08	Gcc2	Gcc2	41	0.375069783215872	0.509474570014186
Gcgr	OK	uninormal	1.76799482306941e-07	6.50829673229093e-07	Gcgr	Gcgr	81	0.394000139944788	0.490351061299414
Gcn1l1	OK	uninormal	0.0145511616805658	0.0249164665876732	Gcn1l1	Gcn1l1	82	0.511140238946812	0.373424296138125
Gde1	OK	uninormal	3.43949532792345e-12	2.14202816911945e-11	Gde1	Gde1	58	0.232731314971487	0.656602299807257
Gdf1	OK	uninormal	9.32861100658868e-05	0.000237925373288661	Gdf1	Gdf1	43	0.35674368696615	0.528058325342273
Gdi1	OK	uninormal	0.025537973192183	0.0417633131744467	Gdi1	Gdi1	41	0.471923983139424	0.412304631731248
Gdi2	OK	uninormal	0.00229994268239397	0.0046549201646449	Gdi2	Gdi2	52	0.539527853616554	0.34547078018686
Gdpd3	OK	uninormal	2.51149855501968e-23	4.54443793264008e-22	Gdpd3	Gdpd3	78	0.13650333593519	0.763552390652868
Gfra1	OK	uninormal	0.0158851901872953	0.0270226551502307	Gfra1	Gfra1	65	0.604154122614618	0.282613913172625
Ggact	OK	uninormal	5.96751841854969e-11	3.2442248861383e-10	Ggact	Ggact	43	0.551649414415598	0.333590987378094
Ggh	OK	uninormal	0.0032696351688963	0.00641405777199344	Ggh	Ggh	48	0.819013039084567	0.0914248960639585
Ggnbp2	OK	uninormal	0.0203713553775255	0.0338932385672736	Ggnbp2	Ggnbp2	58	0.288812332056679	0.597720451767641
Ggps1	OK	uninormal	4.23410302778168e-06	1.29189871745318e-05	Ggps1	Ggps1	39	0.28689940990499	0.599704313055835
Ghitm	OK	uninormal	8.05434632557372e-08	3.09004826857718e-07	Ghitm	Ghitm	42	0.367403259307696	0.517239981864386
Ghr	OK	uninormal	0.00192259927671545	0.00394833064337328	Ghr	Ghr	69	0.769108334557191	0.131799039257291
Gid4	OK	uninormal	0.00628652781434849	0.0115300563090194	Gid4	Gid4	39	0.63161886251805	0.256336461923596
Ginm1	OK	uninormal	0.00221713659654821	0.00449733731268592	Ginm1	Ginm1	52	0.241742317788108	0.647025743161121
Git1	OK	uninormal	1.90069966060443e-15	1.69018206983333e-14	Git1	Git1	39	0.425929723516328	0.458246028311104
Gja1	OK	uninormal	1.09012053538114e-07	4.11283027715894e-07	Gja1	Gja1	69	0.871271131691215	0.0538349298915753
Glb1	OK	uninormal	6.1670762428532e-12	3.75706135598946e-11	Glb1	Glb1	41	0.746761356319288	0.150935652232971
Glo1	OK	uninormal	0.000877041284008127	0.00189271246581308	Glo1	Glo1	55	0.552918680216778	0.332349166728116
Gls	OK	uninormal	2.80842109020355e-08	1.13744181570939e-07	Gls	Gls	69	0.406385288278562	0.477876365303733
Glul	OK	uninormal	4.00620010221161e-10	2.01808168583707e-09	Glul	Glul	45	0.355098356984783	0.52973046238404
Glyr1	OK	uninormal	7.98683141928546e-10	3.83726629748233e-09	Glyr1	Glyr1	47	0.381301858603504	0.503171088962843
Gm10039	OK	uninormal	6.8557199406737e-05	0.000178229116684991	Gm10039	Gm10039	56	0.316339074102109	0.569322300217449
Gm10073	OK	uninormal	0.0174387579127057	0.0294451079519548	Gm10073	Gm10073	52	0.491550078787096	0.392811209399044
Gm10076	OK	uninormal	0.000984494280353717	0.00210747833881487	Gm10076	Gm10076	77	0.583046285677822	0.303003930050374
Gm10080	OK	uninormal	2.4933977915184e-08	1.01664661073458e-07	Gm10080	Gm10080	41	0.338004036591285	0.547142223020151
Gm10094	OK	uninormal	2.37699132288652e-11	1.3657373525021e-10	Gm10094	Gm10094	56	0.33759691425168	0.547557811781452
Gm10116	OK	uninormal	1.35692300116011e-17	1.47758351952675e-16	Gm10116	Gm10116	82	0.283493105987954	0.603240603059568
Gm10123	OK	uninormal	3.1693095525316e-09	1.41606619687438e-08	Gm10123	Gm10123	81	0.267257551338574	0.620164533076123
Gm10132	OK	uninormal	0.000229962925722289	0.000553524262641935	Gm10132	Gm10132	76	0.656812000007722	0.232534549407431
Gm10169	OK	uninormal	1.58422633724427e-14	1.29189040102184e-13	Gm10169	Gm10169	76	0.191173019336246	0.701550933839743
Gm10171	OK	uninormal	0.00255135165577901	0.00510130069932285	Gm10171	Gm10171	38	0.327999026274189	0.557368351465477
Gm10221	OK	uninormal	3.58498061760206e-11	2.01523562692716e-10	Gm10221	Gm10221	70	0.224374747062091	0.665531488395083
Gm10250	OK	uninormal	3.1111140156727e-13	2.1886115425535e-12	Gm10250	Gm10250	58	0.288246091263773	0.598307538978733
Gm10282	OK	uninormal	9.6521394948107e-08	3.67205348772244e-07	Gm10282	Gm10282	58	0.500283952292785	0.384158869220828
Gm10480	OK	uninormal	1.42102490021686e-05	4.04719464533182e-05	Gm10480	Gm10480	34	0.327712029461046	0.557662103008375
Gm10709	OK	uninormal	3.47426797989937e-10	1.75742874031905e-09	Gm10709	Gm10709	41	0.438262588238585	0.445892536442243
Gm10819	OK	uninormal	1.67074349622769e-07	6.1627729166127e-07	Gm10819	Gm10819	45	0.500546920289128	0.38389857903919
Gm10865	OK	uninormal	9.82845579132161e-06	2.86656725846325e-05	Gm10865	Gm10865	41	0.484959029764855	0.399350045086869
Gm11273	OK	uninormal	2.8771800999643e-10	1.46527328501115e-09	Gm11273	Gm11273	42	0.285247719505216	0.601418440171893
Gm11361	OK	uninormal	0.000166277742140033	0.000409723677617413	Gm11361	Gm11361	79	0.561398885298213	0.324063201604886
Gm11478	OK	uninormal	2.40414699557029e-05	6.65440077845445e-05	Gm11478	Gm11478	66	0.519742294305026	0.364935455678564
Gm12174	OK	uninormal	0.00594859194617568	0.0109766762598889	Gm12174	Gm12174	76	0.525340281887711	0.35941947109987
Gm12346	OK	uninormal	2.06691435306024e-25	4.13042170443961e-24	Gm12346	Gm12346	72	0.415092464847946	0.46912272414885
Gm12350	OK	uninormal	0.0183904843298689	0.0308800514809479	Gm12350	Gm12350	44	0.388575541089044	0.495823860187703
Gm12411	OK	uninormal	3.02686178522794e-07	1.07928395224255e-06	Gm12411	Gm12411	44	0.489354527211649	0.394988490776524
Gm12918	OK	uninormal	0.00192691349959792	0.00395495733523568	Gm12918	Gm12918	78	0.591832680725592	0.294497729949288
Gm13394	OK	uninormal	8.06728499677794e-07	2.70172334560602e-06	Gm13394	Gm13394	52	0.342338524539689	0.542720291188471
Gm13453	OK	uninormal	0.000617738879136286	0.00138259464825765	Gm13453	Gm13453	44	0.39105770806059	0.493318944005913
Gm13456	OK	uninormal	1.47767256773446e-06	4.76444603621474e-06	Gm13456	Gm13456	80	0.56535647770558	0.320202937724016
Gm13461	OK	uninormal	0.0035684751119352	0.00697021696139007	Gm13461	Gm13461	34	0.367869835819286	0.516767029646718
Gm13493	OK	uninormal	1.17701351794977e-06	3.83240659336019e-06	Gm13493	Gm13493	72	0.235899656219596	0.653229191438604
Gm13841	OK	uninormal	0.00169101141561555	0.0034944366582919	Gm13841	Gm13841	42	0.442154672304257	0.441999237631732
Gm13910	OK	uninormal	5.05233618542465e-07	1.74339152812044e-06	Gm13910	Gm13910	41	0.31839501523868	0.567211533285443
Gm14325	OK	uninormal	0.0150192622914378	0.0256455666450513	Gm14325	Gm14325	42	0.526765426149382	0.358016282635436
Gm14539	OK	uninormal	3.84511264590147e-10	1.93962201014475e-09	Gm14539	Gm14539	60	0.241649414838586	0.647124217066054
Gm15234	OK	uninormal	1.40356956111471e-07	5.23030993214569e-07	Gm15234	Gm15234	34	0.293169728614662	0.593206839178481
Gm15453	OK	uninormal	0.0251173934026361	0.0410939990127699	Gm15453	Gm15453	40	0.390552538083118	0.493828648484384
Gm15459	OK	uninormal	0.00233335267858821	0.00471466871779185	Gm15459	Gm15459	78	0.534542156191134	0.350367305129068
Gm15501	OK	uninormal	0.0285364612247046	0.046148114483882	Gm15501	Gm15501	75	0.595717348208057	0.290745228261003
Gm15776	OK	uninormal	7.21149067207051e-17	7.24535678848631e-16	Gm15776	Gm15776	62	0.341351391331329	0.543726909511712
Gm16089	OK	uninormal	0.000385706222757551	0.000888418956408622	Gm16089	Gm16089	34	0.351144790683842	0.533751050805068
Gm16418	OK	uninormal	0.0269729596566175	0.0438861271040785	Gm16418	Gm16418	40	0.351089576638578	0.533807227267753
Gm16524	OK	uninormal	1.30632228668623e-14	1.07490818024385e-13	Gm16524	Gm16524	37	0.800826181999746	0.105711855443176
Gm17241	OK	uninormal	1.33581366539362e-13	9.75573152818596e-13	Gm17241	Gm17241	40	0.53517571549963	0.349744756963913
Gm17266	OK	uninormal	2.38248298370543e-16	2.26834832767976e-15	Gm17266	Gm17266	39	0.151557822649875	0.746045425733533
Gm20241	OK	uninormal	4.527908454152e-07	1.57437887645801e-06	Gm20241	Gm20241	75	0.471008893697042	0.413215186778756
Gm20300	OK	uninormal	1.09995460093867e-08	4.6463819786457e-08	Gm20300	Gm20300	45	0.158877495051322	0.737667526320877
Gm21399	OK	uninormal	7.18178992342827e-14	5.4303887633074e-13	Gm21399	Gm21399	66	0.357219242322723	0.527575139027263
Gm2225	OK	uninormal	0.0078476796646923	0.0141507243135775	Gm2225	Gm2225	45	0.507729796214353	0.376794009819572
Gm2423	OK	uninormal	0.0301502404834122	0.0483920673601811	Gm2423	Gm2423	54	0.535775324212866	0.349155654610551
Gm2a	OK	uninormal	3.19685003431726e-30	8.32823916123562e-29	Gm2a	Gm2a	40	0.744056957215375	0.15328866736308
Gm3706	OK	uninormal	0.00371718849899144	0.00722190949296575	Gm3706	Gm3706	52	0.335464354410453	0.549735442323023
Gm3724	OK	uninormal	4.65762893510854e-06	1.41400638038312e-05	Gm3724	Gm3724	48	0.338461228940044	0.546675575323754
Gm3757	OK	uninormal	2.06911635522701e-09	9.41849334663409e-09	Gm3757	Gm3757	60	0.27358796800284	0.613551636358829
Gm3934	OK	uninormal	2.62536025800853e-08	1.066864274679e-07	Gm3934	Gm3934	62	0.394345319320275	0.490003003151223
Gm4332	OK	uninormal	0.00299033432277532	0.00591721759082362	Gm4332	Gm4332	64	0.639303287747221	0.249043056407549
Gm4366	OK	uninormal	0.0165183586864775	0.0280080515350669	Gm4366	Gm4366	62	0.542176715611458	0.342871680159992
Gm4581	OK	uninormal	3.03680074992605e-08	1.22448385005333e-07	Gm4581	Gm4581	40	0.541135050712602	0.343893575933051
Gm4604	OK	uninormal	7.40120764760403e-17	7.41547994885285e-16	Gm4604	Gm4604	40	0.58074685591807	0.305234169663898
Gm4735	OK	uninormal	1.8185003644956e-17	1.95099876863436e-16	Gm4735	Gm4735	68	0.198037030075754	0.694024596807228
Gm4786	OK	uninormal	0.00781752524347895	0.0141033429119707	Gm4786	Gm4786	49	0.439776480367926	0.444377871009545
Gm5148	OK	uninormal	1.37609309546667e-38	5.68733021387759e-37	Gm5148	Gm5148	32	0.527292829642251	0.357497117008015
Gm5428	OK	uninormal	0.0268756903788245	0.0437542013911301	Gm5428	Gm5428	66	0.529092201085831	0.355726312644223
Gm5436	OK	uninormal	5.02390169566321e-11	2.76428600107823e-10	Gm5436	Gm5436	54	0.293817987711487	0.592535965086054
Gm5506	OK	uninormal	6.63776776440866e-07	2.26468680667489e-06	Gm5506	Gm5506	50	0.247429361619743	0.641007511969289
Gm5514	OK	uninormal	6.64679627118029e-19	8.27890343776806e-18	Gm5514	Gm5514	37	0.222539301035583	0.66749930705823
Gm5526	OK	uninormal	1.79449254137859e-07	6.59321280781532e-07	Gm5526	Gm5526	68	0.278316134998093	0.608624403126963
Gm5529	OK	uninormal	1.27759542378668e-12	8.38739089587031e-12	Gm5529	Gm5529	43	0.406473216620526	0.477787900695785
Gm5538	OK	uninormal	0.000454476905524943	0.00103308281587139	Gm5538	Gm5538	62	0.405047616335712	0.479222366160145
Gm5539	OK	uninormal	0.000150591796462097	0.000373348577868198	Gm5539	Gm5539	36	0.385862624152746	0.498562997796071
Gm5559	OK	uninormal	0.000100262238726771	0.00025518107925071	Gm5559	Gm5559	66	0.362205371195487	0.522512115064299
Gm5560	OK	uninormal	2.83969634060818e-11	1.61627161045258e-10	Gm5560	Gm5560	30	0.35213225405743	0.532746498987204
Gm6034	OK	uninormal	1.15730778108324e-08	4.88297958213429e-08	Gm6034	Gm6034	76	0.727107355581715	0.168201511201213
Gm6128	OK	uninormal	0.00449906375015922	0.0085491613685105	Gm6128	Gm6128	46	0.448919571539749	0.43523824619015
Gm6204	OK	uninormal	8.52800135944125e-05	0.000218887374342186	Gm6204	Gm6204	46	0.510336355404451	0.374218370175189
Gm6274	OK	uninormal	0.00551080555779138	0.010236363541209	Gm6274	Gm6274	53	0.493865949152642	0.390515571145837
Gm6421	OK	uninormal	0.000241288767963554	0.000579252309626037	Gm6421	Gm6421	53	0.480210131850021	0.404066165761964
Gm6472	OK	uninormal	0.00904075130196139	0.0161103441867876	Gm6472	Gm6472	82	0.547078984996915	0.338065990095244
Gm6542	OK	uninormal	9.58553805621886e-18	1.05325081300508e-16	Gm6542	Gm6542	40	0.422654676493659	0.461530871694486
Gm6977	OK	uninormal	1.18853350832629e-05	3.43343635407681e-05	Gm6977	Gm6977	34	0.375750707990305	0.508785457736308
Gm6984	OK	uninormal	0.00459610215621033	0.00871534074146871	Gm6984	Gm6984	39	0.443968616086704	0.440185592064215
Gm7110	OK	uninormal	3.31352121110354e-47	1.82595100678539e-45	Gm7110	Gm7110	34	0.330423195640967	0.554888061474025
Gm7901	OK	uninormal	6.92546378970816e-15	5.88502612223565e-14	Gm7901	Gm7901	29	0.571088658959771	0.314619586743065
Gm8186	OK	uninormal	0.00464869902559182	0.00879673171492063	Gm8186	Gm8186	61	0.511560739177998	0.373008978850654
Gm8203	OK	uninormal	7.17168920919062e-08	2.78371757244678e-07	Gm8203	Gm8203	34	0.240742138132074	0.648086176302245
Gm8430	OK	uninormal	0.0147377091794853	0.025212158177699	Gm8430	Gm8430	63	0.549460831159547	0.335733216078258
Gm8451	OK	uninormal	3.1631917653079e-05	8.61762430743434e-05	Gm8451	Gm8451	44	0.475052430633097	0.409192780109286
Gm8518	OK	uninormal	4.88864505785369e-14	3.7669495922487e-13	Gm8518	Gm8518	45	0.188188650803711	0.704837941184726
Gm8730	OK	uninormal	0.00014115180576917	0.00035138201066562	Gm8730	Gm8730	64	0.563875052566049	0.321647419990938
Gm9512	OK	uninormal	0.000263025212370137	0.000624835204043231	Gm9512	Gm9512	39	0.496183301960736	0.388219459733788
Gm9843	OK	uninormal	0.00312131237067054	0.0061563793775125	Gm9843	Gm9843	78	0.525098622388112	0.359657451474688
Gmcl1	OK	uninormal	5.64726870457762e-05	0.000148296868437176	Gmcl1	Gmcl1	45	0.453762654621365	0.430402656795747
Gmppa	OK	uninormal	1.45324528193996e-48	8.52492433938004e-47	Gmppa	Gmppa	32	0.642971915049396	0.245571073548359
Gmps	OK	uninormal	0.000458357945653311	0.00104124984934767	Gmps	Gmps	44	0.349833817744808	0.535085073714265
Gnai2	OK	uninormal	1.42762204712046e-15	1.28521321420225e-14	Gnai2	Gnai2	32	0.584648157739265	0.301451255401313
Gnai3	OK	uninormal	8.37203824371729e-05	0.00021518800772014	Gnai3	Gnai3	54	0.425239556312823	0.458938108201973
Gnaq	OK	uninormal	2.95067676595976e-09	1.32162701943296e-08	Gnaq	Gnaq	63	0.397455013495006	0.486868376746774
Gnas	OK	uninormal	8.04753967714771e-14	6.0348251145951e-13	Gnas	Gnas	82	0.270756960605956	0.616506661259079
Gnb2l1	OK	uninormal	0.0121631584941666	0.021206810854882	Gnb2l1	Gnb2l1	78	0.617501110304809	0.269805045015799
Gng12	OK	uninormal	0.0088741632903235	0.0158753964486006	Gng12	Gng12	47	0.4288536145844	0.455314929705429
Gng4	OK	uninormal	5.20066610862076e-43	2.59107159411694e-41	Gng4	Gng4	31	0.0410646999845784	0.891385787736486
Gng5	OK	uninormal	2.05818588724908e-10	1.07243869225285e-09	Gng5	Gng5	75	0.249189776329225	0.639148410497324
Gnl3l	OK	uninormal	2.81741248042947e-05	7.73353146514867e-05	Gnl3l	Gnl3l	50	0.350641345255821	0.534263298825555
Golgb1	OK	uninormal	0.00266447987551159	0.00530707190976761	Golgb1	Golgb1	62	0.322133647468668	0.563376531231058
Gosr1	OK	uninormal	2.58705515678343e-06	8.13234192326821e-06	Gosr1	Gosr1	35	0.351686879195898	0.533199552271253
Gpbp1l1	OK	uninormal	0.000336029053529606	0.000781417946091545	Gpbp1l1	Gpbp1l1	70	0.384168111736295	0.500274614937259
Gpc4	OK	uninormal	2.71867239824117e-09	1.22373904856475e-08	Gpc4	Gpc4	65	0.15332412382403	0.744016272230735
Gpcpd1	OK	uninormal	6.09721063309779e-09	2.66213146129372e-08	Gpcpd1	Gpcpd1	46	0.276352332216662	0.610669682554864
Gphn	OK	uninormal	1.42803600229139e-18	1.71979037759397e-17	Gphn	Gphn	38	0.271100148182278	0.616148242979756
Gpi1	OK	uninormal	0.000375001182459566	0.000864856880536109	Gpi1	Gpi1	69	0.305623297236245	0.580345832464842
Gpm6b	OK	uninormal	6.64942908448486e-06	1.99209008074723e-05	Gpm6b	Gpm6b	42	0.375448673447909	0.509091112167202
Gpr1	OK	uninormal	7.20822895497877e-09	3.11531183906671e-08	Gpr1	Gpr1	43	0.498422998134202	0.386001249350951
Gpr116	OK	uninormal	3.66806372038945e-171	2.2234579585094e-168	Gpr116	Gpr116	23	0.117791046147529	0.785931344115643
Gps2	OK	uninormal	8.08545364381101e-08	3.09545209500428e-07	Gps2	Gps2	41	0.428751463891429	0.455417307823373
Grb10	OK	uninormal	1.68831423533557e-23	3.08562757483189e-22	Grb10	Grb10	46	0.0895014817604204	0.821516413910335
Grhl2	OK	uninormal	2.00088594190623e-11	1.15530454224602e-10	Grhl2	Grhl2	50	0.488138791543065	0.396194488270205
Grina	OK	uninormal	1.49772416668533e-12	9.7795741368663e-12	Grina	Grina	44	0.205691069090866	0.685684177850759
Grk5	OK	uninormal	0.000210052419563123	0.000508628928063302	Grk5	Grk5	53	0.181422671917307	0.712324975588106
Grn	OK	uninormal	1.15987170963772e-10	6.18541555418237e-10	Grn	Grn	51	0.710082558443288	0.183444409804666
Grtp1	OK	uninormal	0.000837867359221804	0.00182256195304408	Grtp1	Grtp1	65	0.280057853660561	0.606811825661484
Gsn	OK	uninormal	9.99548191251711e-31	2.77508150502479e-29	Gsn	Gsn	25	0.195434076156323	0.696873321006956
Gspt1	OK	uninormal	0.00373276107136244	0.00724829258758419	Gspt1	Gspt1	37	0.493037548973079	0.391336620326357
Gstm1	OK	uninormal	2.36534549687418e-19	3.0945185511264e-18	Gstm1	Gstm1	61	0.136776033221971	0.763231650463
Gstm2-ps1	OK	uninormal	5.92453363636253e-13	4.02757548326178e-12	Gstm2-ps1	Gstm2-ps1	30	0.337397484389182	0.547761404999243
Gstp2	OK	uninormal	0.000856455492318044	0.00185854929926058	Gstp2	Gstp2	73	0.382163220388994	0.502300473944065
Gstt1	OK	uninormal	4.0120009218611e-06	1.23032439737005e-05	Gstt1	Gstt1	46	0.111069672883988	0.794170478955353
Gstt3	OK	uninormal	6.42403237544288e-19	8.05662267223647e-18	Gstt3	Gstt3	46	0.238240255836647	0.650741486243769
Gtf2a2	OK	uninormal	0.0059767376696775	0.0110230197285076	Gtf2a2	Gtf2a2	57	0.359372210012048	0.525388275155537
Gtf2i	OK	uninormal	9.69859492827325e-27	2.07492880906646e-25	Gtf2i	Gtf2i	63	0.131669865114091	0.76926151733307
Gtf2ird2	OK	uninormal	5.86524303882536e-21	8.53275557288313e-20	Gtf2ird2	Gtf2ird2	70	0.124535962031178	0.777775939811824
Gyltl1b	OK	uninormal	7.38831384612447e-09	3.18003520217216e-08	Gyltl1b	Gyltl1b	35	0.245572787365066	0.642970102438333
H1f0	OK	uninormal	0.000261486991725248	0.000621587051571717	H1f0	H1f0	48	0.436520732024405	0.447635756686306
H2-D1	OK	uninormal	5.7865661573127e-11	3.15056004702789e-10	H2-D1	H2-D1	80	0.711171820972631	0.182461831514107
H2-T22	OK	uninormal	2.8834237106896e-09	1.29469284392322e-08	H2-T22	H2-T22	70	0.807043754318557	0.100767601412195
H2afy	OK	uninormal	9.70216252837387e-06	2.83427832254585e-05	H2afy	H2afy	67	0.267486459846423	0.619925081208338
H2afz	OK	uninormal	0.0160240988069968	0.0272334800752558	H2afz	H2afz	64	0.240253984176381	0.648603961029389
H3f3c	OK	uninormal	0.0081541775818115	0.0146597844117887	H3f3c	H3f3c	43	0.42828062749816	0.455889215263563
Hadhb	OK	uninormal	0.00379284306954209	0.00734535156758497	Hadhb	Hadhb	56	0.186778570613791	0.706394232782434
Hars	OK	uninormal	0.0202931570766528	0.0337785868593987	Hars	Hars	45	0.493609568921408	0.390769662739933
Hars2	OK	uninormal	0.00016495116860577	0.000407006377353586	Hars2	Hars2	61	0.333370642356229	0.551874598293918
Hbegf	OK	uninormal	0.000847839695005014	0.0018420507590999	Hbegf	Hbegf	58	0.350093957618269	0.534820326878773
Hbp1	OK	uninormal	2.888634132324e-08	1.16862762394465e-07	Hbp1	Hbp1	64	0.404359947265258	0.479914441850486
Hcfc1	OK	uninormal	9.47725380772078e-14	7.02011651704287e-13	Hcfc1	Hcfc1	39	0.440238003631356	0.443916188191662
Hdac7	OK	uninormal	5.63632487687003e-16	5.28332824154029e-15	Hdac7	Hdac7	46	0.129387200823071	0.771974117058178
Hebp2	OK	uninormal	3.27745166461432e-24	6.20838109593869e-23	Hebp2	Hebp2	53	0.0469519453848951	0.881897788847942
Helz	OK	uninormal	0.000582344484270916	0.00130739931437859	Helz	Helz	64	0.464525109662547	0.419670957803016
Helz2	OK	uninormal	5.36577761740146e-14	4.11715890179096e-13	Helz2	Helz2	60	0.195325737300916	0.696992030005408
Hepacam2	OK	uninormal	1.16239573733475e-151	3.25202561283575e-149	Hepacam2	Hepacam2	23	0.0635284989429958	0.856987752274734
Herc1	OK	uninormal	0.00207817776629567	0.00423910966686335	Herc1	Herc1	60	0.357500758101457	0.527289130557567
Hes1	OK	uninormal	0.00282247100602155	0.00560946833273245	Hes1	Hes1	79	0.538673774656498	0.346309170234973
Hexb	OK	uninormal	2.72329286903834e-08	1.105425911238e-07	Hexb	Hexb	49	0.12604232994201	0.775968898630804
Higd1a	OK	uninormal	0.00259170390939651	0.00517061279126446	Higd1a	Higd1a	65	0.33911027082034	0.546013205094788
Hilpda	OK	uninormal	2.86650233324923e-22	4.69615720091326e-21	Hilpda	Hilpda	26	0.102165238132748	0.805278466755313
Hint3	OK	uninormal	5.41914241240535e-38	2.21454168021553e-36	Hint3	Hint3	28	0.201194194588835	0.690577875556749
Hip1	OK	uninormal	1.80776600366169e-09	8.32258855103487e-09	Hip1	Hip1	36	0.635829467352416	0.252336673360286
Hipk1	OK	uninormal	0.00357438465306286	0.00697801233665573	Hipk1	Hipk1	59	0.264487952181046	0.62306370788383
Hipk2	OK	uninormal	0.00977010596137163	0.0172830133178544	Hipk2	Hipk2	54	0.344200323948068	0.540822420252403
Hipk3	OK	uninormal	3.33936143620901e-15	2.90556400562013e-14	Hipk3	Hipk3	38	0.325161773315841	0.560273424671126
Hmg20a	OK	uninormal	2.44751236963856e-10	1.26263865083339e-09	Hmg20a	Hmg20a	41	0.441414507546361	0.442739438525803
Hmgb2	OK	uninormal	0.000419205118928706	0.000959502213683891	Hmgb2	Hmgb2	60	0.285044913658761	0.601628988971538
Hmgcs1	OK	uninormal	0.000274144073244998	0.000648284781789374	Hmgcs1	Hmgcs1	36	0.34976013013014	0.535160069291689
Hmgn2	OK	uninormal	6.85531921910042e-06	2.04870961379361e-05	Hmgn2	Hmgn2	72	0.509131800750339	0.375408468144224
Hmgn3	OK	uninormal	8.78936087747556e-07	2.91935210149576e-06	Hmgn3	Hmgn3	61	0.279962419072077	0.606911109034121
Hmgn5	OK	uninormal	4.41573112657807e-13	3.07074839528957e-12	Hmgn5	Hmgn5	42	0.30402670651314	0.581991564434233
Hmx2	OK	uninormal	0.00255939957749031	0.00511458036446827	Hmx2	Hmx2	55	0.22709000139946	0.662624850249604
Hn1	OK	uninormal	0.00345953084282918	0.00677561318005909	Hn1	Hn1	58	0.431241911903455	0.452921816942418
Hnf4a	OK	uninormal	7.31009231981796e-15	6.18297808539022e-14	Hnf4a	Hnf4a	43	0.171090313840208	0.723859123954136
Hnrnpa3	OK	uninormal	0.0114177593379107	0.0200320263926587	Hnrnpa3	Hnrnpa3	73	0.306556908066231	0.579383891996466
Hnrnpab	OK	uninormal	0.00135682905097729	0.00285083030525962	Hnrnpab	Hnrnpab	68	0.377376970290373	0.507140026690789
Hnrnpd	OK	uninormal	2.07927808515391e-05	5.81718030438829e-05	Hnrnpd	Hnrnpd	41	0.345660466880477	0.539334601903458
Hnrnpf	OK	uninormal	6.80309278375382e-06	2.03477372158821e-05	Hnrnpf	Hnrnpf	46	0.366226966638178	0.518432557771639
Hnrnph1	OK	uninormal	2.41696095158594e-05	6.68478097408219e-05	Hnrnph1	Hnrnph1	68	0.507105880798405	0.377410724060055
Hnrnph2	OK	uninormal	0.00514680891980573	0.00962413575389895	Hnrnph2	Hnrnph2	54	0.48421194534628	0.400091706505076
Hnrnpl	OK	uninormal	0.00867982276818963	0.0155433359960146	Hnrnpl	Hnrnpl	82	0.415905921469349	0.468305605189821
Hnrnpr	OK	uninormal	1.39296134470159e-05	3.97660942753508e-05	Hnrnpr	Hnrnpr	50	0.414282911687465	0.469936036310595
Hp1bp3	OK	uninormal	0.000931335337533911	0.00199956707356011	Hp1bp3	Hp1bp3	65	0.335262500583538	0.54994162553303
Hsd17b11	OK	uninormal	9.92420753123576e-09	4.20679985910309e-08	Hsd17b11	Hsd17b11	38	0.226952107267788	0.662772337911579
Hsd17b12	OK	uninormal	0.00484070219356408	0.00912209009222412	Hsd17b12	Hsd17b12	54	0.384701166964266	0.499736118286181
Hsd17b4	OK	uninormal	2.73851943735493e-17	2.88695512859707e-16	Hsd17b4	Hsd17b4	36	0.32652020622067	0.558882230022167
Hsd17b7	OK	uninormal	4.91500861808917e-18	5.56881194516833e-17	Hsd17b7	Hsd17b7	42	0.0855483130877394	0.82670753355903
Hspa1a	OK	uninormal	1.44782233475603e-06	4.6723423527131e-06	Hspa1a	Hspa1a	33	0.247867898382856	0.640544225188642
Hspa4	OK	uninormal	1.03399182908505e-09	4.90303557025075e-09	Hspa4	Hspa4	49	0.367620549681081	0.517019716395558
Hspa5	OK	uninormal	0.000110313108919711	0.000278810824976365	Hspa5	Hspa5	80	0.447127575544466	0.437028463132174
Hspa8	OK	uninormal	0.0187604853478236	0.0314706963799226	Hspa8	Hspa8	82	0.534063610822389	0.350837594625296
Hspd1	OK	uninormal	4.65240434672329e-10	2.32748206451618e-09	Hspd1	Hspd1	62	0.603719573847839	0.283032094511185
Iah1	OK	uninormal	1.70130856698792e-11	9.88443970948093e-11	Iah1	Iah1	38	0.18182749666012	0.711875598344888
Id2	OK	uninormal	1.85044547571378e-14	1.4922550321887e-13	Id2	Id2	68	0.605236960073526	0.281572167906778
Id4	OK	uninormal	0.00422856982567302	0.0080901149163455	Id4	Id4	36	0.561665473877959	0.323803032991402
Idh2	OK	uninormal	1.9592972832511e-06	6.22354953640545e-06	Idh2	Idh2	46	0.270965421302918	0.616288942530167
Idnk	OK	uninormal	3.22002631917317e-23	5.74080182491805e-22	Idnk	Idnk	41	0.170588191863431	0.724422955660056
Ier3	OK	uninormal	9.05288961301345e-06	2.65099513063848e-05	Ier3	Ier3	66	0.601507729655301	0.285161711672121
Ier3ip1	OK	uninormal	0.000710088508306165	0.00156615640067285	Ier3ip1	Ier3ip1	59	0.404704683991446	0.479567485409986
Ifi35	OK	uninormal	0.00951055979041325	0.0168724184794872	Ifi35	Ifi35	43	0.459200271423031	0.424978138697969
Ifitm3	OK	uninormal	6.31045630087292e-05	0.000164760441968951	Ifitm3	Ifitm3	72	0.739962773205987	0.156865137021389
Ifrd1	OK	uninormal	0.0194083319048173	0.0324393856331896	Ifrd1	Ifrd1	62	0.635447183661909	0.252699476060464
Ift20	OK	uninormal	0.0286022804323125	0.0462339973032536	Ift20	Ift20	59	0.384543683006795	0.499895204030087
Igf1r	OK	uninormal	1.993883654155e-07	7.28087836361619e-07	Igf1r	Igf1r	45	0.317838869779454	0.56778237984471
Igsf1	OK	uninormal	1.25196346534165e-36	4.69421765303874e-35	Igsf1	Igsf1	50	0.937927354585145	0.0164107930148945
Igsf3	OK	uninormal	1.67249143847013e-17	1.81037242908211e-16	Igsf3	Igsf3	46	0.577274142228719	0.308605530384951
Ikbip	OK	uninormal	0.00160907981175268	0.00334221774719846	Ikbip	Ikbip	78	0.276991308254057	0.610004010091481
Il6st	OK	uninormal	1.15932851914321e-12	7.66632331658881e-12	Il6st	Il6st	39	0.500620469004898	0.38382578163642
Ildr1	OK	uninormal	6.20173954731093e-34	1.96136754204955e-32	Ildr1	Ildr1	34	0.167657958604224	0.727719742043081
Ilf2	OK	uninormal	6.77074775909827e-17	6.85938986067978e-16	Ilf2	Ilf2	76	0.194649724557046	0.697733007575319
Ilf3	OK	uninormal	5.23669445297843e-05	0.000138616140651256	Ilf3	Ilf3	50	0.417171742746587	0.467034313190559
Immt	OK	uninormal	5.23351045342817e-06	1.58618979325986e-05	Immt	Immt	47	0.328620142569327	0.556732697202969
Impact	OK	uninormal	5.14715500605619e-17	5.24375427367685e-16	Impact	Impact	48	0.220268989633079	0.669936779573115
Impdh2	OK	uninormal	0.00421498460407344	0.00808099501303937	Impdh2	Impdh2	38	0.45864908331764	0.425527772615289
Ino80	OK	uninormal	0.0131533197518127	0.0227586222347016	Ino80	Ino80	43	0.329785964649682	0.555539883633787
Ino80d	OK	uninormal	0.00490698064973375	0.00923741647157435	Ino80d	Ino80d	43	0.49270949470059	0.391661798642798
Insc	OK	uninormal	2.11053843889359e-05	5.90009861818293e-05	Insc	Insc	82	0.563774560647479	0.321745428143804
Insig2	OK	uninormal	8.6514180721915e-16	7.9658753236862e-15	Insig2	Insig2	41	0.235477695212928	0.653678045735005
Insrr	OK	uninormal	7.16482751131311e-160	2.60584776586458e-157	Insrr	Insrr	32	0.0103256876056093	0.952865631082014
Ints2	OK	uninormal	2.90615616112988e-06	9.07269524294366e-06	Ints2	Ints2	44	0.513120213399963	0.371469037903625
Ipo4	OK	uninormal	3.70778190591242e-14	2.91257079736576e-13	Ipo4	Ipo4	42	0.374224146024783	0.510330508684071
Ipo5	OK	uninormal	9.50719940836653e-18	1.0478086135827e-16	Ipo5	Ipo5	39	0.435228243922894	0.448929585255356
Iqcj	OK	uninormal	4.40601452645501e-12	2.72065786633563e-11	Iqcj	Iqcj	32	0.561207958422264	0.324249542570551
Iqgap1	OK	uninormal	8.58911548690136e-11	4.61427075714332e-10	Iqgap1	Iqgap1	78	0.257105859522766	0.630809896628619
Irf1	OK	uninormal	0.00075635025695588	0.00165990640216056	Irf1	Irf1	50	0.770166985991046	0.130906899814495
Irf2	OK	uninormal	9.30719196788086e-07	3.08290138316782e-06	Irf2	Irf2	43	0.336582999247025	0.548593003586959
Irf2bp2	OK	uninormal	8.55446362439195e-15	7.15231820733645e-14	Irf2bp2	Irf2bp2	47	0.265840427553715	0.621647490779543
Irf6	OK	uninormal	7.50851829107937e-22	1.18218532574267e-20	Irf6	Irf6	36	0.272270159862168	0.614926715634378
Irgm1	OK	uninormal	3.36509393018616e-09	1.49985865491263e-08	Irgm1	Irgm1	31	0.728840679475542	0.166663908049637
Irs1	OK	uninormal	7.30963438672705e-07	2.47764587740226e-06	Irs1	Irs1	41	0.201148653073079	0.690627528623893
Isca2	OK	uninormal	2.35243183394746e-09	1.06664965366412e-08	Isca2	Isca2	42	0.323078274127566	0.562408222632619
Iscu	OK	uninormal	3.30016041444659e-27	7.27435359232864e-26	Iscu	Iscu	42	0.154972450556605	0.742127016137801
Itfg3	OK	uninormal	0.000136119025524344	0.000339783730838737	Itfg3	Itfg3	65	0.496952411131179	0.38745762233011
Itga2b	OK	uninormal	1.75270320020867e-08	7.2686220514925e-08	Itga2b	Itga2b	56	0.497285132452449	0.387128081259889
Itga6	OK	uninormal	8.35727605596406e-07	2.79543176986089e-06	Itga6	Itga6	47	0.533644802814818	0.351249220401889
Itga9	OK	uninormal	0.00568840930079839	0.010544722032112	Itga9	Itga9	38	0.513674010084925	0.370922296499387
Itgav	OK	uninormal	2.21887949995897e-05	6.19344953288625e-05	Itgav	Itgav	68	0.134832690391739	0.765520492697754
Itgb4	OK	uninormal	0.00248336986973931	0.00497710635486539	Itgb4	Itgb4	48	0.497889433061723	0.38652961006476
Itm2c	OK	uninormal	1.13477036980986e-05	3.28595528264208e-05	Itm2c	Itm2c	45	0.615656458440073	0.271571119841473
Itpr2	OK	uninormal	1.42050078591855e-37	5.74040150931752e-36	Itpr2	Itpr2	41	0.0404404245339477	0.892416825433373
Itsn2	OK	uninormal	1.77076097993848e-30	4.84229901055358e-29	Itsn2	Itsn2	44	0.247821096826117	0.640593662840879
Ivns1abp	OK	uninormal	3.79650216218146e-14	2.97583585427887e-13	Ivns1abp	Ivns1abp	60	0.146154554072419	0.752283935536088
Jade1	OK	uninormal	0.0291881999229638	0.0470556219502746	Jade1	Jade1	42	0.338752156978059	0.54637865923935
Jag1	OK	uninormal	2.67969443989303e-32	8.12170723157578e-31	Jag1	Jag1	28	0.0821777481000434	0.831185318432476
Jkamp	OK	uninormal	2.8253590108312e-07	1.01040616739362e-06	Jkamp	Jkamp	47	0.414372677805954	0.469845847755155
Jmjd1c	OK	uninormal	3.84778490111355e-07	1.35141458359444e-06	Jmjd1c	Jmjd1c	64	0.652539621490547	0.236548120370391
Jup	OK	uninormal	0.0132240362158566	0.0228700997228105	Jup	Jup	59	0.275272601167285	0.611794935820017
Kars	OK	uninormal	0.00400035075627581	0.0077061841634402	Kars	Kars	43	0.351879001614	0.533004111766212
Kat2b	OK	uninormal	0.0121489746784354	0.0211922402424315	Kat2b	Kat2b	45	0.460878508007436	0.42330494971281
Katna1	OK	uninormal	2.03162894479146e-07	7.40384215651958e-07	Katna1	Katna1	35	0.252924879212984	0.635209713736734
Kcnma1	OK	uninormal	1.46643875308775e-45	7.84329080144142e-44	Kcnma1	Kcnma1	28	0.106436089649431	0.799921674467701
Kctd12	OK	uninormal	0.000140328972622981	0.000349572927006699	Kctd12	Kctd12	57	0.616159650558308	0.271089224552959
Kdelr2	OK	uninormal	0.000283759070399435	0.000669721634001374	Kdelr2	Kdelr2	78	0.644089709049346	0.244514515249363
Kdm1a	OK	uninormal	1.08720005868192e-28	2.6717206847474e-27	Kdm1a	Kdm1a	44	0.211160583898713	0.679755637105756
Kdm5a	OK	uninormal	1.46861271211974e-05	4.17618798591048e-05	Kdm5a	Kdm5a	47	0.564107845023492	0.321420392072142
Kdm5c	OK	uninormal	1.45156827275015e-09	6.73386965305141e-09	Kdm5c	Kdm5c	49	0.455238630449144	0.428929745491608
Khdrbs1	OK	uninormal	2.13832951025702e-22	3.60051130963184e-21	Khdrbs1	Khdrbs1	45	0.31855959931628	0.567042616932105
Khsrp	OK	uninormal	4.4626079617663e-12	2.75093307744814e-11	Khsrp	Khsrp	78	0.398341932866299	0.485974675107056
Kif13b	OK	uninormal	0.0269929244794676	0.0438861271040785	Kif13b	Kif13b	65	0.307219765645764	0.578701100748603
Kif16b	OK	uninormal	6.17551875046937e-05	0.000161469171067269	Kif16b	Kif16b	46	0.409510236453986	0.474733203042447
Kif21a	OK	uninormal	4.50190201793306e-14	3.49113382499414e-13	Kif21a	Kif21a	45	0.18484591111317	0.708530721761271
Kit	OK	uninormal	3.68318764866789e-35	1.26375032813256e-33	Kit	Kit	30	0.153308998165961	0.744033628128459
Klf5	OK	uninormal	0.000167885667151003	0.000413125961724085	Klf5	Klf5	70	0.329918055339411	0.555404758973451
Klf9	OK	uninormal	1.49793670183275e-09	6.93129234677571e-09	Klf9	Klf9	49	0.631257085867539	0.256680506455588
Klhdc1	OK	uninormal	7.42838823809778e-08	2.877214911817e-07	Klhdc1	Klhdc1	46	0.423165020483821	0.461018880981552
Klhdc7b	OK	uninormal	0.00136119353079413	0.00285834923296665	Klhdc7b	Klhdc7b	51	0.389173547449998	0.495220265184268
Klhl12	OK	uninormal	2.31258645535652e-13	1.65568443664009e-12	Klhl12	Klhl12	66	0.207410579308389	0.683817622879301
Klhl24	OK	uninormal	5.34738061609241e-08	2.10026169554299e-07	Klhl24	Klhl24	60	0.228351985594737	0.661275685352614
Klhl3	OK	uninormal	8.95383586307517e-35	3.04346738635555e-33	Klhl3	Klhl3	22	0.195590788125502	0.696701628726363
Klk10	OK	uninormal	1.03557837006649e-93	1.29875811445926e-91	Klk10	Klk10	27	0.82203523466394	0.0891042283035026
Klre1	OK	uninormal	4.59881672282097e-55	3.48456175435414e-53	Klre1	Klre1	30	0.157446089407326	0.739299541267535
Kmt2e	OK	uninormal	0.00064296782087301	0.00143640906911249	Kmt2e	Kmt2e	75	0.396276198864864	0.488056430946191
Knop1	OK	uninormal	6.07631832958264e-08	2.36865699514384e-07	Knop1	Knop1	44	0.530953258926999	0.353895558410615
Kpna1	OK	uninormal	2.31135002205069e-18	2.68574441859373e-17	Kpna1	Kpna1	39	0.24706109627583	0.641396647110185
Krcc1	OK	uninormal	9.37793854546568e-09	3.98452832825452e-08	Krcc1	Krcc1	51	0.34374580300553	0.541285665964058
Krt19	OK	uninormal	0.0128782380837783	0.0223251439040522	Krt19	Krt19	69	0.71162516079678	0.182053176893101
Krt7	OK	uninormal	6.98111091766698e-13	4.71063087338679e-12	Krt7	Krt7	41	0.127556795442268	0.774157184265968
Krt8	OK	uninormal	2.36813188063532e-05	6.55970727332114e-05	Krt8	Krt8	82	0.623355520894521	0.264209379748775
Krt8-ps	OK	uninormal	0.0176212913197371	0.0297119316318423	Krt8-ps	Krt8-ps	63	0.541337965142837	0.343694492058339
Ktn1	OK	uninormal	0.00354203212486774	0.00692600582695912	Ktn1	Ktn1	56	0.343705885096226	0.541326352621138
L3mbtl3	OK	uninormal	0.00101265718073227	0.00216267420218629	L3mbtl3	L3mbtl3	55	0.25292761570865	0.63520683091627
Lactb2	OK	uninormal	5.67131706975511e-12	3.46121033092838e-11	Lactb2	Lactb2	29	0.278201634362115	0.608743607995498
Lamb2	OK	uninormal	8.31894029887777e-06	2.45385124631131e-05	Lamb2	Lamb2	45	0.410160410648253	0.474079456798428
Lamc1	OK	uninormal	6.11377075414209e-10	3.00483570713713e-09	Lamc1	Lamc1	40	0.528889379231783	0.355925878625113
Lamp1	OK	uninormal	1.59743270514316e-10	8.41864582874099e-10	Lamp1	Lamp1	42	0.348696564495358	0.536242660715962
Lamtor3	OK	uninormal	7.07917603295372e-10	3.42835728786321e-09	Lamtor3	Lamtor3	38	0.278136354153373	0.608811572779851
Laptm4b	OK	uninormal	3.42104353616032e-08	1.37030124901047e-07	Laptm4b	Laptm4b	58	0.225494159067722	0.664332539192905
Larp1b	OK	uninormal	0.00570088502118046	0.0105624650137714	Larp1b	Larp1b	41	0.617181943486835	0.270110516602096
Larp4	OK	uninormal	0.0145030266128169	0.0248574494772927	Larp4	Larp4	55	0.490956665695276	0.393399597339646
Lasp1	OK	uninormal	9.1560315305022e-11	4.91157620596408e-10	Lasp1	Lasp1	41	0.277160380693513	0.609827903893921
Lbp	OK	uninormal	9.70084995258725e-22	1.50777740502392e-20	Lbp	Lbp	49	0.828165278575011	0.0844469573870779
Lce1a2	OK	uninormal	0.000405303051099603	0.000931787102938846	Lce1a2	Lce1a2	82	0.366421722836567	0.51823508482216
Lce1d	OK	uninormal	0.0024207096337725	0.00487492853711549	Lce1d	Lce1d	79	0.304502646192173	0.581500883710079
Lcn2	OK	uninormal	4.9740775547048e-27	1.07682857538461e-25	Lcn2	Lcn2	58	0.894742595975977	0.0390437249782419
Lcorl	OK	uninormal	1.7003084144737e-08	7.06745337536095e-08	Lcorl	Lcorl	39	0.32180310000116	0.563715428593393
Lcp2	OK	uninormal	4.46380989566495e-153	1.35290638254445e-150	Lcp2	Lcp2	34	0.0181807275113016	0.93399358679588
Ldha	OK	uninormal	7.85347754045193e-06	2.32977959336245e-05	Ldha	Ldha	82	0.382649842286253	0.501808689719451
Ldhb	OK	uninormal	1.68351814101863e-18	2.0075263865196e-17	Ldhb	Ldhb	58	0.106939011569327	0.799294475440179
Lect1	OK	uninormal	1.28175478992427e-23	2.35441523785585e-22	Lect1	Lect1	57	0.950300920753408	0.0112947158065869
Leprot	OK	uninormal	0.0218400847324744	0.03608922679328	Leprot	Leprot	63	0.413987109288836	0.47023324068772
Leprotl1	OK	uninormal	1.03754698468785e-20	1.4798268169842e-19	Leprotl1	Leprotl1	33	0.294710145764959	0.5916129439011
Lgals3bp	OK	uninormal	1.21736368497222e-18	1.48078652917859e-17	Lgals3bp	Lgals3bp	47	0.59493756103235	0.291498065788435
Lgmn	OK	uninormal	0.00213248719560857	0.00434015440986478	Lgmn	Lgmn	50	0.379458252750656	0.505034998666562
Lgr4	OK	uninormal	0.0294167129848373	0.0473610381256544	Lgr4	Lgr4	75	0.657808910567792	0.23159946114754
Lifr	OK	uninormal	6.08749162697901e-06	1.83279859663267e-05	Lifr	Lifr	50	0.777524801025077	0.124745061489417
Lima1	OK	uninormal	0.000977816880471974	0.00209441695776005	Lima1	Lima1	48	0.378032033931248	0.50647739453974
Limch1	OK	uninormal	3.2046636391697e-34	1.05003258159101e-32	Limch1	Limch1	37	0.0361874013869093	0.899586044246106
Limd1	OK	uninormal	2.19496347352285e-10	1.14207183879865e-09	Limd1	Limd1	46	0.328972537037532	0.556372103363477
Lims1	OK	uninormal	0.0155258529635333	0.0264608843619356	Lims1	Lims1	51	0.585555651965816	0.30057200002247
Litaf	OK	uninormal	1.68746149291336e-06	5.38832085138358e-06	Litaf	Litaf	52	0.442448673695074	0.44170524727248
Lmbrd1	OK	uninormal	5.00212916671089e-08	1.97613867603666e-07	Lmbrd1	Lmbrd1	50	0.25422046509797	0.633845308098137
Lmna	OK	uninormal	0.00458062427113946	0.00869052189574034	Lmna	Lmna	71	0.454359252677524	0.429807253458947
Lmo4	OK	uninormal	3.90360091511734e-49	2.47810192652769e-47	Lmo4	Lmo4	40	0.746687670219241	0.150999663490826
Lmx1a	OK	uninormal	1.55715088352626e-11	9.13444800545971e-11	Lmx1a	Lmx1a	63	0.846745604371254	0.0707659919338561
LOC100042019	OK	uninormal	0.00068929835123683	0.00152492585367905	LOC100042019	LOC100042019	50	0.587301559144591	0.298881176188152
LOC100861749	OK	uninormal	0.000864600467228477	0.0018717570829226	LOC100861749	LOC100861749	74	0.422023997797066	0.462163646847573
LOC101055899	OK	uninormal	1.97731872150204e-19	2.61509388731015e-18	LOC101055899	LOC101055899	50	0.104092506418468	0.80285428098206
LOC101056094	OK	uninormal	8.66592221122197e-06	2.54382236337484e-05	LOC101056094	LOC101056094	47	0.384402652887086	0.500037672715147
LOC102631514	OK	uninormal	1.43020868858679e-310	2.60083450019508e-307	LOC102631514	LOC102631514	20	0.230110139537887	0.65939791179002
LOC102631545	OK	uninormal	2.22618164449837e-20	3.09031398512999e-19	LOC102631545	LOC102631545	30	0.576310964497094	0.309541256151602
LOC102631924	OK	uninormal	0.000447249397434325	0.00101792619428576	LOC102631924	LOC102631924	67	0.536229572693584	0.34870942088345
LOC102632403	OK	uninormal	3.09059526963102e-06	9.62371146887674e-06	LOC102632403	LOC102632403	72	0.627044421184518	0.260691038381037
LOC102632554	OK	uninormal	7.35811650787889e-07	2.49175695895303e-06	LOC102632554	LOC102632554	78	0.345773925101191	0.539219015626347
LOC102632609	OK	uninormal	1.361907744559e-09	6.3584832695264e-09	LOC102632609	LOC102632609	44	0.812978319042606	0.0961056730463137
LOC102632789	OK	uninormal	0.000412639081962871	0.000946259988082574	LOC102632789	LOC102632789	37	0.302552813998189	0.583511607994391
LOC102632851	OK	uninormal	4.17505273802463e-09	1.84503849431295e-08	LOC102632851	LOC102632851	64	0.288440043889309	0.598106431554231
LOC102633618	OK	uninormal	6.59370123361065e-22	1.04266484289748e-20	LOC102633618	LOC102633618	31	0.263597319934458	0.62399680672786
LOC102633620	OK	uninormal	6.59457213764289e-13	4.4663796768356e-12	LOC102633620	LOC102633620	46	0.630562652737935	0.25734106952434
LOC102633808	OK	uninormal	0.00388010057385287	0.00750634350377812	LOC102633808	LOC102633808	82	0.441358887991012	0.442795064492391
LOC102634156	OK	uninormal	0.000261072825761104	0.000621008415495837	LOC102634156	LOC102634156	39	0.347434041477201	0.53752812849764
LOC102634451	OK	uninormal	1.06025321260331e-05	3.08439216936761e-05	LOC102634451	LOC102634451	37	0.351281763436316	0.533611693695549
LOC102634705	OK	uninormal	3.72183654800401e-05	0.000100417800631236	LOC102634705	LOC102634705	49	0.347847318034329	0.537107297955025
LOC102634822	OK	uninormal	0.000659049273740136	0.0014666868307046	LOC102634822	LOC102634822	53	0.607602315569237	0.279298111689785
LOC102634962	OK	uninormal	0.00127448297288008	0.00269024641460525	LOC102634962	LOC102634962	62	0.638006159226568	0.25027222241245
LOC102635296	OK	uninormal	3.24558398774683e-06	1.00935211265618e-05	LOC102635296	LOC102635296	55	0.336473036886673	0.54870528998778
LOC102635410	OK	uninormal	3.60066721667049e-07	1.27389364465278e-06	LOC102635410	LOC102635410	49	0.14122705108158	0.758016170510841
LOC102635477	OK	uninormal	0.000131825316775088	0.00032929167383997	LOC102635477	LOC102635477	53	0.130982084921889	0.770077705012458
LOC102635478	OK	uninormal	0.000348800879230565	0.000808533331906669	LOC102635478	LOC102635478	53	0.53572694448848	0.349203183541111
LOC102635687	OK	uninormal	7.69056441511262e-07	2.58986877571894e-06	LOC102635687	LOC102635687	37	0.485860482298622	0.398455269441829
LOC102635706	OK	uninormal	9.84102950888308e-28	2.26530533694986e-26	LOC102635706	LOC102635706	32	0.566099854525281	0.31947833141261
LOC102635921	OK	uninormal	0.00314218078465233	0.00619409838145286	LOC102635921	LOC102635921	37	0.35994114700091	0.524810557809265
LOC102636052	OK	uninormal	1.01911727739486e-07	3.86499430436403e-07	LOC102636052	LOC102636052	72	0.341176652566883	0.543905123631976
LOC102636304	OK	uninormal	6.37472498965661e-39	2.66492813648059e-37	LOC102636304	LOC102636304	51	0.134550772329755	0.765853141423434
LOC102636335	OK	uninormal	2.06338304467846e-09	9.4041655808215e-09	LOC102636335	LOC102636335	51	0.449337565772142	0.434820744082152
LOC102636393	OK	uninormal	8.04216702723316e-15	6.73948421153157e-14	LOC102636393	LOC102636393	43	0.278926448848665	0.6079891106776
LOC102636626	OK	uninormal	1.14727089500302e-06	3.74226389697399e-06	LOC102636626	LOC102636626	43	0.484854498929748	0.39945381112464
LOC102636665	OK	uninormal	8.28121396933003e-10	3.9734531934635e-09	LOC102636665	LOC102636665	58	0.272063607216794	0.615142316944406
LOC102636815	OK	uninormal	0.00254238019920997	0.00508895805422491	LOC102636815	LOC102636815	42	0.450658908719501	0.433501148845902
LOC102636827	OK	uninormal	0.00217733877141088	0.00442648469067712	LOC102636827	LOC102636827	41	0.414815219740264	0.469401243745758
LOC102637129	OK	uninormal	5.0041894985696e-08	1.97613867603666e-07	LOC102637129	LOC102637129	82	0.346595259438834	0.538382371958392
LOC102637162	OK	uninormal	0.0198569106889391	0.0330827229389242	LOC102637162	LOC102637162	65	0.250077257707702	0.638211846920946
LOC102637450	OK	uninormal	0.000923305736533942	0.00198349850193381	LOC102637450	LOC102637450	70	0.28761194775189	0.598965180350747
LOC102637577	OK	uninormal	7.1462201652667e-12	4.33903217714106e-11	LOC102637577	LOC102637577	51	0.255047102960632	0.632975236164019
LOC102637853	OK	uninormal	0.00219831613779323	0.00446663452131507	LOC102637853	LOC102637853	75	0.440561062483727	0.4435930388291
LOC102637923	OK	uninormal	0.00017437251723749	0.000427930394866903	LOC102637923	LOC102637923	35	0.589875746482507	0.296390040578659
LOC102638117	OK	uninormal	0.0165978389612916	0.0281035103827829	LOC102638117	LOC102638117	30	0.38527680129114	0.499154670484776
LOC102638492	OK	uninormal	0.000487093680209931	0.00110240181389142	LOC102638492	LOC102638492	43	0.506187105738677	0.378319034270894
LOC102638512	OK	uninormal	0.00705301979799056	0.0128387552579037	LOC102638512	LOC102638512	77	0.442101694890066	0.442052214592748
LOC102638599	OK	uninormal	6.67159646599448e-32	1.98890133990344e-30	LOC102638599	LOC102638599	40	0.440748196949528	0.443405859909724
LOC102638764	OK	uninormal	8.30276242574362e-06	2.45106712195045e-05	LOC102638764	LOC102638764	65	0.58976530946747	0.296496869148595
LOC102638895	OK	uninormal	0.028232132784688	0.0457169487702184	LOC102638895	LOC102638895	50	0.619745672270691	0.267657984926658
LOC102639179	OK	uninormal	0.0227331729089069	0.0374628680877636	LOC102639179	LOC102639179	64	0.244832188876311	0.643753554445046
LOC102639254	OK	uninormal	0.00228125691365409	0.00461967226890864	LOC102639254	LOC102639254	42	0.433215305375236	0.450945169284817
LOC102639278	OK	uninormal	1.02867417414061e-16	1.0166543400406e-15	LOC102639278	LOC102639278	44	0.672569459116295	0.217820899265114
LOC102639511	OK	uninormal	2.40963564122872e-19	3.12994458112459e-18	LOC102639511	LOC102639511	49	0.286352464514802	0.600271811409702
LOC102639724	OK	uninormal	0.000110854118645375	0.000279595304794196	LOC102639724	LOC102639724	82	0.535031820010278	0.349886143463146
LOC102639802	OK	uninormal	0.00221358824875083	0.00449264534637655	LOC102639802	LOC102639802	60	0.329860080016334	0.555464065317281
LOC102640095	OK	uninormal	2.90287110194875e-06	9.07022525583127e-06	LOC102640095	LOC102640095	35	0.317214730451466	0.568423131835334
LOC102640157	OK	uninormal	2.10854266979178e-16	2.02342208180283e-15	LOC102640157	LOC102640157	41	0.649003235549618	0.239877653292172
LOC102640638	OK	uninormal	1.30329599568735e-121	2.49478291384995e-119	LOC102640638	LOC102640638	35	0.017820799145844	0.934781844240096
LOC102640645	OK	uninormal	0.00580761509855526	0.0107437925297281	LOC102640645	LOC102640645	78	0.679495360112703	0.211401239244314
LOC102640720	OK	uninormal	4.32218106499513e-120	7.85988626669364e-118	LOC102640720	LOC102640720	32	0.039549943125794	0.893896551809185
LOC102640935	OK	uninormal	1.81459221295381e-39	7.85675223632502e-38	LOC102640935	LOC102640935	31	0.666932062584924	0.223068153000107
LOC545180	OK	uninormal	0.00391485004246025	0.00756954258608608	LOC545180	LOC545180	72	0.464256680445272	0.419938381922062
Lonp2	OK	uninormal	8.78869736900627e-17	8.73346785002071e-16	Lonp2	Lonp2	42	0.388231734443532	0.496170911005365
Loxl3	OK	uninormal	0.0248416227766977	0.0406611080282851	Loxl3	Loxl3	45	0.399360119455382	0.484948881057647
Lpp	OK	uninormal	5.51057372455681e-05	0.000145126405765482	Lpp	Lpp	73	0.447300119498795	0.436856067144009
Lrba	OK	uninormal	4.77415775181969e-22	7.65921293051606e-21	Lrba	Lrba	52	0.224846473576082	0.665026134915661
Lrig2	OK	uninormal	7.96461516669622e-17	7.93624804418469e-16	Lrig2	Lrig2	44	0.465753446386677	0.418447376751284
Lrit1	OK	uninormal	5.07340384673406e-17	5.18313758162129e-16	Lrit1	Lrit1	29	0.212093204324539	0.678747240518357
Lrp10	OK	uninormal	1.59716957391408e-12	1.03545556868547e-11	Lrp10	Lrp10	45	0.21493896095736	0.67567461591893
Lrpap1	OK	uninormal	1.15958375480579e-11	6.85757092069703e-11	Lrpap1	Lrpap1	63	0.819168812719103	0.0913048930263761
Lrrc3	OK	uninormal	1.15152966240945e-55	9.30691862707374e-54	Lrrc3	Lrrc3	22	0.211754234206744	0.679113669908377
Lrrc42	OK	uninormal	0.00431458249586554	0.00823734201441626	Lrrc42	Lrrc42	38	0.445263080758491	0.438891676052021
Lrrc8a	OK	uninormal	8.39903278677952e-07	2.8050764229125e-06	Lrrc8a	Lrrc8a	60	0.546687244013137	0.338449796025278
Lrrc8c	OK	uninormal	6.26167347061378e-10	3.06433794140379e-09	Lrrc8c	Lrrc8c	37	0.632318114110784	0.255671652980697
Lrrtm1	OK	uninormal	8.46396796461188e-27	1.82150600516529e-25	Lrrtm1	Lrrtm1	47	0.689469176731035	0.202211537077961
Lsm6	OK	uninormal	0.00513393415653423	0.0096133810379744	Lsm6	Lsm6	50	0.27302998034977	0.614133777127124
Ltbp2	OK	uninormal	0.000528722535171307	0.00119364609585229	Ltbp2	Ltbp2	39	0.334310097543364	0.550914604707022
Luc7l3	OK	uninormal	0.00248376355075081	0.00497710635486539	Luc7l3	Luc7l3	63	0.326896849918628	0.558496597453298
Ly6a	OK	uninormal	1.24694677159232e-42	6.12857487605578e-41	Ly6a	Ly6a	25	0.784466275747769	0.118996145703079
M6pr	OK	uninormal	2.99947810035817e-17	3.1429365626886e-16	M6pr	M6pr	61	0.106109379360219	0.800329516174893
Maged1	OK	uninormal	0.00377714066645764	0.00732664565541677	Maged1	Maged1	72	0.709799439938005	0.183699956487117
Magi3	OK	uninormal	4.92921250935973e-07	1.70413934377769e-06	Magi3	Magi3	48	0.408223923164867	0.476026803665857
Magoh	OK	uninormal	0.00145520536587476	0.00304346286123432	Magoh	Magoh	47	0.446939186264499	0.437216696534265
Magt1	OK	uninormal	6.38008723878209e-10	3.11468151509402e-09	Magt1	Magt1	44	0.407957235372007	0.476295039045781
Mal	OK	uninormal	8.92058720698512e-15	7.44132469536809e-14	Mal	Mal	55	0.149818080266292	0.748048899848132
Mal2	OK	uninormal	5.21020862463635e-09	2.29135777119739e-08	Mal2	Mal2	38	0.291980300268047	0.594438179141377
Malat1	OK	uninormal	0.0135495025324957	0.0233663066432845	Malat1	Malat1	82	0.375031109094149	0.509513712029855
Man1a	OK	uninormal	1.92600593603455e-09	8.8445499865627e-09	Man1a	Man1a	35	0.256171845499558	0.631791985525371
Man1a2	OK	uninormal	0.00738878001257835	0.0134163718950312	Man1a2	Man1a2	58	0.553288794831966	0.331987133393803
Man2b1	OK	uninormal	1.08657891302793e-06	3.55385567147713e-06	Man2b1	Man2b1	37	0.647117547674019	0.241655706767
Man2b2	OK	uninormal	0.0064377244608634	0.0117776679397184	Man2b2	Man2b2	36	0.648260280855525	0.24057798144055
Manf	OK	uninormal	0.00206977954853762	0.0042243480460333	Manf	Manf	51	0.641643598591201	0.246827427644051
Mansc1	OK	uninormal	1.20596183188013e-21	1.85066800951394e-20	Mansc1	Mansc1	35	0.243302106385591	0.645373202962707
Map1lc3b	OK	uninormal	1.38136535968906e-05	3.94970582797887e-05	Map1lc3b	Map1lc3b	79	0.217795802884747	0.672596471476198
Map2	OK	uninormal	0.0101098900448492	0.0178233980092664	Map2	Map2	46	0.299670526074886	0.586486365669509
Map3k15	OK	uninormal	0.00520943887599084	0.00972624701846955	Map3k15	Map3k15	42	0.346798214221466	0.53817566006842
Map4k4	OK	uninormal	2.88820421801857e-09	1.29524028864778e-08	Map4k4	Map4k4	44	0.685452693134406	0.20590419000736
Map7	OK	uninormal	2.86807974215062e-05	7.86074304612042e-05	Map7	Map7	49	0.535498341590918	0.34942777360978
Mapk3	OK	uninormal	1.20683246076841e-09	5.68555655416415e-09	Mapk3	Mapk3	56	0.130577746640383	0.770557986925593
Mapk8ip3	OK	uninormal	1.43326718459063e-33	4.41762097487806e-32	Mapk8ip3	Mapk8ip3	36	0.307066127496226	0.578859345886604
Mapre1	OK	uninormal	0.000854818739909586	0.00185610492958279	Mapre1	Mapre1	67	0.362716041174501	0.52199388648413
Marc1	OK	uninormal	1.94099001119028e-13	1.39789716251466e-12	Marc1	Marc1	25	0.178748403750074	0.715298222503846
Marc2	OK	uninormal	1.62836475239387e-24	3.1501928747109e-23	Marc2	Marc2	42	0.11184698253313	0.793211553620573
March2	OK	uninormal	3.5593868280336e-17	3.67769599248812e-16	March2	March2	53	0.311879893566024	0.573904982949369
March7	OK	uninormal	0.00465274371090491	0.00879980700809213	March7	March7	59	0.302423765931852	0.583644733125569
Marcksl1	OK	uninormal	0.000228593954237018	0.000550593517589427	Marcksl1	Marcksl1	50	0.437397571539965	0.446758167061438
Mark2	OK	uninormal	7.79944332171451e-09	3.35302309232573e-08	Mark2	Mark2	44	0.605469368333052	0.281348636533388
Marveld3	OK	uninormal	2.05691823935292e-08	8.50114958696202e-08	Marveld3	Marveld3	39	0.45242885572851	0.431734000349768
Matr3	OK	uninormal	0.000406812345589078	0.000934666140813315	Matr3	Matr3	70	0.428543085908426	0.455626155198283
Mau2	OK	uninormal	3.47141134277599e-12	2.15820906900449e-11	Mau2	Mau2	33	0.573047983721788	0.312713325151332
Mbtps1	OK	uninormal	6.46183931121943e-10	3.14614586009438e-09	Mbtps1	Mbtps1	45	0.522643355824074	0.362076053751146
Mcee	OK	uninormal	8.35589561670355e-05	0.000214924981315069	Mcee	Mcee	48	0.334959684070718	0.550250957551564
Mcoln3	OK	uninormal	2.29044907530668e-07	8.28891869342329e-07	Mcoln3	Mcoln3	43	0.226779260088107	0.662957229241144
Mdh1	OK	uninormal	1.79126793502149e-13	1.29262727771293e-12	Mdh1	Mdh1	76	0.16799125884881	0.727344187891321
Mdh2	OK	uninormal	0.00415504222506098	0.0079704053652673	Mdh2	Mdh2	74	0.26620741425381	0.621263362091333
Med1	OK	uninormal	0.0164201501765098	0.0278675157218695	Med1	Med1	64	0.500669420061172	0.383777331196634
Med13	OK	uninormal	0.00773682790972756	0.013978560907938	Med13	Med13	57	0.329302002313903	0.556035004098007
Mef2a	OK	uninormal	2.98806983709466e-15	2.61240624940223e-14	Mef2a	Mef2a	33	0.310390440612185	0.575437118592378
Met	OK	uninormal	1.31605022882581e-09	6.16019907624126e-09	Met	Met	35	0.0969267182183283	0.811927819511525
Metap1d	OK	uninormal	0.0197936571857999	0.0329924524219772	Metap1d	Metap1d	41	0.319222970968056	0.566361868168471
Mfhas1	OK	uninormal	0.018502526187423	0.0310538475974423	Mfhas1	Mfhas1	44	0.525390630669414	0.359369890446526
Mfsd6	OK	uninormal	0.00486550530591931	0.00916408223595471	Mfsd6	Mfsd6	51	0.525740134613687	0.359025733789667
Mga	OK	uninormal	1.11140274140792e-14	9.16592238208755e-14	Mga	Mga	56	0.467827449381405	0.416381987212984
Mgll	OK	uninormal	1.96829267943897e-20	2.74278945406879e-19	Mgll	Mgll	42	0.74635879870254	0.151285424004954
Mgrn1	OK	uninormal	0.000466962291361898	0.00105947713891655	Mgrn1	Mgrn1	73	0.481315753614803	0.402967817063866
Mgst1	OK	uninormal	1.08757380230523e-05	3.15682834715412e-05	Mgst1	Mgst1	75	0.285306134749814	0.601357797803552
Mib1	OK	uninormal	0.0274569204592906	0.0445807230850178	Mib1	Mib1	55	0.595730334070729	0.290732692993433
Micall1	OK	uninormal	0.000661186433937231	0.00146809222236246	Micall1	Micall1	60	0.710512893481844	0.183056107534245
Midn	OK	uninormal	1.14916325498684e-16	1.12959642118571e-15	Midn	Midn	81	0.250483489518746	0.637783296620528
Mien1	OK	uninormal	2.25855257957386e-12	1.43107242716205e-11	Mien1	Mien1	43	0.130336028339029	0.770845266870688
Mif	OK	uninormal	1.74959909793838e-19	2.3394455585301e-18	Mif	Mif	79	0.176601452287518	0.717691177706367
Milr1	OK	uninormal	0.000556144001008644	0.00125166815078492	Milr1	Milr1	80	0.328095093916577	0.557270028047814
Minos1	OK	uninormal	7.57698476548775e-14	5.70548521575133e-13	Minos1	Minos1	61	0.278410752791823	0.60852590228356
Mir22hg	OK	uninormal	2.43900632307462e-10	1.26003778366795e-09	Mir22hg	Mir22hg	27	0.224562347334097	0.665330495892044
Mir703	OK	uninormal	1.40910539266913e-05	4.01639209493543e-05	Mir703	Mir703	60	0.736709633556028	0.159718862355514
Mlf2	OK	uninormal	8.91477562236895e-06	2.61476120472225e-05	Mlf2	Mlf2	52	0.512405463471248	0.372174774107936
Mllt10	OK	uninormal	0.000121773094338858	0.000306285438527265	Mllt10	Mllt10	42	0.319208165888783	0.56637705959421
Mllt3	OK	uninormal	6.39112695498825e-05	0.000166746978015009	Mllt3	Mllt3	49	0.378958995664993	0.505539871800007
Mllt4	OK	uninormal	0.000674736689411627	0.00149635203621347	Mllt4	Mllt4	60	0.381837912786883	0.50262925881536
Mllt6	OK	uninormal	7.4321101958033e-12	4.50509746368944e-11	Mllt6	Mllt6	77	0.331745955897814	0.553535376032163
Mlxip	OK	uninormal	4.03930529197647e-11	2.26014666875668e-10	Mlxip	Mlxip	45	0.381061666445338	0.503413887788936
Mmadhc	OK	uninormal	9.4644253840985e-11	5.06953094579768e-10	Mmadhc	Mmadhc	45	0.482151222656335	0.402137987653749
Mme	OK	uninormal	1.35217768830177e-09	6.32116999017163e-09	Mme	Mme	77	0.843161198851431	0.0733517030432934
Mmp14	OK	uninormal	0.00976812264256916	0.0172830133178544	Mmp14	Mmp14	45	0.453633225832444	0.43053183427012
Mmp23	OK	uninormal	4.29692564861211e-40	1.95348982300028e-38	Mmp23	Mmp23	38	0.861611238504707	0.0603379364328241
Mmrn2	OK	uninormal	4.67960495724211e-07	1.62557050902479e-06	Mmrn2	Mmrn2	53	0.466245190740967	0.41795760826028
Morf4l1	OK	uninormal	2.02953946581733e-07	7.40364597510293e-07	Morf4l1	Morf4l1	81	0.377784579830965	0.506727697419954
Morf4l2	OK	uninormal	3.75455441954662e-06	1.1601796451904e-05	Morf4l2	Morf4l2	73	0.65399520620676	0.235179602785866
Mospd2	OK	uninormal	0.0001020595300382	0.00025939239046047	Mospd2	Mospd2	34	0.611107441997494	0.275932223286156
Mpc1	OK	uninormal	8.26572733336584e-13	5.55683000211674e-12	Mpc1	Mpc1	51	0.105698541008014	0.800842825151437
Mpc1-ps	OK	uninormal	3.52402093372602e-13	2.46953066203498e-12	Mpc1-ps	Mpc1-ps	52	0.154099309841063	0.743127260609051
Mphosph8	OK	uninormal	1.7948795662454e-09	8.27373508546834e-09	Mphosph8	Mphosph8	34	0.320298962209205	0.565257977766348
Mpp5	OK	uninormal	1.37079518410195e-15	1.24151077872489e-14	Mpp5	Mpp5	34	0.194967428786981	0.69738471665671
Mprip	OK	uninormal	2.50202125189054e-13	1.78700166049869e-12	Mprip	Mprip	65	0.220107670223089	0.670110123008287
Mpzl2	OK	uninormal	1.24361468008855e-55	9.83266650322184e-54	Mpzl2	Mpzl2	31	0.703469392233123	0.189430185146172
Mrpl10	OK	uninormal	0.00181913622646474	0.00374431151989375	Mrpl10	Mrpl10	47	0.378875389840558	0.505624423014307
Mrpl12	OK	uninormal	4.46534236827442e-06	1.35676275634203e-05	Mrpl12	Mrpl12	33	0.282669387407964	0.604096472939402
Mrpl13	OK	uninormal	1.23417595896649e-05	3.55681296573781e-05	Mrpl13	Mrpl13	30	0.193376452918299	0.699129853342555
Mrpl14	OK	uninormal	0.000433027280495773	0.000986792117270129	Mrpl14	Mrpl14	56	0.30047487028109	0.585655918136675
Mrpl18	OK	uninormal	0.017488991982564	0.0295162245199932	Mrpl18	Mrpl18	43	0.420320327631062	0.463873320516685
Mrpl20	OK	uninormal	1.28088220870706e-07	4.787840280645e-07	Mrpl20	Mrpl20	48	0.167901369330824	0.727445458784265
Mrpl23-ps1	OK	uninormal	0.00600886880809107	0.0110710515982914	Mrpl23-ps1	Mrpl23-ps1	47	0.476181909018211	0.408069711163062
Mrpl24	OK	uninormal	0.00535546012610654	0.00998349998905664	Mrpl24	Mrpl24	51	0.496405197813341	0.387999650467341
Mrpl27	OK	uninormal	3.15966964718203e-12	1.97452208020637e-11	Mrpl27	Mrpl27	47	0.350457683286325	0.534450187305669
Mrpl28	OK	uninormal	0.00472652350575095	0.00892542367103645	Mrpl28	Mrpl28	52	0.379898467330421	0.504589873907255
Mrpl30	OK	uninormal	7.72877204681679e-05	0.000199925632533945	Mrpl30	Mrpl30	47	0.393947180462063	0.490404464438046
Mrpl42	OK	uninormal	8.61239942996116e-14	6.43188844492171e-13	Mrpl42	Mrpl42	59	0.152451993131861	0.745017577996955
Mrpl51	OK	uninormal	1.68002370545288e-14	1.36389424480628e-13	Mrpl51	Mrpl51	40	0.375134058468984	0.509409517818931
Mrpl54	OK	uninormal	3.7255913002979e-07	1.3142556313466e-06	Mrpl54	Mrpl54	62	0.341590430513453	0.54348312888475
Mrps16	OK	uninormal	0.000187433870614236	0.000457822019760899	Mrps16	Mrps16	39	0.457869263195627	0.426305481273116
Mrps18c	OK	uninormal	2.16878548288054e-07	7.87212854414822e-07	Mrps18c	Mrps18c	40	0.366043190664592	0.518618904907842
Mrps21	OK	uninormal	5.13646484003434e-08	2.02617382030422e-07	Mrps21	Mrps21	62	0.257316433030239	0.630588548326317
Mrps33	OK	uninormal	6.01138200950354e-07	2.05870022302866e-06	Mrps33	Mrps33	66	0.299645525264345	0.586512181560823
Mrps36	OK	uninormal	0.00129433664957472	0.00272740579055809	Mrps36	Mrps36	44	0.234169301202158	0.655070563440004
Msh6	OK	uninormal	3.30121180888474e-05	8.97347335494305e-05	Msh6	Msh6	44	0.40769943798812	0.476554344438842
Msi1	OK	uninormal	5.09346742743895e-10	2.54114417470445e-09	Msi1	Msi1	62	0.419778489836186	0.464417171999118
Msi2	OK	uninormal	2.43313983226661e-10	1.25879510241161e-09	Msi2	Msi2	69	0.158869759185071	0.737676338319533
Msx1	OK	uninormal	2.56035091234107e-14	2.0511004996001e-13	Msx1	Msx1	46	0.697950879216003	0.194451031882064
Mt1	OK	uninormal	0.000335391275603178	0.000780433825571823	Mt1	Mt1	76	0.147156536543603	0.751123429078428
Mt2	OK	uninormal	0.016575894364435	0.0280925106260252	Mt2	Mt2	48	0.165376710820162	0.730294131118926
Mta3	OK	uninormal	2.44456847776098e-08	1.00059755888199e-07	Mta3	Mta3	38	0.484356232262783	0.399948459159858
Mtch2	OK	uninormal	1.42755393057255e-10	7.55751622342413e-10	Mtch2	Mtch2	39	0.295254646790904	0.591049753886838
Mtfr1l	OK	uninormal	2.68252775916219e-05	7.39117686369158e-05	Mtfr1l	Mtfr1l	33	0.199747029547019	0.692156621128141
Mtmr1	OK	uninormal	2.34470481499798e-08	9.6329055190967e-08	Mtmr1	Mtmr1	36	0.513773913638173	0.370823672349182
Mtss1	OK	uninormal	0.0144518219385308	0.0247930549011493	Mtss1	Mtss1	59	0.302888903289465	0.583164928001127
Muc1	OK	uninormal	2.02278537041396e-08	8.3695908898698e-08	Muc1	Muc1	38	0.264700136822942	0.622841463736171
Muc20	OK	uninormal	1.03851841374e-12	6.87994803419377e-12	Muc20	Muc20	37	0.349706090604165	0.535215068863915
Mvp	OK	uninormal	1.19952818932573e-21	1.84859492566851e-20	Mvp	Mvp	40	0.269680493899392	0.617631257992535
Mxd4	OK	uninormal	1.24099138830678e-07	4.65787995796881e-07	Mxd4	Mxd4	44	0.290577978527037	0.595890614975396
Myeov2	OK	uninormal	1.74299536840799e-08	7.23661433207747e-08	Myeov2	Myeov2	71	0.34182257698752	0.543246391789409
Myh14	OK	uninormal	1.00317390157039e-26	2.13365115790148e-25	Myh14	Myh14	42	0.2059634799017	0.685388301470933
Myh9	OK	uninormal	4.33133274712451e-07	1.50891352502795e-06	Myh9	Myh9	45	0.401769663830854	0.482522089668113
Myl12a	OK	uninormal	8.24912291162452e-06	2.43919187232345e-05	Myl12a	Myl12a	50	0.373976179075265	0.510581524475788
Myl6	OK	uninormal	1.32459196021147e-05	3.79932252309866e-05	Myl6	Myl6	82	0.356306693245274	0.528502377449589
Mylpf	OK	uninormal	1.85528808597978e-07	6.8020995652303e-07	Mylpf	Mylpf	68	0.288829450913215	0.597702704653866
Myo10	OK	uninormal	0.000138843152407772	0.000346108667105597	Myo10	Myo10	58	0.442174708820817	0.441979201408705
Myo1d	OK	uninormal	1.91412482706906e-05	5.37580849115843e-05	Myo1d	Myo1d	38	0.507747085959838	0.376776920725234
Myo1e	OK	uninormal	0.00189577326198236	0.00389764124015253	Myo1e	Myo1e	62	0.2938712477036	0.592480854178131
Myo6	OK	uninormal	6.27668433648288e-08	2.44414356871394e-07	Myo6	Myo6	58	0.349924914389726	0.534992361918457
Myof	OK	uninormal	0.00081423392662966	0.00177221351954044	Myof	Myof	41	0.522961108903407	0.361762972574268
N28178	OK	uninormal	0.0268502375256156	0.0437339217167898	N28178	N28178	63	0.322574862529309	0.562924221700161
N4bp2	OK	uninormal	1.9740707851369e-19	2.61509388731015e-18	N4bp2	N4bp2	32	0.194335686287877	0.698077376327332
Naa15	OK	uninormal	2.22198529996873e-07	8.04916388046441e-07	Naa15	Naa15	38	0.357334696614216	0.527457839996109
Naa20	OK	uninormal	2.22606771623367e-05	6.20480236021535e-05	Naa20	Naa20	36	0.278792826429492	0.60812818812381
Naa50	OK	uninormal	0.00477944551812106	0.00901132366480368	Naa50	Naa50	42	0.397093980091136	0.487232212587088
Naalad2	OK	uninormal	2.9552977626798e-06	9.21819722372764e-06	Naalad2	Naalad2	40	0.169551495564264	0.72558807290166
Naaladl2	OK	uninormal	1.39902560084853e-05	3.99078910610675e-05	Naaladl2	Naaladl2	59	0.500679458503476	0.38376739547284
Nab2	OK	uninormal	3.76086614689269e-06	1.16114347845914e-05	Nab2	Nab2	38	0.503304699958685	0.381169680633024
Nadk	OK	uninormal	1.04389970550385e-13	7.70114245216531e-13	Nadk	Nadk	81	0.23987243763761	0.649008769801564
Naga	OK	uninormal	0.000225755237272257	0.000544477319601591	Naga	Naga	45	0.62856397061454	0.259243484066025
Nagk	OK	uninormal	4.42071792726593e-06	1.34432701517276e-05	Nagk	Nagk	47	0.259489570410401	0.62830556896799
Nap1l1	OK	uninormal	0.000713148185857476	0.00157195148603857	Nap1l1	Nap1l1	67	0.243237492854071	0.645441629541662
Napa	OK	uninormal	3.1929908194033e-12	1.99192240311661e-11	Napa	Napa	51	0.204452298534982	0.687030473139126
Nat9	OK	uninormal	9.63938382646432e-07	3.1784622825794e-06	Nat9	Nat9	63	0.127885029407694	0.773765183026415
Nbea	OK	uninormal	1.07699250642984e-05	3.12861161811927e-05	Nbea	Nbea	47	0.365692054174129	0.518974974556734
Ncald	OK	uninormal	2.04845242456034e-28	4.89384352053668e-27	Ncald	Ncald	43	0.0476449442918616	0.880806710433202
Nck2	OK	uninormal	1.07272694692676e-07	4.05562152388005e-07	Nck2	Nck2	66	0.253136082133133	0.634987229519811
Nckap1	OK	uninormal	0.00431714603393092	0.00823791192308853	Nckap1	Nckap1	57	0.443249820933321	0.440904203338054
Ncoa1	OK	uninormal	1.88555755410943e-11	1.09200204208535e-10	Ncoa1	Ncoa1	36	0.504884082457562	0.379607499873833
Ncoa2	OK	uninormal	7.12865141382119e-17	7.18196819724866e-16	Ncoa2	Ncoa2	42	0.289962768410473	0.596528052122531
Ncoa6	OK	uninormal	0.00165486388908487	0.00343339416121032	Ncoa6	Ncoa6	47	0.374742525126471	0.509805797161256
Ncoa7	OK	uninormal	3.22209538249501e-08	1.29346146866825e-07	Ncoa7	Ncoa7	61	0.079371978161052	0.834951486319771
Ncor1	OK	uninormal	0.0293559002262533	0.0473023203298398	Ncor1	Ncor1	76	0.463784684098837	0.420408640619688
ND5	OK	uninormal	2.65456054303188e-11	1.51802463757971e-10	ND5	ND5	82	0.301773661540317	0.58431546588459
ND6	OK	uninormal	8.91494927916514e-14	6.61707561802523e-13	ND6	ND6	82	0.274927293559313	0.612154911506085
Ndel1	OK	uninormal	6.86895645246673e-14	5.20466554533781e-13	Ndel1	Ndel1	50	0.391132427530444	0.493243557962816
Ndfip1	OK	uninormal	0.000124922861289198	0.000312909398422047	Ndfip1	Ndfip1	77	0.184044465690268	0.709417873709426
Ndrg1	OK	uninormal	4.06502856200481e-11	2.27104591090806e-10	Ndrg1	Ndrg1	31	0.162885943515756	0.733112965532845
Ndrg2	OK	uninormal	3.71294319259851e-07	1.31233959100882e-06	Ndrg2	Ndrg2	39	0.752281095172875	0.146157004661794
Ndufa12	OK	uninormal	2.38081090575169e-06	7.51650109741224e-06	Ndufa12	Ndufa12	77	0.252444272002381	0.635716083554903
Ndufa13	OK	uninormal	2.19689723811912e-07	7.96621660522357e-07	Ndufa13	Ndufa13	80	0.305640399337145	0.580328208734292
Ndufa2	OK	uninormal	1.59910443999449e-14	1.30110578260849e-13	Ndufa2	Ndufa2	64	0.180847321015755	0.712963963112787
Ndufa3	OK	uninormal	6.69852811470917e-06	2.00514788092159e-05	Ndufa3	Ndufa3	80	0.353903130314979	0.530945560064459
Ndufa4	OK	uninormal	6.84343681191278e-05	0.000178037050679019	Ndufa4	Ndufa4	79	0.307112924482048	0.578811144801315
Ndufa5	OK	uninormal	8.50622694231728e-12	5.12204426973642e-11	Ndufa5	Ndufa5	65	0.17214800910005	0.722672477768342
Ndufa6	OK	uninormal	5.08019839550813e-07	1.74968575421052e-06	Ndufa6	Ndufa6	78	0.357010017744629	0.527787714463568
Ndufa7	OK	uninormal	1.12302982942432e-06	3.66648069085839e-06	Ndufa7	Ndufa7	45	0.34478963857408	0.540221871212151
Ndufa8	OK	uninormal	0.00180930880128245	0.00372619258791861	Ndufa8	Ndufa8	57	0.312361902545063	0.573409316327247
Ndufab1	OK	uninormal	0.000161960205506933	0.000399897669673262	Ndufab1	Ndufab1	64	0.309461166519102	0.576393392363923
Ndufb11	OK	uninormal	0.000811560684737661	0.00176745282059334	Ndufb11	Ndufb11	75	0.328702735956084	0.55664817890012
Ndufb4	OK	uninormal	0.000377111515306701	0.00086917273838433	Ndufb4	Ndufb4	68	0.252385859762226	0.635777635599752
Ndufb5	OK	uninormal	0.000247086592265028	0.000591608911170446	Ndufb5	Ndufb5	64	0.206170338580862	0.685163666900144
Ndufb6	OK	uninormal	1.07531230114773e-06	3.52652014361974e-06	Ndufb6	Ndufb6	63	0.236204399243075	0.652905097275203
Ndufb8	OK	uninormal	0.000555774107719739	0.00125161017323634	Ndufb8	Ndufb8	69	0.281102386401077	0.605725422035511
Ndufb9	OK	uninormal	0.000636966703673103	0.0014247527068014	Ndufb9	Ndufb9	69	0.262680134665633	0.624958136469136
Ndufc1	OK	uninormal	3.34077592524243e-11	1.88581105206041e-10	Ndufc1	Ndufc1	74	0.225821837229369	0.663981748095736
Ndufc2	OK	uninormal	2.07378699037193e-05	5.80628428328153e-05	Ndufc2	Ndufc2	65	0.179304601604551	0.714679169007332
Ndufs1	OK	uninormal	6.13305845679743e-11	3.32924382199586e-10	Ndufs1	Ndufs1	40	0.261095200675294	0.626620349094413
Ndufs2	OK	uninormal	0.00422593796889977	0.00808933494362551	Ndufs2	Ndufs2	45	0.263628510831365	0.623964121966997
Ndufs3	OK	uninormal	7.92215098326147e-07	2.65556342176239e-06	Ndufs3	Ndufs3	57	0.257831597275776	0.630047122029449
Ndufs4	OK	uninormal	2.59104753792883e-16	2.46048039045618e-15	Ndufs4	Ndufs4	62	0.209980809335218	0.681032294967492
Ndufs5	OK	uninormal	0.000184425649809476	0.000451383639540421	Ndufs5	Ndufs5	60	0.30074028676987	0.585381939040879
Ndufs6	OK	uninormal	0.0190465881376643	0.031878711945092	Ndufs6	Ndufs6	65	0.412829448443807	0.471396535220632
Ndufv1	OK	uninormal	5.29098803598996e-08	2.08261076698003e-07	Ndufv1	Ndufv1	36	0.340634189048347	0.544458426496418
Ndufv3	OK	uninormal	4.59425835812814e-11	2.5400006955404e-10	Ndufv3	Ndufv3	61	0.373370510762422	0.511194693505342
Neat1	OK	uninormal	2.99592476027758e-08	1.21068648368106e-07	Neat1	Neat1	59	0.32021301984092	0.565346135545964
Nebl	OK	uninormal	0.000536501956877306	0.0012097071402125	Nebl	Nebl	56	0.577318438643958	0.308562503307804
Nedd4	OK	uninormal	0.00359426793245092	0.00701306463000213	Nedd4	Nedd4	82	0.40822748341287	0.476023222843198
Nedd4l	OK	uninormal	6.50009792181727e-14	4.93546057236939e-13	Nedd4l	Nedd4l	51	0.134484492655097	0.765931370659339
Nedd8	OK	uninormal	0.0210237449553558	0.0348511214232584	Nedd8	Nedd8	62	0.236358118918655	0.652741639069907
Nedd9	OK	uninormal	3.92638205343702e-11	2.20374251980717e-10	Nedd9	Nedd9	34	0.0555736392341294	0.868655089192229
Nek1	OK	uninormal	0.00736814369580866	0.013385583727101	Nek1	Nek1	35	0.265345442153311	0.622165700840831
Nek4	OK	uninormal	0.000693593034180285	0.00153256249411525	Nek4	Nek4	74	0.42714103244216	0.457031557825166
Nek7	OK	uninormal	0.0177395916046484	0.0298836936850886	Nek7	Nek7	48	0.268029539084632	0.619357088513984
Nemf	OK	uninormal	6.99194720684138e-05	0.000181511149116932	Nemf	Nemf	50	0.484553435942425	0.399752682340466
Nenf	OK	uninormal	0.000690072461908621	0.00152571036107092	Nenf	Nenf	46	0.631257682585112	0.256679938936407
Nf1	OK	uninormal	0.014216323344969	0.0244236032147625	Nf1	Nf1	49	0.652852846957013	0.236253535035145
Nfe2	OK	uninormal	0.00741614862024116	0.0134526346792105	Nfe2	Nfe2	57	0.477321436802109	0.406936875533573
Nfe2l1	OK	uninormal	7.91718683369818e-07	2.65556342176239e-06	Nfe2l1	Nfe2l1	73	0.417119781373714	0.467086493673895
Nfe2l2	OK	uninormal	2.6857250883403e-22	4.43999188467894e-21	Nfe2l2	Nfe2l2	48	0.194813396679701	0.697553565794814
Nfe2l3	OK	uninormal	1.62512399694855e-13	1.17740557308802e-12	Nfe2l3	Nfe2l3	59	0.568346705762907	0.3172891688403
Nfia	OK	uninormal	0.0240923100578511	0.0395413951626373	Nfia	Nfia	82	0.450600851494637	0.433559123149946
Nfic	OK	uninormal	6.53097839177122e-11	3.53996548597197e-10	Nfic	Nfic	56	0.402853408382663	0.481430932421907
Nfkbia	OK	uninormal	0.0299142652151798	0.04807696976916	Nfkbia	Nfkbia	47	0.342895935289253	0.542151988170681
Nfkbiz	OK	uninormal	5.31117313080316e-06	1.60838773328319e-05	Nfkbiz	Nfkbiz	52	0.817614293099143	0.0925043173766038
Nfyc	OK	uninormal	0.00515583165254652	0.00963605329923519	Nfyc	Nfyc	40	0.478544605642875	0.405721143139025
Nisch	OK	uninormal	0.00833032211624729	0.0149542850625821	Nisch	Nisch	66	0.491804817494862	0.392558647727994
Nktr	OK	uninormal	1.01501333163251e-05	2.95801561470148e-05	Nktr	Nktr	67	0.320681089062646	0.56486602765599
Nme1	OK	uninormal	8.3002931880726e-05	0.00021379721193357	Nme1	Nme1	67	0.470021115174525	0.414198232608218
Nme5	OK	uninormal	0.00650611632751894	0.011890826674968	Nme5	Nme5	52	0.458057493604982	0.426117751150025
Nmt1	OK	uninormal	5.15724319170705e-08	2.03216614173765e-07	Nmt1	Nmt1	61	0.385853822564819	0.498571886777916
Nol7	OK	uninormal	0.000786150904383087	0.00171812210257935	Nol7	Nol7	42	0.418125941555593	0.466076173675017
Nop10	OK	uninormal	0.000319617720418327	0.000745160031513754	Nop10	Nop10	68	0.277879107136055	0.609079416865959
Nop58	OK	uninormal	4.2606622326276e-15	3.68076687412508e-14	Nop58	Nop58	59	0.589044558552769	0.297194170426846
Notch1	OK	uninormal	1.0318348652329e-12	6.84814489936509e-12	Notch1	Notch1	35	0.673964670950088	0.216525240247734
Notch2	OK	uninormal	8.3623968911302e-08	3.19811119800636e-07	Notch2	Notch2	54	0.555825611373827	0.329506668231034
Nox3	OK	uninormal	8.86575958112397e-13	5.94921911375422e-12	Nox3	Nox3	49	0.882629397477955	0.0464890704956098
Npsr1	OK	uninormal	1.24334004379798e-80	1.33000815861566e-78	Npsr1	Npsr1	19	0.174070060508464	0.720519651014157
Nptn	OK	uninormal	0.000147668084950199	0.000366599880521415	Nptn	Nptn	65	0.264079482191937	0.623491605592985
Nr2e3	OK	uninormal	2.80491392071816e-88	3.29079739666192e-86	Nr2e3	Nr2e3	26	0.781762121931011	0.121228103000119
Nr2f2	OK	uninormal	1.08108938235146e-06	3.53908378362941e-06	Nr2f2	Nr2f2	50	0.463534833758801	0.420657586446685
Nrd1	OK	uninormal	0.000107898784078133	0.000273298067881577	Nrd1	Nrd1	45	0.389268669859031	0.495124260143437
Nsg1	OK	uninormal	1.34712892136566e-41	6.44672090395644e-40	Nsg1	Nsg1	49	0.890966764990662	0.0413192983688441
Nsmf	OK	uninormal	8.62475338094454e-18	9.5927302894481e-17	Nsmf	Nsmf	34	0.287063040949744	0.599534556577122
Nt5c3	OK	uninormal	1.53813129889731e-10	8.11927943989769e-10	Nt5c3	Nt5c3	30	0.243178879164501	0.645503704378248
Nt5e	OK	uninormal	3.61492163714361e-21	5.3444999976794e-20	Nt5e	Nt5e	75	0.362949142625294	0.521757354147013
Nub1	OK	uninormal	4.84449640126175e-14	3.74085635061337e-13	Nub1	Nub1	41	0.417429208980256	0.46677576816211
Nucb2	OK	uninormal	1.41957858375012e-39	6.22049073385446e-38	Nucb2	Nucb2	30	0.693457705245884	0.198555715029726
Nudcd3	OK	uninormal	3.44164831526618e-21	5.10909180515229e-20	Nudcd3	Nudcd3	41	0.371994043740933	0.512588492152139
Nup85	OK	uninormal	1.2143088084301e-20	1.72517231885167e-19	Nup85	Nup85	45	0.60409580809447	0.282670027171859
Nup98	OK	uninormal	6.09082937613228e-05	0.000159369398856066	Nup98	Nup98	77	0.317134100532645	0.568505916714572
Nupr1	OK	uninormal	7.01831607110878e-50	4.64102100920412e-48	Nupr1	Nupr1	69	0.00794419516315648	0.959596113660666
Nutf2-ps1	OK	uninormal	9.84983513857133e-18	1.07903163852361e-16	Nutf2-ps1	Nutf2-ps1	51	0.350260588631057	0.534650753531578
Nwd1	OK	uninormal	4.22978555948947e-11	2.35585452984123e-10	Nwd1	Nwd1	39	0.422521957352123	0.461664026365354
Nxnl1	OK	uninormal	1.6074085341063e-08	6.6889529045133e-08	Nxnl1	Nxnl1	78	0.361094750041892	0.523639376441648
Oat	OK	uninormal	0.00283949111669221	0.00563713383810565	Oat	Oat	71	0.459901380562845	0.424279080475076
Oaz1	OK	uninormal	5.95371584483117e-05	0.000156006228585382	Oaz1	Oaz1	82	0.443717917773901	0.440436216449398
Ociad1	OK	uninormal	0.000149643219000485	0.000371249923263824	Ociad1	Ociad1	54	0.175579381080521	0.718832271963193
Ociad2	OK	uninormal	2.20356195021094e-16	2.10904074024137e-15	Ociad2	Ociad2	60	0.0852057814808703	0.827160354319891
Ocln	OK	uninormal	1.70692927829209e-14	1.37957817447741e-13	Ocln	Ocln	41	0.406093546084147	0.478169896700458
Odc1	OK	uninormal	9.48440425686966e-08	3.61201866829685e-07	Odc1	Odc1	46	0.725116749461768	0.169970722139556
Ogdh	OK	uninormal	0.00143696221145646	0.00300703772328374	Ogdh	Ogdh	56	0.256404467207289	0.631547347251095
Ogt	OK	uninormal	3.88961892647978e-06	1.1938011844394e-05	Ogt	Ogt	68	0.200223028007401	0.691637131202656
Olfml3	OK	uninormal	1.81062153182211e-102	2.74384604634876e-100	Olfml3	Olfml3	29	0.841831880235882	0.0743173604245498
Olfr279	OK	uninormal	0.0293672365424191	0.0473023203298398	Olfr279	Olfr279	42	0.512850495898867	0.371735341820568
Oraov1	OK	uninormal	1.29413818760857e-07	4.82746727008448e-07	Oraov1	Oraov1	45	0.736975810228576	0.159484975419988
Os9	OK	uninormal	0.000170151077126975	0.000418134775345141	Os9	Os9	70	0.60742690998371	0.279466673890222
Osbpl1a	OK	uninormal	0.00399974975660545	0.0077061841634402	Osbpl1a	Osbpl1a	37	0.368612513008853	0.51601430068918
Osmr	OK	uninormal	5.4009227302421e-34	1.72308385700794e-32	Osmr	Osmr	28	0.707735064204615	0.185565236447821
Ost4	OK	uninormal	1.43182760867178e-11	8.42646765815418e-11	Ost4	Ost4	79	0.262587797164996	0.625054941493687
Ostc	OK	uninormal	0.00186365258489428	0.00383376948600707	Ostc	Ostc	39	0.640837166166997	0.247590594901736
Ostf1	OK	uninormal	0.000458642358717342	0.00104124984934767	Ostf1	Ostf1	43	0.39295027545447	0.491409819144945
Otud7b	OK	uninormal	0.0192412558425165	0.0321749183904517	Otud7b	Otud7b	46	0.181122303052118	0.712658520160501
Oxr1	OK	uninormal	6.03296610273318e-05	0.00015796902603053	Oxr1	Oxr1	48	0.501029635493444	0.383420813734903
P2rx4	OK	uninormal	2.85680288586976e-14	2.26860089430312e-13	P2rx4	P2rx4	35	0.288663594040157	0.597874653316402
P2rx7	OK	uninormal	1.75233994454307e-06	5.5905792792133e-06	P2rx7	P2rx7	55	0.441772036677507	0.442381880516863
P4hb	OK	uninormal	0.0118566546995432	0.0207320447799223	P4hb	P4hb	56	0.596441086796704	0.29004669288809
Pa2g4	OK	uninormal	1.60446665753016e-06	5.15043709923847e-06	Pa2g4	Pa2g4	49	0.383222163751968	0.501230356855737
Pabpc1	OK	uninormal	0.000104628555987076	0.000265736074109633	Pabpc1	Pabpc1	79	0.548613757315811	0.336562674828265
Pabpc1l	OK	uninormal	0.00997278449452041	0.0175987468251192	Pabpc1l	Pabpc1l	39	0.189319775926878	0.703591032148769
Pabpn1	OK	uninormal	0.00975843781125261	0.0172791812655919	Pabpn1	Pabpn1	64	0.322879047485615	0.562612421779291
Pafah1b3	OK	uninormal	5.71871510980632e-15	4.90541671093528e-14	Pafah1b3	Pafah1b3	43	0.460379378459511	0.423802528377122
Paics	OK	uninormal	1.07639659623155e-08	4.55745566995825e-08	Paics	Paics	58	0.398986614254929	0.485325154806103
Paip2	OK	uninormal	0.00740317874939207	0.0134358089378937	Paip2	Paip2	60	0.444949179687268	0.439205418386491
Pak1	OK	uninormal	6.00716317974483e-09	2.62596784672259e-08	Pak1	Pak1	52	0.366661285942652	0.517992191254045
Pak2	OK	uninormal	1.33313397949417e-15	1.21215207085507e-14	Pak2	Pak2	33	0.315761142029236	0.569915881922088
Pak4	OK	uninormal	0.000300361310998817	0.000704328876919856	Pak4	Pak4	34	0.329321489145363	0.556015066703261
Pam	OK	uninormal	1.75152690201389e-35	6.18476052681991e-34	Pam	Pam	51	0.00892450620137664	0.956742871972238
Pan3	OK	uninormal	1.39499497111108e-06	4.50986374216088e-06	Pan3	Pan3	78	0.428484414465834	0.455684960127838
Papss1	OK	uninormal	2.53172681717435e-10	1.30238902886324e-09	Papss1	Papss1	41	0.509207658023343	0.37533351274734
Paqr6	OK	uninormal	3.39217884839128e-22	5.50774753196387e-21	Paqr6	Paqr6	33	0.702049891269324	0.190719467862103
Parm1	OK	uninormal	0.00133961000547951	0.0028162783756815	Parm1	Parm1	47	0.461264811504717	0.422919875420007
Parp4	OK	uninormal	2.86677969615559e-12	1.79766857843411e-11	Parp4	Parp4	53	0.351450852600563	0.533439667331429
Parva	OK	uninormal	0.0151546890998441	0.0258646664740183	Parva	Parva	55	0.378791994373536	0.505708762901486
Patl2	OK	uninormal	0.00197925277435554	0.00405323329973598	Patl2	Patl2	62	0.379473492960565	0.505019587813854
Pbdc1	OK	uninormal	0.0256028304559983	0.0418505592667262	Pbdc1	Pbdc1	35	0.300748256625205	0.585373712459549
Pcbp1	OK	uninormal	3.74432102612715e-19	4.76157187833022e-18	Pcbp1	Pcbp1	34	0.290843166780616	0.595615891278803
Pcdh7	OK	uninormal	0.0268512090166598	0.0437339217167898	Pcdh7	Pcdh7	46	0.329498092374158	0.555834385054384
Pcdh9	OK	uninormal	8.10495652707692e-06	2.39851317241487e-05	Pcdh9	Pcdh9	44	0.65327251284167	0.23585892572656
Pcdhga1	OK	uninormal	5.92113320292416e-10	2.9220029116737e-09	Pcdhga1	Pcdhga1	44	0.41163758028179	0.47259444858442
Pcmtd1	OK	uninormal	1.41555268758122e-20	2.00325491234743e-19	Pcmtd1	Pcmtd1	54	0.112474709753418	0.792438353665041
Pcnp	OK	uninormal	0.000756701901232391	0.00165990640216056	Pcnp	Pcnp	78	0.461972055551751	0.422214947177933
Pcnxl3	OK	uninormal	6.20469286963631e-14	4.72101840311031e-13	Pcnxl3	Pcnxl3	54	0.271636763574498	0.615587921965563
Pcsk2	OK	uninormal	1.68366938825592e-10	8.82349505055734e-10	Pcsk2	Pcsk2	41	0.8046644851129	0.10265249749573
Pdap1	OK	uninormal	2.50438524841716e-05	6.91081119005554e-05	Pdap1	Pdap1	57	0.345740795504771	0.53925276627845
Pdcd6ip	OK	uninormal	0.0149822172516856	0.0255943279212684	Pdcd6ip	Pdcd6ip	43	0.479043642106037	0.405225216120906
Pddc1	OK	uninormal	1.32049204633576e-21	2.00109565521799e-20	Pddc1	Pddc1	72	0.241310444599436	0.647483558433905
Pde1a	OK	uninormal	2.12899086175952e-114	3.68720941153304e-112	Pde1a	Pde1a	33	0.0311133359433298	0.908518253171402
Pde1c	OK	uninormal	5.23737113792824e-21	7.64992724041968e-20	Pde1c	Pde1c	34	0.110771670812111	0.79453854555331
Pde4a	OK	uninormal	0.00214928884543286	0.00437190354073788	Pde4a	Pde4a	47	0.282445773086038	0.604328864236716
Pde4c	OK	uninormal	0.0119323627638924	0.0208443820231877	Pde4c	Pde4c	44	0.506879841834309	0.377634173042615
Pde4d	OK	uninormal	2.81858754920957e-06	8.82963214166685e-06	Pde4d	Pde4d	70	0.737198618033767	0.159289249524477
Pdgfa	OK	uninormal	0.000415560011424594	0.00095235775775126	Pdgfa	Pdgfa	34	0.269362726840072	0.617963336613704
Pdia4	OK	uninormal	3.47146998279593e-36	1.28834044157437e-34	Pdia4	Pdia4	43	0.758956324160104	0.140422393709076
Pdia6	OK	uninormal	7.43655027809062e-05	0.000192640551007233	Pdia6	Pdia6	66	0.77264766849982	0.128821819637401
Pds5a	OK	uninormal	0.0237357752063945	0.0389914247631693	Pds5a	Pds5a	51	0.549598817910548	0.335598115951004
Pdxdc1	OK	uninormal	1.04298265633757e-06	3.42667382213164e-06	Pdxdc1	Pdxdc1	46	0.622692335525331	0.264842526849574
Pdxk	OK	uninormal	1.13639138160483e-05	3.28803138814381e-05	Pdxk	Pdxk	38	0.365736620591275	0.518929780528137
Pdzd2	OK	uninormal	0.0039358102903553	0.0076043396243626	Pdzd2	Pdzd2	31	0.3168998431714	0.568746446474809
Pdzd7	OK	uninormal	4.819336052994e-12	2.96580799064961e-11	Pdzd7	Pdzd7	29	0.349242572004737	0.535686851367689
Pdzk1ip1	OK	uninormal	2.7703574919337e-22	4.55918108514157e-21	Pdzk1ip1	Pdzk1ip1	36	0.0443170204707218	0.886094037650059
Pebp1	OK	uninormal	0.00618388516462255	0.011358985022087	Pebp1	Pebp1	76	0.481576170251169	0.402709145018152
Peli2	OK	uninormal	4.04130191235411e-07	1.41601301110134e-06	Peli2	Peli2	46	0.48343840068198	0.40085974135321
Per3	OK	uninormal	2.33936591646845e-07	8.45752866619856e-07	Per3	Per3	46	0.671009353151794	0.219271108194307
Pet100	OK	uninormal	0.00233272844643632	0.00471466871779185	Pet100	Pet100	51	0.303124802055975	0.582921619378755
Pfas	OK	uninormal	0.000222874889643661	0.000537887175603183	Pfas	Pfas	35	0.401216496974627	0.483079122329119
Pfdn1	OK	uninormal	4.77041678242631e-07	1.655534908176e-06	Pfdn1	Pfdn1	78	0.194710598047371	0.697666265931668
Pfkp	OK	uninormal	1.41455769980957e-34	4.67704214018855e-33	Pfkp	Pfkp	42	0.0559113281867345	0.868149936237707
Pfn1	OK	uninormal	2.73209905423366e-13	1.93319927242176e-12	Pfn1	Pfn1	79	0.284243679341127	0.602460978738129
Pfn2	OK	uninormal	0.000483624084812059	0.00109523088198098	Pfn2	Pfn2	55	0.6753521456504	0.215237969255746
Pgam1	OK	uninormal	1.50146898146828e-22	2.56377590873245e-21	Pgam1	Pgam1	55	0.05947249630163	0.862877876718526
Pgam1-ps2	OK	uninormal	0.00167607873094465	0.003471468305493	Pgam1-ps2	Pgam1-ps2	44	0.259240440976876	0.628567166189803
Pgap2	OK	uninormal	0.00809987409772434	0.0145765670922432	Pgap2	Pgap2	68	0.496373595241473	0.388030955302275
Pgk1	OK	uninormal	4.02674710656404e-19	5.08516639811576e-18	Pgk1	Pgk1	56	0.0687660109443243	0.849543977857955
Pgpep1	OK	uninormal	2.28223405412685e-05	6.3459367391891e-05	Pgpep1	Pgpep1	41	0.569518246104335	0.316148282970306
Pgrmc1	OK	uninormal	3.94708318646082e-24	7.43810442961555e-23	Pgrmc1	Pgrmc1	65	0.0801213844991626	0.833941997446636
Phactr1	OK	uninormal	0.000884015886843028	0.00190584812119033	Phactr1	Phactr1	46	0.510693182601992	0.373865881209359
Phactr4	OK	uninormal	3.18403246050597e-20	4.40316580184799e-19	Phactr4	Phactr4	38	0.42670460395544	0.457469096742242
Phax	OK	uninormal	3.2215357323217e-05	8.7634446211324e-05	Phax	Phax	39	0.353728444913562	0.531123177867107
Phc1	OK	uninormal	3.95188099363778e-49	2.47810192652769e-47	Phc1	Phc1	32	0.154004343879895	0.743236121242721
Phf14	OK	uninormal	0.00247971894767963	0.00497710635486539	Phf14	Phf14	47	0.444149046516586	0.440005221333465
Phf20	OK	uninormal	0.012340789091599	0.0214753348928927	Phf20	Phf20	69	0.24931399853977	0.639017291340773
Phf5a	OK	uninormal	1.01048733021455e-07	3.83626557410263e-07	Phf5a	Phf5a	42	0.402631696666763	0.481654143301998
Phgdh	OK	uninormal	1.22327125792883e-15	1.11504700879378e-14	Phgdh	Phgdh	40	0.844402357768696	0.0724533497720981
Phip	OK	uninormal	0.00233529636776291	0.00471597606305036	Phip	Phip	63	0.31060572424833	0.575215620663673
Phyh	OK	uninormal	6.29856541633715e-08	2.45004090045115e-07	Phyh	Phyh	46	0.240781474720814	0.648044458387082
Pi4ka	OK	uninormal	7.89920733932241e-12	4.77232842078332e-11	Pi4ka	Pi4ka	56	0.391545008501558	0.492827315452916
Pias1	OK	uninormal	1.55154353068153e-15	1.3864775973191e-14	Pias1	Pias1	56	0.23657179828695	0.652514447748908
Pias4	OK	uninormal	8.3798993095471e-06	2.46782945658484e-05	Pias4	Pias4	81	0.449762641191487	0.434396199063628
Pigq	OK	uninormal	5.94813526245901e-10	2.93135067067255e-09	Pigq	Pigq	34	0.261864703699374	0.625813168138024
Pik3c2a	OK	uninormal	1.07644608606573e-06	3.52705803155049e-06	Pik3c2a	Pik3c2a	48	0.583442675171257	0.302619637931157
Pik3c3	OK	uninormal	3.04463680970229e-05	8.31332137904446e-05	Pik3c3	Pik3c3	37	0.304316145542068	0.581693151390963
Pik3ca	OK	uninormal	0.00355701772727242	0.00695157091568501	Pik3ca	Pik3ca	41	0.26568398343498	0.621811262328793
Pin4	OK	uninormal	1.40010576926916e-12	9.15860554466175e-12	Pin4	Pin4	43	0.386294711816915	0.49812663835179
Pip4k2c	OK	uninormal	1.53310947812626e-08	6.40174416985671e-08	Pip4k2c	Pip4k2c	35	0.371656857185498	0.512929985025209
Pip5k1a	OK	uninormal	4.11503501874121e-11	2.29545741766285e-10	Pip5k1a	Pip5k1a	53	0.185248048888536	0.708085841795576
Pitpna	OK	uninormal	2.46582418126906e-05	6.8095691323277e-05	Pitpna	Pitpna	51	0.37674722818183	0.507777127279631
Pitpnb	OK	uninormal	0.000371227356630766	0.000857949392659431	Pitpnb	Pitpnb	36	0.292199231679674	0.594211492516497
Pkd2	OK	uninormal	3.41126398877693e-09	1.51857614775786e-08	Pkd2	Pkd2	81	0.58589113324429	0.30024702579777
Pkn1	OK	uninormal	2.69228957807797e-10	1.38107999936101e-09	Pkn1	Pkn1	36	0.328440974857846	0.556916047259486
Pkn2	OK	uninormal	3.35493164417857e-08	1.34530169678913e-07	Pkn2	Pkn2	56	0.259958652365642	0.627813098434011
Pkp4	OK	uninormal	1.56114045246232e-11	9.14310438905871e-11	Pkp4	Pkp4	65	0.394212022967441	0.490137408539004
Pla2g16	OK	uninormal	0.0107713257721398	0.0189070037805369	Pla2g16	Pla2g16	34	0.661292596061679	0.228336161206079
Plagl1	OK	uninormal	1.18331544578442e-16	1.15691351513923e-15	Plagl1	Plagl1	40	0.0399298644932187	0.893263913894857
Plcg2	OK	uninormal	1.77992160476726e-24	3.42517189234843e-23	Plcg2	Plcg2	34	0.0533862275807411	0.871950443190913
Pld3	OK	uninormal	0.0245140897445457	0.0401611461265372	Pld3	Pld3	48	0.469222616773619	0.414993027795196
Plekha2	OK	uninormal	0.00290153660699184	0.00575402870208797	Plekha2	Plekha2	55	0.507178748451135	0.37733869347885
Plekha5	OK	uninormal	0.00140359305773338	0.00294228700344455	Plekha5	Plekha5	62	0.573903824488603	0.31188102002083
Plekhb1	OK	uninormal	2.46604776372505e-08	1.00662353722424e-07	Plekhb1	Plekhb1	66	0.780167214251798	0.12254909560071
Plekhb2	OK	uninormal	0.000351959291316793	0.000814816004149699	Plekhb2	Plekhb2	53	0.155207635243961	0.741857794092254
Plet1	OK	uninormal	3.88635899908876e-37	1.50369017868998e-35	Plet1	Plet1	50	0.0387470397621954	0.895240117680255
Plk2	OK	uninormal	4.37069987681975e-07	1.52117085665009e-06	Plk2	Plk2	40	0.658884378770078	0.230591304194024
Pls1	OK	uninormal	3.17703079067188e-16	3.00907838168584e-15	Pls1	Pls1	45	0.194817443009573	0.697549129935307
Pls3	OK	uninormal	6.44700605996445e-09	2.79769923103539e-08	Pls3	Pls3	43	0.452784195849102	0.431379285250758
Plscr1	OK	uninormal	0.000108709439963712	0.000275140036985401	Plscr1	Plscr1	54	0.598268090771235	0.288284134884349
Plxdc2	OK	uninormal	1.43136924129395e-09	6.65714824883132e-09	Plxdc2	Plxdc2	61	0.0724298386996268	0.844434899425651
Plxnb2	OK	uninormal	1.00296254115887e-29	2.55089144209428e-28	Plxnb2	Plxnb2	45	0.239400915138041	0.649509164987581
Pmm1	OK	uninormal	3.86030500490106e-08	1.54115579613888e-07	Pmm1	Pmm1	43	0.152860034389667	0.744548952342108
Pmp22	OK	uninormal	1.23302377420045e-12	8.1241077296504e-12	Pmp22	Pmp22	53	0.0811544193615935	0.832554734963919
Pmvk	OK	uninormal	0.000160246063113592	0.000396203216549378	Pmvk	Pmvk	37	0.228667475352471	0.660938573895055
Pnkd	OK	uninormal	9.40159187585335e-08	3.58799471694424e-07	Pnkd	Pnkd	52	0.352236958467779	0.532639996327774
Pnpla2	OK	uninormal	2.54964222848622e-08	1.0384153174697e-07	Pnpla2	Pnpla2	38	0.286755189808593	0.599853940891714
Pnrc1	OK	uninormal	2.24707788257946e-05	6.25296270768286e-05	Pnrc1	Pnrc1	64	0.29865193869281	0.58753834428417
Pogz	OK	uninormal	3.08398542232423e-07	1.09750048737703e-06	Pogz	Pogz	43	0.478797961129776	0.405469360810001
Polb	OK	uninormal	2.93707250138751e-05	8.04377461411624e-05	Polb	Polb	50	0.291741321723411	0.594685644117842
Polr2a	OK	uninormal	3.55400419066913e-09	1.57825558503829e-08	Polr2a	Polr2a	54	0.54614739755507	0.338978769833296
Polr2f	OK	uninormal	0.0236400541019583	0.0388517292222424	Polr2f	Polr2f	54	0.431483424362472	0.452679871044482
Polr2j	OK	uninormal	3.51662383253523e-16	3.30489945192006e-15	Polr2j	Polr2j	32	0.26960317827027	0.617712051382845
Polr2l	OK	uninormal	0.0135092862439179	0.0233080047766269	Polr2l	Polr2l	56	0.362286492083325	0.522429789588291
Polr2m	OK	uninormal	1.01197611234876e-11	6.05160884542901e-11	Polr2m	Polr2m	46	0.217701275506387	0.672698219884585
Pomp	OK	uninormal	1.45127303606862e-08	6.07397011758523e-08	Pomp	Pomp	63	0.363818047049005	0.520875767199109
Pon1	OK	uninormal	0.000335307467310542	0.000780433825571823	Pon1	Pon1	31	0.592956322577093	0.29341178229116
Pon3	OK	uninormal	0.0125428427707609	0.0217956613269266	Pon3	Pon3	62	0.625394150067677	0.262264275156297
Por	OK	uninormal	8.45327779615506e-09	3.61275808984911e-08	Por	Por	52	0.435907315677278	0.448249774326246
Ppan	OK	uninormal	0.00326172185172036	0.00640198725024659	Ppan	Ppan	44	0.47011947605329	0.41410033547675
Ppap2b	OK	uninormal	1.02156308841036e-11	6.0908605779483e-11	Ppap2b	Ppap2b	58	0.602947623647946	0.283775141844558
Ppargc1a	OK	uninormal	1.33995975950634e-33	4.16532790198681e-32	Ppargc1a	Ppargc1a	31	0.132347587318175	0.768458210046769
Ppfibp2	OK	uninormal	2.84747125843143e-07	1.01731365097398e-06	Ppfibp2	Ppfibp2	53	0.0733560170377408	0.843155249180241
Ppia	OK	uninormal	1.0491450855654e-09	4.96841233880385e-09	Ppia	Ppia	82	0.296058422615063	0.590218592793045
Ppib	OK	uninormal	2.66996408256115e-14	2.12487075892229e-13	Ppib	Ppib	80	0.735677645715517	0.160626312503203
Ppm1a	OK	uninormal	0.0105056428034506	0.0184763166712523	Ppm1a	Ppm1a	44	0.3594700619247	0.525288907861299
Ppm1h	OK	uninormal	2.62932244638645e-14	2.10172433791374e-13	Ppm1h	Ppm1h	68	0.192058689661556	0.700577196346027
Ppp1cb	OK	uninormal	2.71306179518981e-05	7.46964856101842e-05	Ppp1cb	Ppp1cb	72	0.164997090148974	0.730723207765086
Ppp1r12a	OK	uninormal	0.00952071111991904	0.0168724184794872	Ppp1r12a	Ppp1r12a	70	0.573382591002897	0.312387893561625
Ppp1r15a	OK	uninormal	1.28294206822307e-06	4.15869902150384e-06	Ppp1r15a	Ppp1r15a	76	0.658700732005599	0.230763411330956
Ppp1r9a	OK	uninormal	4.29996559090182e-11	2.38762974871907e-10	Ppp1r9a	Ppp1r9a	46	0.681794718102381	0.209276754391386
Ppp2ca	OK	uninormal	3.88376158743921e-09	1.72049219165852e-08	Ppp2ca	Ppp2ca	60	0.426733244170924	0.457440382666329
Ppp2r1b	OK	uninormal	1.44329472747802e-21	2.16911691067668e-20	Ppp2r1b	Ppp2r1b	25	0.215448742372219	0.675124876439203
Ppp2r2a	OK	uninormal	0.0010757056754415	0.00229193997749311	Ppp2r2a	Ppp2r2a	59	0.494960350741097	0.389431076317586
Ppp2r2b	OK	uninormal	0.000213076991087763	0.000515609458806517	Ppp2r2b	Ppp2r2b	45	0.604566699232573	0.282216941536381
Ppp2r5c	OK	uninormal	2.1589420687709e-12	1.37273991330765e-11	Ppp2r5c	Ppp2r5c	52	0.289449139619073	0.59706035156969
Ppp3ca	OK	uninormal	0.0200833016204899	0.0334445824147078	Ppp3ca	Ppp3ca	47	0.458489292811326	0.425687122128128
Ppp4r2	OK	uninormal	0.000659243932216581	0.0014666868307046	Ppp4r2	Ppp4r2	39	0.348516957763746	0.53642550766822
Ppp6r2	OK	uninormal	1.19114885203407e-15	1.09123636646044e-14	Ppp6r2	Ppp6r2	56	0.206796929836303	0.684483456679001
Ppp6r3	OK	uninormal	7.23027284623104e-10	3.4968753114019e-09	Ppp6r3	Ppp6r3	39	0.365944430889205	0.518719049449453
Prdm2	OK	uninormal	1.77361748756061e-27	4.05701056745781e-26	Prdm2	Prdm2	53	0.622328496868061	0.265189965751252
Prdx1	OK	uninormal	0.00321390715378756	0.00632520579995962	Prdx1	Prdx1	81	0.345661725225666	0.539333319938702
Prdx2	OK	uninormal	4.36637196119457e-06	1.32891170065813e-05	Prdx2	Prdx2	74	0.296040529924886	0.590237092479189
Prdx3	OK	uninormal	5.22921227267894e-10	2.6017298270497e-09	Prdx3	Prdx3	44	0.218531327365523	0.671804993992617
Prdx4	OK	uninormal	1.92153502018601e-15	1.70454216302842e-14	Prdx4	Prdx4	56	0.923563522038374	0.0231808023481137
Prdx5	OK	uninormal	9.25042944923412e-05	0.000236096925662207	Prdx5	Prdx5	77	0.33212097651492	0.553151959846881
Prelp	OK	uninormal	1.31044646667512e-22	2.24815745249878e-21	Prelp	Prelp	56	0.943973244074899	0.0138225698455053
Prim1	OK	uninormal	0.000328833014655937	0.000766153538951726	Prim1	Prim1	57	0.457009959062062	0.42716257722336
Prkar1a	OK	uninormal	0.00041850872033195	0.000958511470936588	Prkar1a	Prkar1a	69	0.3316071110588	0.553677339085356
Prkcd	OK	uninormal	4.1746924973194e-08	1.65938323636619e-07	Prkcd	Prkcd	35	0.242385583085921	0.646344048254169
Prkcg	OK	uninormal	0.00201896834454076	0.00412759295620841	Prkcg	Prkcg	55	0.505254091002935	0.379241591413892
Prnp	OK	uninormal	2.24048603564489e-06	7.07962442366677e-06	Prnp	Prnp	58	0.633132965587585	0.254897221427009
Pros1	OK	uninormal	7.77058638289099e-14	5.83917823854845e-13	Pros1	Pros1	54	0.0921528448398352	0.818069263754426
Proser2	OK	uninormal	1.1852837167998e-10	6.30245157602469e-10	Proser2	Proser2	57	0.803500914004688	0.103577528800954
Prpf38b	OK	uninormal	0.00100094189868225	0.00213891050852371	Prpf38b	Prpf38b	58	0.420360103924206	0.463833398384904
Prr13	OK	uninormal	9.1649836929444e-22	1.43060281936647e-20	Prr13	Prr13	63	0.133500081122454	0.767094282782287
Prr15l	OK	uninormal	1.62021848823001e-07	5.98899585072818e-07	Prr15l	Prr15l	58	0.133400779192695	0.767211697628403
Prrc2a	OK	uninormal	5.29870248042459e-17	5.3830672964537e-16	Prrc2a	Prrc2a	36	0.337778682448079	0.547372258143237
Prrc2b	OK	uninormal	0.000656578015835282	0.00146397380287672	Prrc2b	Prrc2b	70	0.422244242105284	0.461942662695057
Prss33	OK	uninormal	1.08931651457797e-05	3.15936536165876e-05	Prss33	Prss33	35	0.674877517662842	0.215678183762404
Prss8	OK	uninormal	0.010468326370721	0.0184195950703011	Prss8	Prss8	57	0.411460044010914	0.472772906653577
Prune	OK	uninormal	3.49902645525666e-15	3.02999028994487e-14	Prune	Prune	42	0.122829079706469	0.779829694997164
Psap	OK	uninormal	0.00199745730097908	0.00408821170718116	Psap	Psap	81	0.589339593577874	0.296908713356982
Psen2	OK	uninormal	0.0002225758020272	0.000537522039822661	Psen2	Psen2	37	0.317888317805255	0.567731620836449
Psenen	OK	uninormal	1.79179617269357e-06	5.70644718046105e-06	Psenen	Psenen	64	0.210541664687772	0.6804252384623
Psma1	OK	uninormal	4.97753490776425e-05	0.000132158393134089	Psma1	Psma1	42	0.535962178447724	0.348972091437556
Psma4	OK	uninormal	2.28409767051895e-05	6.34626678966953e-05	Psma4	Psma4	60	0.451304493637712	0.43285652397012
Psma6	OK	uninormal	0.0004486550282987	0.00102048676542988	Psma6	Psma6	59	0.26526131794493	0.622253784038677
Psmb2	OK	uninormal	4.76144242711035e-13	3.29854592521912e-12	Psmb2	Psmb2	68	0.354512292734748	0.53032622813267
Psmb5	OK	uninormal	1.74148998580912e-11	1.0101752916089e-10	Psmb5	Psmb5	61	0.353942290335053	0.530905743664208
Psmc1	OK	uninormal	0.000869314174494974	0.00188084214910067	Psmc1	Psmc1	42	0.333175662989845	0.552073870582807
Psmc2	OK	uninormal	0.000676935578632134	0.00149848733991788	Psmc2	Psmc2	47	0.391252865738794	0.493122047557878
Psmc3	OK	uninormal	3.19312915125923e-17	3.31811734946566e-16	Psmc3	Psmc3	65	0.289811556284521	0.596684750114445
Psmc4	OK	uninormal	0.0284968453716257	0.0461250674751236	Psmc4	Psmc4	48	0.33402578319151	0.551205109307007
Psmd1	OK	uninormal	0.0118628077084866	0.0207328359614444	Psmd1	Psmd1	48	0.442979182397694	0.441174794991168
Psmd11	OK	uninormal	1.21169287144903e-08	5.10060992298623e-08	Psmd11	Psmd11	40	0.376538760650273	0.507988048609617
Psmd13	OK	uninormal	0.003937028186053	0.0076043396243626	Psmd13	Psmd13	67	0.422703813050761	0.46148157465456
Psmd14	OK	uninormal	5.48864428669975e-29	1.36727392265253e-27	Psmd14	Psmd14	43	0.243151043385489	0.64553318458713
Psmd2	OK	uninormal	8.63060967348823e-06	2.53550301958616e-05	Psmd2	Psmd2	62	0.279779633650305	0.607101276909284
Psmd7	OK	uninormal	0.00743411888758623	0.0134722320977607	Psmd7	Psmd7	55	0.332235473090709	0.553034907807644
Psme4	OK	uninormal	1.5919419851308e-07	5.89602138484799e-07	Psme4	Psme4	62	0.232874663909983	0.656449543840381
Psph	OK	uninormal	1.9254960690044e-07	7.05239597479255e-07	Psph	Psph	80	0.32076780826733	0.564777085343144
Ptbp2	OK	uninormal	0.00012510537100329	0.000313150883922207	Ptbp2	Ptbp2	38	0.353530746817924	0.531324203379818
Ptch1	OK	uninormal	4.22633373477733e-17	4.34214005462857e-16	Ptch1	Ptch1	41	0.276190495901398	0.610838309020518
Ptdss2	OK	uninormal	1.33077537451949e-05	3.81405046266933e-05	Ptdss2	Ptdss2	72	0.533514226092462	0.351377566035637
Pten	OK	uninormal	8.25859647015301e-06	2.44000937140102e-05	Pten	Pten	55	0.331357034643238	0.553933045307509
Ptgds	OK	uninormal	1.46050469164354e-13	1.06450011292737e-12	Ptgds	Ptgds	70	0.819095022320988	0.0913617335682636
Ptges3	OK	uninormal	0.000425806377156865	0.000973998612402212	Ptges3	Ptges3	45	0.334735059322523	0.550480431453508
Ptgs1	OK	uninormal	6.9486787800654e-231	8.42411490769929e-228	Ptgs1	Ptgs1	24	0.749576131383733	0.148494732814053
Ptms	OK	uninormal	0.00757326799399135	0.0137034704946003	Ptms	Ptms	57	0.395884620837192	0.488451135229653
Ptov1	OK	uninormal	0.00495430789362583	0.00932050766218941	Ptov1	Ptov1	44	0.596817805783876	0.289683165585276
Ptp4a2	OK	uninormal	0.000642196898279513	0.00143556860420565	Ptp4a2	Ptp4a2	77	0.545428448641894	0.339683350827955
Ptpn12	OK	uninormal	0.000242145065921584	0.000580924541396307	Ptpn12	Ptpn12	45	0.355420476326861	0.529403045090686
Ptpn13	OK	uninormal	5.30272030057068e-05	0.000140159838177148	Ptpn13	Ptpn13	40	0.54486568741692	0.340234954318761
Ptpra	OK	uninormal	9.14195730943714e-07	3.03092969320172e-06	Ptpra	Ptpra	48	0.301872735909286	0.584213238150489
Ptprj	OK	uninormal	5.67388634740313e-30	1.46354075500037e-28	Ptprj	Ptprj	38	0.137140215387772	0.762803529099077
Ptprk	OK	uninormal	6.78177876404186e-07	2.30732734937514e-06	Ptprk	Ptprk	58	0.500189386742631	0.384252475031954
Pts	OK	uninormal	0.0143558558498361	0.0246400413996479	Pts	Pts	47	0.230710833717503	0.658756832771036
Pttg1	OK	uninormal	7.34814968069471e-08	2.84917061713078e-07	Pttg1	Pttg1	58	0.202559234336272	0.689090470970165
Pttg1ip	OK	uninormal	0.00395103349806715	0.00762734014462325	Pttg1ip	Pttg1ip	47	0.312294268503165	0.573478862217772
Purb	OK	uninormal	0.0116070900526529	0.0203249814740003	Purb	Purb	51	0.336544936078674	0.548631870849113
Pusl1	OK	uninormal	0.00232541012503147	0.00470384684357034	Pusl1	Pusl1	39	0.2516263505443	0.636578141868271
Pvrl2	OK	uninormal	2.1966215197598e-06	6.94705431944903e-06	Pvrl2	Pvrl2	41	0.290444605785089	0.596028793800829
Pvrl3	OK	uninormal	1.91458871750358e-18	2.24624489211629e-17	Pvrl3	Pvrl3	38	0.740531916969465	0.156366950233764
Pycard	OK	uninormal	2.71157652092002e-10	1.38901462064593e-09	Pycard	Pycard	47	0.451813182239194	0.432348640936685
Qdpr	OK	uninormal	0.00939109585850563	0.0166937515334237	Qdpr	Qdpr	36	0.343116587968747	0.54192704569787
Qk	OK	uninormal	1.99126233432018e-07	7.27861418082661e-07	Qk	Qk	66	0.650203787307138	0.238746588732019
Qser1	OK	uninormal	0.000203447976381638	0.000493513383829443	Qser1	Qser1	45	0.440713841505813	0.44344022307612
R3hdm4	OK	uninormal	0.0101419478221031	0.0178712520489288	R3hdm4	R3hdm4	55	0.240432582363975	0.648414504949322
Rab10	OK	uninormal	8.68676000245957e-05	0.000222491169922151	Rab10	Rab10	35	0.346369904285734	0.538611910897011
Rab12	OK	uninormal	3.1779993257936e-10	1.61429937819991e-09	Rab12	Rab12	46	0.350311122071784	0.534599329112107
Rab14	OK	uninormal	9.60619174805836e-13	6.39884970470481e-12	Rab14	Rab14	65	0.196748339997328	0.695434156794108
Rab17	OK	uninormal	7.48819284465951e-23	1.31567910029114e-21	Rab17	Rab17	29	0.138735652750498	0.760930935077146
Rab21	OK	uninormal	0.0232269812395291	0.0382246745557319	Rab21	Rab21	44	0.307751973469445	0.578152995854606
Rab27b	OK	uninormal	5.67689209702707e-16	5.30767520742609e-15	Rab27b	Rab27b	34	0.333733811684567	0.551503460738565
Rab31	OK	uninormal	2.15365555959101e-12	1.37177675485683e-11	Rab31	Rab31	38	0.131561789400897	0.769389706439438
Rab5a	OK	uninormal	0.00894855320975772	0.0159930653680043	Rab5a	Rab5a	51	0.380585368675702	0.503895388677183
Rab6a	OK	uninormal	0.00539762611678166	0.0100466561856371	Rab6a	Rab6a	79	0.583678898411371	0.302390647902526
Rab7	OK	uninormal	3.60477364278411e-05	9.75488224613527e-05	Rab7	Rab7	53	0.328018419928469	0.557348502214068
Rab8b	OK	uninormal	1.50131237676628e-13	1.09205462285979e-12	Rab8b	Rab8b	33	0.241263227720149	0.647533618483148
Rabac1	OK	uninormal	0.0298899243054194	0.0480590869579179	Rabac1	Rabac1	71	0.51152133921506	0.373047891671267
Rabepk	OK	uninormal	1.14693869973938e-18	1.40926217937571e-17	Rabepk	Rabepk	79	0.465583927476567	0.418616224071926
Rad52	OK	uninormal	8.34535643814076e-06	2.45964840887504e-05	Rad52	Rad52	39	0.576699299652272	0.309163955019153
Rad9a	OK	uninormal	2.08844876479687e-14	1.68046198176243e-13	Rad9a	Rad9a	65	0.386698790431793	0.497718597742258
Ralbp1	OK	uninormal	0.0165886768447963	0.0281010794990797	Ralbp1	Ralbp1	74	0.219845644100322	0.670391721098855
Ralgapa1	OK	uninormal	1.55170507204596e-06	4.99429322746119e-06	Ralgapa1	Ralgapa1	47	0.306239474267014	0.579710924662151
Ralgapa2	OK	uninormal	8.31097894011277e-09	3.56030982393288e-08	Ralgapa2	Ralgapa2	53	0.139413167722783	0.760137161482707
Ralyl	OK	uninormal	9.75462295847313e-49	5.9129272833278e-47	Ralyl	Ralyl	22	0.0961115174685236	0.812970833050679
Ran	OK	uninormal	0.0148806953861456	0.0254447997740534	Ran	Ran	65	0.201955629053272	0.689747976849466
Ranbp2	OK	uninormal	6.85911105190272e-17	6.92960747104727e-16	Ranbp2	Ranbp2	52	0.218109243228383	0.67225913630342
Rap1a	OK	uninormal	1.15620622892225e-06	3.7680305148658e-06	Rap1a	Rap1a	50	0.0959452449665901	0.813183854298451
Rap1b	OK	uninormal	3.16470505553282e-07	1.12402659052469e-06	Rap1b	Rap1b	41	0.44834668586584	0.435810504794093
Raph1	OK	uninormal	0.00613590888613792	0.0112879618709578	Raph1	Raph1	38	0.595528886537674	0.290927157168121
Rarb	OK	uninormal	1.42219216443282e-35	5.0710910804335e-34	Rarb	Rarb	40	0.136791542776671	0.763213412755993
Rassf4	OK	uninormal	2.66701613476352e-06	8.37645741117007e-06	Rassf4	Rassf4	50	0.149747772118896	0.748129968458643
Rb1cc1	OK	uninormal	9.55471127364396e-15	7.91582799595514e-14	Rb1cc1	Rb1cc1	49	0.351674579558457	0.533212064633393
Rbbp6	OK	uninormal	0.00951653827368601	0.0168724184794872	Rbbp6	Rbbp6	74	0.473373789315499	0.41086230564044
Rbbp8	OK	uninormal	1.68404044264511e-06	5.38685583984192e-06	Rbbp8	Rbbp8	68	0.561268887456329	0.324190075917995
Rbm25	OK	uninormal	0.00762032726332673	0.0137749156345523	Rbm25	Rbm25	80	0.413303541795201	0.470920106409381
Rbm26	OK	uninormal	3.66145562660925e-05	9.89354689002812e-05	Rbm26	Rbm26	75	0.360541006884002	0.524201519867632
Rbm4	OK	uninormal	0.00604868823488085	0.0111331372015494	Rbm4	Rbm4	48	0.433623952644335	0.4505359299428
Rbm47	OK	uninormal	8.04025757015351e-08	3.08790039943488e-07	Rbm47	Rbm47	75	0.182269989987667	0.711384616658235
Rbm5	OK	uninormal	0.00249135034743075	0.00498956013965069	Rbm5	Rbm5	67	0.259246096386865	0.628561227396769
Rbm8a	OK	uninormal	0.00543483209193749	0.0101055645799472	Rbm8a	Rbm8a	40	0.435871670721742	0.448285456159985
Rbms1	OK	uninormal	4.33894530836022e-05	0.000115864494027211	Rbms1	Rbms1	52	0.464747437157512	0.419449472055932
Rbms3	OK	uninormal	1.23430066951687e-26	2.60997182269351e-25	Rbms3	Rbms3	52	0.773685514307567	0.127951762064704
Rbp1	OK	uninormal	8.76928676350196e-07	2.9153469797858e-06	Rbp1	Rbp1	42	0.834484583689867	0.0797183453335395
Rbpjl	OK	uninormal	6.10329827220552e-07	2.08821221223062e-06	Rbpjl	Rbpjl	82	0.285981720015624	0.600656556474984
Rbx1	OK	uninormal	4.79542492250217e-11	2.64256976411218e-10	Rbx1	Rbx1	74	0.332792560658635	0.552465438231592
Rc3h1	OK	uninormal	8.44709463206541e-09	3.61275808984911e-08	Rc3h1	Rc3h1	35	0.279629372455813	0.607257617683131
Rc3h2	OK	uninormal	0.00211302708605895	0.00430536667338735	Rc3h2	Rc3h2	60	0.438906821650464	0.445247927119155
Rcan2	OK	uninormal	7.29692562064241e-21	1.05732742957277e-19	Rcan2	Rcan2	50	0.0513490827207432	0.875057125138801
Rcbtb1	OK	uninormal	4.70315902089112e-29	1.17968202475731e-27	Rcbtb1	Rcbtb1	34	0.12554457262861	0.776565450752971
Rchy1	OK	uninormal	0.00550968861975484	0.010236363541209	Rchy1	Rchy1	45	0.40345409458487	0.480826229188563
Rdh10	OK	uninormal	2.77457527564792e-15	2.43159765723651e-14	Rdh10	Rdh10	55	0.831224702431084	0.0821482680779674
Rdx	OK	uninormal	0.000143670481346624	0.000357407346551076	Rdx	Rdx	66	0.332094563731542	0.553178962655703
Reep5	OK	uninormal	1.11472567368828e-11	6.61379653377531e-11	Reep5	Reep5	62	0.168049404316329	0.727278685946288
Renbp	OK	uninormal	0.00497194874182224	0.00934520804858269	Renbp	Renbp	38	0.432255691978155	0.451906283320779
Rere	OK	uninormal	1.54572119791035e-05	4.38175214091968e-05	Rere	Rere	70	0.43817087234367	0.445984311497552
Rest	OK	uninormal	0.00722919500086005	0.0131397212484398	Rest	Rest	39	0.371294016771026	0.513297486170368
Rexo4	OK	uninormal	3.92944710876834e-14	3.06885408956232e-13	Rexo4	Rexo4	29	0.265584558478027	0.621915350285678
Rhob	OK	uninormal	2.06081231729952e-22	3.48612762698529e-21	Rhob	Rhob	40	0.41494723837969	0.469268616552163
Rhoc	OK	uninormal	0.00122617034469063	0.00259882374337985	Rhoc	Rhoc	50	0.709097790476758	0.184333553341853
Rictor	OK	uninormal	4.98780552268027e-08	1.97395524330665e-07	Rictor	Rictor	38	0.48389843906194	0.400402966851795
Rims2	OK	uninormal	4.71854602934646e-23	8.37139117499174e-22	Rims2	Rims2	27	0.258177379057492	0.62968379098194
Rlim	OK	uninormal	0.00584605758168756	0.0108094109936948	Rlim	Rlim	55	0.555645607239231	0.329682618222457
Rn7s1	OK	uninormal	8.41689530711722e-07	2.80588893052111e-06	Rn7s1	Rn7s1	59	0.278812119180715	0.608108107284478
Rn7s2	OK	uninormal	8.41689069906488e-07	2.80588893052111e-06	Rn7s2	Rn7s2	59	0.278812119180715	0.608108107284478
Rn7sk	OK	uninormal	4.98417848164131e-13	3.43323051850936e-12	Rn7sk	Rn7sk	62	0.376997423225088	0.507523999024523
Rnasek	OK	uninormal	1.02716427399384e-13	7.59308224495043e-13	Rnasek	Rnasek	71	0.0964715419935053	0.812509914266524
Rnd3	OK	uninormal	6.9294609827339e-11	3.7503645229469e-10	Rnd3	Rnd3	53	0.788835003091752	0.115411365793827
Rnf10	OK	uninormal	1.28468969186786e-11	7.58509157357697e-11	Rnf10	Rnf10	44	0.329269135483746	0.556068631099583
Rnf122	OK	uninormal	5.18991679373902e-11	2.84701770419741e-10	Rnf122	Rnf122	60	0.296993825794622	0.589251622212804
Rnf152	OK	uninormal	4.06290471264246e-142	9.85118962658709e-140	Rnf152	Rnf152	26	0.0950483700159425	0.8143345629093
Rnf167	OK	uninormal	6.32751579115235e-09	2.75606885418217e-08	Rnf167	Rnf167	35	0.209573467614233	0.681473356007583
Rnf19b	OK	uninormal	5.01451323948603e-17	5.13740412732695e-16	Rnf19b	Rnf19b	39	0.618097350256051	0.269234501656719
Rnf213	OK	uninormal	1.16955962457461e-09	5.5314542972404e-09	Rnf213	Rnf213	40	0.589464361082234	0.296788005034499
Rnf24	OK	uninormal	1.12769075218834e-18	1.39030890363016e-17	Rnf24	Rnf24	47	0.357914461163526	0.526868858385417
Rnf4	OK	uninormal	1.02610398953159e-05	2.98794252195869e-05	Rnf4	Rnf4	39	0.288876663839138	0.597653759628314
Rnf5	OK	uninormal	0.0167523982901227	0.0283520114384254	Rnf5	Rnf5	35	0.36328836759916	0.521413157909453
Rnh1	OK	uninormal	3.02547143289062e-08	1.2212696560958e-07	Rnh1	Rnh1	63	0.251808982690546	0.636385622393952
Romo1	OK	uninormal	1.68643689004203e-06	5.38832085138358e-06	Romo1	Romo1	67	0.329384695602682	0.55595039956214
Rpap3	OK	uninormal	1.51156258476992e-68	1.485825167786e-66	Rpap3	Rpap3	48	0.0544882239685749	0.870285190388754
Rpf2	OK	uninormal	2.43304285363424e-17	2.57237699379876e-16	Rpf2	Rpf2	43	0.354450046202789	0.530389509813123
Rpia	OK	uninormal	0.0183535317789705	0.0308322379122937	Rpia	Rpia	35	0.529257400074361	0.355563772329914
Rpl10	OK	uninormal	0.000176005741681439	0.000431356389821695	Rpl10	Rpl10	81	0.55180304823973	0.333440653498035
Rpl10-ps3	OK	uninormal	0.000315220086259366	0.000735850740516891	Rpl10-ps3	Rpl10-ps3	79	0.551604628488402	0.333634812476048
Rpl10a	OK	uninormal	0.00294969557162604	0.00584634484686861	Rpl10a	Rpl10a	80	0.576001947474599	0.309841525681889
Rpl13	OK	uninormal	0.00333863572800283	0.00654588579123789	Rpl13	Rpl13	82	0.600966428182855	0.285683163386246
Rpl17	OK	uninormal	0.000174493065337542	0.00042793747716294	Rpl17	Rpl17	81	0.544855671299649	0.340244772553409
Rpl17-ps10	OK	uninormal	0.0259696054989886	0.042411969106341	Rpl17-ps10	Rpl17-ps10	65	0.536837544680615	0.348112250939789
Rpl17-ps3	OK	uninormal	0.000165783703706693	0.000408783274834741	Rpl17-ps3	Rpl17-ps3	72	0.561265658161659	0.324193227679587
Rpl18	OK	uninormal	0.00743436068743625	0.0134722320977607	Rpl18	Rpl18	80	0.603122824156859	0.283606481720884
Rpl18a	OK	uninormal	0.000312716368902303	0.000730474909247062	Rpl18a	Rpl18a	82	0.558863894073047	0.326538113862953
Rpl19-ps1	OK	uninormal	7.05609516934763e-05	0.00018304577839456	Rpl19-ps1	Rpl19-ps1	44	0.457752328377644	0.426422108299302
Rpl19-ps7	OK	uninormal	9.56884856929162e-17	9.48280715163859e-16	Rpl19-ps7	Rpl19-ps7	55	0.497847076991643	0.386571555300586
Rpl22	OK	uninormal	0.000288969700119932	0.000680688341538984	Rpl22	Rpl22	79	0.540570913634951	0.34444711518294
Rpl24	OK	uninormal	0.0140974512971528	0.0242422838618178	Rpl24	Rpl24	80	0.585005083468118	0.301105404406836
Rpl3	OK	uninormal	1.18766050172859e-07	4.4669299325614e-07	Rpl3	Rpl3	82	0.617808128231756	0.269511240561684
Rpl3-ps1	OK	uninormal	3.02262087042263e-06	9.4201132011372e-06	Rpl3-ps1	Rpl3-ps1	52	0.677813853279422	0.212957036773688
Rpl30	OK	uninormal	0.000845697803742338	0.0018384954645612	Rpl30	Rpl30	81	0.683977545512754	0.207263163386591
Rpl30-ps9	OK	uninormal	3.46931405813778e-08	1.38810728596778e-07	Rpl30-ps9	Rpl30-ps9	36	0.631140772430918	0.256791131576309
Rpl31	OK	uninormal	0.000759189482958679	0.0016643593426888	Rpl31	Rpl31	82	0.514751523859694	0.369858689314336
Rpl32	OK	uninormal	0.000202213544515286	0.000491283006948628	Rpl32	Rpl32	82	0.567970792811443	0.317655329524324
Rpl34-ps1	OK	uninormal	5.94856795604952e-14	4.53562718158325e-13	Rpl34-ps1	Rpl34-ps1	62	0.536752981178537	0.348195306823234
Rpl36	OK	uninormal	0.0243309422654074	0.0398790612975605	Rpl36	Rpl36	82	0.53720916455514	0.347747276161533
Rpl36-ps3	OK	uninormal	0.0279760394090431	0.0453830755266235	Rpl36-ps3	Rpl36-ps3	38	0.527828729771356	0.356969650113828
Rpl36a	OK	uninormal	0.000699771849987954	0.00154527639247492	Rpl36a	Rpl36a	79	0.67659118859954	0.214089434149544
Rpl36a-ps1	OK	uninormal	0.00245604196866406	0.00494061097346858	Rpl36a-ps1	Rpl36a-ps1	34	0.540785164663578	0.344236880095575
Rpl36a-ps2	OK	uninormal	0.00128857708286366	0.00271684339152181	Rpl36a-ps2	Rpl36a-ps2	50	0.627184568646327	0.260557488155489
Rpl36al	OK	uninormal	0.00411831812721884	0.00790830149350312	Rpl36al	Rpl36al	75	0.579575571570692	0.306370850513239
Rpl37	OK	uninormal	0.000985211955474623	0.0021077740482713	Rpl37	Rpl37	82	0.513675444346621	0.370920880591003
Rpl37a	OK	uninormal	7.36330258828731e-05	0.000190879055692095	Rpl37a	Rpl37a	82	0.524802995409135	0.359948594945119
Rpl38	OK	uninormal	0.0247227532820722	0.040484760777531	Rpl38	Rpl38	82	0.513866135592502	0.370732633230373
Rpl39	OK	uninormal	7.6737493503453e-08	2.95891514785167e-07	Rpl39	Rpl39	76	0.640017462329191	0.248366647330587
Rpl39-ps	OK	uninormal	0.000188930952757763	0.000460859741904752	Rpl39-ps	Rpl39-ps	53	0.573252948202573	0.3125139773046
Rpl4	OK	uninormal	0.00554670291907472	0.0102977838267865	Rpl4	Rpl4	80	0.654134251941162	0.235048933710571
Rpl41	OK	uninormal	6.29681981329604e-05	0.000164522511932167	Rpl41	Rpl41	82	0.52399060640253	0.360748760621999
Rpl7	OK	uninormal	0.00248177628403915	0.00497710635486539	Rpl7	Rpl7	82	0.541959036329202	0.343085206675397
Rplp0	OK	uninormal	0.000871569136869988	0.00188459985184075	Rplp0	Rplp0	82	0.575381568045171	0.310444431252872
Rplp2	OK	uninormal	0.0159538282099677	0.027126728938594	Rplp2	Rplp2	82	0.504304778386839	0.38018043822285
Rpn1	OK	uninormal	0.00641474922764432	0.0117497064487635	Rpn1	Rpn1	44	0.497994573651276	0.386425490754066
Rpn2	OK	uninormal	1.57833875509074e-06	5.07552436097703e-06	Rpn2	Rpn2	70	0.766613721879415	0.133906681695338
Rps10	OK	uninormal	1.63673325206177e-06	5.2447566852411e-06	Rps10	Rps10	81	0.49666053585102	0.387746724916252
Rps10-ps2	OK	uninormal	0.0122897609598084	0.0214070213653368	Rps10-ps2	Rps10-ps2	65	0.582846839718363	0.303197308133797
Rps11-ps1	OK	uninormal	0.00153145609363216	0.00319375333287854	Rps11-ps1	Rps11-ps1	78	0.530977402748708	0.353871812819261
Rps12	OK	uninormal	3.60333379246339e-09	1.5982103662426e-08	Rps12	Rps12	78	0.669275543583618	0.220884525547498
Rps12-ps3	OK	uninormal	8.61365287137977e-05	0.000220774175427824	Rps12-ps3	Rps12-ps3	64	0.613659048673144	0.273485002039038
Rps14	OK	uninormal	0.000584109383017456	0.00131055263789913	Rps14	Rps14	82	0.551280686367267	0.333951820110157
Rps15	OK	uninormal	0.0151843983844332	0.0259032161933319	Rps15	Rps15	79	0.569064389580728	0.31659021683054
Rps15a	OK	uninormal	5.47882101456052e-06	1.65639833997977e-05	Rps15a	Rps15a	75	0.654951288491637	0.234281329541088
Rps15a-ps6	OK	uninormal	6.11848695424223e-44	3.09068570174708e-42	Rps15a-ps6	Rps15a-ps6	55	0.506426845153276	0.378082009492528
Rps17	OK	uninormal	0.0010898975473866	0.00232081813808258	Rps17	Rps17	81	0.467689902381685	0.416518940226283
Rps18	OK	uninormal	1.51768928801907e-06	4.8891372369578e-06	Rps18	Rps18	82	0.588991151293799	0.297245846991028
Rps18-ps3	OK	uninormal	3.2948397526504e-09	1.47034750679626e-08	Rps18-ps3	Rps18-ps3	52	0.621989229262361	0.265513991973618
Rps19	OK	uninormal	2.86644265514563e-06	8.96410312705474e-06	Rps19	Rps19	82	0.585983889465242	0.300157181115692
Rps19-ps6	OK	uninormal	0.00298423925378919	0.00590837134786678	Rps19-ps6	Rps19-ps6	69	0.612115242400353	0.274965343741785
Rps19bp1	OK	uninormal	0.0306231544009729	0.0490861227661253	Rps19bp1	Rps19bp1	78	0.473243826102002	0.410991583485144
Rps2	OK	uninormal	0.0133000363175352	0.0229906046040283	Rps2	Rps2	80	0.54534859098699	0.339761620422813
Rps20	OK	uninormal	0.000427682182981975	0.000977060364010956	Rps20	Rps20	81	0.590739452134873	0.295554697363867
Rps23	OK	uninormal	4.15702158578467e-06	1.27158010996626e-05	Rps23	Rps23	82	0.533649319332366	0.351244781125142
Rps23-ps	OK	uninormal	0.00025625526368619	0.000611716406703592	Rps23-ps	Rps23-ps	79	0.52114215881866	0.363555470341567
Rps25	OK	uninormal	0.00539136806476026	0.0100444833496527	Rps25	Rps25	82	0.529160734615791	0.355658881340417
Rps26	OK	uninormal	2.29461040510304e-10	1.18881738509398e-09	Rps26	Rps26	80	0.712126099748756	0.18160181023601
Rps26-ps1	OK	uninormal	2.06438050041632e-16	1.98745399495338e-15	Rps26-ps1	Rps26-ps1	40	0.570614037371204	0.315081524503814
Rps27	OK	uninormal	0.000872535707747903	0.00188556884674933	Rps27	Rps27	82	0.534759362738895	0.350153863183584
Rps27a	OK	uninormal	0.00433037269010232	0.00825881776292719	Rps27a	Rps27a	81	0.545208089655351	0.339899331535369
Rps27l	OK	uninormal	1.3854719829957e-05	3.95833590114324e-05	Rps27l	Rps27l	70	0.302884223648097	0.583169754832934
Rps3	OK	uninormal	3.36417150824249e-05	9.1309640115507e-05	Rps3	Rps3	81	0.540894290572907	0.344129803867747
Rps3a1	OK	uninormal	1.97532214278841e-06	6.26897611982675e-06	Rps3a1	Rps3a1	82	0.658412396569411	0.231033666843938
Rps3a2	OK	uninormal	5.83440029436526e-05	0.000153100388676814	Rps3a2	Rps3a2	72	0.59046607649571	0.295819068681291
Rps4x	OK	uninormal	2.16241443134647e-07	7.85684444236476e-07	Rps4x	Rps4x	81	0.5465803223495	0.338554558520478
Rps6	OK	uninormal	0.0204836384425287	0.0340644686856319	Rps6	Rps6	82	0.510645317213172	0.373913163178231
Rps6ka3	OK	uninormal	8.24519106339445e-05	0.000212528418834625	Rps6ka3	Rps6ka3	44	0.317450983605269	0.56818057610684
Rps7	OK	uninormal	0.00604703622018855	0.0111331372015494	Rps7	Rps7	82	0.540536972781981	0.344480420850868
Rps9	OK	uninormal	4.92794283757001e-07	1.70413934377769e-06	Rps9	Rps9	81	0.623782133228917	0.263802190161421
Rragc	OK	uninormal	8.78364988793462e-23	1.53227224674882e-21	Rragc	Rragc	26	0.233882311871499	0.655376154353439
Rragd	OK	uninormal	4.63301554795981e-05	0.000123535759149046	Rragd	Rragd	21	0.202270114475465	0.689405367635372
Rrbp1	OK	uninormal	9.12477925152842e-21	1.31173210030865e-19	Rrbp1	Rrbp1	54	0.652104000382467	0.236957904427533
Rreb1	OK	uninormal	1.50141123824162e-26	3.13829463993377e-25	Rreb1	Rreb1	30	0.249728900483276	0.638579416979441
Rsbn1l	OK	uninormal	1.52482880529286e-05	4.32927585078073e-05	Rsbn1l	Rsbn1l	49	0.433621237061252	0.450538649367833
Rsf1	OK	uninormal	8.82039502416132e-09	3.75202066700289e-08	Rsf1	Rsf1	57	0.240292304095805	0.648563309787349
Rsph3b	OK	uninormal	0.000532019842082693	0.00120034501591486	Rsph3b	Rsph3b	49	0.538252762565924	0.346722511931092
Rtcb	OK	uninormal	0.00279146371396606	0.00555087672372584	Rtcb	Rtcb	44	0.44573121922803	0.438423804871653
Rtn3	OK	uninormal	4.02746533769996e-10	2.02598775009886e-09	Rtn3	Rtn3	33	0.300847190358476	0.58527159374981
Rtn4ip1	OK	uninormal	1.21191821338472e-09	5.70213006737417e-09	Rtn4ip1	Rtn4ip1	26	0.271848207244828	0.615367174061532
Rufy1	OK	uninormal	0.0125251997011637	0.0217754069374438	Rufy1	Rufy1	54	0.355295984616211	0.529529581458238
Rundc3a	OK	uninormal	9.39740790492211e-10	4.47360897253949e-09	Rundc3a	Rundc3a	30	0.247764328833033	0.640653629979307
S100a1	OK	uninormal	1.95068600443835e-22	3.3152546720291e-21	S100a1	S100a1	78	0.141676989007086	0.757490976853006
S100a10	OK	uninormal	0.000187689241271734	0.000458138101010267	S100a10	S100a10	66	0.0905780077751973	0.820113537150461
S100a11	OK	uninormal	0.00399546414628218	0.00770493271475519	S100a11	S100a11	82	0.374589986517512	0.50996019336737
S100a16	OK	uninormal	0.0226424886196887	0.0373472703445841	S100a16	S100a16	62	0.747457880252009	0.15033086163537
S100a6	OK	uninormal	2.73032515400969e-05	7.50014545704928e-05	S100a6	S100a6	32	0.158669288747958	0.737904726410752
Sap18	OK	uninormal	9.47515461690554e-05	0.00024149360435659	Sap18	Sap18	65	0.403032839330977	0.481250294714622
Sar1b	OK	uninormal	0.000168325307625289	0.000413927751070436	Sar1b	Sar1b	39	0.283356383893988	0.603382642123647
Sars	OK	uninormal	1.87041266498731e-06	5.95161055341981e-06	Sars	Sars	53	0.292310083970341	0.594096720535555
Sat1	OK	uninormal	0.000995276545553845	0.00212805455389732	Sat1	Sat1	77	0.40180438546549	0.482487127237061
Sbds	OK	uninormal	2.90761600893793e-13	2.05339794650626e-12	Sbds	Sbds	62	0.25344637492151	0.634660406855139
Sbno1	OK	uninormal	1.1857144100869e-18	1.45200111430507e-17	Sbno1	Sbno1	47	0.373850280391893	0.510708976022585
Sbno2	OK	uninormal	0.00952407894924039	0.0168724184794872	Sbno2	Sbno2	51	0.454444168253934	0.429722512780553
Sbsn	OK	uninormal	9.51360600797017e-10	4.52300458182843e-09	Sbsn	Sbsn	42	0.807372144517303	0.100508148515533
Scaf11	OK	uninormal	0.030825946287611	0.0493793248457696	Scaf11	Scaf11	44	0.438109345677178	0.446045878639698
Scaf4	OK	uninormal	4.07810941749059e-06	1.24954371957989e-05	Scaf4	Scaf4	68	0.588595551038863	0.297628657184261
Scamp2	OK	uninormal	8.58493658358964e-05	0.000220193331131985	Scamp2	Scamp2	47	0.406455440620252	0.477805784998701
Scaper	OK	uninormal	2.39967677932783e-08	9.83948641084028e-08	Scaper	Scaper	37	0.52044940294725	0.364238336756884
Scd2	OK	uninormal	2.12803405558383e-15	1.87855821848504e-14	Scd2	Scd2	62	0.354820095921917	0.530013319626184
Scfd1	OK	uninormal	3.88233458505774e-13	2.71018251168042e-12	Scfd1	Scfd1	42	0.332435342983334	0.552830585684218
Scg5	OK	uninormal	6.56800675763455e-09	2.84379054494248e-08	Scg5	Scg5	36	0.253064359031253	0.635062780935522
Scin	OK	uninormal	0.000154841239786322	0.000383622335901127	Scin	Scin	52	0.680292017609269	0.210664778762561
Scp2	OK	uninormal	0.000309076698964457	0.000723366765851822	Scp2	Scp2	67	0.350822228825699	0.53407924552226
Scrib	OK	uninormal	0.0049562446573204	0.00932050766218941	Scrib	Scrib	52	0.428668276833866	0.455500681388172
Sdc2	OK	uninormal	8.26694852317128e-09	3.5456240305158e-08	Sdc2	Sdc2	40	0.676938184317094	0.213767959684403
Sdcbp	OK	uninormal	4.97819627697833e-05	0.000132158393134089	Sdcbp	Sdcbp	55	0.231464412572736	0.657952936135755
Sdccag8	OK	uninormal	3.09812172924802e-18	3.57710118389684e-17	Sdccag8	Sdccag8	50	0.638993396447967	0.249336637440379
Sdf4	OK	uninormal	4.21664404172581e-05	0.000113013517905356	Sdf4	Sdf4	68	0.655859796513839	0.233428213299784
Sdha	OK	uninormal	2.72625796868067e-07	9.78815422713879e-07	Sdha	Sdha	59	0.233069203924729	0.656242259271174
Sdhb	OK	uninormal	3.62706932763374e-18	4.14831797000123e-17	Sdhb	Sdhb	60	0.20181112013665	0.689905438854598
Sdhc	OK	uninormal	7.52343261463404e-06	2.23551670093333e-05	Sdhc	Sdhc	51	0.268326452703697	0.619046613669779
Sdhd	OK	uninormal	3.09460147259434e-07	1.10020191161541e-06	Sdhd	Sdhd	51	0.208746983231491	0.682368682632866
Sec11a	OK	uninormal	0.0295053015321487	0.04748264675771	Sec11a	Sec11a	56	0.387382783785957	0.497027970062819
Sec22b	OK	uninormal	0.0242308271579988	0.0397507976425988	Sec22b	Sec22b	59	0.492476685486657	0.391892578947392
Sec23b	OK	uninormal	3.16357387041272e-17	3.29682468959629e-16	Sec23b	Sec23b	47	0.0745274566980355	0.84154331560384
Sec24b	OK	uninormal	0.0102977432454733	0.0181369937936012	Sec24b	Sec24b	40	0.316124571342378	0.569542599167108
Sec31a	OK	uninormal	0.0195341727058194	0.0326197365156406	Sec31a	Sec31a	60	0.522878482559815	0.361844381986798
Sec61a1	OK	uninormal	0.0189414974578593	0.0317174154025019	Sec61a1	Sec61a1	51	0.423815387102109	0.460366480214994
Sec62	OK	uninormal	0.00074827288909193	0.00164737802519815	Sec62	Sec62	81	0.379331469226645	0.505163203586644
Sec63	OK	uninormal	1.06669402512216e-13	7.85337281248844e-13	Sec63	Sec63	44	0.489114682483778	0.395226393024694
Sel1l	OK	uninormal	6.16133599303135e-06	1.85196520716157e-05	Sel1l	Sel1l	49	0.48494262993689	0.399366324796238
Selm	OK	uninormal	3.97542664558926e-05	0.000107100938592653	Selm	Selm	61	0.811855947614942	0.0969829580202395
Selo	OK	uninormal	0.00406253744762689	0.00780943377220877	Selo	Selo	61	0.152797086429404	0.744621229602424
Selt	OK	uninormal	6.05947602058768e-08	2.36462599644607e-07	Selt	Selt	36	0.318438914735172	0.567166477424284
Sema4b	OK	uninormal	0.0197796817328184	0.0329842743981021	Sema4b	Sema4b	42	0.379079393135322	0.505418115394267
Senp3	OK	uninormal	8.93792759248174e-06	2.61943937581435e-05	Senp3	Senp3	37	0.494539304926188	0.389848284362751
Senp8	OK	uninormal	0.000161452119878906	0.000398913967391021	Senp8	Senp8	80	0.3326856934088	0.552574674108431
Sept3	OK	uninormal	3.70283866664288e-10	1.8704478098028e-09	Sept3	Sept3	58	0.351675573127908	0.533211053878611
Sept9	OK	uninormal	2.49819362960059e-22	4.14882658943259e-21	Sept9	Sept9	51	0.151996567426793	0.74554093177818
Sepw1	OK	uninormal	0.0270980372112867	0.0440176691993969	Sepw1	Sepw1	78	0.352109174969761	0.532769974799947
Serinc1	OK	uninormal	5.30284178750928e-07	1.82291451617876e-06	Serinc1	Serinc1	74	0.247700943985883	0.640720589054166
Serinc2	OK	uninormal	1.20138855868492e-09	5.66725056801176e-09	Serinc2	Serinc2	32	0.148578159631665	0.749479766663011
Serinc3	OK	uninormal	0.00896041624830805	0.0160064017166485	Serinc3	Serinc3	69	0.277788164720449	0.609174112481834
Serinc4	OK	uninormal	1.58665595468351e-05	4.4907919900264e-05	Serinc4	Serinc4	82	0.311805022438326	0.573981982316824
Serpinb6a	OK	uninormal	1.19672812390668e-06	3.8931128682009e-06	Serpinb6a	Serpinb6a	58	0.235465948300956	0.653690542971238
Serpinb6b	OK	uninormal	8.80519382926874e-23	1.53227224674882e-21	Serpinb6b	Serpinb6b	60	0.0298257156661373	0.910861316836926
Serpinb9	OK	uninormal	3.90413971469478e-51	2.67912380044244e-49	Serpinb9	Serpinb9	53	0.00759357480437106	0.960649287752924
Serping1	OK	uninormal	1.44474511381816e-26	3.03730519014836e-25	Serping1	Serping1	27	0.777284194367114	0.124945468497184
Serpinh1	OK	uninormal	7.15569613724921e-15	6.06649576950475e-14	Serpinh1	Serpinh1	37	0.663217738420327	0.226535754310159
Set	OK	uninormal	0.0215212796446674	0.0356271707180953	Set	Set	68	0.491364205641707	0.392995501573322
Setd1b	OK	uninormal	2.83638612184483e-11	1.61627161045258e-10	Setd1b	Setd1b	59	0.241343845779085	0.647448146821971
Setd2	OK	uninormal	6.13079785551037e-06	1.84431032262128e-05	Setd2	Setd2	50	0.413733225536147	0.470488339912693
Sf3b1	OK	uninormal	0.00365301781203536	0.00710482662158963	Sf3b1	Sf3b1	76	0.418539443972237	0.465661012359581
Sfr1	OK	uninormal	0.0152270692560944	0.0259638307006166	Sfr1	Sfr1	64	0.408243230744892	0.47600738453441
Sfrs18	OK	uninormal	4.05459284529055e-05	0.000108830658142596	Sfrs18	Sfrs18	76	0.385922691029893	0.498502334898095
Sft2d2	OK	uninormal	2.85295059533931e-09	1.28259348766985e-08	Sft2d2	Sft2d2	34	0.237112998285984	0.651939155754249
Sft2d3	OK	uninormal	6.98580412968814e-07	2.37452052520334e-06	Sft2d3	Sft2d3	40	0.276432673365913	0.610585974844871
Sfxn5	OK	uninormal	4.22908681064131e-14	3.28657878852616e-13	Sfxn5	Sfxn5	34	0.631012176709922	0.256913445480661
Sgcd	OK	uninormal	0.00171041529212089	0.00353052237085339	Sgcd	Sgcd	29	0.175639976657888	0.71876458508598
Sh3bgrl	OK	uninormal	0.013883378572228	0.0239080719068151	Sh3bgrl	Sh3bgrl	52	0.203347398905763	0.688232417284525
Sh3bgrl2	OK	uninormal	1.05122509136068e-61	9.10310870780667e-60	Sh3bgrl2	Sh3bgrl2	43	0.0153456385754221	0.940369540370397
Sh3glb1	OK	uninormal	0.000398399688584522	0.000916495678293425	Sh3glb1	Sh3glb1	50	0.467412327307145	0.416795326464707
Sh3pxd2b	OK	uninormal	0.000185075985607383	0.000452366505143851	Sh3pxd2b	Sh3pxd2b	35	0.535338092850403	0.34958521659244
Sh3rf1	OK	uninormal	2.03786473413031e-05	5.71450581189818e-05	Sh3rf1	Sh3rf1	47	0.228546070728	0.661068290681178
Shfm1	OK	uninormal	6.34258515324173e-09	2.75932801463399e-08	Shfm1	Shfm1	82	0.301001890012299	0.585111920850436
Shisa5	OK	uninormal	1.61676483372073e-16	1.56804632006461e-15	Shisa5	Shisa5	70	0.132154002285942	0.768687572124045
Sik3	OK	uninormal	0.0117370646913802	0.0205426873352021	Sik3	Sik3	41	0.446296138836819	0.437859256520604
Sil1	OK	uninormal	0.000370838360121583	0.000857949392659431	Sil1	Sil1	50	0.715518562881986	0.178550513125204
Sirt3	OK	uninormal	0.0144643350259565	0.024802822484396	Sirt3	Sirt3	41	0.428289654828742	0.455880167045532
Skp1a	OK	uninormal	0.0157615857425497	0.0268374940756804	Skp1a	Skp1a	79	0.56941208721001	0.316251647757192
Slbp	OK	uninormal	0.000617097884461168	0.00138201047154265	Slbp	Slbp	42	0.450890362075272	0.433270031667625
Slc15a2	OK	uninormal	0.000862653691722184	0.00186938118515156	Slc15a2	Slc15a2	45	0.657011298369244	0.232347566487041
Slc16a11	OK	uninormal	2.6739187239838e-12	1.68253328704655e-11	Slc16a11	Slc16a11	57	0.117070866762981	0.786808596397099
Slc16a5	OK	uninormal	0.000145379365487066	0.00036141131392786	Slc16a5	Slc16a5	64	0.507673957168638	0.376849201244873
Slc1a1	OK	uninormal	0.000909361587497399	0.0019558533966458	Slc1a1	Slc1a1	50	0.126588648807767	0.775314774787441
Slc1a3	OK	uninormal	6.64363079112822e-16	6.19561158649573e-15	Slc1a3	Slc1a3	56	0.859518908881649	0.061775723249583
Slc23a1	OK	uninormal	3.71183261953197e-05	0.000100222236356628	Slc23a1	Slc23a1	62	0.359959106308925	0.524792322533869
Slc25a11	OK	uninormal	1.52179685214542e-07	5.6592792957596e-07	Slc25a11	Slc25a11	41	0.318472170031908	0.567132346539527
Slc25a12	OK	uninormal	3.17760928217341e-07	1.12750877651363e-06	Slc25a12	Slc25a12	47	0.330322615161146	0.554990937435699
Slc25a3	OK	uninormal	2.25795711979868e-10	1.17149644004391e-09	Slc25a3	Slc25a3	78	0.189659149852868	0.703217177531549
Slc25a36	OK	uninormal	7.75617950485317e-10	3.73632117339748e-09	Slc25a36	Slc25a36	63	0.163094761512293	0.732876316940695
Slc25a4	OK	uninormal	0.006870993384436	0.0125324989664964	Slc25a4	Slc25a4	82	0.408878432981238	0.47536854923336
Slc25a5	OK	uninormal	1.57640499697275e-12	1.02565026368334e-11	Slc25a5	Slc25a5	80	0.221629822987936	0.668475290205315
Slc26a4	OK	uninormal	2.20968041314108e-48	1.27565200993558e-46	Slc26a4	Slc26a4	71	0.0214428494807971	0.927088192110423
Slc2a1	OK	uninormal	2.28203857236486e-12	1.44343900655496e-11	Slc2a1	Slc2a1	39	0.337941598527906	0.547205956677904
Slc31a1	OK	uninormal	4.27622558089806e-09	1.88745539292794e-08	Slc31a1	Slc31a1	53	0.392053121496885	0.492314737475711
Slc31a2	OK	uninormal	1.44576114091334e-14	1.18696010598235e-13	Slc31a2	Slc31a2	29	0.186012934635064	0.707240138823701
Slc35b2	OK	uninormal	2.26138986515442e-11	1.30137261702003e-10	Slc35b2	Slc35b2	79	0.581804176324434	0.304208456106343
Slc36a3	OK	uninormal	1.0599765184817e-11	6.29923953875482e-11	Slc36a3	Slc36a3	81	0.657902218888709	0.231511967345028
Slc38a10	OK	uninormal	0.00641925364355111	0.0117497863621517	Slc38a10	Slc38a10	46	0.540394245020751	0.344620480545051
Slc43a2	OK	uninormal	2.20555983609612e-17	2.33866505069434e-16	Slc43a2	Slc43a2	35	0.0522201014603144	0.873724211939348
Slc43a3	OK	uninormal	1.94838342960376e-47	1.09019546668752e-45	Slc43a3	Slc43a3	23	0.112269624709668	0.792690849582535
Slc44a1	OK	uninormal	0.000753057780042276	0.0016559075852562	Slc44a1	Slc44a1	39	0.35442800980221	0.530411912893591
Slc44a2	OK	uninormal	3.47063535604634e-11	1.95397845045519e-10	Slc44a2	Slc44a2	47	0.549310326856539	0.33588057738491
Slc44a3	OK	uninormal	0.000111989251075706	0.000282262582233086	Slc44a3	Slc44a3	60	0.31335394545942	0.572389400790647
Slc4a9	OK	uninormal	5.71971849974277e-39	2.418908858554e-37	Slc4a9	Slc4a9	33	0.0712365148515154	0.846090586003853
Slc5a3	OK	uninormal	0.00754946776989908	0.013667204718329	Slc5a3	Slc5a3	38	0.347737640229065	0.537218976373804
Slc6a6	OK	uninormal	0.000875516212055244	0.00189088626083428	Slc6a6	Slc6a6	33	0.336743489924924	0.548429126767505
Slc7a8	OK	uninormal	6.54305351864521e-25	1.29331987213656e-23	Slc7a8	Slc7a8	39	0.603098880721367	0.283629530657779
Slc9a3r1	OK	uninormal	9.13386579081266e-20	1.23493940078757e-18	Slc9a3r1	Slc9a3r1	34	0.21601366313751	0.674515914692953
Slco3a1	OK	uninormal	8.69661850280558e-22	1.3633448920131e-20	Slco3a1	Slco3a1	32	0.650467394484069	0.238498339815088
Slx4ip	OK	uninormal	3.61726081262819e-17	3.72690582876168e-16	Slx4ip	Slx4ip	79	0.0962020449536273	0.812854893556763
Smad3	OK	uninormal	9.40302221628891e-07	3.10898107278571e-06	Smad3	Smad3	26	0.186974492010465	0.706177870871582
Smap1	OK	uninormal	0.00795691777904392	0.0143405896741242	Smap1	Smap1	44	0.314356278087612	0.571359227884488
Smarca2	OK	uninormal	1.2205252394018e-05	3.52026193156569e-05	Smarca2	Smarca2	40	0.514507699325406	0.370099346226126
Smarca4	OK	uninormal	1.30836628720276e-21	1.99647083800888e-20	Smarca4	Smarca4	39	0.320649787059953	0.564898132667283
Smarcc1	OK	uninormal	2.27204342866695e-18	2.64853267630183e-17	Smarcc1	Smarcc1	63	0.262193139187051	0.625468742248535
Smarcc2	OK	uninormal	0.000269802221192472	0.000639264285652783	Smarcc2	Smarcc2	82	0.503479776353069	0.380996487223217
Smc1a	OK	uninormal	4.85778665036994e-05	0.000129244843067999	Smc1a	Smc1a	48	0.429607467894338	0.454559452522363
Smc3	OK	uninormal	9.2856041378318e-10	4.43198717182339e-09	Smc3	Smc3	63	0.292187974061974	0.594223148463132
Smc4	OK	uninormal	5.07453279526947e-07	1.74939106885261e-06	Smc4	Smc4	51	0.396539592622641	0.487790950350837
Smek1	OK	uninormal	1.26042225530527e-05	3.62670549251999e-05	Smek1	Smek1	49	0.499470938749595	0.384963687192362
Smg1	OK	uninormal	5.56594851489987e-05	0.000146372774755537	Smg1	Smg1	50	0.512075782345999	0.372500332487781
Smim11	OK	uninormal	3.86000200033898e-06	1.18671405538739e-05	Smim11	Smim11	40	0.302761855410735	0.583295974691586
Smim22	OK	uninormal	1.06092235465463e-05	3.08439216936761e-05	Smim22	Smim22	58	0.395028224699494	0.489314468124646
Smt3h2-ps	OK	uninormal	0.0229144720328469	0.0377274489739539	Smt3h2-ps	Smt3h2-ps	50	0.423343480784809	0.460839855331679
Smu1	OK	uninormal	1.52102458211284e-10	8.04064884468663e-10	Smu1	Smu1	62	0.720700202156727	0.173908708010784
Snapc5	OK	uninormal	0.0120542657699246	0.0210371231311016	Snapc5	Snapc5	38	0.475484322432784	0.408763312908009
Snd1	OK	uninormal	0.00663213023711558	0.0121089646949746	Snd1	Snd1	49	0.58726768346773	0.298913973572494
Snf8	OK	uninormal	0.0106909188141868	0.018783996003477	Snf8	Snf8	66	0.292827288362399	0.593561290357173
Snhg4	OK	uninormal	0.0214642967174415	0.0355652151076695	Snhg4	Snhg4	71	0.310606398868978	0.575214926593671
Snord118	OK	uninormal	2.51151895742043e-09	1.13329955932234e-08	Snord118	Snord118	49	0.386345029361079	0.498075825712932
Snrnp27	OK	uninormal	0.0311028398549677	0.049767280489449	Snrnp27	Snrnp27	52	0.222345159866667	0.667707593544562
Snrpa1	OK	uninormal	3.70950205947379e-06	1.14723290733896e-05	Snrpa1	Snrpa1	50	0.380905151985845	0.503572107016695
Snrpb	OK	uninormal	0.000264985163903768	0.000628669955067192	Snrpb	Snrpb	59	0.337368328213638	0.547791170733663
Snrpb2	OK	uninormal	2.34664676654377e-08	9.6329055190967e-08	Snrpb2	Snrpb2	39	0.465625983606225	0.418574334101142
Snrpd3	OK	uninormal	7.82026499964574e-11	4.21992638037264e-10	Snrpd3	Snrpd3	37	0.373211773878696	0.511355408871265
Snrpg	OK	uninormal	0.00513884535837386	0.00961418753518813	Snrpg	Snrpg	70	0.484024029035761	0.400278274485294
Snw1	OK	uninormal	8.31982353279141e-05	0.000214148607139153	Snw1	Snw1	51	0.517141638963935	0.36750027265971
Snx14	OK	uninormal	7.85742102452094e-08	3.0240677530352e-07	Snx14	Snx14	52	0.392155940244313	0.492211021170094
Snx17	OK	uninormal	9.04022633181551e-07	2.99993642051214e-06	Snx17	Snx17	63	0.421275320837674	0.462914900805827
Snx2	OK	uninormal	1.25567878335879e-28	3.06503606380935e-27	Snx2	Snx2	53	0.159606306514874	0.73683771869697
Snx22	OK	uninormal	6.9229917551988e-06	2.06553904952076e-05	Snx22	Snx22	62	0.587938314351787	0.298264759924914
Snx3	OK	uninormal	0.000155978262426428	0.000386151851174726	Snx3	Snx3	57	0.401581912011954	0.482711147351381
Snx6	OK	uninormal	7.35416171478377e-06	2.1870062270375e-05	Snx6	Snx6	62	0.286491528387728	0.600127510374622
Socs2	OK	uninormal	5.14819426904509e-10	2.56492911733109e-09	Socs2	Socs2	49	0.713723646662867	0.180163732503491
Socs3	OK	uninormal	1.20707628475895e-07	4.53526492527716e-07	Socs3	Socs3	40	0.739292691652808	0.157452091551987
Sod2	OK	uninormal	0.000659763584356163	0.00146672381192137	Sod2	Sod2	51	0.328031599545218	0.557335013042175
Sorbs3	OK	uninormal	5.53588391748475e-07	1.89943488753698e-06	Sorbs3	Sorbs3	43	0.45220492788328	0.431957545175826
Sostdc1	OK	uninormal	6.68925111699018e-24	1.24126562818843e-22	Sostdc1	Sostdc1	44	0.85744102040251	0.0632135489336109
Sox6	OK	uninormal	0.0303187249683264	0.0486410245742404	Sox6	Sox6	45	0.593470245877757	0.29291524357875
Sp140	OK	uninormal	0.00441344523484316	0.00839963386662719	Sp140	Sp140	37	0.325334362363627	0.560096643441086
Sp3	OK	uninormal	1.08297408054118e-08	4.57997294293987e-08	Sp3	Sp3	47	0.345413499357865	0.539586212768466
Spag9	OK	uninormal	0.00952346578107227	0.0168724184794872	Spag9	Spag9	78	0.545965494803509	0.339157025267941
Sparc	OK	uninormal	0.000306860255891615	0.000718641822715906	Sparc	Sparc	76	0.681811359834216	0.209261390954755
Spcs1	OK	uninormal	0.00777518463617321	0.0140339188693608	Spcs1	Spcs1	65	0.385851164567671	0.498574571170181
Spg20	OK	uninormal	0.000126242081226905	0.000315778851046942	Spg20	Spg20	44	0.596407993178907	0.290078630047255
Sphk1	OK	uninormal	0.0089891117904758	0.0160460160387277	Sphk1	Sphk1	34	0.722969666945681	0.171882997804762
Spint1	OK	uninormal	2.44681156262958e-08	1.00059755888199e-07	Spint1	Spint1	67	0.244522073267704	0.644081710641108
Spns1	OK	uninormal	5.6601476783433e-22	8.98950091970943e-21	Spns1	Spns1	42	0.215431590199564	0.675143369712601
Spop	OK	uninormal	5.51451193879176e-13	3.77707719800106e-12	Spop	Spop	49	0.515655044655823	0.368967012858897
Spp1	OK	uninormal	6.64993764546213e-08	2.58395547185318e-07	Spp1	Spp1	77	0.769343629251334	0.131600634574448
Sppl3	OK	uninormal	6.88108188279433e-06	2.05472042756346e-05	Sppl3	Sppl3	81	0.458033261099943	0.426141918914562
Spry2	OK	uninormal	2.59460945931634e-07	9.33392146739222e-07	Spry2	Spry2	66	0.383555054117709	0.500893999761148
Spsb4	OK	uninormal	1.38683812162328e-17	1.50565082040115e-16	Spsb4	Spsb4	47	0.397592516426291	0.486729812819782
Sptan1	OK	uninormal	0.0280650015307484	0.0454665525912391	Sptan1	Sptan1	69	0.241813311348226	0.646950495993917
Sptbn1	OK	uninormal	0.00593315983074093	0.0109537575149263	Sptbn1	Sptbn1	82	0.333671271762534	0.551567370262663
Sptlc2	OK	uninormal	0.00016651439995345	0.000410029026831888	Sptlc2	Sptlc2	65	0.523986492407022	0.360752813080555
Spty2d1	OK	uninormal	0.00154611514594163	0.00322063046150613	Spty2d1	Spty2d1	43	0.476419756372745	0.407833241881525
Sqstm1	OK	uninormal	1.21206686135085e-18	1.47929099823256e-17	Sqstm1	Sqstm1	50	0.161778171562504	0.734369391111437
Srd5a1	OK	uninormal	3.45779755549863e-97	4.65778137383279e-95	Srd5a1	Srd5a1	23	0.0791874986480668	0.835200396230468
Srek1	OK	uninormal	1.94929284850725e-08	8.07469030754085e-08	Srek1	Srek1	78	0.408263228547094	0.47598727126273
Srf	OK	uninormal	8.24675738489448e-14	6.17149312939531e-13	Srf	Srf	58	0.374695633177468	0.509853259641725
Srgap3	OK	uninormal	5.3449890486602e-08	2.10026169554299e-07	Srgap3	Srgap3	43	0.376532125301532	0.507994762206954
Srp14	OK	uninormal	1.41290196862065e-09	6.58810828188886e-09	Srp14	Srp14	66	0.182993679756126	0.710582094426831
Srp54a	OK	uninormal	5.58460054043975e-10	2.7671923931307e-09	Srp54a	Srp54a	38	0.377761884936564	0.506750654209818
Srp54b	OK	uninormal	0.00641597938060059	0.0117497064487635	Srp54b	Srp54b	58	0.400145682062669	0.484157579052086
Srpk1	OK	uninormal	0.000660554125082442	0.00146758421070546	Srpk1	Srpk1	43	0.583114763991415	0.302937538028254
Srpk2	OK	uninormal	0.00750692767893328	0.0135969601435659	Srpk2	Srpk2	60	0.33180216437617	0.553477906731682
Srrm1	OK	uninormal	1.27753344573412e-08	5.36534542971709e-08	Srrm1	Srrm1	72	0.597918157768677	0.288621632529479
Srrm2	OK	uninormal	0.00815004504702641	0.0146596013036771	Srrm2	Srrm2	79	0.426086618985108	0.458088709312646
Srsf1	OK	uninormal	1.89272211740479e-05	5.32392137741781e-05	Srsf1	Srsf1	48	0.468747340850683	0.415466151464496
Ss18	OK	uninormal	8.66000015888025e-29	2.14261364475153e-27	Ss18	Ss18	33	0.723466237674378	0.171440367387216
Ssb	OK	uninormal	0.000728999283867232	0.00160591786518784	Ssb	Ssb	71	0.271843861779033	0.615371710535019
Ssbp1	OK	uninormal	0.0145284519278546	0.0248892980035832	Ssbp1	Ssbp1	60	0.438656067835096	0.445498819000319
Ssna1	OK	uninormal	2.60960163579312e-11	1.49466474793379e-10	Ssna1	Ssna1	38	0.272201279010498	0.614998611842575
Ssr4	OK	uninormal	0.000386114630293298	0.000888796778719446	Ssr4	Ssr4	75	0.726126285832883	0.169073018071526
St13	OK	uninormal	0.000373381463984593	0.000862163132880497	St13	St13	72	0.239722923816547	0.649167423826677
St3gal1	OK	uninormal	6.67895308196058e-31	1.88305057047214e-29	St3gal1	St3gal1	25	0.287314035609206	0.599274187005524
St3gal4	OK	uninormal	1.04431539522201e-70	1.05504863678401e-68	St3gal4	St3gal4	26	0.723527657713078	0.171385634349233
Stag1	OK	uninormal	0.0171840559933548	0.0290690286734099	Stag1	Stag1	46	0.47468675601827	0.409556427242166
Stap1	OK	uninormal	6.33500319222269e-101	8.86169485004382e-99	Stap1	Stap1	21	0.124077242494297	0.778327229704336
Stap2	OK	uninormal	0.018065355419056	0.0303761893939466	Stap2	Stap2	53	0.515872210872845	0.368752718520797
Stat3	OK	uninormal	5.87658351948337e-05	0.000154096137421492	Stat3	Stat3	76	0.647214004565833	0.241564711206166
Stau2	OK	uninormal	2.94475968689344e-14	2.33335315495238e-13	Stau2	Stau2	38	0.188970572706624	0.70397583878883
Stc2	OK	uninormal	1.27948921507631e-10	6.79343397844165e-10	Stc2	Stc2	37	0.789371035531297	0.114973347553398
Stk24	OK	uninormal	8.46930944326022e-09	3.61536131985181e-08	Stk24	Stk24	46	0.354618240587846	0.530218520482123
Stk38	OK	uninormal	0.0179986955011879	0.0302781015438578	Stk38	Stk38	72	0.352743410150741	0.532124883525502
Stk38l	OK	uninormal	0.00600227542292261	0.0110645087243637	Stk38l	Stk38l	53	0.547735169683828	0.337423182627232
Stk39	OK	uninormal	1.27629107136636e-07	4.78050527966987e-07	Stk39	Stk39	55	0.186529837097564	0.706668975360754
Stk40	OK	uninormal	0.0104448119360151	0.0183871156879414	Stk40	Stk40	52	0.431528740041552	0.452634475131895
Stox2	OK	uninormal	9.36431946105907e-10	4.46369985319421e-09	Stox2	Stox2	40	0.682989810461356	0.208173926043929
Strbp	OK	uninormal	9.14793510609646e-05	0.000233757615119987	Strbp	Strbp	62	0.199612815986126	0.69230313545122
Strn3	OK	uninormal	1.40305785166195e-06	4.53190178196669e-06	Strn3	Strn3	78	0.29280026533019	0.593589263117268
Strn4	OK	uninormal	1.78534528764577e-20	2.49742338891064e-19	Strn4	Strn4	34	0.228603251725527	0.661007193425478
Stub1	OK	uninormal	0.0197576676021183	0.0329626775545432	Stub1	Stub1	44	0.515346013679262	0.369271973845144
Stx18	OK	uninormal	4.51074704681708e-13	3.13083721551025e-12	Stx18	Stx18	52	0.871432440152381	0.053728276716237
Stx6	OK	uninormal	1.68769229424509e-12	1.08832214081017e-11	Stx6	Stx6	35	0.175935756031977	0.718434254703047
Stx7	OK	uninormal	0.000785092630789114	0.00171700655332532	Stx7	Stx7	44	0.272347854078593	0.614845622857187
Stxbp2	OK	uninormal	4.61002429917943e-22	7.45184816716248e-21	Stxbp2	Stxbp2	45	0.336335106831945	0.548846139756869
Styx	OK	uninormal	2.62175254884686e-07	9.42224705549016e-07	Styx	Styx	72	0.681334552277498	0.209701645950684
Sub1	OK	uninormal	0.00421713734802	0.00808099501303937	Sub1	Sub1	76	0.392495480089308	0.491868531510168
Sucla2	OK	uninormal	0.0084668974486491	0.0151844704244264	Sucla2	Sucla2	37	0.330938986076846	0.554360544046639
Suclg1	OK	uninormal	0.000560922462123298	0.00126164192624764	Suclg1	Suclg1	47	0.494400784401907	0.3899855495084
Suclg2	OK	uninormal	0.0259954907872899	0.0424351885069	Suclg2	Suclg2	59	0.458964527776928	0.425213211351799
Suco	OK	uninormal	5.06409937182594e-12	3.10069518776615e-11	Suco	Suco	36	0.322812723988734	0.562680403267509
Sugt1	OK	uninormal	2.05872438449852e-28	4.89384352053668e-27	Sugt1	Sugt1	74	0.870693336143472	0.054217488444448
Sulf2	OK	uninormal	1.51245859616527e-08	6.32277231523344e-08	Sulf2	Sulf2	27	0.664278020998365	0.225545080478841
Sumo1	OK	uninormal	6.76181017657849e-07	2.30268760414007e-06	Sumo1	Sumo1	58	0.379472302902404	0.505020791195267
Supt16	OK	uninormal	0.00247032494041595	0.0049661029700082	Supt16	Supt16	45	0.475813167913274	0.408436335325701
Surf1	OK	uninormal	5.98822639856178e-08	2.33933183797736e-07	Surf1	Surf1	44	0.468660043392073	0.415553057812342
Swt1	OK	uninormal	3.44249012876053e-16	3.24361051769483e-15	Swt1	Swt1	30	0.299727345821327	0.586427694314202
Syncrip	OK	uninormal	1.96410354340017e-09	8.99678159615418e-09	Syncrip	Syncrip	65	0.45697110416124	0.427201335211334
Syne4	OK	uninormal	5.42169845853757e-05	0.000142889255751457	Syne4	Syne4	47	0.465405199805883	0.418794248969887
Syngr2	OK	uninormal	7.97854314564416e-05	0.000206239953238861	Syngr2	Syngr2	41	0.560167870504205	0.325264823353928
Syt1	OK	uninormal	8.86973296010757e-32	2.62270071348872e-30	Syt1	Syt1	37	0.714110983255656	0.179815378214626
Tacc1	OK	uninormal	0.0123183843094153	0.0214466078187378	Tacc1	Tacc1	42	0.578393949077885	0.307517997343515
Tacc2	OK	uninormal	5.14984802007679e-14	3.95983028520492e-13	Tacc2	Tacc2	32	0.114878869305022	0.789486719744783
Taf15	OK	uninormal	0.00899141619107148	0.0160460160387277	Taf15	Taf15	41	0.453438010225221	0.430726676131947
Taf1d	OK	uninormal	9.79232035586165e-06	2.85832015523827e-05	Taf1d	Taf1d	59	0.676578806164662	0.214100907280796
Taf6l	OK	uninormal	5.83947537330682e-08	2.28859611343932e-07	Taf6l	Taf6l	39	0.319135152966249	0.566451978811191
Taf7	OK	uninormal	0.0141740271350513	0.0243624464509365	Taf7	Taf7	38	0.338708331412389	0.54642338542058
Taf9	OK	uninormal	7.5758060853634e-10	3.65427144992927e-09	Taf9	Taf9	41	0.272707172967905	0.614470622340586
Tagln2	OK	uninormal	6.98399583223798e-06	2.08032701407449e-05	Tagln2	Tagln2	50	0.231011921734083	0.658435594586845
Taldo1	OK	uninormal	0.00080940983482256	0.0017638247868482	Taldo1	Taldo1	68	0.284582680425527	0.602108932863527
Tanc1	OK	uninormal	0.0012880991295122	0.00271684339152181	Tanc1	Tanc1	59	0.396384781593124	0.487946986369101
Tardbp	OK	uninormal	0.0139131495092769	0.0239480003621581	Tardbp	Tardbp	51	0.434882380789924	0.449275854572134
Tax1bp3	OK	uninormal	5.600884316714e-05	0.000147185088583012	Tax1bp3	Tax1bp3	46	0.285368263552987	0.601293301824436
[truncated: 274 more rows]
