# Supplementary material for: Molecular architecture underlying fluid absorption by the developing inner ear
Source: eLife. 2017 Oct 10;6:e26851. doi: 10.7554/eLife.26851 (PMC5634787; doi:10.7554/eLife.26851)
Supplement: Source Code 1. [file elife-26851-code1.zip › SourceCode/prepCells.R]

library(monocle)
library(plyr)
library(reshape2)
library(sva)


prepCells <-function(expr_file=NULL,sample_info=NULL,LOD=1,fullNames=FALSE,shortNames=FALSE,norm=TRUE,batch=FALSE,exprGenes=TRUE,cellThresh=2,varThresh=TRUE,cv=0.5) {


# Read in specified expression file

data<-read.table(expr_file,header=TRUE,sep="\t",row.names=1)

if(!is.null(sample_info)) {
	samples<-read.table(sample_info,header=TRUE,sep="\t",stringsAsFactors=FALSE,na.strings=c("NA",""))
	
	if(fullNames==TRUE){
		sample_names<-samples[,1]
	}
	
	if(shortNames==TRUE){
		sample_names<-samples[,2]
	}

	if(shortNames==FALSE && fullNames==FALSE){
		sample_names<-samples[,2]
	}
}	

	sample_names<-t(sample_names)
	data<-data[,sample_names]

if(norm==TRUE){
	loggeomeans <- rowMeans(log(data))
	factors <- apply(data, 2, function(cnts) exp(median((log(cnts) - loggeomeans)[is.finite(loggeomeans)])))
	data<-t(t(data)/factors)
}

# Spit warning if LOD<1

if(LOD<1){
	warning("Setting LOD<1 is not advised")
}

# Look for anything less than LOD and set it to 1.

data[data<LOD]<-1


# Convert data to log2 scale (anything that was below LOD becomes 0)

log.data<-log2(data)


if(exprGenes==TRUE){
	
	# Find genes expressed (>LOD, i.e. a two-fold change) in three or more cells and limit the gene list down to those genes
	
	expr.genes<-which(rowSums(log.data>1)>(cellThresh) & rowSums(log.data>1)<nrow(log.data))
	log.data<-log.data[expr.genes,]
}

if(batch==TRUE && exprGenes==FALSE){
	stop("Genes with zero expression must be removed with exprGenes=TRUE for batch to work")
}

if(batch==TRUE){

	gene_ann<-data.frame("Genes"=row.names(log.data),"GeneIDs"=row.names(log.data),stringsAsFactors=FALSE)

	row.names(gene_ann)<-row.names(log.data)

	pdata<-data.frame(samples[,2:4])
	row.names(pdata)<-samples[,2]

	pd <- new("AnnotatedDataFrame", data = pdata)

	fd <- new("AnnotatedDataFrame", data = gene_ann)

	biocdata <- newCellDataSet(as.matrix(log.data), phenoData = pd, featureData = fd)

	pheno=pData(biocdata)

	edata=exprs(biocdata)

	modcombat=model.matrix(~1,data=pheno)

	batch=pheno$IsoID

	combat_edata=ComBat(dat=edata,batch=batch,mod=modcombat,numCovs=NULL,par.prior=TRUE)

	log.data<-combat_edata

}


if(varThresh==TRUE){
# Find genes with a c.v. between cells greater than 0.5 and limit the gene list down to those genes

co.var<-function(x){
	sd(x)/mean(x)
}

log.data<-log.data[which(apply(log.data,1,co.var)>=cv),]

}

log.data

}
