# Supplementary material for: Molecular architecture underlying fluid absorption by the developing inner ear
Source: eLife. 2017 Oct 10;6:e26851. doi: 10.7554/eLife.26851 (PMC5634787; doi:10.7554/eLife.26851)
Supplement: Source Code 1. [file elife-26851-code1.zip › SourceCode/reduceGenes.R]

library(gridExtra)
library(ggplot2)
library(FactoMineR)
library(monocle)
library(plyr)
library(reshape2)
library(sva)


reduceGenes <-function(expr_file=NULL,sample_info=NULL,LOD=1,fullNames=FALSE,shortNames=FALSE,norm=TRUE,batch=FALSE,cellThresh=2,cvThresh=0.5,scale=FALSE,corr=TRUE,genes=300,PCs=c(1,2,3),scree=TRUE,matrixPCplot=FALSE,sampleColors=TRUE,geneTable=FALSE,display=TRUE,save=FALSE) {


# Read in specified expression file

data<-read.table(expr_file,header=TRUE,sep="\t",row.names=1)

if(!is.null(sample_info)) {
	samples<-read.table(sample_info,header=TRUE,sep="\t",stringsAsFactors=FALSE,na.strings=c("NA",""))
	
	if(fullNames==TRUE){
		sample_names<-samples[,1]
	}
	
	if(shortNames==TRUE){
		sample_names<-samples[,2]
	}

	if(shortNames==FALSE && fullNames==FALSE){
		sample_names<-samples[,2]
	}
}	

	sample_names<-t(sample_names)
	data<-data[,sample_names]

if(norm==TRUE){
	loggeomeans <- rowMeans(log(data))
	factors <- apply(data, 2, function(cnts) exp(median((log(cnts) - loggeomeans)[is.finite(loggeomeans)])))
	data<-t(t(data)/factors)
}

# Spit warning if LOD<1

if(LOD<1){
	warning("Setting LOD<1 is not advised")
}

# Look for anything less than LOD and set it to 1.

data[data<LOD]<-LOD


# Convert data to log2 scale (anything that was below LOD becomes 0)

log.data<-log2(data)

# Obtain cell colors

cell_colors<-data.frame(samples[,6],stringsAsFactors=FALSE)
cell_colors<-as.character(cell_colors[!apply(is.na(cell_colors)|cell_colors=="",1,all),])


# Find genes expressed (>LOD, i.e. a two-fold change) in two or more cells and limit the gene list down to those genes


expr.genes<-which(rowSums(log.data>1)>(cellThresh) & rowSums(log.data>1)<nrow(log.data))

log.data<-log.data[expr.genes,]


if(batch==TRUE){

	gene_ann<-data.frame("Genes"=row.names(log.data),"GeneIDs"=row.names(log.data),stringsAsFactors=FALSE)

	row.names(gene_ann)<-row.names(log.data)

	pdata<-data.frame(samples[,2:4])
	row.names(pdata)<-samples[,2]

	pd <- new("AnnotatedDataFrame", data = pdata)

	fd <- new("AnnotatedDataFrame", data = gene_ann)

	biocdata <- newCellDataSet(as.matrix(log.data), phenoData = pd, featureData = fd)

	pheno=pData(biocdata)

	edata=exprs(biocdata)

	modcombat=model.matrix(~1,data=pheno)

	bat=pheno$IsoID

	combat_edata=ComBat(dat=edata,batch=bat,mod=modcombat,numCovs=NULL,par.prior=TRUE)

	log.data<-combat_edata

}

# Find genes with a c.v. between cells greater than 0.5 and limit the gene list down to those genes

co.var<-function(x){
	sd(x)/mean(x)
}

log.data.refined.var<-log.data[which(apply(log.data,1,co.var)>cvThresh),]


# Transpose data for PCA

log.data.refined.var<-t(log.data.refined.var)


#----------------------------------------------------------- Regular PCA ---------------------------------------------------------

theme_set(theme_classic(base_family = "Helvetica")+theme(legend.title=element_text(size=0),legend.text=element_text(size=6),legend.key.height=unit(0.3,"cm")))
if(corr==FALSE){
	
# Run PCA using prcomp and get specified number of top positive and negative eigenvalue genes from specified PCs

PCA.allgenes<-prcomp(log.data.refined.var,scale.=scale)


if(scree==TRUE){
	
	if(display==TRUE){
		#quartz()
		screeplot(PCA.allgenes,type="lines")
	}
	
	if(save==TRUE){
		quartz(type="pdf",file="Scree Plot Eig.pdf")
		screeplot(PCA.allgenes,type="lines")
		dev.off
	}
}


if(matrixPCplot==TRUE){
	comp2 <- data.frame(PCA.allgenes$x[,1:6])
	comp.cell.type2<-comp2
	comp.cell.type2["Cell_Type"]<-factor(samples[,3],levels=unique(samples[,3]),ordered=FALSE)
	
	g1<-ggplot(comp.cell.type2)+geom_point(aes(x=PC1,y=PC2,fill=Cell_Type),size=2, shape=21, color="black")+scale_fill_manual(values=cell_colors)
	g2<-ggplot(comp.cell.type2)+geom_point(aes(x=PC1,y=PC3,fill=Cell_Type),size=2, shape=21, color="black")+scale_fill_manual(values=cell_colors)
	g3<-ggplot(comp.cell.type2)+geom_point(aes(x=PC1,y=PC4,fill=Cell_Type),size=2, shape=21, color="black")+scale_fill_manual(values=cell_colors)
	g4<-ggplot(comp.cell.type2)+geom_point(aes(x=PC2,y=PC3,fill=Cell_Type),size=2, shape=21, color="black")+scale_fill_manual(values=cell_colors)
	g5<-ggplot(comp.cell.type2)+geom_point(aes(x=PC2,y=PC4,fill=Cell_Type),size=2, shape=21, color="black")+scale_fill_manual(values=cell_colors)
	g6<-ggplot(comp.cell.type2)+geom_point(aes(x=PC3,y=PC4,fill=Cell_Type),size=2, shape=21, color="black")+scale_fill_manual(values=cell_colors)
	g7<-ggplot(comp.cell.type2)+geom_point(aes(x=PC1,y=PC5,fill=Cell_Type),size=2, shape=21, color="black")+scale_fill_manual(values=cell_colors)
	g8<-ggplot(comp.cell.type2)+geom_point(aes(x=PC1,y=PC6,fill=Cell_Type),size=2, shape=21, color="black")+scale_fill_manual(values=cell_colors)
	
	if(save==TRUE){
		PCA_grob<-arrangeGrob(g1,g2,g3,g4,g5,g6,g7,g8,ncol=2)
		ggsave(PCA_grob,file=paste("PCA Matrix Eig Method.tiff"))
	}
	
	if(display==TRUE){
		#quartz()
		PCA_grid<-grid.arrange(g1,g2,g3,g4,g5,g6,g7,g8,ncol=2)
	}	
}

user_PCs<-data.frame(PCA.allgenes$rotation[,PCs])

user_PCs_abs<-abs(user_PCs)
max_vals<-apply(user_PCs_abs,1,max)
max_vals<-data.frame(max_vals)
max_vals_index<-which(apply(user_PCs,1,max)==user_PCs,arr.ind=TRUE)
max_vals_index<-data.frame(max_vals_index)

unstacked<-unstack(max_vals_index)
raw_PC_vals<-c()

for (i in 1:length(PCs)){
	raw_vals<-data.frame(user_PCs[,i])
	raw_vals_subset<-data.frame(raw_vals[unstacked[[i]],])
	raw_PC_vals<-c(raw_PC_vals,raw_vals_subset)	
}

stacked_raw_PC_vals<-data.frame(stack(raw_PC_vals))

max_vals_rearr<-data.frame(max_vals[row.names(max_vals_index),])
row.names(max_vals_rearr)<-row.names(max_vals_index)

max_vals_rearr_index<-data.frame(row.names(max_vals_rearr),max_vals_rearr,stacked_raw_PC_vals[,1],max_vals_index[,2])

o<-order(max_vals_rearr_index[,2],decreasing=TRUE)
ordered<-max_vals_rearr_index[o,]
colnames(ordered)<-c("Gene","Abs value","Raw value","PC Index")

shaved_genes_table<-ordered[1:genes,]
shaved_genes_list<-data.frame(ordered[1:genes,1],stringsAsFactors=FALSE)

#Write table containing top gene names on specified PCs, which genes are found on multiple PCs, the final list of genes

if(geneTable==TRUE){
	out1<-write.table(shaved_genes_table, paste("Shaved Genes on PCs",paste(PCs,collapse=","),"- Inter Abs Max Method",genes,"Genes.txt"),row.names=FALSE,col.names=TRUE,sep = "\t" ,na="")
}


# Reduce expression table by final list of genes

shaved_expr_table<-t(log.data.refined.var[,t(shaved_genes_list)])

}

#---------------------------------------------------------------- Corr PCA ---------------------------------------------------------------------------------------

if(corr==TRUE){
# Run PCA using FactoMineR, determine correlation of genes with each PC, and get specified number of top correlated genes from specified PCs

PCA.allgenes <- PCA(log.data.refined.var,scale.unit=scale,ncp=100, graph=F)

if(scree==TRUE){
		
	if(display==TRUE){
		#quartz()
		plot(PCA.allgenes$eig[1:10,2],type=c("o"),main="Scree Plot",xlab="Component Number",ylab="Percentage of Variance",lwd=3)
	}
	if(save==TRUE){
		quartz(type="pdf",file="Scree Plot Corr.pdf")
		plot(PCA.allgenes$eig[1:10,2],main="Scree plot",type=c("o"))
		dev.off()
	}
}

if(matrixPCplot==TRUE){
	comp2 <- data.frame(PCA.allgenes$ind$coord[,1:6])
	comp.cell.type2<-comp2
	comp.cell.type2["Cell_Type"]<-factor(samples[,3],levels=unique(samples[,3]),ordered=FALSE)
	
	g1<-ggplot(comp.cell.type2)+geom_point(aes(x=Dim.1,y=Dim.2,fill=Cell_Type),size=2, shape=21, color="black")+xlab("PC1")+ylab("PC2")+scale_fill_manual(values=cell_colors)
	g2<-ggplot(comp.cell.type2)+geom_point(aes(x=Dim.1,y=Dim.3,fill=Cell_Type),size=2, shape=21, color="black")+xlab("PC1")+ylab("PC3")+scale_fill_manual(values=cell_colors)
	g3<-ggplot(comp.cell.type2)+geom_point(aes(x=Dim.1,y=Dim.4,fill=Cell_Type),size=2, shape=21, color="black")+xlab("PC1")+ylab("PC4")+scale_fill_manual(values=cell_colors)
	g4<-ggplot(comp.cell.type2)+geom_point(aes(x=Dim.2,y=Dim.3,fill=Cell_Type),size=2, shape=21, color="black")+xlab("PC2")+ylab("PC3")+scale_fill_manual(values=cell_colors)
	g5<-ggplot(comp.cell.type2)+geom_point(aes(x=Dim.2,y=Dim.4,fill=Cell_Type),size=2, shape=21, color="black")+xlab("PC2")+ylab("PC4")+scale_fill_manual(values=cell_colors)
	g6<-ggplot(comp.cell.type2)+geom_point(aes(x=Dim.3,y=Dim.4,fill=Cell_Type),size=2, shape=21, color="black")+xlab("PC3")+ylab("PC4")+scale_fill_manual(values=cell_colors)
	g7<-ggplot(comp.cell.type2)+geom_point(aes(x=Dim.1,y=Dim.5,fill=Cell_Type),size=2, shape=21, color="black")+xlab("PC1")+ylab("PC5")+scale_fill_manual(values=cell_colors)
	g8<-ggplot(comp.cell.type2)+geom_point(aes(x=Dim.1,y=Dim.6,fill=Cell_Type),size=2, shape=21, color="black")+xlab("PC1")+ylab("PC6")+scale_fill_manual(values=cell_colors)
	
	if(save==TRUE){
		PCA_grob<-arrangeGrob(g1,g2,g3,g4,g5,g6,g7,g8,ncol=2)
		ggsave(PCA_grob,file=paste("PCA Matrix Corr Method.tiff"))
	}
	if(display==TRUE){
		#quartz()
		PCA_grid<-grid.arrange(g1,g2,g3,g4,g5,g6,g7,g8,ncol=2)
	}	
}

# Find genes most highly correlated with each specified PC

dimension.PCA.allgenes<-dimdesc(PCA.allgenes, axes=PCs, proba=0.01)

dim_PC_genes<-list()
dim_PC_genes_nums<-list()

for (i in 1:length(PCs)) {
	dim1<-as.data.frame(dimension.PCA.allgenes[i])
	dim2<-row.names(as.data.frame(dimension.PCA.allgenes[i]))
	dim_PC_genes[[i]]<-dim2
	dim1<-data.frame(dim1,stringsAsFactors=FALSE)
	dim2<-data.frame(dim2,stringsAsFactors=FALSE)
	row.names(dim1)<-row.names(dim2)
	dim_PC_genes_nums[[i]]<-data.frame(dim2,dim1)
}

g<-genes/(length(PCs)*2)

genes.corr.dims<-list()
genes.nums.corr.dims<-list()
PCnames<-c()


for (i in 1:length(PCs)) {
	genes.corr.dims[[i]]<-c(head(dim_PC_genes[[i]],n=g),tail(dim_PC_genes[[i]],n=g))
	genes.nums.corr.dims[[i]]<-rbind(head(dim_PC_genes_nums[[i]],n=g),tail(dim_PC_genes_nums[[i]],n=g))
	PCnames<-c(PCnames,paste("Top",as.integer(g)*2,"genes PC",PCs[i]))
	PCnames<-c(PCnames,paste("Top",as.integer(g)*2,"corr-values PC",PCs[i]))
	PCnames<-c(PCnames,paste("Top",as.integer(g)*2,"p-values PC",PCs[i]))
}

genes.corr.dims<-do.call(cbind,genes.corr.dims)
genes.nums.corr.dims<-do.call(cbind,genes.nums.corr.dims)

redundant.genes.corr.dims<-matrix(genes.corr.dims,ncol=1)
redundant.genes.corr.dims<-data.frame(table(redundant.genes.corr.dims))
redundant.genes.corr.dims<-redundant.genes.corr.dims[redundant.genes.corr.dims$Freq>1,]

unique.genes.corr.dims<-matrix(genes.corr.dims,ncol=1)
unique.genes.corr.dims<-unique(unique.genes.corr.dims)

genes.nums.corr.dims<-data.frame(genes.nums.corr.dims)
redundant.genes.corr.dims<-data.frame(redundant.genes.corr.dims[,1])
unique.genes.corr.dims<-data.frame(unique.genes.corr.dims)

if (length(t(unique.genes.corr.dims))>length(genes.nums.corr.dims[,1])){
	genes.nums.corr.dims[(length(genes.nums.corr.dims[,1])+1):length(t(unique.genes.corr.dims)),]<-NA
	redundant.genes.corr.dims[(length(t(redundant.genes.corr.dims))+1):length(t(unique.genes.corr.dims)),]<-NA
}

PC.genes.summary<-cbind(genes.nums.corr.dims,redundant.genes.corr.dims,unique.genes.corr.dims)
PCnames<-c(PCnames,"Duplicate Genes","Final List")
colnames(PC.genes.summary)<-PCnames


#Write table containing top gene names on specified PCs, which genes are found on multiple PCs, the final list of genes

if(geneTable==TRUE){
	out1<-write.table(PC.genes.summary, paste("Shaved Genes on PCs",paste(PCs,collapse=","),"- Corr Method",genes,"Genes.txt"),row.names=FALSE,col.names=TRUE,sep = "\t" ,na="")
}

# Reduce expression table by final list of genes

shaved_expr_table<-t(log.data.refined.var[,t(unique.genes.corr.dims)])

}

shaved_expr_table

}
