# Supplementary material for: Molecular architecture underlying fluid absorption by the developing inner ear
Source: eLife. 2017 Oct 10;6:e26851. doi: 10.7554/eLife.26851 (PMC5634787; doi:10.7554/eLife.26851)
Supplement: Source Code 1. [file elife-26851-code1.zip › SourceCode/scRNAseq_E12analysis.R]

# Load code and library
source('reduceGenes.R') # custom R code for PCA  (Burns et al., Nat Commun, 2015 )
source('heatMap.R') # custom R code for heatmap  (Burns et al., Nat Commun, 2015 )
library(monocle)

# Expression file and sample file 
expr_file="expr_matrix_genelevel.txt"
sample_info="E12SampleList.txt"

# Principal component analysis (select the top 100 genes highly correlated with PC1)
exp<-reduceGenes(expr_file=expr_file,sample_info = sample_info,fullNames=TRUE,shortNames=FALSE,norm=TRUE,batch=FALSE,cellThresh=2,cvThresh=0.5,scale=TRUE,corr=TRUE,genes=100,PCs=c(1,1),matrixPCplot=TRUE,geneTable=TRUE,display=TRUE,save=TRUE) 

# Heatmap 
heatMap(exp,sample_file=sample_info,clusterCellsBy="hierarchical",clusterGenesBy="hierarchical",center=NA,sampleColors=TRUE,isoColors=FALSE,fluorGrad=FALSE,display=TRUE,save=TRUE)
