# Supplementary material for: Molecular architecture underlying fluid absorption by the developing inner ear
Source: eLife. 2017 Oct 10;6:e26851. doi: 10.7554/eLife.26851 (PMC5634787; doi:10.7554/eLife.26851)
Supplement: Source Code 1. [file elife-26851-code1.zip › SourceCode/scRNAseq_E16analysis.R]

# Load code and library
source('reduceGenes.R') # custom R code for PCA  (Burns et al., Nat Commun, 2015 )
source('heatMap.R') # custom R code for heatmap  (Burns et al., Nat Commun, 2015 )
library(monocle)

# Expression file and sample file 
expr_file="expr_matrix_genelevel.txt"
sample_info="P30SampleList.txt"

# Principal component analysis (select the top 100 genes highly correlated with PC1)
exp<-reduceGenes(expr_file=expr_file,sample_info = sample_info,fullNames=TRUE,shortNames=FALSE,norm=TRUE,batch=FALSE,cellThresh=2,cvThresh=0.5,scale=TRUE,corr=TRUE,genes=100,PCs=c(1,1),matrixPCplot=TRUE,geneTable=TRUE,display=TRUE,save=TRUE) 

# Heatmap 
heatMap(exp,sample_file=sample_info,clusterCellsBy="hierarchical",clusterGenesBy="hierarchical",center=NA,sampleColors=TRUE,isoColors=FALSE,fluorGrad=FALSE,display=TRUE,save=TRUE)

# DE analysis using monocle ver.1 package

## Prepare CellDataSet class 
expr_table <- as.matrix(read.table(expr_file, header = TRUE, sep = "\t", row.names=1))
sample_sheet <- read.table(sample_info, header=TRUE, sep="\t",row.names=1)
expr_table <- expr_table[,row.names(sample_sheet)]

loggeomeans <- rowMeans(log(expr_table))
factors <- apply(expr_table, 2, function(cnts) exp(median((log(cnts) - loggeomeans)[is.finite(loggeomeans)])))
expr_table<-t(t(expr_table)/factors)
expr_table <- expr_table + matrix(rnorm(length(expr_table), 0.001, 1e-6), ncol=ncol(expr_table))

gene_ann<-data.frame("Genes"=row.names(expr_table),"GeneIDs"=row.names(expr_table),stringsAsFactors=FALSE)
row.names(gene_ann)<-row.names(expr_table)
pd <- new("AnnotatedDataFrame", data = sample_sheet)
fd <- new("AnnotatedDataFrame", data = gene_ann)
exp <- newCellDataSet(as.matrix(expr_table), phenoData = pd, featureData = fd, expressionFamily=uninormal(smallno=0.1, zero=NULL))
exp <- detectGenes(exp, min_expr = 1)

## Filter genes detected in more than 50% of cells in the relevant group
tol<-0.5
groups<-levels(pData(exp)$cell_groups)
gene_list<-list()
for (i in 1:length(groups)){
	Single_group<-exp[,pData(exp)$cell_groups==groups[i]]
	Single_group<-detectGenes(Single_group,min_expr=1)
	gene_list[[i]]<-row.names(subset(fData(Single_group), num_cells_expressed >= (tol*length(pData(Single_group)$cell_groups))))
}
all_genes<-unlist(gene_list)
unique_genes<-unique(all_genes)

## DE testing
diff_test_res_group<-differentialGeneTest(exp[unique_genes,],fullModelFormulaStr="~cell_groups")

## Select genes that are significant at an FDR < 5%
sig_genes <- subset(diff_test_res_group, qval < 0.05)


# Calculate cell specificity score

data<-read.table(expr_file,header=TRUE,sep="\t",row.names=1)
sample_names<-sample_sheet[,1]
data<-data[,sample_names]
data<-data[row.names(sig_genes),]
loggeomeans <- rowMeans(log(data))
factors <- apply(data, 2, function(cnts) exp(median((log(cnts) - loggeomeans)[is.finite(loggeomeans)])))
data<-t(t(data)/factors)

colnames(data)<-sample_sheet[,3]
cell_type<-data.frame(sample_sheet[,5],stringsAsFactors=FALSE)
cell_type<-cell_type[!apply(is.na(cell_type)|cell_type=="",1,all),]
cell_type_list<-list()

for (i in 1:length(cell_type)){
	cell_type_list[[i]]<-data[,colnames(data)==cell_type[i]]
}

mean_list<-list()

gm_mean = function(x, na.rm=TRUE){
  exp(sum(log(x[x > 0]), na.rm=na.rm) / length(x))
}

LOD<-1
data[data<LOD]<-1
data<-log2(data)

for (i in 1:length(cell_type)){
	means<-cell_type_list[[i]]
	mean_list[[i]]<-data.frame(apply(means,1,gm_mean))
}

mean_table<-do.call(cbind,mean_list)
mean_table<-data.frame(mean_table,stringsAsFactors=FALSE)
colnames(mean_table)<-cell_type

## Define functions from cummeRbund

makeprobs<-function (a) 
{
    colSums <- apply(a, 2, sum)
    b <- t(t(a)/colSums)
    b[is.na(b)] = 0
    b
}

shannon.entropy<-function(p) 
{
    if (min(p) < 0 || sum(p) <= 0) 
        return(Inf)
    p.norm <- p[p > 0]/sum(p)
    -sum(log2(p.norm) * p.norm)
}

JSdistVec<-function (p, q) 
{
    JSdiv <- shannon.entropy((p + q)/2) - (shannon.entropy(p) + 
        shannon.entropy(q)) * 0.5
    JSdist <- sqrt(JSdiv)
    JSdist
}

JSdistFromP<-function (mat, q) 
{
    res <- apply(mat, MARGIN = 1, function(p) {
        JSdistVec(p, q)
    })
    res
}

csSpecificity<-function (object,relative = FALSE, 
    ...) 
{
    fpkms <- object
    fpkms <- t(makeprobs(t(fpkms)))
    d <- diag(ncol(fpkms))
    res <- apply(d, MARGIN = 1, function(q) {
        JSdistFromP(fpkms, q)
    })
    colnames(res) <- paste(colnames(fpkms), "_spec", sep = "")
    if (relative) {
        res <- res/max(res,na.rm=TRUE)
    }
    1 - res
}

## Caluculate cell specificity score
specs<-csSpecificity(mean_table)

# Save DE gene list (FDR < 0.05 and spec > 0.5)
filtered_specs<-specs[apply(specs, MARGIN = 1, function(x) any(x >=0.5)), ]
final_list<-cbind(sig_genes,filtered_specs)
write.table(final_list,"P30DEanalysis.txt",quote = FALSE, sep = "\t",col.names = NA)
