# Supplementary material for: Molecular architecture underlying fluid absorption by the developing inner ear
Source: eLife. 2017 Oct 10;6:e26851. doi: 10.7554/eLife.26851 (PMC5634787; doi:10.7554/eLife.26851)
Supplement: Source Code 1. [file elife-26851-code1.zip › SourceCode/scRNAseq_P5vsP30analysis.R]

# Load code and library
source('reduceGenes.R') # custom R code for PCA  (Burns et al., Nat Commun, 2015 )
source('heatMap.R') # custom R code for heatmap  (Burns et al., Nat Commun, 2015 )
source('blotPlot.R') # custom R code for violinplot  (Burns et al., Nat Commun, 2015 )
source('prepCells.R') # custom R code for data preprocessing  (Burns et al., Nat Commun, 2015 )

library(monocle)

# Expression file and sample file 
expr_file="expr_matrix_genelevel.txt"
data<-read.table(expr_file,header=TRUE,sep="\t",row.names=1,stringsAsFactors=FALSE)
nrow(data) # number of all genes
head(data[,1:6]) 

sample_info<-"P5and30SampleListwAnnotation.txt"
sampleList<-read.table(sample_info,sep="\t",header=TRUE,stringsAsFactors=FALSE)
nrow(sampleList) # total cell number

## Expression Data preprocessing

# Trim data
samples<-read.table(sample_info,header=TRUE,sep="\t",stringsAsFactors=FALSE)
sample_names<-samples[,1] # Use full_names
sample_names<-t(sample_names)
data<-data[,sample_names]

# Cross-sample normalization (Do not do this when you convert TPM into mRNA counts)
loggeomeans <- rowMeans(log(data))
factors <- apply(data, 2, function(cnts) 
   exp(median((log(cnts) -loggeomeans)[is.finite(loggeomeans)])))
data<-t(t(data)/factors)


## Create CellDataSet object for monocle

# Prepare gene table
gene_ann<-data.frame("Genes"=row.names(data),stringsAsFactors=FALSE)
row.names(gene_ann)<-row.names(data)

# Prepare sample table
pdata<-data.frame(samples[,c(1:4,11)])
row.names(pdata)<-samples[,1]

# Create CellDataSet Object
pd <- new("AnnotatedDataFrame", data = pdata)
fd <- new("AnnotatedDataFrame", data = gene_ann)
CDS <- newCellDataSet(as.matrix(data), phenoData = pd, featureData = fd)

## How many cells express a particular gene?
CDS<-detectGenes(CDS,min_expr=1) # Count number of cells expressing each gene
expressed_genes<-row.names(subset(fData(CDS),num_cells_expressed>=3))
length(expressed_genes)


## DE analysis (P5 MRC vs P5 RRC vs P30 MRC vs P30 MRC)
pData(CDS)$cell_groups<-factor(pData(CDS)$cell_groups)
groups<-levels(pData(CDS)$cell_groups)
tol<-0.5
gene_list<-list()
for (i in 1:length(groups)){
	Single_group<-CDS[,pData(CDS)$cell_groups==groups[i]]
	Single_group<-detectGenes(Single_group,min_expr=1)
	gene_list[[i]]<-row.names(subset(fData(Single_group), num_cells_expressed >= (tol*length(pData(Single_group)$cell_groups))))
}
all_genes<-unlist(gene_list)
length(all_genes)
unique_genes<-unique(all_genes)
length(unique_genes)

# Perform DE analysis 
diff_test_res <- differentialGeneTest(CDS[unique_genes,], fullModelFormulaStr="~cell_groups")
head(diff_test_res)
write.table(diff_test_res,"diff_test_res_P5vsP30.txt",sep="\t",row.names = TRUE,col.names = NA)

sig_genes <- subset(diff_test_res, qval < 0.05)
dim(sig_genes)

colnames(data)<-pData(CDS)$cell_groups
data<-data[row.names(sig_genes),]
head(data)
cell_type<-data.frame(unique(pData(CDS)$cell_groups),stringsAsFactors=FALSE)
cell_type<-cell_type[!apply(is.na(cell_type)|cell_type=="",1,all),]
cell_type_list<-list()

for (i in 1:length(cell_type)){
	cell_type_list[[i]]<-data[,colnames(data)==cell_type[i]]
}

mean_list<-list()

gm_mean = function(x, na.rm=TRUE){
  exp(sum(log(x[x > 0]), na.rm=na.rm) / length(x))
}

LOD<-1
data[data<LOD]<-1
data<-log2(data)

for (i in 1:length(cell_type)){
	means<-cell_type_list[[i]]
	mean_list[[i]]<-data.frame(apply(means,1,gm_mean))
}

mean_table<-do.call(cbind,mean_list)
mean_table<-data.frame(mean_table,stringsAsFactors=FALSE)
colnames(mean_table)<-cell_type

head(mean_table)
makeprobs<-function (a) 
{
    colSums <- apply(a, 2, sum)
    b <- t(t(a)/colSums)
    b[is.na(b)] = 0
    b
}

shannon.entropy<-function(p) 
{
    if (min(p) < 0 || sum(p) <= 0) 
        return(Inf)
    p.norm <- p[p > 0]/sum(p)
    -sum(log2(p.norm) * p.norm)
}


JSdistVec<-function (p, q) 
{
    JSdiv <- shannon.entropy((p + q)/2) - (shannon.entropy(p) + 
        shannon.entropy(q)) * 0.5
    JSdist <- sqrt(JSdiv)
    JSdist
}


JSdistFromP<-function (mat, q) 
{
    res <- apply(mat, MARGIN = 1, function(p) {
        JSdistVec(p, q)
    })
    res
}


csSpecificity<-function (object,relative = FALSE, 
    ...) 
{
    fpkms <- object
    fpkms <- t(makeprobs(t(fpkms)))
    d <- diag(ncol(fpkms))
    res <- apply(d, MARGIN = 1, function(q) {
        JSdistFromP(fpkms, q)
    })
    colnames(res) <- paste(colnames(fpkms), "_spec", sep = "")
    if (relative) {
        res <- res/max(res,na.rm=TRUE)
    }
    1 - res
}

specs<-csSpecificity(mean_table)
final_list<-cbind(sig_genes,specs)
write.table(final_list,"DEanalysisP5vsP30.txt",quote = FALSE, sep = "\t",col.names = NA)

final_list$max_spec<-apply(final_list[,c(7,8,9,10)],1,max)
final_list$max_spec_col<-max.col(final_list[,c(7,8,9,10)])
DEgenelist<-subset(final_list, max_spec > 0.6)
DEgenelist<-DEgenelist[order(DEgenelist$max_spec),]
genecluster<-data.frame(Group=DEgenelist[,12])
row.names(genecluster)<-row.names(DEgenelist)
sample_info<-"P5and30SampleListwAnnotation.txt"
colnames(data)<-pData(CDS)$fullNames
exp<-data[row.names(DEgenelist),]
heatMap(exp,sample_file=sample_info,genes = genecluster, clusterCellsBy="groups",clusterGenesBy="groups",center=NA,sampleColors=TRUE,isoColors=FALSE,fluorGrad=FALSE,display=TRUE,save=TRUE)

# Violin PLot

expAll<-prepCells(expr_file=expr_file,sample_info = sample_info,LOD=1,fullNames=TRUE,shortNames=FALSE,norm=TRUE,batch=FALSE,exprGenes=TRUE,cellThresh=0,varThresh=TRUE,cv=0)

gene_list<-c("Foxi1","Slc26a4","Atp6v0a4","Atp6v1b1","Coch","Jag1","Notch1","Car2")
blotPlot(expAll,sample_info=sample_info, gene_list = gene_list,singleGroup = NULL, combGroups = TRUE,rows = 2)


gene_list<-c("Trf","Cp","Lcn2","Slpi","Serping1","Rarres2")
blotPlot(expAll,sample_info=sample_info, gene_list = gene_list,singleGroup = NULL, combGroups = TRUE,rows = 2)
