# Supplementary material for: Molecular architecture underlying fluid absorption by the developing inner ear
Source: eLife. 2017 Oct 10;6:e26851. doi: 10.7554/eLife.26851 (PMC5634787; doi:10.7554/eLife.26851)
Supplement: Source Code 1. [file elife-26851-code1.zip › SourceCode/scRNAseqAllAgeanalysis.R]

# Load code and library
source('reduceGenes.R') # custom R code for PCA  (Burns et al., Nat Commun, 2015 )
source('heatMap.R') # custom R code for heatmap  (Burns et al., Nat Commun, 2015 )
library(monocle)

# Expression file and sample file 
expr_file="expr_matrix_genelevel.txt"
sample_info="AllSampleListwAnnotation.txt"

# Principal component analysis 
exp<-reduceGenes(expr_file=expr_file,sample_info = sample_info,fullNames=TRUE,shortNames=FALSE,norm=TRUE,batch=FALSE,cellThresh=2,cvThresh=0.5,scale=TRUE,corr=TRUE,genes=150,PCs=c(2,3,4),matrixPCplot=TRUE,geneTable=TRUE,display=TRUE,save=TRUE) 

# Heatmap 
subset_genes<-setdiff(rownames(exp),c("Cpq", "Zswim6", "Mir1896", "Gm20199", "Plekha5", "Map3k12", "Kdm5b", "Erbb4", "LOC100861749", "Sfi1", "Trip12", "Syn3", "Herpud1", "Per3", "Dhrs3", "Pp2d1", "Ppp1r12a", "Syncrip", "Styx", "Ttc3", "Sec31a", "Ogt", "Zmym2", "Npcd", "Ppp1r9b"))
exp2<-exp[subset_genes,]
heatMap(exp2,sample_file=sample_info,clusterCellsBy="hierarchical",clusterGenesBy="hierarchical",center=NA,sampleColors=TRUE,isoColors=FALSE,fluorGrad=FALSE,display=TRUE,save=TRUE)


## Monocle analysis

data<-read.table(expr_file,header=TRUE,sep="\t",row.names=1,stringsAsFactors=FALSE)

# Trim data

samples<-read.table(sample_info,header=TRUE,sep="\t",stringsAsFactors=FALSE)
sample_names<-samples[,1] # Use full_names
sample_names<-t(sample_names)
data<-data[,sample_names]

# Cross-sample normalization (Do not do this when you convert TPM into mRNA counts)
loggeomeans <- rowMeans(log(data))
factors <- apply(data, 2, function(cnts) 
  exp(median((log(cnts) -loggeomeans)[is.finite(loggeomeans)])))
data<-t(t(data)/factors)#


# Prepare gene table
gene_ann<-data.frame("Genes"=row.names(data),stringsAsFactors=FALSE)
row.names(gene_ann)<-row.names(data)
# Prepare sample table
pdata<-data.frame(samples[,c(1:4,11)])
row.names(pdata)<-samples[,1]
# Create CellDataSet Object
pd <- new("AnnotatedDataFrame", data = pdata)
fd <- new("AnnotatedDataFrame", data = gene_ann)
CDS <- newCellDataSet(as.matrix(data), phenoData = pd, featureData = fd)


# How many cells express a particular gene?
CDS<-detectGenes(CDS,min_expr=1) # Count number of cells expressing each gene
expressed_genes<-row.names(subset(fData(CDS),num_cells_expressed>=3))
length(expressed_genes)

# Generate "age" column
agelist<-strsplit(pData(CDS)$shortNames,"_")
age<-list()
for(i in 1:nrow(pData(CDS))){
  age[i]<- agelist[[i]][1]
}
age<-unlist(age)
pData(CDS)$age<-age
head(pData(CDS))

# Remove proliferating cells (16 E16.5 cells, 1 E12.5 cells, 2 P5 cells)
valid_cells<-row.names(subset(pData(CDS),proliferation == FALSE & age != "P30"))
length(valid_cells) # cell number

# Perform DE analysis (expression~age)
diff_test_res <- differentialGeneTest(CDS[expressed_genes,valid_cells], fullModelFormulaStr="~age")
head(diff_test_res)
write.table(diff_test_res,"diff_test_res_E12toP5_woProC.txt",sep="\t",row.names = TRUE,col.names = NA)

# Trajectory plot
CDS_filtered<-CDS[,row.names(subset(pData(CDS),age != "P30"))]
# Trajectory analysis using DE genes on age (FDR < 0.01)
ordering_genes<-row.names(subset(diff_test_res,qval<0.01))
length(ordering_genes)
CDS_filtered <- setOrderingFilter(CDS_filtered, ordering_genes)
CDS_filtered<-reduceDimension(CDS_filtered, max_components=2)
CDS_filtered<-orderCells(CDS_filtered)
cell_colors<-c("lightgreen","pink","yellow","cyan1","lightcoral","steelblue1")
g<-plot_cell_trajectory(CDS_filtered,color_by="cell_groups",show_branch_points = FALSE,cell_size=0) + 
   geom_point(color="black",size=2,aes(fill=cell_groups,shape=State)) + 
   scale_fill_manual(values=cell_colors) + 
   scale_shape_manual(values=c(21,22,24)) + 
   theme(legend.position = "none")
g


# Kinetic trends plot
mygenes<-c("Actb","Foxi1","Slc26a4","Tfcp2l1","Lmx1a","Dach2","Bmp3","Rdh10","Cav1","Clu","Dmkn","Sbsn")

cds_subset2 <- CDS_filtered[mygenes,pData(CDS_filtered)$State != 3]
cds_subset3 <- CDS_filtered[mygenes,pData(CDS_filtered)$State != 2]

plot_genes_in_pseudotime(cds_subset2,color_by = "cell_groups",ncol = 3) + 
   geom_point(color="black",size=1.5,aes(fill=cell_groups,shape=State)) + 
   scale_fill_manual(values=cell_colors) + 
   scale_shape_manual(values=c(21,24,25)) + 
   theme(legend.position = "bottom")

plot_genes_in_pseudotime(cds_subset3,color_by = "cell_groups",ncol = 3) + 
   geom_point(shape=21,color="black",size=1,aes(fill=cell_groups)) + 
   scale_fill_manual(values=c("lightgreen","yellow","cyan","steelblue1")) + 
   theme(legend.position = "bottom")
